# Supplementary material for: Screening and validation of atherosclerosis PAN-apoptotic immune-related genes based on single-cell sequencing
Source: Front Immunol. 2024 Apr 26;15:1297298. doi: 10.3389/fimmu.2024.1297298 (PMC11082397; doi:10.3389/fimmu.2024.1297298)
Supplement: Supplementary file 1 [file DataSheet_1.zip]

Archive with 25 entries (24 files):
- table S1-24/
- table S1-24/Table S1.xlsx
- table S1-24/Table S10.xlsx
- table S1-24/Table S11.xlsx
- table S1-24/Table S12.xlsx
- table S1-24/Table S13.xlsx
- table S1-24/Table S14.xlsx
- table S1-24/Table S15.xlsx
- table S1-24/Table S16.xlsx
- table S1-24/Table S17.xlsx
- table S1-24/Table S18.xlsx
- table S1-24/Table S19.zip
- table S1-24/Table S2.xlsx
- table S1-24/Table S20.xlsx
- table S1-24/Table S21.xlsx
- table S1-24/Table S22.xls
- table S1-24/Table S23.xlsx
- table S1-24/Table S24.xlsx
- table S1-24/Table S3.xlsx
- table S1-24/Table S4.xlsx
- table S1-24/Table S5.xlsx
- table S1-24/Table S6.xlsx
- table S1-24/Table S7.xlsx
- table S1-24/Table S8.xlsx
- table S1-24/Table S9.xls
