# Supplementary material for: Screening and validation of atherosclerosis PAN-apoptotic immune-related genes based on single-cell sequencing
Source: Front Immunol. 2024 Apr 26;15:1297298. doi: 10.3389/fimmu.2024.1297298 (PMC11082397; doi:10.3389/fimmu.2024.1297298)
Supplement: Supplementary file 1 [file DataSheet_1.zip › table S1-24/Table S1.xlsx]

## Sheet: S1
SYMBOL	GSM2696614	GSM2696620	GSM2696622	GSM2696623	GSM2696628	GSM2696630	GSM2696637	GSM2696643	GSM2696645	GSM2696646	GSM2696649	GSM2696652	GSM2696653	GSM2696657	GSM2696658	GSM2696663	GSM2696667	GSM2696670	GSM2696673	GSM2696674	GSM2696675	GSM2696679	GSM2696680	GSM2696681	GSM2696686	GSM2696689	GSM2696696	GSM2696701	GSM2696708	GSM2696612	GSM2696615	GSM2696617	GSM2696618	GSM2696621	GSM2696627	GSM2696647	GSM2696688	GSM2696697	GSM2696700	GSM2696709	GSM2696711
OR4F29	4.03	3.91	3.86	4.07	3.73	3.87	3.99	4.1	3.9	3.87	3.99	3.76	4.03	3.92	4.05	3.96	4.03	3.93	3.74	3.91	3.95	4.06	4.09	4	3.82	3.93	3.95	3.83	3.85	3.85	3.87	4.51	4.22	3.87	3.82	4.02	4.04	4	4.06	3.92	3.9
SAMD11	6.63	6.31	6.36	6.52	6.31	6.26	6.82	6.22	6.23	6.38	6.17	6.59	6.48	6.08	6.19	6.22	6.43	6.83	6.32	6.16	6.09	6.31	6.44	6.3	6.01	6.69	6.35	6.45	6.31	6.72	6.54	6.13	6.9	7.37	6.84	6.91	6.77	6.74	6.53	6.57	6.63
NOC2L	6.99	7	6.3	6.44	6.61	6.59	6.39	6.51	6.41	6.42	6.48	6.78	6.18	6.44	6.49	6.76	6.54	6.24	6.45	6.59	6.22	6.5	7	6.36	6.35	7	6.4	6.26	6.66	6.55	6.53	6.59	6.8	6.41	6.39	6.77	6.56	6.46	6.46	6.38	6.05
KLHL17	6.68	7.06	6.86	6.96	6.96	7.07	6.92	6.97	6.87	7.03	6.98	6.99	6.95	6.84	6.89	6.99	7.09	6.86	7.03	6.85	7.11	7.11	7.13	6.82	7.13	6.68	6.91	6.98	6.91	6.32	6.71	5.97	6.27	6.88	6.55	6.26	6.6	6.42	6.62	6.15	7.1
PLEKHN1	4.83	5.26	5.19	5.15	4.95	5.42	5.23	5.03	5.03	5.14	5.3	4.71	4.97	4.72	4.73	4.85	5.43	5.12	5.15	4.71	4.71	4.83	5.25	5.01	4.28	4.52	4.64	5.21	4.66	4.34	4.72	4.32	4.5	4.65	4.5	4.11	4.24	4.28	4.83	3.9	4.81
HES4	8	8.57	8.83	8.63	8.34	8.38	8.76	8.37	8.67	8.59	8.64	8.81	8.32	8.29	8.29	9.06	8.36	9.02	8.61	8.57	9.03	8.81	8.54	8.52	8.88	8.91	8.75	8.5	9.22	9.92	9.41	9.36	9.43	8.93	9.07	10.67	9.35	9	9.37	10.26	9.31
ISG15	9.13	9.11	9.93	9.91	9.27	8.72	9.09	8.92	8.85	9.06	9.02	9.33	9.38	9.17	8.64	9.58	9.59	9.08	9.26	8.9	9.13	9.37	9.05	8.73	8.95	9.46	9.17	9.38	9.38	8.09	8.58	8.4	8.57	8.62	8.75	8.35	8.62	8.69	8.57	8.86	8.83
AGRN	6.89	6.73	6.58	6.59	6.28	6.26	6.69	5.82	6.45	6.03	6.44	6.44	5.95	6.41	6.46	6.49	6.36	6.43	6.34	6.37	6.29	6.55	6.76	6.25	6.52	6.44	6.27	6.51	6.74	5.66	5.98	5.67	6.16	5.81	5.89	6.33	6.07	5.91	5.97	5.92	6.23
RNF223	4.7	4.86	3.91	4.05	4.74	4.85	4.53	4.68	4.68	4.69	4.3	4.66	4.58	4.76	5.19	4.56	4.69	4.51	5.03	4.98	4.95	4.78	4.96	4.85	4.81	4.7	4.9	4.86	4.8	5.24	4.55	4.66	4.65	4.13	4.72	4.81	4.9	4.77	5.05	4.71	4.69
C1orf159	5.27	4.94	4.9	4.94	4.71	4.77	4.95	4.74	4.96	4.81	4.86	4.73	4.68	4.94	5.07	4.78	4.81	4.97	5.01	4.97	4.83	4.89	5.05	5.02	5.15	4.77	4.92	4.99	4.86	4.8	5.01	5	5.12	4.6	4.68	4.81	4.88	4.83	4.91	4.64	4.91
TTLL10	3.59	3.66	3.83	3.84	3.93	3.62	4.12	3.67	3.71	3.68	3.87	3.68	3.53	3.79	3.7	3.71	3.66	3.73	3.94	3.77	3.79	3.85	3.76	3.89	3.74	3.78	3.98	3.76	3.64	3.93	3.56	3.62	3.72	3.85	3.68	3.72	3.89	3.6	3.57	3.79	3.64
TNFRSF18	4.05	4.13	4.87	4.14	4.2	4.48	4.22	4.12	4.68	4.14	4.74	4.55	4.39	4.24	4.17	4.27	4.27	4.81	4.4	4.52	4.87	4.43	4.03	4.17	4.7	4.58	4.56	4.4	4.53	3.79	4.37	4.01	4.16	3.89	4.11	4.33	3.94	3.98	4.27	3.89	4.15
SDF4	6.16	5.91	6.53	6.3	6.29	6.46	6.66	6.44	6.56	6.31	6.41	6.62	6.37	6.4	6.51	6.34	6.17	6.35	6.5	6.54	6.47	6.46	6.02	6.51	6.71	6.46	6.47	6.32	6.35	5.91	6.33	6.47	6.51	6.09	6.32	6.48	6.64	6.39	6.28	5.81	6.48
B3GALT6	7.08	7.38	7.1	7.03	7.12	7.23	7.18	7.31	7.2	7.22	7.27	7.17	7.26	6.86	7.31	7.28	7.25	7.17	6.96	7.15	7.46	7.14	7.38	7.11	7.28	7.21	7.16	7.13	7.04	6.49	6.6	6.93	7.08	6.96	6.9	6.28	6.96	6.74	6.73	6.55	7.19
UBE2J2	4.68	4.51	4.8	4.25	4.46	4.67	4.64	4.57	4.53	4.71	4.53	4.75	4.5	4.86	4.58	4.44	4.59	4.52	4.67	4.69	4.63	4.59	4.38	4.56	4.72	4.61	4.71	4.23	4.71	4.41	4.56	4.93	4.75	4.83	4.54	4.62	4.76	4.38	4.45	4.44	4.83
SCNN1D	4.92	4.99	4.76	5.02	4.86	4.88	4.8	4.83	4.55	4.81	4.8	4.68	4.82	4.74	4.87	4.74	4.81	4.63	4.81	4.83	4.71	4.72	4.88	4.79	4.59	4.84	4.78	4.93	4.76	5.04	4.77	4.59	4.84	4.84	4.69	4.74	4.9	4.78	4.77	4.53	4.67
ACAP3	7.98	7.96	7.51	7.59	7.4	7.5	7.6	7.39	7.46	7.64	7.49	7.52	7.25	7.37	7.58	7.86	7.51	7.53	7.51	7.62	7.54	7.61	7.82	7.41	7.7	7.46	7.52	7.5	7.6	7.79	7.43	7.36	7.38	7.4	7.15	7.91	7.54	7.23	7.44	7.38	7.73
PUSL1	6.87	7.03	6.7	6.72	6.8	6.84	6.98	6.71	6.88	7.07	6.98	6.9	6.9	6.74	7.1	7	6.94	6.85	6.84	6.95	7.04	6.9	7.03	6.84	7.14	6.88	6.86	6.79	6.86	6.16	6.76	6.7	6.5	6.85	6.72	6.53	6.75	6.72	6.79	6.63	6.81
TAS1R3	3.85	4.02	4.02	3.97	4.16	4.11	4.15	4.24	4.1	4.12	3.97	3.98	4.13	3.92	4.1	4.08	4.09	4.89	4.17	4.28	3.84	4.12	3.91	3.98	4.06	3.89	4.15	4.2	4.17	3.9	3.91	4.01	3.91	3.85	4.19	4.06	3.91	4.07	4.05	3.97	4
DVL1	8.1	8.29	8.31	8.31	8.41	8.36	8.52	8.28	8.37	8.35	8.29	8.4	8.08	8.33	8.26	8.49	8.36	8.35	8.36	8.25	8.37	8.26	8.32	8.27	8.47	8.44	8.38	8.2	8.43	8.34	8.48	8.54	8.39	8.66	8.3	8.78	8.61	8.23	8.47	8.79	8.48
MXRA8	5.44	6.26	6.71	6.91	6.81	6.57	7.25	6.58	6.56	6.9	6.8	6.48	6.75	6.66	6.19	6.75	7.07	6.89	6.69	5.98	6.95	6.89	6.13	7.04	6.2	6.66	6.73	6.69	6.93	6.93	7.02	6.69	6.97	6.03	6.8	7.45	7.3	6.94	6.95	6.49	7.63
AURKAIP1	8.3	8.19	7.94	8.12	7.79	7.95	7.92	7.88	7.92	8.06	8.05	8.08	7.99	7.97	8.25	7.93	8.04	7.8	7.94	8.08	7.99	8.1	8.2	8.01	8.11	7.94	7.97	8.17	7.75	7.99	7.85	8.16	8.07	8.08	7.94	7.7	8.03	7.8	7.82	8.01	7.79
CCNL2	5.93	6.18	6.12	6.23	5.98	6.21	6.1	6.07	6.15	6.23	6.38	6.02	6.3	6.24	6.15	6.23	6.11	6.16	6.28	5.99	5.97	6.12	6.21	6.32	6.02	6.24	6.17	6.24	6.4	6.65	6.28	6.37	6.42	6.54	6.19	6.46	6.32	6.23	6.27	6.34	6.75
MRPL20	8.34	8.33	8.37	8.29	8.24	8.33	8.21	8.48	8.35	8.26	6.38	8.34	8.27	8.48	8.37	8.25	8.28	8.25	8.23	8.33	8.33	8.43	8.27	8.34	8.26	8.17	8.31	8.36	8.36	8.82	8.47	8.83	8.61	8.46	8.48	8.36	8.56	8.37	8.46	8.58	8.26
ANKRD65	4.04	4.59	4.5	4.16	4.3	4.19	4.13	4.08	4.29	4.32	4.47	3.98	4.39	4.13	3.98	4.68	4.16	4.59	4.35	4.19	4.27	4.27	4.69	4.22	4.36	4.61	3.73	4.53	4.3	4.67	4.4	4.22	4.8	4.78	4.43	4.51	4.79	4.53	4.28	4.5	4.85
TMEM88B	10.52	10.78	10.9	10.91	10.66	10.76	10.65	10.77	10.54	10.79	10.51	10.64	10.77	10.72	10.98	10.64	10.75	10.61	10.64	10.9	10.83	10.73	10.72	10.67	10.74	10.59	10.8	10.57	10.58	10.48	10.81	10.72	10.58	10.51	10.95	10.72	10.77	10.76	10.64	10.4	10.57
VWA1	7.07	8.21	7.23	7.36	7.53	6.95	6.84	6.98	6.75	7.37	7.79	7.06	7.38	7.07	7.46	7.54	7.26	7.22	7.49	6.96	7.08	7.57	8.09	6.86	7.05	7.64	6.94	7.71	7.26	7.6	7.49	6.81	7.65	7.17	7.05	7.44	6.89	6.85	7.44	7.65	7.43
ATAD3C	4.24	3.95	4.08	4.12	4.13	4.08	4.22	4.17	4.11	4.05	3.99	4.18	3.84	4.18	4.05	4.19	3.85	4.18	4.07	4.2	4.03	4.3	4.35	4.36	4.18	3.97	4.07	4.31	4.22	4.17	4.27	4.18	4.34	3.96	4.13	4.2	4.34	4.09	4.53	4.18	3.82
ATAD3B	6.16	6.2	6.15	6.46	5.99	6.3	6.07	6.23	6.38	6.43	6.12	6.32	5.86	6.18	6.38	6.37	6.2	6.27	6.35	6.41	6.37	6.32	6.17	6.22	6.19	6.23	6.16	6.37	6.1	5.92	6.09	5.85	6.19	5.94	5.77	5.81	5.97	5.61	5.99	5.21	6.17
ATAD3A	8.12	8.29	7.88	7.98	7.91	7.83	7.86	7.85	7.94	8.1	7.94	7.91	7.77	7.74	8.2	8.18	7.97	7.86	8.02	8.17	8.12	7.98	8.13	7.8	8.07	7.86	7.81	7.95	7.78	7.6	7.95	7.74	7.96	7.98	7.62	7.69	7.66	7.59	7.91	7.55	7.86
SSU72	8.51	8.37	8.29	8.23	8.16	8.17	8.23	8.29	8.26	8.32	8.2	8.18	8.3	8.29	8.59	8.3	8.27	8.09	8.1	8.28	8.11	8.28	8.36	8.16	8.45	8.26	8.15	8.25	8.28	7.77	7.99	7.94	8.36	8.12	8.06	7.68	8.08	8.12	7.87	7.82	8.05
MIB2	3.69	3.77	4.01	4.2	4.05	3.86	4.16	4.14	4.27	3.74	3.98	3.98	4.13	3.92	4.16	3.93	3.97	4.07	4	3.97	4.08	3.99	3.87	4.01	3.82	3.91	4.13	4.19	4.02	3.93	4.03	3.67	3.78	3.71	3.87	4.01	4.01	3.84	3.98	4.02	3.84
MMP23B	7.01	6.22	6.69	6.42	6.15	6.93	6.79	6.83	6.47	6.38	2.76	6.58	6.46	6.88	6.55	6.31	6.64	6.36	6.28	5.99	6.61	6.71	6.23	6.89	6.63	6.11	6.8	6.31	7.3	8.01	7.12	7	6.98	7.2	7.21	8.04	7.7	6.97	7.15	7.14	7.19
CDK11B	6.72	6.61	6.52	6.29	6.78	6.93	6.83	6.99	6.87	6.83	6.87	7.04	6.48	6.69	6.82	6.85	6.75	6.88	6.95	6.92	6.98	7.18	6.63	6.78	6.84	6.73	6.88	7.03	6.86	7.19	7.04	7.13	7.08	6.86	6.71	7.46	7.07	6.62	7.11	7.07	7.32
SLC35E2B	6.39	6.29	6.38	6.38	6.48	6.59	6.54	6.45	6.4	6.57	5.75	6.44	6.26	6.49	6.68	6.49	6.69	6.41	6.58	6.46	6.43	6.74	6.42	6.43	6.24	6.7	6.51	6.53	6.68	6.49	6.62	6.15	6.15	6.07	6.51	6.65	6.4	6.32	6.74	5.94	6.77
CDK11A	8.39	8.61	8.71	8.72	8.79	8.85	8.67	8.77	8.73	8.75	8.92	8.9	8.47	8.44	8.5	8.82	8.78	8.68	8.77	8.68	8.68	8.92	8.65	8.64	8.56	8.68	8.67	8.81	8.71	9.08	8.79	8.81	8.78	8.9	8.45	9.3	8.79	8.54	8.79	8.99	9.2
NADK	5.31	4.79	5.09	5.21	4.95	5.07	5.05	5.26	5.43	4.89	5.09	5.12	4.96	5.08	5.41	4.94	5	5.15	4.87	5.27	5.24	5.16	4.77	4.73	5.56	4.94	5	5.07	4.9	4.21	4.94	4.82	4.81	4.84	4.68	4.75	4.89	4.94	4.85	4.58	4.81
GNB1	8.05	8.03	8.22	8.17	8.24	8.23	8.27	8.24	8.19	8.09	8.05	8.21	7.81	8.29	7.98	8.09	8.15	8.19	8.15	8.17	8.19	8.13	8.06	8.18	7.87	8.2	8.02	8.12	8.06	7.63	8.08	8.03	8.03	8.11	8	8.19	8.09	8.11	8.14	8.2	8.04
CALML6	4.04	4.23	4	3.98	4.11	4.38	3.98	4.02	4.05	4.09	4.3	4.29	4.18	4.11	4.24	4.03	4.01	4.11	4.3	4.18	4.35	4.1	4.23	4.24	4.05	4.15	4.11	4.42	4.1	4.3	4.18	4.14	4.19	3.84	4.2	4.15	4.57	4.22	4.37	4.33	4.11
TMEM52	4.56	4.59	4.54	4.7	4.58	4.51	4.46	4.73	4.69	4.48	4.58	4.56	4.24	4.56	4.42	4.72	4.53	4.72	4.54	4.45	4.5	4.37	4.68	4.66	4.7	4.71	4.34	4.38	4.79	4.86	4.85	4.62	4.72	4.93	4.54	4.65	4.57	4.34	4.83	4.8	4.76
GABRD	3.83	4.07	4.13	4.06	4.44	3.95	4.19	4.07	4.06	4.33	4.47	4.25	3.95	4.19	3.97	4.22	4.14	4.04	4.5	3.76	3.99	4.35	3.91	4.1	4.03	4	4.02	3.93	4.07	3.87	3.89	3.94	3.94	3.83	3.95	3.87	3.82	4.03	3.95	3.74	4.23
PRKCZ	6.06	6.71	6.58	6.27	6.31	6.32	6.46	6.18	5.45	6.85	6.72	6.12	6.77	6.39	5.97	6.31	6.78	6.33	6.53	5.87	6.43	6.58	6.82	6.05	6.21	6.75	6.26	6.73	6.76	5.48	6.03	4.83	5.81	6.27	6.01	5.88	5.11	5.64	5.93	5.2	6.4
SKI	5.35	5.95	5.91	6.24	6.53	5.92	6.38	6.31	6.19	6.5	6.09	6.2	6.1	5.83	6.04	6.55	6.44	6.28	6.28	5.72	6.01	6.14	6.15	6.19	5.3	6.21	5.75	6.15	6.22	6.76	6.76	6.02	6.29	5.98	6.4	7.38	6.46	6.06	6.95	6.13	6.57
MORN1	4.14	4.3	4.1	4.27	4.66	4.6	4.14	4.13	4.44	4.11	4.24	4.23	4.47	4.38	4.36	4.48	4.38	4.29	4.45	4.3	4.13	4.45	4.46	4.41	4.1	4.57	4.21	4.91	4.11	4.52	4.34	4.43	4.3	4.12	4.68	4.28	4.49	4.48	4.65	4.42	4.43
RER1	8.19	7.95	8.07	8.01	7.89	8.05	7.94	8.12	8.07	7.93	7.84	8.02	8.06	8	8.17	7.86	7.9	7.97	7.87	8.2	8.14	8.04	8.11	7.99	8.18	7.96	8.02	8.05	7.96	7.63	7.68	7.76	7.76	7.55	7.9	7.26	7.8	7.87	7.65	7.58	7.83
PEX10	5.68	5.29	5.27	5.18	5.12	5.21	5.35	5.25	5.29	5.21	5.29	5.38	5.29	5.41	5.46	5.1	4.94	5.01	5.23	5.31	5.11	5.4	5.12	5.21	5.47	5.01	5.26	5.13	5.2	5.15	5.03	5.6	5.59	4.94	5.09	4.92	5.32	5.18	5.08	5.1	5.05
PLCH2	5.03	4.94	4.43	4.44	4.9	4.58	4.56	4.61	4.79	4.86	4.67	4.61	4.87	4.77	4.8	4.84	4.98	4.67	5.06	5.05	4.99	4.75	5.2	4.91	4.6	4.86	4.98	5.45	4.74	4.93	4.93	4.75	4.55	4.54	5	4.8	4.75	4.65	5.02	4.69	4.8
PANK4	4.88	4.69	5.23	5.04	5.06	5.25	5.37	5.18	5.37	5.06	5.1	5.27	4.97	5.24	5.19	5.26	4.83	5.14	5.07	5.3	5.09	5.17	5.03	5.17	5.45	4.98	5.37	5.09	5.11	4.59	5.05	5.41	5.11	4.76	4.87	5.23	5.34	5.06	4.95	4.67	5.12
HES5	4.39	4.69	4.35	3.98	4.11	4.16	4.28	4.08	4.19	4.3	4.01	4.23	4.4	3.99	4.71	5.55	4.13	4.63	4.06	4.53	4.25	4.53	4.54	4.31	4.16	4.72	4.24	4.22	4.41	4.5	4.45	4.19	4.28	4.68	4.36	4.36	4.56	4.34	4.56	4.65	4.35
TNFRSF14	4.14	4.18	4.01	4.13	4.05	4.13	4.36	4.12	4.16	4.04	4.32	4.31	4.19	4.3	4.55	4.12	4.12	4.1	4.02	4.31	4.13	4.15	4.08	4.22	4.12	4.27	4.29	4.23	4.24	3.99	3.99	3.95	4.05	3.94	3.91	3.99	4.06	4	3.98	4.11	4.12
MMEL1	3.92	4.12	3.94	4.03	4.11	4.16	4.09	3.95	3.87	3.89	3.81	3.94	4.09	4.12	3.92	4.01	4.08	3.94	4.12	3.98	3.73	3.99	4.16	3.92	3.64	4.06	4.07	3.89	3.96	3.89	3.97	4.07	4.16	4.06	4.05	3.9	3.98	3.9	4.03	3.94	4
TTC34	3.77	3.86	3.53	3.74	3.83	3.71	4.14	3.74	3.8	3.7	3.52	3.84	3.67	3.8	3.83	3.8	3.77	3.71	4	3.8	3.78	3.78	3.85	3.78	3.64	3.87	3.8	3.88	3.79	4.18	3.99	3.76	3.89	4.02	3.8	3.88	3.82	3.79	3.88	3.84	3.88
PRDM16	6.19	6.31	6.43	6.53	7	7.15	6.78	7.06	6.52	6.06	6.78	7.08	6.25	7.02	5.48	6.22	6.8	7.15	7.29	5.81	6.8	6.36	6.23	6.83	6.8	6.89	7.23	6.59	7.35	8.02	7.19	7.87	7.92	7.37	7.49	8.09	7.92	7.64	7.27	8.22	7.15
ARHGEF16	5.48	4.81	4.8	5.01	4.72	4.93	5.14	5	5.01	4.65	4.79	4.4	4.82	5.17	4.99	4.84	4.87	4.69	4.88	4.83	4.68	4.87	4.8	5.02	5.27	4.84	4.82	4.42	4.47	3.93	4.46	4.22	5	4.78	4.45	4.26	4.46	4.32	4.42	4.28	4.86
MEGF6	6.88	6.4	6.86	7.24	6.57	7.23	7.4	6.93	7.12	6.91	6.81	7.19	6.72	7.27	6.98	6.75	6.63	7.25	7.05	6.65	7.23	7.04	6.37	6.97	7.29	6.75	7.16	7	7.52	7.06	6.95	7.52	7.27	7.39	7.11	7.57	7.77	7.21	7	7.4	6.9
WRAP73	5.31	5.47	5.49	5.65	5.37	5.46	5.56	5.7	5.54	5.59	5.55	5.52	5.48	5.5	5.64	5.7	5.39	5.49	5.53	5.84	5.63	5.8	5.39	5.35	5.69	5.4	5.58	5.57	5.51	5.14	5.36	5.2	5.41	5.41	5.32	4.88	5.29	5.38	5.43	4.92	5.47
TP73	4.28	4.14	3.73	4.01	4.13	3.88	4.22	4.96	4.12	3.97	4.25	4.06	4.15	3.93	4.14	3.75	3.86	3.88	4.56	4.08	4.65	4.46	4.03	3.92	4.09	4.34	4.29	4.33	4.64	4.38	4.11	3.95	4.16	3.66	4.18	4.09	4.2	4.41	4.13	4.35	4.01
CCDC27	3.84	3.74	3.82	3.89	4.52	4.08	3.98	3.93	3.78	3.74	4.05	3.87	4	3.82	3.89	3.96	3.92	3.85	3.54	3.91	4.06	3.92	3.85	3.88	3.89	3.83	3.83	3.83	3.91	3.83	3.86	3.84	3.8	3.72	4.1	4.02	3.93	3.9	3.79	3.81	3.78
LRRC47	7.06	6.97	7.11	6.93	6.86	7	7.08	7.04	6.97	6.96	7.02	7.09	7	7.04	6.99	6.94	6.8	6.92	7.03	6.99	6.95	7.05	7.04	6.93	7.18	6.96	7.11	6.98	7.13	7.02	6.9	7.18	7.19	7.03	6.83	7.27	7.15	6.94	6.84	7.08	7.02
CEP104	4.52	4.59	4.72	4.73	4.69	4.61	4.71	4.73	4.87	4.61	4.5	4.69	4.53	4.67	4.71	4.77	4.75	4.81	4.63	4.71	4.77	4.82	4.52	4.64	4.74	4.6	4.55	4.7	4.61	4.47	4.69	4.59	4.6	4.73	4.31	4.55	4.67	4.71	4.47	4.42	4.55
DFFB	4.74	4.84	5.02	4.92	4.91	4.89	5.02	4.84	5.04	4.55	4.79	4.82	4.84	4.73	4.73	4.9	4.76	5.06	4.74	4.68	4.72	4.83	4.61	4.71	5.18	5.05	4.86	4.81	5	4.77	4.61	4.87	4.44	4.96	4.45	4.55	4.56	4.87	4.43	4.44	4.83
C1orf174	7.58	7.51	7.63	7.35	7.56	7.58	7.42	7.58	7.65	7.56	7.6	7.56	7.53	7.57	7.76	7.44	7.62	7.44	7.47	7.62	7.5	7.54	7.6	7.57	7.65	7.53	7.51	7.5	7.59	7.44	7.02	7.25	7.14	7.3	7.15	7.01	7.24	7.21	7.07	7.2	7.33
AJAP1	4.13	4.61	4.03	3.98	4.18	4.16	4.12	3.91	3.86	4.17	4.27	4.08	4.1	3.95	3.98	4.22	4.19	4.37	3.84	4.02	4.14	3.53	4.43	3.61	4.01	4.29	4.35	3.97	4.46	3.82	3.91	3.89	3.87	4.04	3.82	3.72	3.75	3.9	3.95	4.03	4
NPHP4	5.26	5.18	5.18	5.18	5.17	5.29	5.18	5.16	5.2	5.26	5.23	5.22	4.98	5.3	5.39	5.34	5.24	5.22	5.08	5.14	5.03	5.14	5.12	5.28	5.47	5.21	5.3	4.97	5.07	4.7	5	4.9	4.98	4.93	4.95	4.87	4.88	4.95	5	4.61	5.08
KCNAB2	5.64	5.27	5.39	5.3	5.37	5.51	5.34	5.74	5.88	5.55	5.35	5.5	5.12	5.26	5.87	5.32	5.54	5.51	4.95	5.65	5.39	5.44	5.24	5.23	5.09	5.28	5.02	5.17	5.06	4.17	4.97	3.92	4.2	4.95	4.85	4.26	4.39	4.81	5.1	3.81	4.99
CHD5	3.82	3.49	3.73	3.71	3.7	3.58	3.79	3.71	3.91	3.65	3.67	3.71	3.5	3.83	3.91	3.44	3.19	3.61	3.65	3.64	3.9	3.44	3.76	3.7	3.79	3.73	3.98	4.42	3.7	3.79	3.64	3.86	3.69	3.7	3.58	3.73	3.76	3.72	3.5	3.69	3.71
RPL22	8.58	8.61	8.7	8.74	8.95	8.95	8.86	8.91	8.85	8.9	9.01	8.89	9	8.95	8.91	8.78	8.71	8.72	8.99	8.96	8.8	8.88	8.85	9.14	8.93	8.94	8.95	8.96	9.09	9.52	9.02	9.09	8.87	8.85	9.25	9.13	9	9.17	8.84	9.34	8.98
RNF207	4.15	4.42	4.56	4.63	4.18	4.34	4.5	4.83	4.2	4.32	4.2	4.49	4.37	4.69	4.31	4.5	4.26	4.67	4.84	4.19	4.68	4.51	4.37	4.25	4.15	4.23	4.52	4.58	4.48	3.99	4.24	4.51	4.26	4.22	4.08	4.21	4.29	4.32	4.32	4.17	4.52
ICMT	5.26	4.4	4.74	4.1	5	5.26	5.28	5.04	4.12	5.12	4.66	5.17	4.75	5.22	5.36	5.05	5.13	4.85	5.1	5.28	5.3	4.83	5.11	5.34	4.76	5.27	5.43	4.6	5.15	4.55	5.16	5.69	5.35	4.79	5.23	5.29	5.49	4.45	4.94	4.62	4.87
HES3	3.96	3.92	3.94	3.88	3.8	3.73	3.79	3.94	3.81	4.02	3.89	3.69	3.75	3.84	3.89	3.81	3.97	3.9	3.84	3.83	3.51	3.96	3.96	4.16	3.76	4.01	3.77	3.84	4	4.2	3.99	3.91	3.9	3.86	3.66	3.87	3.97	3.93	3.92	3.92	3.86
GPR153	4.03	4.1	4.09	4.03	4.19	3.99	3.81	4.04	4.08	4.05	3.9	3.96	3.79	3.93	3.98	4.35	4.15	4.14	3.84	4.2	4.26	4.24	3.88	4.06	3.81	4.22	4.15	4.06	4.27	4.12	4.06	3.86	4.43	4.1	3.8	3.81	4.06	4.07	3.75	3.56	4.2
ACOT7	6.54	6.32	6.86	6.53	6.49	6.58	6.89	6.59	6.83	6.61	6.69	6.79	6.36	6.67	6.45	6.71	6.61	6.63	6.57	6.88	6.74	6.77	6.26	6.75	6.76	6.56	6.76	6.69	6.47	5.71	6.29	6.56	6.23	6.18	6.15	6.13	6.5	6.08	6.27	6.15	6.12
HES2	5.3	4.75	4.63	5.01	3.87	4.2	5.45	4.43	5	4.43	4.54	5.67	4.27	4.46	4.94	4.9	4.39	4.68	4.35	5.76	4.88	4.94	4.64	3.73	5.27	4.43	4.89	4.5	4.24	3.82	4.27	3.73	3.76	4.32	4.22	3.91	3.97	4.17	4.22	3.7	4.07
ESPN	3.99	3.96	3.93	3.99	3.98	3.9	3.96	3.94	3.96	4.02	3.94	4.08	3.96	4.07	4.01	4.02	3.96	3.92	3.99	4.09	4.06	4	4.24	4.2	4.19	4.21	4.06	4.18	3.98	3.85	4.08	3.94	3.9	4.08	4.1	4.08	4.24	4.01	4.15	4.13	3.92
TNFRSF25	6.72	7.87	7.85	7.99	7.99	7.59	7.66	7.84	7.33	8.21	8.26	7.59	7.93	7.56	7.63	7.84	8.16	8.26	7.96	7.34	8.04	8.14	7.91	7.24	7.36	8.07	7.83	8.27	8.44	7.85	7.7	6.21	7.31	7	7.55	7.58	6.93	7.5	7.8	7.27	8.3
PLEKHG5	6.04	6.17	5.84	5.69	6.05	5.75	5.53	5.45	5.47	5.8	6.22	5.35	5.79	5.48	5.47	5.98	5.86	6.22	5.9	5.43	5.99	5.91	6.12	5.49	5.97	6.32	5.95	5.58	6.47	6.17	6.08	5.32	6.03	5.81	6.38	6.56	5.89	6.39	5.9	6.38	6.28
NOL9	5.86	5.89	5.94	5.87	5.76	5.78	5.81	5.92	5.93	5.93	5.81	5.81	5.94	5.93	5.89	5.93	5.87	5.9	5.99	6.02	5.86	5.78	5.85	5.86	5.85	5.78	5.93	5.9	5.77	5.85	5.81	5.99	6.03	5.41	5.76	5.8	6.04	5.8	5.65	5.56	5.88
TAS1R1	4.22	4.42	4.21	3.95	4.42	4.21	4.15	4.38	4.47	4.3	4.23	4.34	4.36	4.17	4.15	4.33	4.38	4.45	4.35	4.02	4.31	4.22	4.33	4.14	4.13	4.24	4.28	4.06	4.16	4.57	4.24	4.26	4.49	3.9	4.32	4.13	4.36	4.2	4.23	4.22	4.26
ZBTB48	6.07	6.11	6.05	6.01	5.68	6.07	5.94	5.94	6.07	6.04	6.03	5.94	5.02	6.06	6.06	6.07	5.96	6.05	5.99	6.17	5.76	6.23	6.06	5.87	5.87	5.71	5.99	6	5.86	6.08	5.98	5.46	5.79	5.65	5.67	5.85	5.64	5.45	6.02	5.56	5.83
KLHL21	8.37	8.23	8.32	8.37	8.32	8.21	8.26	8.31	8.29	8.1	8.14	8.37	8.02	8.3	8.22	8.22	8.27	8.34	8.24	8.17	8.2	8.36	8.14	8.11	8.35	8.1	8.46	8	8.21	8.37	8.44	8.66	8.56	8.14	8.03	9.13	8.22	8.15	8.3	9.02	7.88
PHF13	6.94	6.95	6.91	6.88	6.83	7.09	6.87	6.85	6.92	6.79	6.85	6.98	6.76	6.88	6.73	6.86	6.77	6.98	6.99	6.8	6.82	6.86	6.95	6.9	7.03	6.86	7.07	6.82	6.92	6.83	7.54	7.64	7.01	6.96	7.08	8.23	7.32	7.15	7.56	7.99	7.09
THAP3	6.51	6.47	5.35	5.16	6.27	6.48	6.5	6.35	6.33	6.24	6.33	6.43	6.06	6.42	6.33	6.24	6.27	6.4	6.49	6.36	6.23	6.5	6.16	6.22	6.48	6.22	6.53	6.33	6.64	6.65	6.45	6.27	6.21	5.52	6.33	6.52	6.43	6.55	6.48	6.48	6.28
DNAJC11	7.06	6.81	6.47	6.6	6.54	6.62	6.55	6.55	6.53	6.56	6.59	6.62	6.51	6.5	6.66	6.64	6.5	6.41	6.65	6.84	6.62	6.66	6.83	6.56	6.68	6.57	6.59	6.58	6.52	6.32	6.47	6.48	6.64	6.41	6.55	6.4	6.51	6.49	6.34	6.15	6.42
CAMTA1	7.86	7.84	7.9	7.99	8.17	8.16	8.03	8.21	8.02	7.86	7.96	8.15	7.89	8.1	7.84	7.92	8.03	7.96	8.07	7.88	7.87	8.11	7.87	8.08	7.92	7.85	8.2	7.94	8.06	8.98	8.48	8.67	8.46	8.37	8.3	8.68	8.73	8.41	8.52	8.62	8.05
VAMP3	6.73	6.65	7	7.22	7.28	6.93	7.23	7.3	7.43	7.06	6.93	7.21	7.37	7.1	7.04	7.24	7.14	7.31	6.99	7.17	7.02	7.21	6.69	7.2	6.75	7.06	6.89	7.18	6.93	7.42	7.22	6.87	6.91	6.87	7.34	7.16	6.95	7.2	7.16	7.29	7.1
PER3	4.87	4.86	5.24	5.24	5.17	5.17	5.46	5.36	5.5	5.39	4.96	5.25	5.44	5.26	5.46	5.62	5.26	5.67	5.16	5.21	5.47	5.38	4.87	5.13	4.85	5.04	5.51	4.3	5.71	5.42	5.03	4.67	5.21	4.45	4.42	6.09	4.64	4.18	5.11	6.04	5.48
UTS2	4.4	4.65	6.73	4.39	4.48	4.65	4.28	4.37	4.78	4.04	3.88	6.86	4.57	4.12	4.47	4.14	4.85	5.9	4.39	4.55	4.29	6.54	4.61	4.55	4.79	4.68	6.31	4.77	4.48	3.69	3.99	3.77	3.84	4.14	4.01	3.76	3.82	3.82	3.98	3.85	3.97
TNFRSF9	5.13	5.19	5.14	5.12	4.66	5.45	5	5.12	5.53	4.75	4.86	5.21	4.98	5.3	5.17	5.08	5.1	5.38	4.94	5.24	5.09	5.05	4.94	4.61	5.41	4.92	4.93	5.18	4.65	4.15	4.71	3.93	4.29	4	4.02	3.92	3.85	4.01	4.53	4.02	4.58
PARK7	8.96	9.14	9.26	9.22	9.17	9.17	9.12	9.38	9.22	9.15	9.17	9.29	9.12	9.15	9.11	9.17	9.17	9.18	9.22	9.15	9.36	9.26	9.14	9.19	9.34	9.01	9.27	9.24	9.17	9.83	9.3	9.7	9.44	9.32	9.27	9.4	9.4	9.25	9.42	9.84	9.09
ERRFI1	8.69	7.94	8.36	8.08	8.49	8.26	8.07	8.02	8.15	8	8.44	8.26	8.31	8.25	7.56	8.13	7.93	8.16	8.05	7.74	8.28	7.98	7.99	8.4	8.23	7.83	8.06	7.77	7.91	8.55	9.17	8.72	8.71	8.8	8.25	9.45	8.54	8.41	9.19	8.47	8.64
SLC45A1	4.05	3.7	3.74	3.89	4.05	4	3.89	3.83	3.98	3.89	3.92	4.18	5.42	4.07	3.95	3.84	4.04	4.02	3.89	3.91	4.37	4.02	3.71	4.06	3.97	3.68	3.87	3.62	4.09	3.89	3.99	4.08	3.85	4.21	4.18	4.1	3.92	3.99	4.02	4.05	3.99
RERE	4.09	4.53	4.67	4.76	4.38	4.64	4.62	5.42	4.66	5.09	4.97	4.61	4.94	4.59	4.42	4.55	4.75	4.57	4.53	4.63	5.04	4.91	4.46	4.28	4.22	4.49	4.72	4.89	5.02	4.14	4.78	4.26	4.6	4.31	4.51	4.48	4.32	4.6	4.44	4.58	4.54
ENO1	8.87	9.12	9.45	9.13	9.24	9.3	9.26	9.3	9.64	9.3	9.17	9.42	9.34	9.34	9.34	9.29	9.12	9.3	9.26	9.6	9.34	9.53	9.06	9.35	9.36	9.17	9.14	9.16	8.82	8.33	9.34	9.39	9.22	8.96	8.47	8.75	9.16	8.66	9.33	8.59	9.27
CA6	3.82	3.79	3.77	3.88	3.8	3.75	3.62	3.86	3.87	3.72	3.75	3.97	3.86	3.81	3.68	3.85	4.02	3.74	3.76	3.65	4.28	4.03	3.72	3.65	3.61	3.47	3.96	3.46	3.6	3.73	3.8	3.53	3.49	3.64	3.72	3.91	3.56	3.71	3.58	4.4	3.73
SLC2A7	4.05	3.74	3.65	3.81	3.73	3.58	3.6	3.86	3.71	3.68	3.69	3.73	3.81	3.68	3.74	3.86	3.74	3.78	3.79	3.73	3.61	3.66	3.5	3.91	3.81	3.86	3.74	4.04	3.83	4	3.72	3.88	3.96	4.11	3.7	3.88	3.86	3.86	3.73	3.72	3.81
SLC2A5	9.02	8.45	7.7	6.75	8.21	8.63	6.01	8.11	8.57	7.85	8.1	7.73	8.28	8.12	8.42	7.73	7.93	7.31	8.25	8.64	8.2	8.45	8.37	8.44	8.82	6.83	7.94	7.32	7.52	4.96	7.16	5.13	6.38	6.83	6.55	5.16	5.46	6.54	7.2	4.62	8.31
GPR157	3.8	3.9	3.96	3.82	3.86	4.03	3.98	3.77	4.05	3.85	3.88	3.74	3.81	3.85	3.93	3.81	3.74	3.98	4.04	4.21	3.89	3.96	3.76	3.87	4.16	3.84	3.85	4.12	3.87	4.15	3.75	3.82	3.78	3.91	3.95	4.01	3.96	4.12	3.9	3.86	3.96
H6PD	4.47	4.39	4.74	4.41	4.64	4.78	4.73	4.88	4.7	4.38	4.71	4.77	4.48	4.75	4.74	4.6	4.7	4.7	4.68	4.75	4.8	4.73	4.41	4.54	4.77	4.45	4.69	4.63	4.96	4.1	4.6	4.98	4.93	4.55	4.54	4.54	4.95	4.92	4.61	4.69	4.7
SPSB1	5.92	5.47	5.93	5.85	5.79	5.51	5.91	5.61	5.66	5.59	5.4	6.16	5.47	5.88	5.65	5.5	5.62	5.81	5.63	5.54	5.76	5.6	5.47	5.64	5.69	5.51	5.79	5.33	5.91	5.12	6.25	5.7	6.54	5.49	5.78	6.76	5.63	5.5	6.37	5.94	5.67
TMEM201	7.08	7.64	7.02	6.79	7.25	7.03	6.9	6.91	6.69	7.53	7.88	6.99	7.12	7.08	7.3	7.02	7.04	6.72	6.9	7.11	6.89	7.13	7.82	7.18	6.9	6.93	6.98	6.91	7.1	6.91	7.12	6.7	6.84	6.72	7.06	7.19	7.37	6.95	7.12	6.74	7.02
PIK3CD	6.44	6.3	6.02	5.77	6.22	6.62	6.27	6.63	6.48	6.46	6.26	6.27	6.42	6.56	6.74	6.29	6.53	6.26	6.38	6.55	6.5	6.5	6.2	6.25	6.58	6.25	6.48	6.67	6.47	4.8	5.58	5.2	5.27	5.29	5.83	5.24	5.4	5.69	5.71	5.02	5.91
CLSTN1	8	7.77	7.61	7.69	7.7	7.65	7.64	7.53	7.51	7.58	7.71	7.68	7.51	7.65	7.42	7.72	7.68	7.69	7.67	7.29	7.47	7.61	7.81	7.81	7.69	7.69	7.66	7.58	7.73	7.13	7.6	7.59	7.69	7.45	7.45	8.06	7.79	7.49	7.54	7.69	7.57
CTNNBIP1	7.51	7.62	7.62	7.62	7.73	7.77	7.69	7.58	7.55	7.75	7.67	7.65	7.73	7.63	7.77	7.71	7.54	7.5	7.64	7.63	7.83	7.64	7.67	7.63	7.77	7.59	7.68	7.64	7.71	7.72	7.2	7.72	7.47	7.48	7.72	7.4	7.73	7.67	7.22	7.63	7.93
LZIC	7.31	7.59	7.61	7.69	7.67	7.56	7.63	7.68	7.75	7.74	7.59	7.68	7.74	7.47	7.69	7.68	7.94	7.68	7.6	7.56	7.67	7.63	7.57	7.57	7.27	7.61	7.54	7.76	7.52	8.07	7.62	7.47	7.6	7.54	7.64	7.63	7.54	7.6	7.67	7.58	7.68
NMNAT1	5.2	5.19	4.82	4.78	4.98	4.94	5.03	4.99	4.91	4.8	5.03	4.89	4.87	4.97	4.99	5.05	4.85	5	4.84	4.99	5.12	4.96	5.05	4.83	5.31	4.9	4.94	4.99	4.87	4.71	4.69	3.92	4.71	4.66	4.69	4.32	4.55	4.56	4.57	4.61	4.61
RBP7	5.96	6.33	6.31	5.41	6.21	5.64	5.84	5.53	5.44	6.19	6.04	5.54	6.16	5.68	5.85	6.51	6.28	6.27	6.32	5.86	5.36	6.05	6.18	5.41	5.42	6.3	6.13	5.7	6.4	6.62	6.57	6.69	6.45	6.53	7.58	6.55	6.8	7.4	6.6	7.29	6.93
UBE4B	7.18	7.26	7.13	7.14	7.18	7.29	7	7.19	7.19	7	7.08	7.19	6.86	7.11	7.1	7.09	7.23	7.21	7.11	7.08	6.96	7.07	7.27	7.23	6.81	7.13	7.08	7.21	7.05	7.43	6.89	7.18	6.75	7.14	7.2	7.6	7.32	7.15	7.01	7.38	7.04
KIF1B	7.25	7.02	6.84	6.78	6.83	7.1	7.22	7.02	7.18	7.04	7.02	6.96	7.03	7.08	7.09	7.05	7	7.26	6.91	7.17	7.02	7	7.04	7.21	7.31	7.07	7.04	7.03	6.67	6.39	6.74	7.07	6.49	6.74	6.55	7.3	7.03	6.56	6.76	6.97	6.87
PGD	7.13	7.33	7.77	7.14	7.47	7.12	7.33	7.07	7.55	7.47	7.1	7.65	7.63	7.29	7.7	7.5	7.19	7.25	6.94	8.01	7.56	7.66	7.29	7.08	7.63	7.18	7.37	6.99	6.69	5.59	6.78	6.31	6.8	6.59	6.9	5.87	6.61	6.93	6.83	5.39	6.77
CORT	4.82	4.82	4.61	4.74	4.77	4.52	4.77	4.67	4.58	4.7	4.7	4.93	4.93	4.51	5.04	4.81	4.69	4.46	4.63	4.97	4.66	4.88	4.74	4.78	4.88	4.44	4.95	5	4.61	4.89	4.78	4.56	4.54	4.77	4.94	4.81	4.73	4.62	4.86	4.47	4.6
DFFA	6.62	6.47	6.09	6.22	6.29	6.13	6.19	6.26	6.22	6.17	6.05	6.31	6.15	6.24	6.2	6.26	6.35	6.23	6.26	6.13	6.11	6.21	6.43	6.18	5.97	6.13	6.19	6.25	6.25	6.25	6.26	6.08	6.22	6.09	6.19	6.37	6.14	6.09	6.31	5.9	6.2
PEX14	7.74	7.71	6.95	7.05	7.72	8.07	7.96	8.07	7.95	7.8	7.75	7.88	7.76	7.8	8.3	7.71	7.88	7.79	7.92	8.31	7.97	7.9	7.64	7.7	8	7.74	8.09	7.76	7.83	7.48	8	7.9	7.84	7.18	7.82	7.81	7.76	7.8	7.91	7.57	7.79
CASZ1	4.69	4.81	4.74	5.02	4.68	4.67	4.59	4.82	4.43	4.81	4.62	4.87	4.8	4.92	4.84	4.67	4.8	4.73	4.52	4.83	4.72	4.81	4.55	4.62	4.27	4.57	4.61	4.75	4.63	4.72	5.18	4.84	4.82	4.69	4.95	5.06	4.52	4.88	4.97	4.53	4.55
C1orf127	4.12	3.9	4.06	3.62	3.9	3.95	3.76	3.87	3.75	4.05	3.99	4.15	3.9	4	4.02	3.95	4.04	4.01	3.94	4.09	4.16	3.58	4.02	4.13	4.28	4.3	3.99	3.95	4.09	3.8	4.39	3.95	3.83	3.93	4.04	4.09	3.94	3.84	3.77	3.6	4.06
TARDBP	6.68	6.59	6.71	6.56	6.73	6.68	6.65	6.66	6.87	6.78	6.62	6.77	6.67	6.66	6.69	6.68	6.57	6.77	6.75	6.86	6.85	6.87	6.56	6.78	6.87	6.6	6.74	6.67	6.66	6.68	6.6	6.77	6.49	6.67	6.59	6.96	6.83	6.7	6.73	6.99	6.69
MASP2	3.82	3.73	3.83	3.74	3.71	3.69	3.93	3.72	3.93	3.86	3.74	3.97	3.94	4.1	3.83	3.84	3.74	3.77	3.69	3.99	3.66	3.79	3.81	3.71	3.84	3.91	3.78	3.88	3.96	4.01	3.68	3.93	3.81	4.2	3.77	3.85	3.81	3.83	3.88	3.76	3.71
SRM	7.05	6.69	6.9	6.32	6.64	6.67	6.85	6.63	6.71	6.77	6.7	6.9	6.65	6.83	7	6.8	6.64	6.75	6.81	7.11	6.98	6.65	6.81	6.86	6.79	6.83	6.77	6.66	6.65	6.24	7.02	7.31	7.35	6.97	6.82	6.53	6.91	6.61	6.92	6.36	6.71
EXOSC10	7.65	7.63	7.43	7.56	7.39	7.47	7.4	7.43	7.47	7.43	7.46	7.45	7.4	7.43	7.38	7.58	7.54	7.39	7.42	7.46	7.34	7.46	7.59	7.39	7.49	7.45	7.35	7.42	7.44	7.28	7.35	7.25	7.33	7.36	7.22	7.43	7.35	7.31	7.36	7.2	7.37
MTOR	5.77	5.99	6.09	6.13	6.06	5.94	6.02	6.06	5.99	6.1	6.08	6.07	5.91	5.84	5.98	6.22	6.17	6.09	5.88	5.89	6.06	5.97	6.09	6.12	5.84	5.87	5.75	6.12	5.82	5.68	6.01	5.94	5.99	6.03	5.93	5.86	5.73	5.92	6.02	5.49	6.11
ANGPTL7	4.25	4.22	3.69	4.02	5.69	4.54	3.59	4.16	3.51	4.02	5.29	3.96	4.03	4.02	3.88	5.24	3.95	4.18	3.91	3.65	3.6	3.8	4.03	5.44	3.6	4.33	3.99	3.75	3.54	5.5	4.96	5.16	5.22	5.28	6.34	5.03	6.6	6.78	4.8	6.57	5.08
UBIAD1	5.86	5.89	5.78	5.81	5.78	5.7	5.77	5.91	5.86	5.61	5.79	5.77	5.61	5.75	5.76	5.88	5.8	5.7	5.79	5.84	5.69	5.71	5.88	5.66	5.71	5.69	5.7	5.63	5.79	5.36	5.65	5.9	6	5.95	5.64	5.58	5.86	5.69	5.63	5.5	5.53
FBXO2	4.88	4.78	4.87	4.92	5.43	5.42	4.39	5.32	4.48	4.74	5.25	5.19	4.56	5.27	4.57	4.79	5.02	4.41	4.99	4.49	4.64	4.55	4.89	4.71	4.56	4.7	4.93	4.97	4.61	6.32	5.85	5.7	6.04	7.15	5.71	5.92	5.48	5.5	5.88	6.14	5.27
FBXO44	5.53	5.21	5.04	4.99	4.94	5.2	5.13	4.99	5.11	5.02	4.81	5.22	4.8	5.23	5.09	4.92	5.2	5.02	5.16	4.89	4.85	4.99	5.1	4.8	5.29	5.1	5.13	5.02	5.49	5.06	5.32	4.83	5.29	5.31	4.82	5.3	4.88	5.08	5.15	5.28	4.98
FBXO6	5.77	5.11	5.68	5.44	5.25	5.33	5.53	5.52	5.7	5.37	5.23	5.49	5.44	5.52	5.51	5.49	5.58	5.39	5.21	5.59	5.72	5.54	5.35	5.29	5.65	5.25	5.54	5.5	5.17	4.62	5.25	5.08	5.24	5.35	5.26	4.94	5.17	5.26	5.37	4.81	5.14
MAD2L2	6.42	6.29	6.34	6.27	6.35	6.25	6.28	6.47	6.46	6.27	6.34	6.36	6.23	6.53	6.54	6.45	6.43	6.32	6.41	6.54	6.42	6.49	6.39	6.32	6.34	6.29	6.38	6.35	6.16	6.04	6.45	6.3	6.75	6.46	6.13	6.23	6.32	6.29	6.61	5.92	6.42
AGTRAP	5.97	5.83	6.15	5.95	5.62	5.99	5.84	6.16	6.24	5.8	6.12	5.77	5.76	6.09	6.31	6.08	5.9	5.89	5.73	6.36	6.13	6.13	5.76	5.89	6.29	5.69	6.03	5.96	5.7	5.05	5.75	5.64	5.87	5.84	5.69	5.12	5.71	5.9	5.76	4.49	5.62
MTHFR	5.77	5.81	5.74	5.76	5.66	5.95	5.64	5.72	5.73	5.66	5.63	5.56	5.7	5.97	5.77	5.43	5.8	5.84	5.66	5.63	5.6	5.66	5.8	5.76	5.89	5.75	5.77	5.66	5.56	5.34	5.4	5.53	5.88	5.75	5.63	5.77	5.33	5.52	5.33	5.41	5.62
CLCN6	6.86	7.08	7.13	6.99	7.25	7.31	6.99	7.05	7.18	7.06	6.94	6.93	6.83	7.18	7.12	7.32	7.04	6.96	7.11	7.21	6.88	7.12	7.13	6.98	6.82	6.94	6.99	6.75	7.16	7.03	6.82	6.7	6.68	6.75	6.88	7.14	7.04	7.03	6.87	6.62	6.89
NPPA	3.35	3.87	3.59	3.71	3.73	3.61	3.65	3.53	3.44	3.71	3.75	3.53	3.55	4.23	3.75	3.54	3.49	3.73	3.71	3.33	3.83	3.69	3.65	3.75	3.83	3.56	3.51	4.17	3.58	3.65	3.65	3.82	3.88	3.78	3.7	3.43	3.83	3.69	3.85	3.8	3.63
NPPB	4.23	4.1	4.32	4.24	4.14	4.3	4.14	4.28	4.17	4.17	4.24	4.09	4.33	4.36	4.25	4.18	4.14	4.23	4.03	4.13	4.23	4.6	3.98	4.24	4.36	4.35	4.3	4.2	3.98	4.14	4.35	4.33	4.29	4.3	4.24	4.31	4.14	4.19	4.35	4.59	4.26
KIAA2013	6.45	6.01	6.61	6.44	6.38	6.64	6.65	6.74	6.81	6.39	6.36	6.47	6.41	6.65	6.61	6.5	6.37	6.6	6.52	6.72	6.72	6.71	6.11	6.58	6.78	6.33	6.73	6.51	6.51	6.4	6.47	6.75	6.68	6.26	6.35	6.83	6.68	6.53	6.44	6.56	6.68
PLOD1	7.03	6.96	7.26	7.06	6.91	7.33	7.32	7.16	7.33	7.15	7.21	7.31	7.19	7.24	7.37	6.75	7.16	7.21	6.98	7.29	7.44	7.27	6.84	7.23	7.46	6.8	7.23	7.01	6.85	5.75	6.91	6.38	6.8	6.29	6.55	6.36	6.77	6.7	6.81	5.85	7.21
MFN2	8.69	8.56	8.42	8.36	8.39	8.41	8.49	8.54	8.34	8.4	8.48	8.47	8.44	8.51	8.46	8.52	8.37	8.51	8.43	8.27	8.4	8.39	8.54	8.4	8.2	8.48	8.4	8.48	8.35	8.7	8.32	8.7	8.49	8.48	8.47	8.52	8.58	8.51	8.3	8.67	8.31
MIIP	7.97	8.29	8.27	8.3	8.15	8.02	8.14	8.23	8.13	8.09	8.1	8.1	8.35	8.03	8.51	8.22	8.33	8.19	8.04	8.33	8.34	8.17	8.32	8.11	8.1	8.15	8.14	8.24	8.03	8.11	7.69	7.27	7.71	7.97	7.82	7.74	7.61	7.83	7.88	7.37	8.02
TNFRSF8	5.67	5.94	5.66	5.49	5.42	5.6	5.56	5.44	5.32	5.21	5.76	5.36	5.59	5.71	5.69	5.3	5.26	5.6	5.54	5.29	5.53	5.27	5.99	5.05	5.49	5.15	5.55	5.94	5.28	4.51	5.73	4.55	5.81	5.72	5.5	4.95	4.89	5.52	5.67	4.64	5.41
TNFRSF1B	6.31	5.66	6.06	5.93	5.75	6.11	5.72	6.06	6.14	5.82	6.14	5.84	6.15	6.35	6.17	5.72	5.71	6.08	5.83	6.13	5.95	5.95	5.73	6	6.1	5.61	6.01	6.24	5.56	4.32	6.37	4.79	5.72	5.55	5.45	5.45	5.08	5.54	6.41	4.69	5.97
VPS13D	4.58	4.49	4.66	4.64	4.51	4.63	4.75	4.62	4.61	4.45	4.61	4.6	4.61	4.73	4.69	4.74	4.33	4.44	4.66	4.61	4.54	4.51	4.65	4.56	5.07	4.46	4.76	4.42	4.67	4.7	4.69	5.19	4.91	4.95	4.72	4.98	4.78	4.87	4.68	4.99	4.65
DHRS3	9.15	8.36	8.64	8.73	8.64	8.79	8.33	8.73	8.64	8.37	8.25	8.52	8.37	8.79	8.87	8.72	8.61	8.53	8.65	8.45	8.27	8.42	8.31	8.38	8.79	8.13	8.63	8.38	8.33	8.88	8.83	8.59	8.59	8.99	8.94	9.3	8.91	8.92	8.8	8.62	8.94
AADACL4	3.71	3.84	3.73	3.32	3.83	3.84	3.46	4.25	3.69	3.96	3.54	3.83	3.6	3.89	3.86	3.66	3.74	3.7	4.14	3.99	3.78	5.34	3.75	3.6	3.55	3.85	3.66	3.67	3.86	3.92	3.77	3.62	3.93	3.76	3.97	4.08	3.92	3.82	3.96	3.82	3.76
AADACL3	4.17	3.98	4.1	4.03	3.9	4.06	4.01	3.8	3.78	4.08	3.95	4.07	4.06	4.08	3.91	3.95	4.06	3.93	3.83	3.78	3.78	3.91	3.92	4.11	4.08	4	3.95	3.74	3.92	4	3.99	4.07	3.91	3.89	4	3.85	4.08	3.86	3.75	3.93	3.91
PRAMEF1	3.86	3.75	3.78	3.93	3.57	3.64	3.81	3.89	3.92	3.71	3.77	3.85	3.74	3.69	3.69	3.87	3.91	3.8	3.77	3.74	3.6	3.72	3.91	3.85	3.94	3.89	3.63	3.7	3.42	3.66	3.7	3.81	3.72	3.8	3.8	4	3.71	3.91	3.73	3.73	4.04
PRAMEF11	3.78	3.94	4.26	3.68	3.54	3.81	3.74	4.62	3.58	3.79	3.72	3.86	3.77	3.66	3.93	3.76	3.51	3.8	3.75	3.88	3.81	3.72	3.78	3.83	3.81	3.82	3.67	4.31	3.56	4.08	3.86	3.64	3.75	3.72	3.75	3.86	3.68	3.76	3.68	3.89	3.6
HNRNPCL1	4.22	4.81	5.08	5.01	5	4.77	4.88	4.78	4.81	5.07	4.84	4.75	4.94	4.9	5.03	4.68	4.6	4.55	4.87	5.02	4.7	4.57	4.56	4.8	4.83	4.86	4.88	4.81	4.8	4.56	5.1	4.95	5.03	5.04	4.93	4.99	4.69	4.79	4.6	5.1	4.61
PRAMEF2	3.81	3.67	3.68	3.72	3.79	3.6	3.72	3.83	3.77	3.84	3.63	3.83	3.85	3.67	3.84	3.78	3.78	3.8	3.79	3.75	3.64	3.74	3.83	4	3.69	3.73	3.87	3.65	3.62	3.74	3.86	3.88	3.72	3.8	3.83	3.81	3.71	3.64	3.76	3.84	3.89
PRAMEF4	3.76	3.76	3.85	3.85	3.85	3.8	3.6	3.84	3.58	3.9	4	3.95	4.12	3.79	3.82	3.91	3.71	3.69	3.77	3.98	4.2	3.91	3.76	3.86	3.91	3.67	3.72	3.81	3.9	4.01	3.65	3.79	3.8	3.84	3.77	3.98	3.86	3.8	3.9	3.72	3.67
PRAMEF10	3.51	3.8	3.64	3.47	3.77	3.68	3.77	3.56	3.58	3.63	3.73	3.63	3.68	3.54	3.73	3.59	3.77	3.74	3.7	3.59	3.59	3.55	3.68	3.6	3.75	3.58	3.44	4.22	3.49	3.76	3.53	3.62	3.72	3.8	3.53	3.78	3.68	3.71	3.79	3.65	3.48
PRAMEF7	3.89	3.71	3.43	3.68	4.03	3.84	3.81	3.94	3.83	3.71	3.89	4.01	3.96	4.05	3.8	3.85	3.92	3.84	3.93	3.94	4.28	4.52	3.86	3.96	3.69	3.94	4.49	3.92	3.82	3.67	3.95	3.73	3.86	3.65	3.91	4.09	3.83	3.94	3.98	4.05	3.77
PRAMEF6	3.8	3.45	3.63	3.72	3.62	3.75	3.52	3.6	3.83	3.62	3.7	3.6	3.73	3.85	3.88	3.52	3.77	3.87	3.87	3.65	4.08	3.61	3.71	3.74	3.25	3.66	3.63	3.65	3.84	3.69	3.68	3.74	3.52	3.9	3.85	3.54	3.6	3.54	4.01	3.87	3.59
PRAMEF13	3.91	3.77	3.94	3.94	3.81	3.75	3.89	3.89	3.78	3.95	3.81	3.87	3.85	3.96	3.79	3.87	3.73	4.47	3.8	3.82	3.57	3.86	3.86	3.84	3.78	3.84	3.7	3.65	3.78	3.84	3.93	3.89	3.78	3.77	3.91	3.97	3.86	3.86	3.87	3.8	3.7
PRAMEF5	3.69	3.94	3.63	3.69	3.8	3.91	3.71	3.63	3.79	3.72	3.85	3.71	3.74	3.61	3.67	3.73	4.06	3.67	3.94	3.98	3.59	3.67	3.72	3.91	3.67	3.73	3.79	3.71	3.7	3.59	4.04	3.79	3.79	3.79	3.78	3.87	3.61	3.63	3.92	3.86	3.63
PRAMEF8	3.54	3.85	3.78	3.77	3.65	3.62	3.69	3.53	3.67	3.69	3.86	3.53	3.63	3.77	3.8	3.87	3.56	3.77	3.75	3.71	3.56	3.78	3.76	3.66	3.72	3.6	3.71	4.21	3.6	3.6	3.73	3.94	3.65	3.91	3.72	3.72	3.79	3.61	3.71	3.76	3.67
PRAMEF15	3.74	3.77	3.89	3.91	3.64	3.52	3.9	3.59	3.79	3.79	3.72	3.8	3.54	3.76	3.79	4.24	3.78	3.65	3.77	3.92	3.99	3.63	3.67	3.7	3.68	3.82	3.94	3.87	3.75	4.07	3.5	3.79	3.72	3.79	3.91	3.85	3.73	3.83	3.6	3.66	3.82
PRAMEF20	3.83	3.62	3.5	3.67	3.75	3.84	3.63	3.79	3.58	3.94	3.81	3.79	3.67	3.96	3.53	3.61	3.91	3.8	3.79	3.79	3.8	3.55	3.6	3.63	3.7	3.62	3.6	3.7	3.78	3.63	3.65	3.63	3.77	3.69	3.86	3.79	3.64	3.33	4	3.61	3.6
LRRC38	3.79	3.88	3.84	3.78	3.81	3.8	3.88	3.8	3.93	3.84	4.02	3.9	3.89	3.85	3.83	3.89	3.79	3.87	3.88	3.88	3.8	3.82	3.85	3.83	3.92	3.82	3.9	3.83	3.99	3.81	3.83	3.86	3.86	3.77	3.86	3.86	3.85	3.83	3.84	3.96	3.79
PDPN	8.09	7.59	7.65	6.95	6.74	7.49	7.32	7.1	6.93	7.72	7.86	7.08	7.37	7.38	7.69	7.77	7.27	6.57	7.22	7.53	6.95	7.55	7.61	7.65	7.1	7.2	6.58	6.45	6.92	5.57	6.73	5.71	6.31	6.77	6.87	5.35	6.91	6.76	6.67	5.33	7.23
PRDM2	6.35	6.11	6.23	6.13	6.12	6.29	6.27	6.27	6.23	6.06	6.2	6.16	6.23	6.19	6.22	6.24	6.06	6.24	6.09	6.19	6.18	6.11	6.25	6.08	6.35	6.28	6.3	6.15	6.28	6.03	5.67	6.16	6.14	6.21	6.03	5.83	6.12	6.18	5.61	6.04	5.95
KAZN	4.13	4.38	4.35	4.28	4.49	4.17	4.59	4.41	4.41	4.23	4.35	4.23	4.33	4.35	4.26	4.4	4.32	4.42	4.28	4.02	4.26	4.24	4.24	4.25	3.98	4.28	4.03	4.49	4.31	4.48	4.5	4.29	4.63	4.31	4.23	4.51	4.56	4.51	4.47	4.41	4.43
TMEM51	9.2	8.54	8.65	8.65	8.5	8.81	8.46	8.91	8.87	8.79	8.33	8.46	8.64	8.89	8.98	8.82	8.92	8.45	8.27	8.95	8.8	8.9	8.58	8.64	8.92	8.42	8.52	8.72	8.19	7.1	7.77	6.5	6.63	7.17	7.21	6.6	6.22	7.09	7.85	6.93	8.44
FHAD1	5.26	4.5	4.63	4.96	4.37	4.67	4.85	5.46	5.13	4.7	4.52	4.08	4.66	4.81	4.51	4.97	4.69	4.59	5.24	5.3	4.55	5.19	4.42	4.6	5.4	4.74	5.44	4.07	4.2	3.84	4.41	3.79	3.67	3.86	3.93	3.96	4.06	4.06	4.15	3.72	4.49
EFHD2	9.08	8.76	8.12	8.3	8.21	8.39	8.16	8.21	8.25	8.31	8.21	8.24	8.37	8.29	8.63	8.33	8.37	8.1	8.17	8.55	8.01	8.13	8.57	8.07	8.08	8.18	8.2	8.29	7.87	6.48	7.65	7.3	7.51	7.43	7.39	6.99	7.28	7.51	7.5	6.5	7.57
CTRC	4.18	4.12	4.31	3.98	4.33	3.97	4.22	4.08	3.98	4.12	3.91	4.01	4.01	4.11	4.2	3.96	4.04	4.19	4.21	4.14	3.95	3.86	4.2	3.96	4.07	4.13	4.22	4.19	3.93	4.34	4.07	4.19	4.08	4.16	4.1	4.18	4.16	4.16	4.01	4.05	3.97
CELA2A	4.26	4.18	4.15	4.2	4.28	4.01	4.09	4.09	4.01	4	4.22	4.19	4.29	4.18	4.39	4.13	3.98	4.06	4.17	4.22	4.13	4.14	4.39	4.37	4.12	4.15	4.27	3.88	4.33	4.13	4.38	4.19	4.31	4.27	4.21	4.06	4.13	4.2	4.3	4.02	4.04
CELA2B	4.47	4.35	4.06	4.24	4.07	4.16	4.03	4.17	4.36	4.1	4.25	4.33	4.29	4.35	4.13	4.01	4.38	4.09	4.43	4.18	4.18	4.26	4.44	4.46	4.45	4.22	4.26	4.34	4.23	4.4	4.12	4.34	4.25	4.31	4.16	4.03	4.32	4.12	4.38	4.21	3.88
CASP9	6.53	6.36	5.92	6.17	6.12	6.15	5.88	5.99	5.99	6.01	6.16	6.02	6.14	6.02	6.05	5.89	6.06	6.28	6.02	5.84	6.07	5.99	6.26	5.78	6.27	5.92	6.15	6.08	5.94	6.17	6.26	5.75	5.8	6.17	5.71	6.4	5.43	5.65	6.28	6.71	5.95
DNAJC16	6.02	5.77	5.33	5.4	5.5	5.71	5.66	5.63	5.7	5.4	5.59	5.47	5.53	5.67	5.4	5.53	5.57	5.63	5.51	5.58	5.69	5.59	5.75	5.55	5.48	5.51	5.55	5.52	5.66	5.31	5.15	5.3	5.47	5.54	5.4	5.09	5.38	5.33	5.38	5.43	5.4
AGMAT	4.37	4.36	4.58	4.11	4.08	4.12	4.18	4.35	4.53	4.26	4.29	4.17	4.56	4.49	4.49	4.11	4.8	4.54	4.07	4.21	4.28	4.38	4.28	4.07	4.52	4.09	4.47	4.24	4.09	3.86	3.96	3.95	4.2	4.22	4.01	3.96	3.88	3.96	3.93	3.74	3.92
DDI2	4.76	4.65	4.79	4.83	4.72	4.7	4.83	4.91	4.88	5.03	4.57	4.89	4.74	4.67	5.15	4.67	5.06	4.83	4.63	4.96	4.74	4.65	4.69	4.55	4.36	4.88	4.51	4.66	4.5	4.41	5	4.34	4.71	4.59	4.69	4.69	4.4	4.6	4.82	4.45	4.76
RSC1A1	6.46	6.39	6.22	6.48	6.26	6.09	6.31	6.44	6.66	6.59	6.1	6.46	6.39	6.27	6.79	6.43	6.58	6.43	6.11	6.45	6.35	6.49	6.39	6.1	5.86	6.03	6	6.3	6.14	6.08	6.61	5.69	6.23	5.94	6.08	6.23	5.63	5.96	6.56	6.11	6.48
PLEKHM2	5.97	5.62	6.35	6.2	6.04	6.2	6.29	6.26	6.49	6.33	6.1	6.36	6.16	6.36	6.7	6.17	6.07	6.17	6.14	6.65	6.27	6.38	5.7	6.13	6.43	6	6.38	6.04	5.94	5.48	5.9	6.14	6.31	5.98	5.84	6.07	6.19	6.04	5.86	5.61	6.12
SLC25A34	6.51	6.34	5.37	5.35	5.84	6.44	5.92	6.29	6.08	6.11	6.03	5.96	5.98	6.04	6.59	5.75	6.59	6.31	5.83	6.36	6.06	5.99	6.45	6.27	5.78	5.75	6.04	5.98	6.18	6.74	5.52	6.32	6.15	5.21	6.09	6.32	5.65	5.74	5.64	5.69	5.74
TMEM82	6.91	6.73	5.43	5.74	6.42	6.41	6.4	6.28	6.4	6.55	6.35	6.43	6.4	6.36	6.79	6.31	6.25	6.23	6.27	6.61	6.35	6.39	6.56	6.46	6.29	6.28	6.57	6.65	6.52	6.23	6.44	6.36	6.29	5.49	6.52	6.51	6.48	6.51	6.58	6.01	6.01
FBLIM1	5.23	5.26	6.2	6	6.33	6.22	6.04	6.41	6.29	6	6.05	6.48	5.8	6.13	5.37	5.77	6	6.39	6.58	5.82	6.48	5.85	5.3	6.33	5.9	5.96	6.29	5.83	6.35	6.68	6.83	7.24	6.84	6.42	6.79	7.3	6.94	6.69	6.9	6.69	6.73
SPEN	6.52	6.28	6.01	6.06	5.98	6.1	6.03	5.87	6.02	5.88	6.02	6.04	5.82	6.06	5.76	6.07	6.03	6.17	6.05	5.91	5.98	5.97	6.29	6.03	6.14	6.11	6.06	5.85	6.21	6.24	6.26	6.53	6.1	6.18	5.98	6.62	6.32	6.01	6.21	6.64	5.79
ZBTB17	6.78	6.87	6.38	6.47	6.61	6.77	6.57	6.6	6.72	6.76	6.64	6.64	6.64	6.65	6.82	6.76	6.68	6.58	6.79	6.83	6.74	6.85	6.9	6.7	6.93	6.65	6.69	6.86	6.65	6.44	6.9	6.8	6.62	6.64	6.58	6.83	6.85	6.46	6.96	6.65	6.77
HSPB7	6.3	4.95	5.97	5.99	6.18	6.49	5.78	6.54	6.15	4.68	6.03	6.49	5.18	6.27	4.65	5.29	5.65	6.12	6.32	4.92	5.73	5.03	4.96	6.52	6.06	6.2	6.42	5.49	6.28	7.51	7.78	8.32	7.73	7.19	7.74	8.78	8.67	7.82	7.84	8.26	6.62
CLCNKA	4.06	3.82	4.32	3.88	4.08	4.2	3.88	4.26	4.09	4.04	4.01	4.17	3.88	4.2	4.14	4.11	3.8	4.1	4.13	4.01	4.04	3.97	4	4.06	4.06	3.96	4.23	4.15	3.97	4.33	4.01	3.98	4.18	4.29	3.85	4.14	4.13	3.96	4.05	4.86	3.86
CLCNKB	3.98	3.83	3.95	3.72	4.02	3.8	3.9	3.96	3.93	3.98	3.95	4.03	3.94	3.98	3.83	3.92	3.8	3.85	3.97	3.97	3.87	3.9	4.04	3.89	4.11	4.11	3.9	4.42	3.85	3.79	3.88	4.04	3.83	3.92	3.91	4.02	3.96	4.1	4.12	4.25	3.81
FAM131C	7.03	7.36	6.72	6.95	7.05	6.66	6.62	6.64	6.48	7.12	6.76	6.83	6.73	7.09	7.3	6.72	6.87	6.53	6.87	7.12	6.85	6.86	7.4	7.03	6.65	6.9	7.07	6.94	6.88	6.99	6.91	6.72	6.85	6.71	7.63	7.1	7.06	6.91	6.94	6.39	7.12
EPHA2	4.5	4.43	4.88	4.81	4.79	4.83	5.16	4.66	4.68	4.59	4.87	4.83	5.04	5.01	4.57	4.96	4.67	5	4.95	4.75	4.86	4.82	4.59	4.68	4.76	4.94	4.88	4.81	5.23	4.22	4.62	4.52	5.21	4.46	4.68	4.57	4.82	4.73	4.27	4.36	4.83
ARHGEF19	5.9	6.44	6.4	6.18	6.03	6.33	6.51	6.18	5.86	5.56	6.3	6.22	5.93	6.01	5.79	6.03	6.15	5.88	6.15	5.55	6.11	6.16	6.41	6.08	5.98	5.91	5.66	5.83	5.92	5.29	5.68	5.64	6.3	6.01	5.93	5.48	6.07	6.11	5.75	4.86	5.88
FBXO42	7.22	7.13	7.14	7.31	7.22	7.13	7.12	6.99	7.11	7.12	7.21	7.18	6.96	7.14	7.1	7.1	7.24	7.19	7.15	6.97	7.04	7.15	7.09	7.1	7.11	7.19	7.15	6.96	6.99	7.31	7.63	7.26	7.04	7.2	7.27	7.85	7.22	7.05	7.59	7.71	7.21
SPATA21	4.83	4.58	4.69	4.48	4.84	4.68	4.55	4.43	4.49	5.12	4.48	4.71	4.8	5.03	4.8	4.54	6.29	4.45	4.82	4.55	4.63	4.64	4.86	4.97	4.56	5.02	4.45	4.45	5.18	4.67	4.72	5.03	5.16	4.41	5.09	4.66	4.94	5.19	4.38	4.45	5.07
NECAP2	8.83	8.35	8.43	8.7	8.22	8.48	8.48	8.57	8.57	8.32	8.41	8.47	8.48	8.67	8.76	8.42	8.49	8.38	8.31	8.55	8.41	8.35	8.35	8.32	8.57	8.52	8.4	8.49	8.28	7.45	7.93	7.23	7.8	7.9	8	7.03	7.57	7.96	7.91	7.51	7.91
NBPF1	6.29	6.61	6.73	6.8	6.82	6.6	6.49	6.41	6.71	6.82	6.64	6.47	6.69	6.55	6.89	6.69	6.36	6.47	6.58	6.74	6.46	6.71	6.52	6.48	6.3	6.57	6.39	6.5	6.54	6.63	6.48	6.47	6.48	6.48	6.61	6.48	5.92	6.48	6.52	6.04	6.96
CROCC	4.26	4.22	4.64	4.58	4.46	4.38	4.18	4.39	4.28	4.45	4.36	4.41	4.47	4.22	4.36	4.23	4.49	4.47	4.43	4.43	4.17	4.53	4.16	4.22	4.31	4.42	4.28	4.25	4.38	4.57	4.33	4.49	4.62	4.32	4.29	4.54	4.46	4.37	4.38	4.46	4.87
ATP13A2	6.38	5.88	6.29	6.09	5.78	6.09	5.9	6.2	6.29	6.16	5.98	6.28	5.99	6.3	6.63	6.1	5.98	6.14	6.04	6.48	6.18	6.12	5.86	5.99	6.47	5.88	6.27	6.17	5.85	5.07	5.49	5.6	6.07	5.92	5.65	5.45	5.65	5.76	5.57	5.27	5.87
SDHB	7.88	7.19	7.48	7.33	7.22	7.34	7.32	7.39	7.56	7.13	7.11	7.32	7.31	7.35	7.54	7.34	7.05	7.43	7.23	7.54	7.48	7.44	7.21	7.19	7.65	7.19	7.47	7.37	7.17	7.06	7.02	7.58	7.34	7.51	7.33	6.94	7.48	7.33	7.07	7.55	7.03
PADI2	5.26	4.76	4.67	4.37	4.29	4.48	4.72	4.88	4.95	4.62	4.51	4.69	4.45	4.13	5.04	4.79	4.47	4.56	4.5	4.85	4.56	4.45	4.78	4.26	5.1	4.2	4.62	4.78	4.85	3.88	5.14	3.75	3.83	4.76	4.27	4.29	3.96	4.44	5.16	4.16	3.94
PADI1	3.65	3.74	4.06	3.83	3.83	3.72	4.22	3.83	3.81	4.06	3.82	3.73	3.7	3.89	3.77	3.78	4.04	3.87	3.75	3.81	3.79	4.06	3.87	4.11	3.86	3.88	4.46	3.78	4.05	3.65	3.67	3.73	3.72	3.82	3.71	3.61	3.76	3.82	3.62	3.66	3.82
PADI3	3.82	3.78	3.59	3.39	3.78	3.9	3.98	4.06	3.94	3.93	3.6	3.85	3.52	3.57	3.75	3.54	3.87	3.75	3.53	3.88	3.89	4.24	3.65	3.65	3.64	3.78	3.91	3.81	4.02	3.75	3.79	3.85	3.82	3.73	3.78	3.74	3.96	3.34	4.22	3.76	4
PADI4	3.82	3.83	3.67	3.79	3.62	3.82	3.65	3.63	3.73	3.92	3.77	4.03	3.85	3.86	3.85	3.87	3.92	3.72	3.57	3.68	4.02	3.37	3.82	3.73	3.66	3.9	3.87	3.68	3.83	4.05	4	3.84	3.7	4	3.93	3.62	3.65	3.82	3.9	3.55	3.73
PADI6	4	4.24	4.14	4.01	3.77	3.57	4.01	3.8	3.89	4.1	3.97	4.08	3.9	4.06	3.99	4.1	3.86	3.97	4.02	3.81	3.68	3.96	4.11	4.08	4.08	4.06	3.93	3.98	3.8	4.04	3.84	3.85	3.95	3.81	3.97	4.03	3.93	3.93	3.9	3.9	3.99
RCC2	8.46	8.53	8.05	8.19	7.98	8.14	8.02	8.07	8.24	8.25	8.24	8.04	8.23	8.11	8.2	8.21	8.19	8.13	8.06	8.2	8.25	8.18	8.44	8.2	8.08	8.01	8.06	8.45	8	6.6	7.72	6.97	7.56	7.74	7.45	7.13	7.2	7.53	7.74	7.01	8
ARHGEF10L	7.97	7.77	7.51	7.74	7.56	7.86	7.52	7.57	7.44	7.63	7.72	7.66	7.5	7.68	7.63	7.58	7.85	7.53	7.6	7.56	7.54	7.64	7.85	7.88	7.71	7.78	7.77	7.4	7.41	8.04	7.81	7.98	7.72	7.55	7.53	8.47	8.1	7.69	7.82	8.34	7.67
ACTL8	3.88	3.87	3.78	3.84	3.9	3.87	4	3.85	3.86	3.98	3.78	3.83	3.97	4	3.84	3.97	4.04	3.82	3.78	3.87	3.86	3.77	3.98	4.1	3.74	3.84	3.77	3.97	3.65	3.82	3.7	3.99	3.87	3.68	4.03	3.89	3.99	3.74	3.87	3.8	3.87
KLHDC7A	3.97	3.73	3.79	4.14	3.93	3.78	4.2	3.87	3.85	3.95	4.01	4.16	4.04	3.85	4.1	4.13	4.04	3.91	4.1	4.37	4.16	3.97	4.12	4.16	4.09	4.08	3.96	4.1	4.09	4.19	4.06	3.94	3.94	4.13	4.15	3.89	4.26	3.94	4.22	3.86	4.06
PAX7	3.97	4.05	3.96	4.15	3.94	4.14	3.87	4.08	4.02	3.88	3.99	3.82	3.92	3.97	4.06	3.83	3.71	4.08	4.04	4.05	3.85	3.98	4.09	3.8	3.99	4.21	3.79	4	4.08	4	4.12	3.85	3.99	3.98	4.16	3.98	4.1	4.02	3.97	3.85	4.03
TAS1R2	3.56	3.66	3.69	3.65	3.82	3.79	3.74	3.79	3.56	3.59	3.71	3.69	3.72	3.68	3.71	3.78	3.61	3.78	3.79	3.72	3.47	3.7	3.78	3.81	3.78	3.72	3.94	3.62	3.95	3.92	3.65	3.81	3.56	3.85	3.77	3.73	3.65	3.59	3.64	4.03	3.77
ALDH4A1	7.57	7.3	7.12	7.35	6.96	7.19	7.24	7.23	7.2	7.1	6.9	7.45	7.13	7.08	7.57	7.03	7.41	7.48	6.85	7.01	6.99	7.2	7.27	6.91	7.21	7.16	7.2	7.03	7.06	7.12	6.79	6.97	6.81	6.84	6.96	7.18	7.1	7.1	6.86	7.09	6.53
IFFO2	6.8	7.18	7.28	7.14	7.29	7.3	7.11	7.02	6.98	7.15	7.11	7.21	7.07	7.19	6.81	7	7.33	7.22	7.29	6.87	7.13	7.1	7.18	7.17	7.03	7.15	7.23	7.13	7.18	6.91	7.21	7.81	7.46	7.32	7.19	7.92	7.52	7.18	7.15	7.56	7.39
UBR4	4.56	4.34	4.45	4.66	4.38	4.3	4.63	4.67	4.59	4.61	4.55	4.61	4.62	4.47	4.53	4.27	4.39	4.52	4.59	4.6	4.43	4.59	4.58	4.46	4.72	4.54	4.56	4.59	4.52	4.42	5.05	4.48	4.59	4.61	4.16	5.03	4.38	4.37	4.9	4.76	4.36
MRTO4	6.82	6.9	6.38	6.71	6.62	6.47	6.73	6.83	6.87	6.84	6.38	6.8	6.7	6.79	6.88	6.64	6.79	6.69	6.65	7.07	6.91	6.56	6.95	6.31	7.12	6.81	6.46	6.63	6.3	6.27	6.5	6.39	7.12	6.7	5.34	6.36	5.87	5.41	6.41	5.75	6.61
AKR7A3	6.69	6.44	6.54	6.55	6.59	6.6	6.61	6.64	6.82	6.58	6.5	6.6	6.5	6.79	6.72	6.56	6.41	6.57	6.53	6.76	6.58	6.74	6.39	6.41	6.8	6.59	6.6	6.68	6.53	6.51	6.29	6.18	6.46	6.16	6.64	6.48	6.45	6.46	6.39	6.53	6.56
AKR7A2	8.29	7.92	7.76	7.68	7.79	7.83	7.78	7.84	7.99	7.81	7.73	7.81	7.79	7.94	8.07	7.85	7.73	7.83	7.7	7.98	7.94	7.94	7.91	7.74	8.33	7.93	7.91	7.87	7.9	7.64	7.52	7.3	7.61	6.98	7.78	7.69	7.63	7.7	7.56	8.03	7.73
CAPZB	8.1	7.65	7.35	7.3	7.27	7.31	7.2	7.16	7.29	7.46	7.4	7.26	7.38	7.43	7.19	7.39	7.36	7.23	7.18	7.22	7.23	7.38	7.61	7.5	7.32	7.37	7.19	7.36	7.23	6.71	7.15	7.02	6.93	6.99	6.89	7.23	7.05	6.95	7.16	6.99	6.93
HTR6	3.95	3.95	4.07	4.02	4.08	4.02	4.05	3.93	4.04	4.28	4.41	3.93	4.31	4.12	3.94	4.01	3.87	3.95	4.16	4.01	4.26	4.03	4.11	4.03	4.08	4.11	3.99	4.28	4.04	5.56	4.21	4.03	3.93	4.95	4.02	4.08	4.18	4	4.16	3.94	3.81
TMCO4	6.88	6.28	6.26	6.01	5.88	6.14	6.08	6.01	6.04	5.99	6.1	6.15	6.03	6.24	6.1	6.09	6.08	5.91	6.12	6.15	5.99	6.07	6.22	6.03	6.23	5.94	6.24	5.99	5.85	6.08	6.13	6.4	6.44	6.23	5.92	6.65	6.08	5.95	6.05	6.15	5.9
OTUD3	5.37	5.26	5.01	5.21	4.89	5.17	5.07	5.17	4.97	5.05	5.2	5.02	4.87	5.16	5.03	5.13	5.1	5.07	5.18	5.22	4.84	5.15	5.3	5.1	5.25	4.95	5.22	5.01	5.32	5.6	5.08	5.52	5.51	5.27	5.11	5.56	5.36	5.19	4.89	5.37	5.25
PLA2G2A	4.32	4.93	4.04	3.97	3.92	3.69	4.88	4.07	3.86	4.01	4.44	4.07	4.33	3.87	4.23	8.22	3.83	3.65	3.88	4.25	3.95	3.85	4.83	4.94	3.76	4.72	3.83	3.78	3.75	6.76	9.4	9.28	9.73	8.93	9.44	6.41	8.56	9.65	9.15	5.4	7.53
PLA2G5	6.48	6.09	5.95	6.17	5.74	6.02	6.13	6.13	5.14	6.23	6.15	6.56	5.88	6.18	5.83	5.51	6.77	5.63	6.05	5.88	6.16	6.28	6.2	6.35	5.33	5.7	6.49	5.54	5.91	5.88	5.83	6.09	6.45	6.02	6.89	6.05	6.65	6.82	5.77	5.62	5.54
PLA2G2D	4.71	4.15	4.17	4.24	4.25	4.37	4.14	4.29	4.92	3.91	4.05	4.19	3.97	4.74	4.55	3.95	3.95	3.78	4.09	4.4	4.1	4.19	3.85	3.94	4.6	3.89	4.31	4.28	3.98	3.9	4.08	4.05	3.87	3.76	3.92	4.03	3.99	4.04	4.07	3.63	3.95
PLA2G2C	4.99	4.58	4.27	4.23	4.31	4.42	4.24	4.2	4.34	4.45	4.51	4.27	4.63	3.98	4.37	4.28	4.29	3.98	4.36	4.34	4.26	4.21	4.62	4.44	4.3	4.48	4.24	4.44	4.15	6.75	4.17	4.19	4.49	5.4	4.44	4.53	4.22	4.5	4.63	5.42	4.47
UBXN10	3.66	3.77	3.9	3.68	3.82	3.94	3.72	3.66	3.77	3.81	4.03	3.73	3.86	3.74	3.89	3.83	3.75	3.93	3.84	3.9	3.84	3.81	3.81	3.95	3.62	3.62	3.79	3.77	3.71	3.74	3.77	3.55	3.72	3.86	3.67	3.58	3.93	3.66	3.83	3.68	3.6
VWA5B1	3.8	3.71	3.9	3.54	3.73	3.7	3.89	3.76	3.87	3.56	3.65	3.82	3.61	3.86	3.63	3.74	3.6	3.65	3.6	3.67	3.75	3.7	3.72	3.45	3.73	3.94	3.89	3.48	3.78	3.58	3.93	3.75	3.43	3.81	3.8	3.67	3.89	3.83	3.65	3.76	3.54
CAMK2N1	4.9	5.77	5.45	5.92	5.87	6.13	5.91	5.57	5.21	6.05	6.29	5.76	5.79	5.46	5.52	6.29	5.74	5.38	6.05	5.43	5.57	5.77	5.75	5.31	4.85	6.05	5.38	5.41	5.99	6.86	6.93	6.84	6.65	7.25	6.37	7.04	6.74	6.42	6.91	6.88	6.76
MUL1	7.36	7.06	6.95	6.69	6.94	6.61	6.94	6.94	6.96	6.94	6.88	6.72	6.82	6.96	6.98	6.87	6.95	6.78	7.02	7.05	6.95	7.08	6.97	7.15	6.99	6.69	7.14	7.12	6.71	6.23	6.56	6.78	7.03	6.57	6.88	6.66	6.88	6.87	6.66	6.59	6.79
FAM43B	4.62	4.78	4.75	4.43	4.23	4.1	4.66	4.07	4.44	3.89	5.12	4.12	4.36	4.31	4.22	4.66	4.45	4.21	4.65	4.34	4.4	4.76	4.52	4.66	4.72	4.29	4.51	4.46	4.11	4.65	4.56	4.28	5.56	5.67	4.37	4.94	4.84	4.39	4.57	5.88	4.82
CDA	6.06	6.13	5.09	4.56	4.75	4.88	5.17	4.72	5.16	5.02	5.47	5.22	4.76	5.3	5.22	5.41	4.49	5.14	4.72	4.98	5.12	4.85	5.93	5.23	5.17	5.53	4.85	5.35	5.12	4.75	5.22	4.35	5.07	5.08	5.15	4.6	5.13	5.17	5.33	4.6	5.04
PINK1	7.31	7.02	7.47	7.37	7.38	7.53	7.56	7.48	7.57	7.43	7.66	7.56	7.45	7.68	7.75	7.3	7.26	7.48	7.48	7.48	7.52	7.74	7.04	7.55	7.69	7.41	7.68	7.43	7.44	7.54	7.58	7.74	7.45	7.7	7.62	7.85	8.14	7.6	7.66	8.04	7.74
DDOST	8.42	8.2	8.39	8.34	8.39	8.44	8.39	8.37	8.42	8.38	8.41	8.44	8.45	8.49	8.56	8.34	8.31	8.42	8.4	8.58	8.49	8.49	8.11	8.34	8.47	8.27	8.46	8.43	8.2	7.99	8.25	8.21	8.26	7.97	8.14	8.06	8.27	8.28	8.19	7.7	8.4
KIF17	5.19	5.12	4.53	4.87	4.66	4.65	4.85	4.71	4.5	4.53	4.91	4.77	4.71	4.73	4.61	5.08	5.15	4.97	4.73	4.59	4.47	4.98	5.04	4.57	4.65	5.05	4.75	5.08	4.82	4.49	4.59	4.36	4.86	4.45	4.61	4.65	4.81	4.92	4.8	4.59	4.8
SH2D5	5.23	5.73	5.7	5.81	5.9	5.53	5.4	5.36	4.81	5.86	5.4	5.88	5.95	5.77	5.79	5.73	5.87	5.43	5.69	5.84	5.52	5.58	6.21	6.07	5.27	6.09	5.49	6.19	5.57	5.79	5.86	5.64	5.37	5.45	6.1	6.04	5.77	5.67	6.2	5.7	5.82
HP1BP3	8.39	8.34	8.24	8.35	8.32	8.36	8.25	8.17	8.19	8.34	8.34	8.31	8.23	8.31	8.24	8.26	7.96	8.38	8.28	8.2	8.2	8.24	8.38	8.14	8.27	8.33	8.31	8.39	8.54	8.54	8.24	8.24	8.21	8.2	8.16	8.58	8.39	8.25	8.32	8.74	8.2
EIF4G3	7.32	7.34	6.98	7.09	6.99	6.85	7.03	6.95	7.11	7.21	7.2	7.1	7.39	6.86	7.14	6.92	7.11	6.94	7.01	6.98	7.09	7.1	7.33	6.88	6.74	6.94	6.88	7.06	6.72	6.21	6.98	6.68	6.71	7.08	6.97	6.71	6.86	6.98	6.98	6.5	7.07
ECE1	4.75	5.29	5.3	5.14	5.21	4.82	5.41	5.1	5	5.2	5.35	5.45	5.15	5	4.99	5.3	5.1	5.08	5.26	4.93	5.01	5.2	5.2	5.01	4.97	5.15	5.08	4.82	5.08	4.96	5.73	5.24	5.94	5.23	5.21	6.28	5.09	5.17	5.53	5.2	5.5
NBPF3	5.1	4.98	5.14	5.23	4.76	5.23	4.85	5.01	4.85	5.26	4.81	4.98	4.91	4.96	5.12	4.82	5.05	4.83	4.85	5.17	4.99	4.87	5.07	5.12	5.16	5.14	5.05	4.75	4.94	5.41	4.87	4.93	4.65	5.28	5.14	4.75	4.82	5.04	4.67	5.16	5.11
ALPL	4.41	4.5	4.41	4.39	4.1	4.46	4.71	3.84	4.27	4.29	4.54	3.99	4.54	4.27	4.26	4.41	4.33	4.57	4.29	4.15	4.3	4.24	4.5	4.32	4.29	4.59	4.57	4.12	4.16	4.06	4.74	4.32	5.12	4.74	4.6	4.23	4.45	4.51	4.84	3.95	4.55
RAP1GAP	4.03	4.1	3.97	3.82	4.05	4.02	3.98	4.05	4.32	3.97	4.1	4.15	4.12	3.72	4.03	4.09	3.74	4.02	4.05	4.26	3.73	4.22	4.17	3.79	4.07	3.87	3.94	4.23	4.05	4.46	4.05	4.05	4.03	4.15	4	3.99	4.09	3.86	4.21	4.13	3.95
USP48	7.12	7.14	7.35	7.31	7.22	7.24	7.23	7.43	7.27	7.36	7.32	7.26	7.34	7.2	7.37	7.36	7.48	7.46	7.37	7.38	7.45	7.31	7.14	7.19	7.22	7.38	7.4	7.38	7.3	7.34	7.45	7.01	7.1	7.06	7.33	7.43	7.35	7.37	7.32	7.3	7.51
LDLRAD2	4.03	4.06	4.02	3.49	3.98	3.94	3.98	4	4.13	4.06	4.08	4.07	4.24	4.26	4.03	4.18	4.43	4.25	4.14	4.51	4.33	4.08	4.01	4	4.1	4.29	4.55	3.96	4.32	3.6	4.12	3.97	3.83	3.73	3.83	3.83	3.53	3.77	3.95	3.79	4.13
HSPG2	10.23	10.84	10.04	10.16	10.49	10.43	10.74	10.16	10.19	10.4	10.69	10.22	10.24	10.15	9.86	10.25	10.41	10.63	10.44	9.77	10.62	10.32	10.64	10.31	10.59	10.42	10.4	10.42	10.58	9.74	10.47	10.57	10.71	10.15	10.27	10.98	10.86	10.37	10.41	10.72	10.53
CELA3B	3.95	3.9	3.88	4.01	3.84	3.98	3.99	3.85	3.72	4.02	3.85	4	3.84	3.89	3.87	4.27	3.83	3.83	3.96	4.11	3.67	3.85	3.89	4.01	3.75	3.89	4.37	3.95	3.62	4.41	3.88	4.08	4.11	4	3.87	3.96	4.1	3.84	3.9	3.81	3.8
CELA3A	3.93	4.25	4.01	3.96	4.05	3.77	3.91	4.13	3.9	3.87	4.07	4.05	3.95	3.73	3.97	4.08	3.95	3.9	3.95	3.88	3.88	3.92	4.22	4.19	4.31	4.17	4.03	4	4.08	4.06	3.85	4.09	4.08	4.35	3.89	4.04	3.89	3.97	4.09	4.02	3.84
CDC42	8.87	8.98	8.96	8.91	8.89	9.09	8.95	8.97	9	9.03	8.97	8.98	8.95	9.08	9.18	8.93	8.99	8.93	8.86	9.05	8.95	9.02	9.01	8.98	8.94	8.99	9.18	8.96	8.81	9	8.87	9.12	8.95	8.59	8.91	8.85	8.94	8.83	8.82	8.95	8.87
WNT4	3.81	3.95	4	3.98	4.14	3.94	3.97	3.68	3.91	4	3.88	3.81	3.82	3.71	3.9	3.7	3.71	3.84	3.97	3.88	3.75	3.92	4	3.95	3.88	3.94	3.96	4.37	3.79	3.91	3.82	4	3.95	3.97	3.83	3.91	4.09	4.01	4	3.94	3.67
ZBTB40	7.14	7.11	7.16	7.29	7.12	7.23	7.06	7.27	7.19	7.19	7.14	7.23	7.07	7.17	6.98	6.99	7.25	7.23	7.31	6.96	7.09	7.18	7.02	7.06	6.97	7.13	7.28	7.1	7.13	7.88	7.19	7.33	7.3	7.12	6.95	7.69	7.13	6.91	7.23	7.47	7.36
EPHA8	3.66	3.85	3.8	3.71	3.91	3.6	3.71	3.74	3.74	3.7	3.93	3.91	3.91	3.73	3.79	3.89	3.56	3.82	3.91	3.83	3.92	3.88	3.88	3.86	4.06	3.76	3.88	3.99	3.62	3.97	3.47	3.64	3.59	3.8	3.61	3.76	3.71	3.61	3.92	3.58	3.65
C1QA	10.45	9.53	9.52	9.56	8.96	9.59	9.25	9.58	9.64	9.54	9.55	9.18	9.68	9.65	10.14	9.41	9.72	9.2	9.1	9.68	9.35	9.61	9.5	9.65	9.56	9.45	9.58	9.73	9.39	7.93	8.88	6.92	8.02	8.47	9.4	7.73	8.32	9.48	8.95	7.34	8.48
C1QC	9.21	8.23	7.93	8.18	7.74	8.35	7.93	7.94	7.82	8.37	8.15	7.86	8.41	8.16	8.48	8.23	8.33	7.94	7.52	8.1	8.05	8.07	8.29	8.34	7.95	7.89	8.24	8.23	7.84	6.12	7.66	5.8	6.57	7.45	8.35	6.06	6.85	7.9	7.56	5.58	7.16
C1QB	11.96	10.83	10.57	11.01	10.05	10.61	10.6	10.82	10.75	10.6	10.68	10.49	10.57	10.8	11.31	10.65	10.82	10.49	10.11	10.64	10.47	10.71	10.78	10.77	10.64	10.4	10.91	10.72	10.32	8.9	10.1	8.44	9.23	10.21	10.76	8.41	9.71	10.77	10.22	8.23	9.48
EPHB2	4.67	4.78	5.08	4.91	4.81	5.08	5	4.99	5.1	4.78	4.63	4.81	5.01	4.87	4.77	5.08	4.87	4.77	4.74	5.15	4.71	5.33	4.72	4.82	5.05	4.51	4.95	4.8	4.83	4.4	4.34	4.41	4.58	4.41	4.61	4.65	4.36	4.37	4.35	4.17	4.43
KDM1A	4.81	4.87	5.03	4.86	5.1	4.82	5.09	4.92	5.11	5.06	4.94	5.1	4.93	4.89	5.02	5.09	5.05	4.93	5.16	4.96	5.05	5.12	4.96	4.97	4.87	4.92	4.92	4.99	5.23	4.85	5.17	5.18	5.1	4.9	4.87	5.27	4.95	4.95	5.16	5.12	5.14
LUZP1	4.86	4.84	5.28	4.85	5.1	5.17	5.32	5.23	5.32	5.06	5.19	5.1	5.01	5.2	5.05	5.23	5.08	5.26	5.17	5.09	5.49	5.24	4.8	5.14	5.19	5.17	5.2	5.02	5.18	4.84	4.79	5.3	5.15	4.94	5.09	5.04	5.31	5.14	4.81	5.21	5.31
HTR1D	3.69	3.85	3.79	3.51	3.95	3.74	3.72	3.69	3.79	3.64	3.91	3.85	3.83	3.66	3.77	3.63	3.7	3.82	3.73	3.88	3.49	3.81	3.89	3.68	3.71	3.76	3.86	4.01	3.7	3.68	3.96	3.49	3.7	3.7	3.68	3.78	3.75	3.67	3.89	3.88	3.76
HNRNPR	7.6	7.44	7.26	7.17	7.34	7.33	7.33	7.28	7.25	7.28	7.38	7.27	7.22	7.38	7.18	7.42	7.13	7.23	7.33	7.32	7.35	7.18	7.49	7.37	7.45	7.44	7.37	7.31	7.45	7.46	7.45	7.84	7.65	7.44	7.41	7.67	7.52	7.38	7.35	7.93	7.38
ZNF436	5.86	6.47	6.37	6.14	6.43	6.15	6.24	6.11	6.11	6.17	6.33	6.08	6.13	6.13	5.89	6.83	6.17	6.32	6.16	5.98	6.14	6.19	6.51	6.11	6.13	6.31	6.19	6.26	6.45	6.42	5.96	6.05	6.66	5.98	6.05	6.13	6.01	6.16	5.96	6.56	6.97
TCEA3	6.37	6.34	6.66	6.63	6.65	6.43	6.75	6.66	6.68	6.46	6.41	6.8	6.62	6.72	6.08	6.58	6.47	6.82	6.9	6.15	6.67	6.49	6.31	6.93	6.71	6.83	6.91	6.32	7.04	7.71	7	7.4	7.53	6.74	7.08	7.74	7.4	7.08	6.98	7.79	7.31
ASAP3	5.77	6.26	5.59	5.57	5.73	5.43	5.77	5.17	5.24	5.75	5.72	5.46	5.72	5.48	5.53	6.37	5.76	5.79	5.57	5.19	5.62	5.6	6.31	5.86	5.47	6.02	5.46	5.55	5.99	6.6	5.86	5.9	6.52	6.18	6.12	6.28	6.37	6.24	5.83	6.36	6.38
ID3	7.36	7.2	8.09	7.82	7.64	7.75	8.39	7.93	7.82	7.6	7.54	8.31	7.88	7.87	7.06	8.08	7.5	8.09	7.77	7.37	8.15	7.99	7.2	7.92	7.67	7.98	8.1	7.98	8.2	8.31	7.9	9.01	8.74	8.66	8.55	8.55	8.69	8.58	7.96	8.48	8.42
RPL11	10.92	10.7	10.87	10.87	10.84	10.99	11	10.97	11.1	10.85	10.99	10.9	10.97	11.03	10.96	10.99	10.85	10.93	11.07	10.96	10.91	10.96	10.76	10.95	11.13	10.9	10.95	10.91	11.1	11.3	11.01	10.99	11.02	11.1	11.07	11.07	11.15	11.08	11.02	11.38	10.99
PITHD1	5.57	5.11	5.76	5.55	5.4	5.81	5.59	5.77	5.78	5.43	5.36	5.58	5.57	5.76	5.91	5.33	5.33	5.48	5.31	5.84	5.76	5.63	5.19	5.55	5.96	5.53	5.76	5.63	5.61	5.16	5.24	5.77	5.48	5.46	5.29	5.23	5.53	5.43	5.25	5.32	5.29
LYPLA2	4.65	4.8	5.44	5.2	4.94	5.36	5.22	5.42	5.57	5.13	5.16	5.33	5.22	5.46	5.6	5.13	5.13	5.33	5.14	5.64	5.28	5.42	4.68	5.35	5.61	4.99	5.44	5.16	5.22	4.51	5.04	4.84	5.15	4.89	4.94	4.53	5.04	5.11	4.99	4.68	5.13
GALE	5.37	5.18	5.39	5.41	5.27	5.4	5.44	5.45	5.76	5.31	5.16	5.41	5.4	5.51	5.77	5.38	4.68	5.34	5.29	5.92	5.48	5.56	5.1	5.31	5.85	5.03	5.48	5.27	5.09	4.49	4.89	5.18	5.16	5	5.04	4.77	4.83	5.1	5.07	4.76	5.02
HMGCL	6.88	6.65	6.75	6.68	6.55	6.7	6.78	6.9	6.84	6.65	6.65	6.77	6.77	6.87	6.97	6.74	6.64	6.79	6.68	6.86	6.69	6.93	6.54	6.75	6.95	6.58	6.77	6.76	6.55	6.19	6.37	6.46	6.57	6.31	6.5	6.32	6.6	6.47	6.52	6.37	6.52
FUCA1	10.27	8.84	9.13	8.99	8.6	9.48	8.7	9.56	9.66	9.35	8.72	9.29	9.56	9.29	10.02	9.01	9.25	8.78	8.08	9.79	9.38	9.21	8.78	8.59	9.84	8.41	9.48	8.81	9.37	7.21	8.31	7.05	7.23	7.77	8.57	6.95	7.5	8.61	8.27	7.38	7.66
CNR2	4.05	4.28	4.09	4.23	4.15	4.08	4.02	3.92	4.13	4.2	4.24	4.34	4.16	3.97	4.19	4.1	4.28	4.27	4.06	4.23	4.03	4.27	3.99	4.03	3.91	4.59	4.18	4.49	4.21	4.22	4.15	3.89	3.9	3.93	4.2	4.15	4	4.13	3.97	3.96	4.12
PNRC2	7.05	6.77	7.06	6.82	6.92	7.17	6.9	7.03	7.02	6.94	6.85	6.98	6.93	7.02	6.66	6.93	6.96	7.2	6.96	6.78	7.08	6.9	6.86	6.97	6.97	7.09	7.09	7.11	7.27	7.37	6.92	7.38	7	7.23	7.01	7.15	7.4	7.17	6.94	7.68	6.97
SRSF10	5.98	5.83	6.08	6.01	6.03	6.19	5.96	6.12	5.94	5.85	5.96	5.98	6	6.12	5.59	5.9	5.64	5.97	5.89	6.13	6.16	5.91	5.71	5.84	6.05	6.14	6.08	5.87	6.19	6.28	5.82	6.36	6.21	6.37	6.15	6.4	6.33	6.11	5.65	6.53	6.03
MYOM3	4.01	4.21	4.52	4.5	4.44	4.42	4.94	4.63	4.69	4.56	4.31	4.64	4.45	4.29	3.99	4.37	4.48	4.48	4.28	4.64	4.63	4.67	4.11	4.57	4.52	4.26	4.63	4.18	4.23	3.97	4.1	4.07	4.58	4.19	4.37	3.89	3.84	3.9	4.18	3.79	4.19
IL22RA1	3.96	4.04	4.25	4.31	3.98	4.12	4.88	4.24	4.27	4.31	4.08	4.27	4.38	4.21	3.98	3.87	4.24	4.4	4.2	4.17	4.27	4.46	4.05	4.56	4.42	4.07	4.48	3.95	4.21	3.86	3.78	3.76	4.01	4.06	4.18	3.83	3.95	4.08	3.89	3.83	3.8
GRHL3	3.96	4	4.07	3.95	3.97	4.14	4.02	4	4.08	4	3.52	3.95	3.71	3.92	3.97	4.07	4.11	3.82	4.04	4.06	3.86	4.05	4.1	4.19	3.9	3.91	3.87	3.91	3.96	3.86	3.95	3.99	4.12	4.52	4.08	3.89	3.89	4.05	4.04	3.91	3.82
NIPAL3	4.55	4.33	4.81	4.68	4.56	4.58	4.95	4.55	4.68	4.53	4.37	4.57	4.65	4.44	4.69	4.46	4.66	4.57	4.69	4.7	4.58	4.85	4.21	4.61	4.75	4.51	4.62	4.71	4.53	4.02	4.43	4.09	4.26	4.57	4.38	4.06	4.26	4.38	4.47	4.06	4.58
RCAN3	6.08	5.7	5.69	5.73	5.22	5.71	5.77	5.49	5.6	5.51	5.45	5.75	5.37	5.72	5.93	5.48	5.68	5.41	5.28	5.7	5.37	5.53	5.51	5.52	5.64	5.48	5.72	5.42	5.52	4.14	5.36	3.92	4.38	5.11	4.75	4.32	4.36	5.01	5.26	4.22	4.87
SRRM1	7.27	7.26	7.37	7.17	7.24	7.38	7.11	7.32	7.3	7.22	7.24	7.24	7.17	7.2	6.98	7.31	7.26	7.34	7.11	7.13	7.23	7.29	7.37	7.34	6.96	7.34	7.12	7.27	7.41	7.55	7.18	7.33	7.1	7.14	7.02	7.39	7.31	7.14	7.17	7.35	7.11
CLIC4	6.97	7.21	7.98	7.77	7.92	7.93	7.83	7.73	7.66	7.5	7.73	7.89	7.69	7.85	7.13	7.51	7.36	7.95	7.82	7.4	7.8	7.57	7.26	8	7.72	7.71	8.03	6.89	7.76	8.76	8.24	9.03	8.43	8.62	8.28	8.46	8.73	8.51	8.29	9.1	8.14
RUNX3	6.77	6.45	6.54	6.26	5.99	6.57	6.27	6.47	6.3	6.33	6.15	6.36	6.34	6.3	6.41	6.33	6.38	6.15	6.24	6.61	6.4	6.61	6.43	5.82	6.43	6.34	6.29	7.17	6.29	4.25	6.34	4.58	5.35	6.02	5.93	5.48	4.67	5.94	6.25	4.95	6
SYF2	5.1	4.85	4.9	4.76	4.64	5.01	4.91	4.75	4.75	4.72	4.9	4.78	4.87	4.94	4.73	4.76	4.74	4.87	4.94	4.79	4.73	4.77	4.74	4.97	5.06	4.7	4.93	4.84	4.87	5.23	4.98	5.58	5.27	5.24	5.03	4.98	5.14	5.21	4.85	5.74	4.77
RHD	3.53	3.56	3.65	3.94	3.77	3.75	3.63	3.74	3.58	3.71	3.77	3.48	3.68	3.72	3.8	3.71	3.56	3.65	3.63	3.68	3.68	3.91	3.92	3.39	3.5	4.11	3.71	3.77	3.71	3.57	3.97	3.67	3.67	3.86	3.62	3.73	3.78	3.81	3.67	3.52	3.75
TMEM50A	7.75	7.17	7.47	7.25	7	7.14	7.14	7.17	7.37	7.1	6.94	6.97	7.23	7.45	7.44	7.17	7.22	7.02	6.89	7.53	7.43	7.25	7.18	7.28	7.5	7.28	7.28	7.03	7.37	6.21	6.86	6.93	7.07	6.91	6.59	6.64	7.02	6.74	6.88	6.85	7.05
RHCE	3.98	3.88	4.09	3.93	3.99	3.93	3.81	3.97	4.24	4.16	3.92	3.98	4.13	4.24	4.14	3.93	4.33	4.1	3.91	4	3.78	3.92	3.85	4.13	4.35	5.7	3.86	3.75	4.17	3.95	3.86	3.98	4.01	3.81	4.12	4.02	3.91	3.91	4.05	4.05	3.95
LDLRAP1	5.12	5.34	5.66	5.66	5.6	5.58	5.71	5.65	5.62	5.62	5.57	5.85	5.6	5.71	5.54	5.5	5.61	5.78	5.62	5.49	5.7	5.56	5.26	5.6	5.75	5.71	5.69	5.43	5.71	5.19	5.54	5.39	5.65	5.51	5.35	5.73	5.62	5.51	5.51	5.57	5.54
MAN1C1	8.47	8.11	8.55	8.22	8.79	8.35	8.3	8.77	8.42	8.33	7.93	8.11	8.61	8.43	8.63	8.41	8.42	8.5	8.3	8.14	8.24	8.36	8.16	7.97	8.38	8.2	8.46	8.09	8.37	8.07	8.01	7.61	8.47	8.11	8.48	8.4	8.09	8.47	8.09	7.84	8.5
PAQR7	4.5	4.25	4.35	4.57	4.2	4.33	4.26	4.32	4.45	4.3	4.22	4.12	4.36	4.49	4.47	4.36	4.23	4.41	4.36	4.14	4.26	4.23	4.28	4.32	4.31	4.29	4.49	4.24	4.51	4.28	4.18	4.4	4.4	4.54	4.36	4.41	4.29	4.45	4.08	4.38	4.33
STMN1	4.35	4.47	4.27	4.33	4.39	4.54	4.62	4.31	4.51	4.53	4.57	4.24	4.46	4.22	4.54	4.49	4.69	4.34	4.4	4.37	4.64	4.42	4.27	4.54	4.65	4.18	4.53	4.39	4.16	4.29	4.13	4.7	4.29	4.6	4.54	4.7	4.29	4.46	4.11	4.51	4.58
PAFAH2	4.65	4.34	4.65	4.53	4.53	4.54	4.7	4.61	4.85	4.38	4.47	4.72	4.64	4.69	4.65	4.43	4.44	4.73	4.58	4.75	4.61	4.41	4.35	4.45	4.86	4.55	4.77	4.58	4.46	4.01	4.2	4.03	4.3	4.11	4.09	4.04	4.28	4.27	4.31	3.99	4.38
EXTL1	4.66	3.84	4.33	4.14	3.96	3.87	4.17	4.11	4.11	4.06	4.28	3.91	4.16	3.82	4.35	4.04	4.46	4.28	4.13	4.11	4.07	4.18	4.03	4.31	4.39	4.06	4.44	4.15	4.2	4.35	4.1	3.8	4.35	4.26	4.21	4.28	4.17	4.31	3.81	4.51	4.2
SLC30A2	4.39	4.43	4.13	3.81	4.12	4.22	4.31	4.06	4.11	4.18	3.99	3.96	4.18	4.16	4.61	4.01	4.15	4	4.05	4.31	4.24	4.18	4.35	4.24	4.33	4.12	4.22	3.94	4.75	4.34	4.29	4.28	4.19	4.39	4.28	4	4.27	4.11	4.3	4.13	4.14
TRIM63	6.24	4.91	4.34	4.68	4.31	5.01	5.7	4.94	5.82	4.53	5.03	4.59	4.76	5.26	6.37	4.3	4.77	5.34	4.24	5.94	4.38	4.57	4.81	4.22	5.87	4.95	5.71	4.41	6.38	4.35	4.89	3.92	4.42	5.37	4.98	4.1	4.05	5.13	4.84	4.1	4.24
PDIK1L	5.3	5.08	5.15	5.01	5.04	5.23	5.05	5.23	5.17	4.96	4.96	4.95	5.05	5.13	4.84	5	4.96	5.06	4.98	4.99	5.13	5.01	5.13	4.85	5.18	5.23	5.05	5.1	5.17	4.89	4.3	5.06	4.7	5.04	4.94	4.29	4.77	5.03	4.4	5.32	4.7
ZNF593	7.65	7.71	7.52	7.79	7.35	7.47	7.3	7.59	7.62	7.2	7.38	7.47	7.52	7.62	7.61	7.61	7.42	7.32	7.64	7.8	7.33	7.48	7.71	7.56	7.65	7.21	7.37	7.6	7.18	7.62	7.4	7.59	7.9	7.76	7.44	7.3	7.55	7.42	7.54	7.51	7.41
CNKSR1	4.43	4.54	4.45	5.11	4.03	4.06	4.36	4.35	4.07	4.37	4.3	4.35	4.18	4.14	4.02	4.48	4.32	4.43	4.53	3.97	4.26	4.32	4.4	3.96	4.22	4.49	4.3	4.18	4.65	4.51	4.52	4.54	4.64	4.55	4.12	4.56	4.27	4.04	4.52	4.98	4.11
CATSPER4	3.73	3.75	3.85	3.58	3.89	3.86	3.75	3.9	4	4.04	3.8	3.98	3.76	3.8	3.94	3.9	3.87	3.63	3.77	3.9	4.16	4.13	3.66	3.75	3.54	3.68	4	3.82	3.95	3.81	3.87	3.59	3.47	3.57	3.91	3.91	3.82	3.8	3.83	3.98	3.53
CEP85	5.15	5.28	5.28	5.44	5.64	5.27	5.36	5.42	5.52	5.54	5.4	5.39	5.59	5.14	5.46	5.37	5.15	5.15	5.48	5.56	5.41	5.49	6.04	6.07	5.48	5.98	5.34	5.94	5.28	5.21	5.21	4.98	5.05	4.58	5.7	4.97	6.27	5.57	5.62	5.03	5.33
SH3BGRL3	10.93	10.35	9.85	9.95	9.78	10.09	9.97	9.84	10.07	9.82	9.92	9.94	9.84	9.94	10.25	10.1	9.84	10.09	9.95	10.28	9.83	9.83	10.33	9.86	10.18	9.99	9.93	9.97	9.45	8.55	9.53	9.62	9.43	9.34	9.07	8.79	9.67	9.17	9.38	8.5	9.56
UBXN11	6.69	5.91	5.57	5.56	5.26	5.73	5.58	5.41	5.87	5.57	5.48	5.59	5.35	5.61	6.03	5.77	5.69	5.6	5.56	5.99	5.59	5.7	5.99	5.71	5.9	5.37	5.6	5.69	5.36	4.98	5.45	4.84	5.01	5.01	5.15	4.87	5.12	5.35	5.59	4.72	5.29
CD52	10.67	10.16	10.28	9.63	9.9	9.94	9.78	10.22	10.35	10.03	9.66	10.73	10.16	9.77	10.2	10.04	10.12	10.32	9.17	9.92	9.65	9.94	10.31	9.36	10.22	10.12	9.86	10.35	9.64	7.79	9.14	7.22	8.01	9.24	8.81	6.72	7.02	8.75	9.16	7.22	9.09
ZNF683	5.77	5.67	6.18	6.11	5.26	6.33	6.56	7.28	5.5	5.93	5.29	5.99	5.9	5.63	5.05	6.76	6.6	6.14	5.31	5.64	6	6.43	5.59	5.86	5.73	5.58	5.84	7.51	6.53	4.74	4.92	4.18	5.69	5.43	5.62	4.5	4.24	5.49	4.92	4.23	5.61
LIN28A	4.09	3.97	3.8	3.81	3.72	4	3.6	3.82	3.89	3.78	3.85	3.79	3.72	3.93	3.65	3.92	3.92	3.79	3.72	3.99	3.54	3.7	3.95	3.79	3.78	3.89	3.82	3.79	3.82	3.75	3.77	3.82	4	3.82	3.68	3.68	4.02	4.02	3.88	3.77	4
DHDDS	4.89	4.63	4.62	4.68	4.59	4.56	4.74	4.65	4.86	4.52	4.5	4.77	4.47	4.56	4.97	4.63	4.58	4.69	4.69	4.87	4.52	4.61	4.63	4.55	5.1	4.46	4.83	4.34	4.53	4.34	4.47	4.89	4.7	4.64	4.66	4.46	4.51	4.56	4.4	4.89	4.36
HMGN2	7.81	7.88	7.85	7.7	7.84	7.79	7.69	7.53	7.69	7.7	7.69	7.64	7.8	7.82	7.64	7.8	7.53	7.67	7.69	7.87	7.71	7.76	7.81	7.86	7.9	7.91	7.82	7.82	7.91	8.36	7.68	7.61	7.76	7.11	7.77	7.66	7.72	7.79	7.59	7.84	7.52
RPS6KA1	7.24	6.71	6.46	6.7	6.4	6.5	6.56	6.92	7.01	6.56	6.5	6.63	6.61	6.7	7.02	6.76	6.71	6.68	6.32	6.98	6.48	6.23	6.6	6.43	6.73	6.37	6.51	6.62	6.27	4.66	5.85	4.8	5.23	5.76	5.73	4.81	5.12	5.76	5.95	4.4	6.02
ARID1A	6.65	6.09	5.4	5.57	5.29	5.57	5.53	5.28	5.53	5.49	5.57	5.57	5.53	5.65	5.48	5.72	5.57	5.56	5.68	5.48	5.39	5.46	6.04	5.59	5.68	5.71	5.63	5.65	5.69	5.21	5.51	5.63	5.68	5.5	5.2	5.65	5.63	5.45	5.52	5.58	5.33
PIGV	5.63	5.55	5.41	5.37	5.3	5.51	5.52	5.29	5.39	5.43	5.47	5.26	5.35	5.44	5.37	5.38	5.22	5.41	5.22	5.21	5.48	5.46	5.51	5.45	5.8	5.39	5.5	5.6	5.48	4.97	5	4.95	4.96	5.46	5	4.67	5.14	5.13	5.02	5.31	4.95
ZDHHC18	4.68	4.76	5.33	5.16	4.98	5.13	5.27	5.3	5.49	5.15	5.15	5.09	5.08	5.19	5.28	5.07	4.99	5.29	5.09	5.28	5.22	5.18	4.74	4.96	5.43	5.03	5.25	5.23	5.03	4.2	4.98	4.63	4.9	5	4.81	4.67	4.31	4.79	4.96	4.57	5.11
SFN	4.9	5.41	4.53	4.89	4.72	5.04	4.71	4.49	4.51	4.88	4.83	4.83	5.21	4.74	4.8	4.55	4.65	4.76	4.88	4.91	4.86	4.84	5.37	5.12	4.76	4.35	4.61	4.97	5.27	5.09	5.58	5.16	6.05	6.05	4.85	5.16	5.72	5.06	5.61	4.92	4.85
GPATCH3	6.47	6.34	6.38	6.38	6.12	6.37	6.41	6.53	6.47	6.41	6.44	6.34	6.35	6.4	6.54	6.27	6.46	6.25	6.29	6.42	6.54	6.47	6.33	6.36	6.52	6.24	6.36	6.53	6.29	5.97	5.85	6	6.28	6.13	6.07	5.64	6.02	6.21	6.01	5.67	6.25
NUDC	7.31	7.42	7.67	7.48	7.7	7.55	7.69	7.7	7.76	7.71	7.66	7.67	7.74	7.73	7.63	7.63	7.66	7.6	7.8	7.74	7.68	7.74	7.26	7.69	7.66	7.45	7.66	7.61	7.65	8.13	7.94	7.97	7.91	7.83	7.65	7.98	7.93	7.7	7.88	7.86	7.84
NR0B2	3.73	3.99	3.98	3.95	4.15	3.88	3.81	3.88	4.01	3.87	3.93	3.74	3.87	3.92	3.92	3.84	3.95	3.89	4.03	4.05	3.93	4.11	4.04	4.12	3.81	3.98	4	3.99	3.9	3.75	3.85	3.84	3.87	3.81	3.87	3.67	4	3.89	3.99	4.14	3.96
TRNP1	5.43	4.85	5.42	5.35	5.15	5.27	5.59	5.35	5.48	5.24	5.47	5.51	5.32	5.54	4.96	5.15	5.25	5.67	5.54	4.91	5.39	5.09	5.01	5.46	5.51	5.41	5.63	5.12	5.7	5.84	5.5	6.31	6.02	5.81	5.69	6.08	6	5.93	5.51	6.29	5.07
SLC9A1	4.5	4.39	4.36	4.48	4.38	4.2	4.23	4.46	4.49	4.3	4.41	4.22	4.11	4.41	4.48	4.24	4.37	4.48	4.32	4.26	4.25	4.31	4.32	4.21	4.31	4.16	4.16	4.43	3.95	4.01	4.49	4.4	4.36	4.05	4.12	4.27	4.3	4.13	4.43	4.13	4.24
WDTC1	6.33	5.88	5.43	5.53	5.57	5.62	5.53	5.4	5.45	5.28	5.45	5.44	5.35	5.6	5.71	5.53	5.55	5.26	5.49	5.71	5.39	5.49	5.88	5.69	5.6	5.59	5.57	5.62	5.59	5.29	5.52	5.46	5.44	5.44	5.72	5.64	5.73	5.48	5.44	5.18	5.54
TMEM222	7.19	6.88	6.67	6.56	6.6	6.76	6.61	6.56	6.7	6.54	6.54	6.6	6.5	6.7	6.73	6.56	6.25	6.52	6.62	6.72	6.59	6.67	6.82	6.62	6.72	6.37	6.63	6.55	6.61	6.48	6.52	6.7	7.06	6.53	6.38	6.51	6.6	6.47	6.53	6.62	6.52
SYTL1	4.21	4.1	4.52	4.36	4.07	4.25	4.39	4.25	4.36	4.15	4.21	4.3	4.52	4.25	4.44	4.35	4.3	4.18	4.39	4.22	4.18	4.3	3.8	3.99	4.54	4.45	4.15	4.61	4.61	3.91	4.15	3.78	4.03	3.74	3.85	3.7	3.95	4.09	4.27	3.77	3.97
MAP3K6	7.69	7.34	7.21	7.22	6.78	6.79	7.48	6.99	7.03	7.34	7.36	7.3	6.99	7.15	7.33	7.04	7.22	7.27	7.2	7.09	7.28	7.27	7.33	7.34	7.31	7.25	7.3	6.82	7.01	6.83	7.46	7.62	7.79	7.52	7.64	7.38	7.68	7.6	7.41	6.72	7.5
FCN3	5.12	5.34	4.68	4.56	4.61	4.49	4.74	4.54	4.94	4.53	5.66	4.65	4.78	4.66	5.28	4.62	4.88	4.63	4.77	4.67	4.57	5.05	5.35	4.59	5.15	4.74	4.81	4.77	4.46	4.48	5.07	4.89	4.99	5.54	4.98	4.57	4.84	5.26	5.05	4.27	4.94
CD164L2	3.79	4.01	3.62	3.77	3.95	3.71	3.99	3.77	3.83	3.85	3.95	3.83	3.68	3.82	4.06	3.93	3.77	3.88	3.95	3.9	3.8	3.73	3.88	3.99	3.77	3.77	3.92	3.88	3.82	3.89	3.85	3.98	3.95	3.78	3.81	3.95	3.83	4.01	3.86	3.88	3.8
GPR3	4.23	4.23	4.13	4.26	3.92	4.19	4.21	4.12	3.98	4.06	4.27	4.14	4.31	4.11	4.21	4.11	4.26	4.1	4.1	4.17	4.13	4.12	4.25	4.24	4.26	4.18	4.03	4.14	4.14	4.95	4.12	4.2	4	4.37	4.39	4.4	4.22	4.13	4.17	4.17	4.19
WASF2	6.48	6.46	6.7	6.59	6.62	6.72	6.68	6.62	6.93	6.55	6.68	6.73	6.58	6.79	6.88	6.7	6.47	6.66	6.77	6.89	6.79	6.75	6.46	6.73	6.93	6.59	6.74	6.62	6.7	6.44	6.37	6.6	6.57	6.43	6.6	6.54	6.77	6.76	6.36	6.22	6.65
AHDC1	6.55	6.91	6.7	6.8	6.86	6.62	6.65	6.38	6.42	6.54	6.89	6.7	6.52	6.56	6.33	6.6	6.66	6.76	6.82	6.27	6.62	6.51	6.82	6.65	6.29	6.82	6.49	6.57	6.72	6.86	7.19	7.15	7.08	6.73	6.8	7.54	6.87	6.71	7.08	7.02	6.92
FGR	9.84	9.55	9.46	9.49	9.19	9.57	9.34	9.38	9.66	9.3	9.48	9.51	9.5	9.5	10.04	9.46	9.2	9.31	9.19	9.91	9.53	9.3	9.47	9.07	9.82	9.29	9.19	9.4	8.66	6.84	8.87	6.58	7.84	8.54	8.46	6.82	7.3	8.45	8.84	7.24	8.94
IFI6	9.04	8.85	8.91	8.97	8.61	7.98	8.58	8.07	8.1	8.12	7.8	8.92	8.24	8.34	8.66	8.74	9	8	8.45	8.24	8.35	8.48	8.73	7.99	8.03	8.61	8.47	8.26	8.36	7.37	7.74	7.18	7.17	7.73	8.05	7.54	7.9	8.1	7.71	7.8	7.46
FAM76A	5.25	4.98	5.29	5.22	5.16	5.18	5.41	5.2	5.3	5.08	5.02	5.29	4.94	5.31	5.11	5.3	5.08	5.19	5.3	5.12	5.11	5.12	5.2	5.31	5.34	5.16	5.18	5.51	5.4	5.14	5.02	5.45	5.18	5.26	4.87	5.32	5.37	5	5.06	5.42	4.99
STX12	8.37	8.13	8.32	8.41	8.18	8.45	8.2	8.31	8.22	8.24	8.31	8.16	8.41	8.32	8.17	8.1	8.36	8.24	8.28	8.04	8.15	8.14	8.21	8.34	8.13	8.18	8.21	8.29	8.17	8.24	8.21	8.02	8.07	8.46	8.2	8.31	8.16	8.18	8.25	8.45	8.07
PPP1R8	6.74	6.94	7.09	6.99	6.99	7.13	7.05	6.97	7	7.02	6.76	7.02	6.88	7.02	7.02	7.01	7	7.03	7.07	7.02	7.11	7.04	6.95	6.99	7.07	7.02	7.11	6.94	7.09	7.11	6.83	7.16	7.14	6.97	7.02	6.78	7.02	7.02	6.79	7.12	7.04
RPA2	7.53	7.3	7.32	7.14	7.18	7.26	7.13	7.37	7.58	7.19	7.1	6.99	7.56	7.23	7.22	7.69	7.28	7.26	7.1	7.28	7.3	7.48	7.35	7.31	7.61	7.22	7.53	7.36	7.37	7.59	7.02	6.74	6.99	6.97	6.92	7.04	6.72	6.95	7.22	6.98	7.17
SMPDL3B	3.99	3.99	4.55	4.09	4.19	3.99	4.33	4.28	4.17	4.26	3.99	4.45	4.33	4	4.13	4.28	4.17	4.04	4.62	4.31	4.14	4.12	4.23	4.04	4.16	4.5	4.04	4.13	4.47	4.33	4.37	4.18	4.09	4.46	4.4	4.14	4.03	4.08	4.57	3.89	4.02
XKR8	7.96	7.81	7.55	7.55	7.54	7.68	7.51	7.57	7.57	7.51	7.61	7.56	7.49	7.43	7.6	7.66	7.75	7.56	7.51	7.44	7.62	7.54	7.83	7.54	7.56	7.45	7.49	7.63	7.58	7.32	7.29	7.31	7.03	7.3	7.15	6.99	7.32	7.28	7.39	6.95	7.56
EYA3	4.23	4.12	4.24	4.37	4.36	4.25	4.3	4.29	4.27	4.32	4.15	4.35	4.28	4.11	4.14	4.36	4.25	4.22	4.16	4.42	4.3	4.17	4.25	4.12	3.91	4.15	4.15	4.09	4.14	4.01	4.53	4.45	4.31	4.4	4.41	4.22	4.42	4.39	4.38	4.37	4.33
PTAFR	7.62	7.28	7.26	7.12	6.97	7.16	7.09	7.19	7.5	7.23	7.02	7.23	7.45	7.25	7.65	7.22	7.14	7.11	6.75	7.64	7.3	7.38	7.29	7.26	7.5	6.82	7.14	7.52	6.73	4.51	6.04	4.88	5.52	5.91	6.41	4.78	5.73	6.48	5.97	4.26	6.41
DNAJC8	6.34	6.08	6.02	5.82	5.94	6.19	6.04	6.03	5.92	5.84	5.88	5.79	6.02	6.12	6.07	5.85	5.72	5.92	5.99	6.13	5.81	5.82	5.99	5.81	6.18	5.9	6.06	5.88	5.92	6.15	6.08	6.5	6.2	6.08	6.08	6.09	6.12	6.16	5.99	6.42	5.81
SESN2	5.4	5.02	5.32	5.21	5.1	5.1	5.38	5.15	5.48	5.06	5.27	5.36	5.06	5.16	5.23	5	5.25	5.41	5.04	5.03	5.15	5.27	5	5.22	5.04	4.94	5.11	5.18	5.15	4.8	5.15	5.04	6.16	6.03	4.62	5.09	4.89	4.94	5.13	4.52	5.03
MED18	5.33	5.2	5.68	5.34	5.22	5.49	5.75	5.13	5.75	5.44	4.73	5.41	5.49	5.6	5.62	5.5	4.9	5.57	5.61	5.43	5.61	5.47	5.01	5.44	5.87	5.39	5.67	5.41	5.46	4.59	4.45	4.6	4.79	4.49	4.39	4.5	4.58	4.66	4.36	4.74	5.01
PHACTR4	6.81	6.25	6.41	6.36	6.21	6.35	6.23	6.25	6.4	6.13	6.32	6.3	6.27	6.4	6.51	6.36	6.06	6.25	6.19	6.28	6.31	6.35	6.41	6.39	6.73	6.09	6.42	6.22	6.49	5.92	6.02	6.07	6.16	6.11	6.09	6.21	6.18	6.11	5.83	6.06	6.26
RCC1	5.22	5.42	4.92	5.18	5.13	4.84	5.02	5.13	5.35	5.17	5.32	5.08	5.14	4.79	5.35	5.26	5.25	5.27	4.87	5.02	5.19	5.23	5.38	5.05	5.01	5	4.84	5.2	4.61	4.43	4.89	4.42	4.72	5.19	4.79	4.33	4.52	4.77	4.88	4.3	4.99
TRNAU1AP	5.32	5.41	5.39	5.46	5.33	5.61	5.51	5.55	5.49	5.37	5.45	5.4	5.43	5.54	5.4	5.39	5.54	5.5	5.4	5.25	5.61	5.47	5.46	5.6	5.64	5.41	5.56	5.49	5.53	5.89	5.49	5.64	5.44	5.56	5.56	5.53	5.5	5.43	5.48	5.61	5.61
TAF12	7.89	7.65	7.7	7.68	7.76	7.83	7.73	7.79	7.72	7.73	7.81	7.66	7.78	7.7	7.65	7.68	7.78	7.7	7.61	7.78	7.75	7.78	7.81	7.83	7.81	7.69	7.72	7.8	7.75	7.32	7.36	7.18	7.43	7.45	7.48	7.02	7.5	7.55	7.3	7.23	7.27
RAB42	8.98	7.55	7.71	7.5	6.94	7.85	7.7	8.26	7.91	7.37	6.63	7.94	7.49	7.72	8.52	7.05	7.85	7.26	6.4	8.29	7.43	7.8	7.46	7.09	7.76	7.01	7.78	7.07	6.94	4.85	6.44	4.38	5.48	6.11	6.37	4.45	5.25	6.33	6.31	4.06	5.88
YTHDF2	7.87	7.94	7.91	7.88	7.87	7.93	7.96	7.91	8.03	7.92	7.98	7.84	8.04	7.91	7.94	7.89	7.8	7.95	7.94	7.99	8.07	7.87	7.98	7.92	8.17	7.91	7.9	7.92	7.89	7.46	7.62	7.7	7.97	7.72	7.68	7.48	7.65	7.74	7.65	7.84	7.8
EPB41	4.64	4.42	4.18	4.03	4.34	4.63	4.47	4.75	4.72	4.52	4.19	4.51	4.46	4.64	4.39	4.59	4.44	4.5	4.41	4.4	4.74	4.52	4.19	4.29	4.24	4.56	4.63	4.69	4.72	4.24	4.58	4.18	4.21	4.01	4.46	4.6	4.05	4.36	4.72	4.68	4.35
TMEM200B	4.51	4.53	4.81	5.02	5.16	4.98	5	4.88	4.8	4.75	4.99	5.18	4.85	4.89	4.37	5.01	5	5.04	5.25	4.45	4.86	4.78	4.64	4.96	4.97	5.04	4.96	4.52	5.12	5.65	5.41	5.7	5.15	5.15	5.2	6.03	5.79	5.45	5.24	6.15	5.36
SRSF4	8.61	8.37	8.25	8.36	8.34	8.35	8.28	8.4	8.32	8.31	8.46	8.25	8.3	8.39	8.21	8.29	8.46	8.41	8.33	8.2	8.26	8.18	8.48	8.29	8.17	8.42	8.28	8.43	8.34	8.56	8.37	8.49	8.52	8.53	8.29	8.67	8.36	8.38	8.51	8.66	8.34
MECR	6.48	6.06	5.99	5.94	5.87	5.9	5.76	5.97	6.04	5.99	5.9	5.89	5.93	6.06	6.24	5.96	5.78	5.92	5.98	6.09	6.09	5.93	6.13	6.09	6.07	5.91	5.92	5.97	5.83	7	5.93	6.34	6.54	6.08	6.09	5.83	6.16	6.11	5.88	6	5.97
PTPRU	4.18	4.33	4.28	4.36	4.63	4.46	4.63	4.39	4.47	4.6	4.79	4.41	4.58	4.53	4.52	4.56	4.14	4.58	4.44	4.39	4.58	4.42	4.38	4.63	4.44	4.44	4.33	4.63	4.44	5.13	4.57	4.78	4.75	4.82	4.36	4.71	4.87	4.64	4.55	5.14	4.6
MATN1	3.95	4.06	3.92	4.01	3.86	4.12	3.84	3.98	3.93	3.83	3.66	4.02	4.13	3.99	3.89	4.03	4.03	3.86	3.81	3.93	4.05	4.05	3.78	3.97	3.75	3.95	3.97	3.84	3.91	4	3.91	3.96	3.99	4.42	3.97	3.92	4.03	3.86	3.76	3.86	3.77
LAPTM5	9.94	9.23	8.99	8.52	9.04	9.58	9.25	9.54	9.63	9.47	9.34	9.28	9.58	9.61	9.7	9.3	9.4	9.36	9.41	9.77	9.56	9.47	9.18	9.52	9.74	9.34	9.46	9.52	8.89	6.12	8.76	6.3	7.23	8.16	8.34	6.78	7.16	8.35	8.73	6.42	8.95
SDC3	6.34	5.42	6.13	5.71	5.8	6.36	6.08	6.23	6.29	5.66	5.3	6.13	5.92	6.22	5.92	5.25	6.36	5.63	5.66	5.72	5.49	5.76	5.35	5.68	5.5	5.4	5.75	5.8	5.09	5.34	5.39	5.18	5.52	5.15	5.71	5.4	5.34	5.63	5.28	5.16	5.29
PUM1	7.59	7.41	7.49	7.47	7.48	7.57	7.49	7.44	7.54	7.39	7.49	7.44	7.47	7.53	7.38	7.52	7.29	7.58	7.5	7.42	7.5	7.46	7.38	7.47	7.6	7.49	7.53	7.42	7.62	7.45	7.52	7.5	7.51	7.51	7.38	7.68	7.54	7.43	7.53	7.91	7.41
NKAIN1	4.08	3.93	3.93	4.15	4.1	4	4.03	3.96	4.16	3.93	4.11	3.93	4.17	4.17	4.08	4.01	4.1	4.14	4.04	4.06	3.88	4.05	3.97	4.08	4.11	4.08	3.9	4.46	3.98	3.99	3.94	3.88	4.06	4.2	4	4.02	4.18	4.26	4.07	3.78	3.97
SNRNP40	4.93	4.99	5.08	5.22	5	4.89	4.8	5.04	5.12	5.12	4.8	5.04	5.06	5.62	5.1	5.25	4.79	5.06	5.04	4.94	4.98	4.91	4.95	4.77	5.06	4.99	5.15	5.21	5.09	4.79	4.96	4.81	4.91	4.93	4.84	5.01	4.65	4.84	4.9	5.19	5.37
ZCCHC17	7.28	7.45	7.42	7.64	7.52	7.34	7.52	7.35	7.52	7.29	7.52	7.63	7.45	7.37	7.26	7.1	7.66	7.45	7.48	7.1	7.28	7.13	7.38	7.46	6.76	7.55	7.06	7.45	6.97	7.44	7.54	7.36	7.14	7.38	7.5	7.08	7.03	7.41	7.5	6.98	7.18
FABP3	7.03	6.36	6.3	6.79	6.16	6.85	6.86	7.08	7.1	6.36	6.3	7.06	6.43	6.95	7	6.61	6.71	6.79	6.23	7.01	6.45	6.83	6.35	6.67	7.11	6.35	6.63	6.51	6.55	6.24	6.71	6.1	6.13	6.21	6.22	6.82	6.3	6.2	6.76	6.83	6.23
SERINC2	4.45	3.98	4.33	4.11	4.35	4.5	4.66	4.53	4.89	4.34	4.29	4.3	4.17	4.12	4.6	4.53	4.33	4.64	4.38	5.08	4.68	4.69	4.13	4.64	4.91	4.23	4.36	4.36	4.21	4.11	4.21	4.04	3.97	4.3	4.2	3.97	4.02	3.91	4.13	3.91	4.18
TINAGL1	8.62	10.33	9.83	10.33	10.12	9.45	9.85	10.03	10.13	9.8	9.58	9.75	9.88	9.59	10.1	9.94	10.02	9.81	9.79	10.09	9.66	9.98	10.05	9.83	8.8	9.76	9.6	9.99	9.67	9.88	9.95	9.49	9.66	9.53	10.15	10.06	9.73	9.94	10	9.89	9.71
HCRTR1	5.71	5.22	5.14	4.97	5.47	5.16	5.2	5.12	5.07	5.73	5.33	5.43	5.52	4.79	5.52	5.06	4.96	4.63	4.76	5.12	4.96	5.24	5.29	5.19	5.4	5.65	4.96	5.75	5	4.59	4.71	5.02	4.77	4.91	5.17	5.12	4.95	4.98	4.99	5.19	4.65
PEF1	6.37	6.64	6.8	6.56	6.89	6.91	6.9	6.91	6.98	6.79	6.93	6.88	6.84	6.93	6.79	6.84	6.74	6.87	6.9	6.95	6.88	6.92	6.59	6.92	6.78	6.74	7.01	6.91	6.9	7.11	7.18	7.47	7.49	6.89	6.91	7.38	7.37	6.91	7.22	7.27	6.94
COL16A1	7.88	8.8	8.6	9.03	8.82	8.42	9.09	8.44	8.45	8.59	9.14	8.68	8.49	8.47	7.9	8.79	8.69	9.09	8.75	7.98	8.96	8.56	8.9	8.94	8.44	9.1	8.95	8.46	9.08	9.1	8.71	8.79	8.95	8.97	9.1	9.38	9.44	9.05	8.82	9.24	8.73
SPOCD1	7.6	7.49	7.86	7.62	7.45	7.81	7.12	8.03	7.88	7.56	7.58	7.88	8.01	7.44	7.68	7.55	7.65	7.74	7.69	8.13	7.77	7.18	7.53	7.49	7.83	6.71	7.36	7.57	6.69	4.4	6.95	5.54	6.79	6.68	6.51	5.35	5.43	6.67	6.98	4.08	7.42
PTP4A2	6.78	7.04	6.8	6.75	6.58	6.78	6.72	6.74	6.54	6.73	6.68	6.75	6.67	6.78	6.88	6.58	6.8	6.65	6.55	6.58	6.71	6.58	7.16	6.7	6.66	6.72	6.49	6.91	6.64	6.55	6.83	7.11	6.83	7.12	6.67	6.8	6.71	6.78	6.86	7.14	6.61
KHDRBS1	8.22	8.09	8.22	8.07	8.09	8.2	8.11	8.11	8.13	8.05	8.2	8.13	8.25	8.2	7.91	8.04	7.98	8.13	8.23	7.97	8.18	8.01	8.07	8.1	8.13	8.29	8.16	8.22	8.17	8.3	8.11	8.34	8.35	8.02	8.18	8.3	8.23	8.31	8.09	8.89	8.03
TMEM39B	6.89	7.11	6.81	6.63	6.79	6.52	6.55	6.65	6.66	6.69	6.79	6.67	6.55	6.55	6.71	6.82	6.66	6.7	6.73	6.55	6.68	6.76	6.98	6.7	6.66	6.77	6.63	6.71	6.8	6.45	6.77	6.54	7.1	6.56	6.48	6.5	6.54	6.55	6.82	6.58	6.8
KPNA6	6.71	6.6	6.16	6.27	6.16	6.18	6.4	6.22	6.2	6.2	6.26	6.32	6.11	6.32	6.32	6.19	6.33	6.25	6.33	6.18	6.07	6.35	6.49	6.33	6.38	6.27	6.3	6.19	6.17	5.97	6.5	6.58	6.55	6.17	6.2	6.84	6.56	6.34	6.5	6.56	6.15
TXLNA	7.65	8.13	7.91	7.87	7.96	7.89	7.89	7.76	7.73	7.92	7.99	7.91	7.9	7.84	7.9	7.99	7.92	7.79	7.94	7.78	7.77	7.87	8.11	7.82	7.71	7.94	7.89	7.72	8.05	7.78	7.79	8.04	8.22	7.96	7.89	8	7.93	7.9	7.78	7.86	7.9
CCDC28B	5.29	5.41	5.9	5.12	5.23	5.12	5.22	5.07	5.27	5.18	5.51	5.31	5.24	5.2	5.3	5.22	5.26	5.14	5.23	5.15	5.46	5.36	5.4	5.12	5.33	5.16	5.22	5.42	5.34	5.19	5.06	5.35	5.3	4.64	5.11	5.28	5.12	5.15	5.19	5.27	5.13
IQCC	4	4.04	4.07	4.18	3.99	3.88	4.28	4.14	4.13	4.03	4.17	4.21	3.99	4.14	3.95	4.17	3.77	4.12	4.17	3.98	4.25	4.17	4	4.17	4.16	3.94	4.14	4.3	4.37	3.98	4.01	4.08	3.83	3.92	3.68	3.83	4.04	4.14	3.78	3.65	4.01
DCDC2B	3.94	3.84	3.59	3.69	3.82	3.77	3.79	4.02	3.75	3.57	3.65	3.83	3.79	3.74	4.32	3.91	3.65	3.73	3.9	3.92	4.12	4.35	3.71	3.88	3.74	3.9	4.03	4.01	3.88	3.87	3.84	3.77	4.02	3.7	3.73	3.89	3.89	3.68	3.56	3.87	3.57
TMEM234	5.84	5.69	5.54	5.59	5.36	5.44	5.61	5.57	5.7	5.46	5.49	5.64	5.4	5.42	5.65	5.49	5.67	5.5	5.51	5.73	5.64	5.6	5.55	5.62	5.72	5.28	5.43	5.54	5.32	5.31	5.69	5.46	5.5	5.17	5.38	5.28	5.48	5.3	5.64	5.09	5.16
EIF3I	8.38	8.2	8.15	8.09	8.02	8.07	8.02	8.05	8.15	8.01	8.02	8.06	8.07	8.11	8.17	8.02	7.46	8.03	8.06	8.21	8.16	8.13	8.25	8.01	8.35	8.04	8.09	8.17	8.03	8.09	8.24	8.3	8.4	8.26	8.1	8.05	8.08	8.05	8.24	8.04	8.11
FAM167B	6.09	7.27	6.66	6.47	6.63	5.67	6	6.32	5.96	6.29	6.78	5.9	6.62	5.91	6.3	6.59	6.34	6.41	6.46	6.12	6.45	6.5	7.13	5.77	6.2	6.51	6.09	6.55	6.74	5.74	6.27	5.4	6.77	6.89	6.24	6.12	5.56	6.14	6.2	6.29	6.64
LCK	6.43	5.89	6.35	5.82	5.68	6.22	5.9	6.2	5.5	6.29	5.88	5.76	6.11	6.03	6.14	5.74	6.28	5.74	5.87	5.86	5.7	6.07	5.82	5.41	5.65	5.98	6.08	6.69	6.28	4.6	5.92	4.34	5.32	5.43	5.55	4.94	4.39	5.61	5.89	4.45	5.58
HDAC1	7.74	8.02	7.84	7.69	7.74	7.69	7.71	7.66	7.7	7.7	7.87	7.66	7.75	7.63	7.64	7.81	7.63	7.74	7.74	7.69	7.73	7.84	7.98	7.57	7.91	7.78	7.73	7.91	7.85	7.54	7.59	7.49	7.74	7.52	7.52	7.47	7.51	7.6	7.63	7.9	7.77
TSSK3	4.09	4.14	4.28	3.97	4.12	4.07	4.03	3.98	4.05	3.99	4.11	4.17	3.92	3.98	4.05	3.93	3.55	4.04	4.19	3.98	4.19	3.95	4.01	4.05	3.93	4.06	3.97	4.28	3.97	4.03	3.96	4.1	4.15	4.07	3.97	4.05	4.21	4.05	3.96	4.38	4.04
BSDC1	7.72	7.77	7.83	7.86	7.73	7.96	7.83	7.81	7.77	7.75	7.9	7.81	7.67	7.74	7.79	7.72	7.77	7.86	7.84	7.67	7.69	7.74	7.81	7.6	7.55	7.77	7.81	7.71	7.9	7.74	7.63	7.53	7.46	7.79	7.52	7.77	7.78	7.69	7.63	7.67	7.77
ZBTB8B	3.75	3.76	3.83	3.75	3.71	3.78	3.85	3.66	3.92	3.7	3.72	3.76	3.83	3.76	3.77	3.73	3.64	3.7	3.67	3.75	3.74	3.76	3.81	3.77	3.8	3.73	3.79	4	3.76	3.86	3.66	3.67	3.79	3.65	3.75	3.7	3.61	3.74	3.68	3.84	3.83
ZBTB8A	5.76	5.81	6.12	6.1	6.2	6.04	6.37	6.03	6.16	5.9	6.1	6.3	6.03	6.16	5.7	6.18	6.05	6.32	6.24	6.02	6.16	6.03	5.96	6.22	5.92	6.3	6.14	6.13	6.34	6.82	6.11	6.7	6.24	6.27	6.55	6.25	6.61	6.53	6	6.82	6.18
ZBTB8OS	3.84	3.96	3.85	3.74	3.85	3.71	3.72	3.87	3.86	3.48	4.05	3.91	3.94	3.86	3.87	3.94	3.8	3.8	3.78	3.7	3.73	3.98	3.86	3.86	4.04	3.96	3.64	3.99	3.89	3.73	3.88	3.88	3.97	3.67	3.85	3.78	3.81	3.84	3.77	3.85	3.87
RBBP4	7.2	7.09	6.82	6.73	6.83	6.85	6.76	6.8	6.91	6.71	6.74	6.73	6.79	6.9	6.69	7.05	6.93	6.76	6.78	6.9	6.79	6.92	7.18	6.63	6.73	6.81	6.83	6.74	6.95	6.85	6.54	6.61	6.76	6.56	6.64	6.77	6.9	6.84	6.69	6.78	6.67
SYNC	6.72	6.68	6.88	6.77	6.61	6.99	6.65	6.72	6.79	6.53	6.7	7.13	6.4	6.74	6.2	6.5	6.52	6.71	6.97	6.27	6.68	6.62	6.66	7.02	6.95	6.8	6.98	6.78	7.01	8.32	7.4	8.96	7.59	8.38	8.12	8.25	8.89	8.11	7.4	8.57	7.44
KIAA1522	6.51	6.96	6.85	6.35	6.57	6.72	6.85	6.57	6.77	6.68	6.66	6.97	6.61	6.48	6.79	7	6.74	6.53	6.5	6.76	6.51	6.9	7.02	6.62	7.19	6.8	6.73	6.63	6.62	6.27	5.96	6.62	5.87	6.66	6.3	6.51	6.69	6.37	5.96	6.49	6.38
S100PBP	7.05	7.15	7.36	7.36	7.22	7.29	7.28	7.38	7.33	7.31	7.35	7.21	7.34	7.27	7.24	7.38	7.32	7.3	7.29	7.22	7.35	7.37	7.09	7.25	7.49	7.22	7.34	7.45	7.5	7.03	7.04	6.98	7.11	7.16	7.05	7.15	7.03	7.11	6.95	7.25	7.38
FNDC5	4.82	4.27	4.08	4.19	4.37	4.72	4.24	5.05	5.11	3.97	4.48	4.63	3.99	4.84	4.51	4.19	4.32	4.52	4.92	3.96	4.75	4.24	4.2	4.23	4.63	4.16	4.56	4.4	4.57	5.08	5.04	5.62	5.74	4.46	4.8	6.05	5.09	4.83	4.88	6.8	5.02
HPCA	3.57	3.84	3.79	3.92	3.76	3.45	3.87	3.77	3.82	3.86	3.73	3.73	3.9	3.77	3.91	3.83	3.74	3.82	3.68	3.74	3.81	3.76	3.87	3.58	3.71	3.76	3.78	3.81	3.77	3.62	3.73	3.59	3.95	3.93	3.6	3.67	3.95	3.7	3.73	3.98	3.82
TMEM54	6.59	7.32	6.92	6.97	7.35	7.14	7.26	7.15	6.86	6.95	6.73	7.09	7.05	6.89	6.87	7.01	6.83	7.06	6.88	6.85	7.09	6.98	7.32	6.93	7.09	7.1	6.61	7.08	6.89	6.52	7.36	6.57	7.69	7.56	7.34	7.09	7.26	7.27	7.33	6.97	7.25
RNF19B	6.06	6.36	5.75	6.18	6.08	5.76	5.74	5.82	5.84	6.45	5.94	5.89	6.1	5.6	6.23	6.05	6.18	5.67	5.81	6.05	5.93	6.09	6.3	5.77	5.31	5.59	5.63	5.98	5.45	5.22	6.01	5.33	5.59	5.54	5.41	6.17	5.03	5.16	5.88	6	6.09
AK2	7.74	7.63	7.38	7.33	7.63	7.29	7.47	7.44	7.53	7.31	7.41	7.61	7.49	7.35	7.27	7.59	7.35	7.33	7.59	7.48	7.49	7.68	7.79	7.49	7.75	7.39	7.52	7.52	7.4	7.5	7.78	7.76	7.51	7.6	7.31	7.42	7.49	7.35	7.59	7.83	7.21
TRIM62	4.21	3.98	4.08	3.93	4.05	4.06	4.14	3.87	4.02	4.2	3.86	3.98	3.86	4.01	3.79	4.09	3.74	3.99	4	3.9	3.72	4.02	3.93	4.01	4.11	4.01	4.08	4.49	4.06	3.76	4.03	4.09	3.93	4.11	3.97	4	4.08	3.99	4.06	4.04	3.84
ZNF362	7.45	7.1	6.82	6.73	7.2	7.3	7.07	7.31	7.33	7.04	7.06	7.29	6.67	7.32	6.89	7.25	7.17	7.51	7.31	7.05	7.18	6.36	7.19	7.35	7.28	7.26	7.35	7.01	7.54	7.35	7.11	7.71	7.52	6.77	7.27	7.63	7.56	7.15	7.3	7.49	7.37
PHC2	6.5	6.26	6.42	6.25	6.17	6.19	6.31	6.32	6.48	6.44	6.81	6.25	6.53	6.47	6.21	6.34	6.34	6.38	6.64	6.55	6.41	6.35	6.18	6.31	6.47	6.16	6.33	6.35	6.13	6.4	6.98	6.66	6.71	6.52	6.32	7.37	6.12	6.35	6.99	6.1	6.75
ZSCAN20	5.3	5.21	5.31	5.11	5.3	5.48	5.3	5.31	5.39	5.05	5.27	5.31	5.16	5.33	5.37	5.27	4.84	5.33	5.35	5.27	5.39	5.24	5.1	5.16	5.5	5.17	5.27	5.21	5.19	5.03	5.06	4.97	5.27	5.08	5.04	4.87	5.14	5.03	5.1	5.11	5.12
CSMD2	3.76	3.7	3.62	3.69	3.82	3.58	3.72	3.79	3.75	3.65	3.86	3.81	3.92	3.64	3.76	3.9	3.54	3.87	3.62	3.69	3.61	3.7	3.84	3.81	3.62	3.55	3.69	3.76	3.61	3.88	3.62	3.83	3.86	3.8	3.67	3.79	3.81	3.51	3.83	3.61	3.57
HMGB4	4.01	4	3.98	3.95	3.99	3.94	3.95	3.94	3.93	3.98	3.91	3.95	4.02	3.97	3.89	3.98	3.98	3.97	3.92	3.96	4.03	4	4.08	3.97	3.96	4.06	4.01	3.88	3.99	4.57	3.98	4.15	3.98	4.19	4	3.99	4	3.98	3.99	3.92	4.04
C1orf94	3.77	3.76	3.69	3.85	3.86	3.77	3.76	3.74	3.82	3.86	3.89	3.6	3.78	3.82	3.71	3.57	3.88	3.96	3.9	3.89	3.49	3.62	3.65	3.75	3.9	3.78	3.78	3.61	3.9	4.05	3.67	3.73	3.88	3.86	3.91	3.66	3.95	3.55	3.84	3.84	3.84
GJB5	3.72	3.65	3.76	3.69	3.65	4.02	3.76	3.91	3.77	3.82	4.01	3.75	3.79	3.83	3.94	3.68	3.54	4.35	3.74	4.14	4.58	3.88	3.76	3.56	3.84	3.55	3.6	3.74	3.78	3.55	3.87	3.64	3.64	3.57	3.66	3.81	3.63	3.74	3.9	4.4	3.73
GJB4	3.66	3.77	3.78	3.68	3.72	3.77	3.81	3.82	3.95	3.7	3.83	3.64	3.72	3.85	3.83	3.82	3.53	3.84	3.85	3.99	3.58	3.8	3.67	3.97	3.78	3.76	3.64	3.98	3.81	3.86	3.76	3.72	3.88	3.64	3.71	3.77	3.73	3.85	3.73	3.82	3.6
GJB3	3.68	3.67	3.62	3.54	3.8	4.05	3.65	4.44	3.77	3.47	4	4.09	3.6	3.79	3.63	3.78	3.54	3.7	3.62	3.92	4.38	3.89	3.5	3.6	4.03	3.78	3.6	3.69	4.12	3.66	3.65	3.69	3.62	3.44	3.79	3.85	3.58	3.66	3.92	3.84	3.68
GJA4	5.97	6.82	6.44	6.27	6.12	6.19	6.26	6.3	6.14	5.98	6.7	6.65	6.11	6.16	5.46	6.49	6.36	6.35	6.43	5.58	6.31	6.33	6.74	5.79	6.38	6.17	6.58	6.1	6.75	6.2	6.81	6.4	7.35	6.89	6.73	7.3	6.81	6.77	6.77	7.19	7.15
DLGAP3	5.99	6.02	4.68	4.64	5.16	5.09	5.05	4.9	4.93	5.22	5.2	5.02	5.04	5.38	5.12	5.29	5.29	5.44	5.28	4.89	5.06	5.07	5.92	5.72	5.22	5.25	5.05	5.02	4.81	4.82	5.17	5.32	5.23	4.44	4.95	5.22	5.21	5	5.23	5.17	4.98
ZMYM6	6.05	6.12	6.14	6.51	6.29	6.01	6.11	6.2	6.25	6.22	6.16	6.18	6.33	6.18	6.27	6.26	6.29	6.22	6.12	6.04	6.14	6.02	5.98	6.01	5.53	6.17	5.99	6.29	5.85	6.28	6.17	6.03	5.76	5.99	6.14	5.95	5.87	6.11	6.15	6.1	6.2
ZMYM1	5.09	5.3	5.32	5.3	5.09	5.35	5.1	5.3	5.29	5.08	5.21	5.13	5.13	5.21	5.06	5.21	5.14	5.37	5.06	5	5.17	5.19	5.17	5.16	5.44	5.17	5.26	5.23	5.3	5.38	4.78	5.18	5.09	5.24	4.88	4.82	5.05	5.05	4.89	5.45	5.04
SFPQ	7.93	8.08	8.03	8.17	8.02	8.04	7.97	8.07	7.93	8.21	8.12	7.94	8.02	8	7.96	8.14	8.26	8.09	8.17	7.93	8.16	8.06	8.15	8.06	8	8.1	8.06	8.2	8.17	8.63	8.1	7.93	8.2	7.99	8.11	8.5	7.9	8.12	8.22	7.93	8.49
ZMYM4	6.12	6.4	6.42	6.47	6.45	6.48	6.46	6.39	6.34	6.48	6.52	6.43	6.48	6.46	6.44	6.43	6.54	6.48	6.48	6.28	6.4	6.41	6.43	6.41	6.27	6.5	6.45	6.35	6.55	6.82	6.42	6.48	6.54	6.48	6.51	6.42	6.52	6.59	6.47	6.61	6.61
KIAA0319L	5.99	5.58	5.71	5.85	5.71	5.83	5.52	5.77	5.68	5.7	5.84	5.65	5.83	5.62	5.59	5.82	5.56	5.82	5.9	5.63	5.85	5.83	5.66	5.77	5.78	5.88	5.86	5.93	5.84	5.72	5.93	5.55	5.65	5.58	5.48	5.56	5.7	5.59	6.1	5.57	5.9
NCDN	6.13	5.72	5.63	5.7	5.47	5.59	5.65	5.42	5.54	5.46	5.6	5.73	5.51	5.64	5.6	5.56	5.45	5.49	5.6	5.48	5.45	5.53	5.74	5.63	5.64	5.53	5.69	5.5	5.74	5.26	5.72	6	6.13	5.78	5.62	5.96	5.83	5.66	5.66	5.7	5.58
TFAP2E	4.55	4.22	4.45	4.42	4.23	4.38	4.28	4.42	4.61	4.33	4.32	4.31	4.36	4.56	4.46	4.66	4.44	4.33	4.35	4.37	4.33	4.4	4.36	4.34	4.67	4.28	4.33	4.22	4.19	4.23	4.32	4.18	4.37	4.39	4.26	4.3	4.29	4.3	4.19	4.07	4.54
PSMB2	7.93	7.84	7.56	7.56	7.4	7.47	7.29	7.47	7.5	7.43	7.45	7.48	7.44	7.42	7.47	7.57	7.64	7.43	7.36	7.57	7.48	7.54	7.86	7.45	7.44	7.51	7.44	7.51	7.35	6.9	7.42	7.31	7.47	7.36	7.26	7.28	7.29	7.23	7.44	7.24	7.08
C1orf216	4.73	4.72	5.11	4.95	4.87	5	5.06	4.94	4.89	4.83	4.73	5.04	4.96	4.77	5.03	4.8	4.86	5.01	4.91	5.01	5.08	4.97	4.95	4.92	5.16	5	5.1	4.64	4.96	4.9	4.95	5.47	5.05	5.32	4.88	5.12	5.15	4.92	4.83	5.45	4.89
CLSPN	4.29	4.5	4.1	4.56	4.34	4.1	3.9	4.34	4.38	4.35	4.09	4.13	4.09	4.03	4.25	4.2	4.43	4.2	4.26	3.88	4.24	4.16	4.27	3.97	4.17	4.42	3.91	4.31	3.76	3.79	3.99	3.69	4.01	3.84	3.95	3.99	4.02	3.87	3.7	3.69	4.28
TEKT2	3.75	3.94	3.78	4.09	3.87	3.74	4.13	3.94	3.91	3.89	3.84	3.92	3.83	4.05	3.74	3.82	3.65	3.97	3.91	3.91	3.87	4	3.93	3.84	4.18	4.32	3.98	4.23	3.91	3.88	3.93	4.05	3.91	3.86	3.68	3.78	3.68	4.04	4	4.01	3.89
COL8A2	7.21	7.02	7.38	7.54	7.52	7.61	7.48	7.4	7.03	7.04	7.16	7.41	7.09	7.38	7.02	7.14	7.38	7.43	7.21	7.04	7.21	7.03	7.04	7.6	7.19	7.65	7.36	6.78	7.28	6.34	7.22	7.62	7.29	7.23	7.1	7.5	7.59	7.11	7.25	7.13	7.29
TRAPPC3	7.18	7.04	7.37	7.32	7.23	7.3	7.32	7.37	7.49	7.15	7.17	7.3	7.38	7.24	7.41	7.2	7.1	7.29	7.18	7.81	7.47	7.37	7.13	7.32	7.55	7.63	7.33	7.37	7.63	7.03	7.1	7.37	7.27	7.25	7.33	6.95	7.5	7.29	7	7.12	7.1
MAP7D1	9.12	8.58	8.55	8.52	8.33	8.46	8.51	8.58	8.62	8.45	8.41	8.53	8.39	8.55	8.82	8.57	8.61	8.58	8.41	8.64	8.56	8.61	8.68	8.52	8.7	8.37	8.53	8.51	8.36	8.02	8.34	8.5	8.52	8.16	8.09	8.85	8.54	8.23	8.46	8.57	8.38
THRAP3	4.35	4.44	4.38	3.86	4.51	4.57	4.31	4.94	4.67	4.78	4.5	4.6	4.34	4.39	4.82	4.5	4.7	4.79	4.47	4.71	4.76	4.59	4.5	4.51	4.1	4.58	4.52	4.51	4.52	4.59	4.77	4.92	4.68	4.19	5	4.79	4.76	3.72	4.98	4.37	4.88
SH3D21	5.61	5.36	5.64	5.62	5.83	5.78	6.03	5.55	5.68	5.66	5.16	5.98	5.22	5.89	6.03	5.92	6.1	5.68	5.39	5.61	5.69	5.5	5.36	5.66	5.83	5.81	5.5	5.35	5.53	5.41	5.55	4.62	4.99	4.92	4.95	5.54	4.55	4.87	5.55	4.9	5.13
STK40	9.02	9.15	9.1	9.03	8.88	9.07	9.04	9.15	9.1	9.24	8.89	9.12	9.1	8.97	9.45	8.97	9.17	9.16	8.89	9.14	9.2	9.13	9.16	8.93	9.2	8.85	9.14	9.21	8.94	8.82	9.03	9.47	9.37	9.25	8.85	9.5	9.23	8.68	8.99	9.24	9.01
LSM10	7.54	7.4	7.49	7.33	7.15	7.29	7.42	7.57	7.5	7.42	7.24	7.41	7.35	7.45	7.55	7.53	7.44	7.41	7.28	7.62	7.53	7.68	7.36	7.39	7.47	7.21	7.47	7.61	7.33	6.99	7.09	7.27	7.44	7.26	7.14	6.96	7.18	7.09	7.18	6.96	7.17
OSCP1	5.99	6.01	5.78	5.88	5.72	5.93	6.06	5.88	5.8	5.85	5.93	5.89	5.81	5.87	5.81	5.84	5.96	5.85	5.89	5.85	5.81	5.75	6.01	6.09	6.03	5.84	5.84	5.73	5.9	6.24	5.94	5.99	5.87	5.79	6.06	6.07	6.13	6.03	5.96	6.23	5.8
MRPS15	7.39	7.14	6.85	6.91	6.77	6.93	6.89	7	7	6.88	6.87	6.99	6.85	6.94	7.13	6.97	6.91	6.86	6.83	7.11	7.06	7.02	7.19	6.96	7.23	6.89	6.97	6.97	6.79	7.11	7.04	7.32	7.19	7.12	7.12	6.73	7.24	7.05	7.03	7.04	6.84
CSF3R	8.74	9.04	7.81	7.84	7.77	7.87	7.46	7.98	7.98	7.81	8.17	7.61	7.9	7.67	8.59	7.8	7.94	7.59	7.3	7.86	7.76	7.75	8.98	7.52	7.83	7.15	7.7	7.98	7.51	6.76	7.86	5.57	6.34	7.22	7.2	5.85	6.31	7.29	7.89	5.52	6.78
GRIK3	4.12	3.97	4.01	3.96	3.93	3.73	3.97	3.87	3.91	3.78	3.84	4.02	3.87	4.07	3.9	4.07	3.82	3.76	4.01	3.93	3.83	3.85	3.97	3.98	3.72	3.99	3.8	3.75	3.77	5.44	4.18	4.19	4.07	4.96	3.96	4	3.91	4.01	3.84	4.18	4.02
ZC3H12A	7.14	6.85	6.32	6.36	6.18	6.27	6.24	6.03	6.02	6.1	6.89	6.15	6.29	6.32	6.16	6.21	6.13	5.99	6.14	6.16	6.19	6.13	6.85	6.33	6.19	6.23	6.12	6.25	5.9	5.49	7.09	6.35	6.76	6.53	5.98	7.35	6.19	6.12	7.06	6.26	6.15
MEAF6	7.05	7.1	7.5	7.48	7.56	7.57	7.56	7.53	7.57	7.5	7.48	7.57	7.38	7.52	7.36	7.54	7.5	7.58	7.54	7.37	7.36	7.42	7.1	7.47	7.32	7.49	7.5	7.5	7.59	7.69	7.35	7.55	7.43	7.27	7.36	7.61	7.71	7.61	7.38	7.61	7.51
SNIP1	4.72	4.27	4.69	4.58	4.52	4.75	4.72	4.75	4.72	4.47	4.54	4.46	4.55	4.86	4.53	4.6	4.55	4.67	4.78	4.6	4.61	4.53	4.54	4.64	4.89	4.61	4.92	4.4	4.82	4.57	4.45	4.92	4.67	4.88	4.54	4.48	4.78	4.6	4.42	4.71	4.54
DNALI1	4.36	4.36	4.54	4.2	4.71	4.53	4.62	4.48	4.28	4.24	4.39	4.55	4.51	4.52	4.35	4.73	4.58	4.68	4.56	4.39	4.43	4.62	4.46	4.48	4.33	4.47	4.62	4.32	4.8	4.75	4.73	4.64	4.73	4.7	4.68	4.72	4.55	4.5	4.7	4.74	4.55
GNL2	7.28	7.22	7.09	7.31	7.08	7.06	7.2	7.19	7.27	7.33	7.22	7.23	7.46	7.12	7.19	7.02	7.37	7.12	7.2	7.24	7.33	7.13	7.24	7.19	7.13	7.19	6.95	7.22	6.87	7.05	7.34	7.25	7.2	7.27	7.03	7.17	7.05	6.9	7.4	7.27	7.19
RSPO1	3.79	3.86	3.72	3.58	3.73	3.71	3.6	3.52	3.76	3.71	3.8	3.69	3.76	3.75	3.77	3.63	3.33	3.77	3.63	3.79	3.91	3.75	3.72	3.9	3.73	3.93	3.58	4.02	3.5	3.59	3.76	3.92	3.86	3.64	3.64	3.7	3.63	3.88	3.83	3.95	3.65
C1orf109	5.5	5.57	5.45	5.27	5.49	5.32	5.45	5.32	5.44	5.51	5.48	5.54	5.33	5.42	5.25	5.39	5.66	5.56	5.45	5.2	5.34	5.38	5.49	5.28	5.01	5.36	5.28	5.36	5.51	5.47	5.52	5.52	5.42	5.46	5.37	5.42	5.15	5.19	5.42	5.59	5.45
CDCA8	5.96	6.05	5.7	5.74	5.99	5.99	5.78	6.02	6.13	5.92	5.96	5.84	5.9	5.8	5.71	6.13	6.05	5.89	5.76	5.99	6.04	5.97	5.98	5.75	6.07	6.27	5.73	5.91	5.31	4.77	4.69	4.57	5.6	5.39	5.18	4.57	5.35	5.25	4.63	4.21	5.41
EPHA10	3.72	3.92	4.03	3.96	3.92	4.08	4	4.21	4.01	4.16	4.08	3.95	4.13	3.97	3.99	3.81	3.91	3.82	3.91	3.89	3.74	3.91	3.9	3.87	3.91	3.9	3.9	4.06	3.88	3.87	4.05	3.99	3.83	4.04	3.7	4.22	4.02	3.94	4.09	4.18	3.85
MANEAL	5.02	4.62	4.84	4.83	4.44	4.71	4.83	4.95	5.04	4.41	4.55	4.83	4.83	4.6	4.91	4.84	4.73	4.87	4.69	4.66	4.7	4.55	4.62	4.64	5.19	4.66	4.6	4.58	4.41	4.63	4.43	4.31	4.61	4.46	4.46	4.55	4.28	4.58	4.4	4.38	4.53
YRDC	7.57	7.34	7.31	7.42	7.29	7.27	7.29	7.26	7.41	7.16	7.32	7.34	7.41	7.31	7.41	7.31	7.02	7.42	7.45	7.45	7.42	7.21	7.39	7.28	7.45	7.25	7.28	7.43	7.28	7.09	6.65	7.2	7.52	7.36	7.11	7.02	7.31	7.22	6.58	6.89	7.07
C1orf122	8.06	8.36	8.17	8.29	8.16	8.18	8.14	8.19	8.14	8.2	8.26	8.26	8.37	8.29	8.56	8.07	8.03	8.23	8.08	8.16	8.57	8.21	8.2	8.16	8.54	8.09	8.43	8.12	7.98	8.31	8.23	8.74	8.3	8.4	8.56	8.4	8.48	8.33	8.18	8.68	8.21
MTF1	6.12	6.42	6.2	6.32	6.18	6.3	6.22	6.12	6.21	6.21	6.39	6.21	6.48	6.33	6.38	6.13	6.25	6.28	6.3	6.2	6.18	6.08	6.38	6.2	6.17	6.23	6.25	6.03	6.07	6.14	6.05	6.1	6.1	6.2	6.1	5.66	6.07	6	5.93	6.06	6.01
INPP5B	4.79	4.47	4.47	4.55	4.56	4.63	4.44	4.45	4.43	4.3	4.44	4.32	4.71	4.47	4.3	4.63	4.63	4.63	4.42	4.47	4.5	4.56	4.56	4.3	4.59	4.59	4.47	4.88	4.54	4.64	4.75	4.72	4.86	4.84	4.63	4.84	4.55	4.83	4.79	4.87	4.65
SF3A3	7.41	7.65	7.52	7.58	7.56	7.56	7.48	7.54	7.52	7.6	7.5	7.57	7.57	7.45	7.41	7.71	7.68	7.46	7.6	7.37	7.4	7.63	7.65	7.61	7.21	7.59	7.35	7.45	7.52	7.81	7.62	7.76	7.57	7.65	7.51	7.71	7.43	7.49	7.75	7.78	7.75
MYCBP	6.59	6.76	6.49	6.57	6.49	6.7	6.55	6.66	6.54	6.54	6.59	6.54	6.65	6.5	6.58	6.57	6.6	6.51	6.55	6.62	6.67	6.4	6.82	6.51	6.56	6.64	6.64	6.67	6.3	6.08	6.43	6.64	6.44	6.77	6.27	5.72	6.5	6.36	6.41	5.96	6.25
GJA9	4.23	4.1	3.99	3.97	3.92	3.98	3.95	3.97	3.93	3.91	3.73	3.95	3.92	3.92	3.84	3.86	3.88	3.83	3.96	3.89	3.68	3.98	3.99	4.15	3.78	3.88	4.04	3.85	3.9	3.91	3.94	3.91	3.83	4.04	3.83	3.79	3.98	3.87	3.93	3.94	4.12
RHBDL2	4.49	4.37	4.46	4.15	4.25	4.36	4.47	4.32	4.63	4.4	4.19	4.3	4.24	4.42	4.21	4.3	4.54	4.45	4.27	4.47	4.61	4.46	4.42	4.38	4.33	4.22	4.26	4.24	4.48	4.1	4.07	4.3	4.13	4.16	4.12	4.12	3.8	3.97	4.07	3.73	4.16
AKIRIN1	6.53	6.73	6.84	6.93	6.92	6.69	6.8	6.97	6.85	7.02	6.95	6.88	6.99	6.68	6.93	6.92	7.08	6.86	6.87	6.84	6.87	6.81	6.9	6.76	6.25	6.78	6.6	7.01	6.67	6.57	6.93	6.7	6.79	6.76	6.8	7.22	6.75	6.69	6.9	6.27	6.71
NDUFS5	9.79	9.74	10.09	9.96	9.98	10.03	10.15	9.92	9.92	9.87	9.72	10.14	9.73	10.01	9.91	9.99	9.81	10.07	10.06	9.98	10.04	10.01	9.73	9.81	9.92	9.82	10.04	9.9	9.99	10.47	10	10.5	10	10.29	10.01	10.41	10.2	9.95	10.04	10.54	9.96
MACF1	8.19	8.48	8.43	8.63	8.47	8.5	8.55	8.22	8.34	8.41	8.53	8.57	8.4	8.16	8.04	8.3	8.59	8.39	8.66	8.2	8.24	8.31	8.45	8.42	7.9	8.48	8.48	8.24	8.45	8.79	8.76	9.02	8.77	8.77	8.69	9.18	9.06	8.89	8.62	8.08	8.59
BMP8A	4.04	4.32	4.25	3.85	4.29	4.12	3.99	4.13	3.82	4.27	4.21	3.49	4.1	3.98	3.94	4.55	4.02	3.96	4.23	4.55	4.15	4.5	4.46	4.08	4.04	4.18	3.91	3.94	4.29	3.64	3.89	3.83	3.93	3.81	3.91	4.09	3.94	3.86	3.84	3.99	4.11
PABPC4	4.43	4.1	4.07	4.21	4.19	4.54	4.48	4.25	4.68	4.25	3.95	4.16	4.03	4.34	4.35	4.2	4.44	4.54	4.2	4.21	4.62	4.32	4.04	4.28	4.16	4.11	4.13	4.2	4.25	4.13	4.27	4.07	4.05	4.21	4.38	4.18	3.81	4.27	4.06	4.02	4.22
HEYL	6.12	6.92	7.12	6.97	7.08	6.58	7.22	6.71	6.57	6.9	7.42	6.91	6.3	6.84	5.39	6.96	7.2	7.28	6.77	6.41	6.8	7.14	6.89	6.72	6.46	7.12	6.79	6.32	7.14	6.98	7.69	7.67	7.91	7.21	7.67	8.48	7.67	7.7	7.7	8.07	7.1
NT5C1A	3.72	3.89	3.69	4.02	3.87	3.74	3.99	3.78	3.77	3.84	3.79	3.93	3.83	3.84	3.97	3.84	4.15	3.77	3.86	3.66	3.94	3.99	3.96	3.9	3.81	3.7	3.85	3.83	3.85	3.65	3.85	3.95	3.92	3.69	4.19	3.94	3.7	3.75	3.78	3.98	3.99
HPCAL4	3.8	3.79	3.98	3.97	3.85	4.01	3.65	3.95	3.71	3.71	3.97	3.76	3.71	3.61	3.7	3.73	3.76	3.71	3.75	3.71	3.62	3.62	3.81	3.79	3.9	3.86	3.72	4.33	3.7	3.78	3.92	3.91	3.89	3.56	3.75	3.8	3.76	3.9	3.5	3.89	3.68
PPIE	5.73	5.87	6.43	6.36	6.33	6.37	6.33	6.43	6.53	6.32	6.44	6.42	6.35	6.5	6.27	6.32	6.23	6.37	6.56	6.39	6.49	6.44	5.84	6.44	6.63	6.34	6.6	6.38	6.47	6.64	6.53	6.83	6.78	6.62	6.5	6.73	6.74	6.65	6.59	7.02	6.23
BMP8B	3.8	3.52	3.93	3.78	3.68	3.76	3.74	3.83	3.76	3.81	3.81	3.8	5.21	3.79	3.75	3.72	3.79	3.67	3.65	3.79	4.01	3.83	3.85	3.63	3.69	3.73	3.72	3.75	3.76	3.78	3.76	3.91	3.79	3.84	3.87	3.95	3.85	3.53	4.06	3.57	3.72
OXCT2	3.9	3.99	4.23	4.01	3.96	3.94	4.05	3.9	3.99	4.07	3.96	3.88	3.99	5.18	4.01	3.76	3.95	4.08	4.06	3.9	4.04	4.06	3.89	3.99	3.99	3.94	3.95	4.2	4.31	4.01	4.14	3.88	4.31	3.93	3.96	3.95	3.96	4.07	4.09	3.85	3.97
TRIT1	6.1	6.39	6.33	6.05	6.03	6.4	6.19	6.34	6.02	6.39	6.68	6.19	6.37	5.71	6.33	6.36	6.38	6.25	6.42	6.03	6.44	6.11	6.4	6.17	6.18	6.3	6.07	6.43	6.32	5.69	6.33	6.16	6.47	6.51	6.12	5.82	5.98	6.21	6.34	6.29	6.47
MFSD2A	6.51	5.11	5.5	5.2	4.8	5.51	5.4	5.58	5.95	5.51	5.44	5.6	6.07	5.7	6.74	5.49	5.31	5.18	5.03	6.21	5.19	5.69	5.29	4.9	6.12	5.33	5.51	5.09	5.65	3.76	5.12	4.13	4.68	5.24	4.53	4.19	3.97	4.65	5.08	3.9	4.48
CAP1	7.88	7.84	7.78	7.51	8.29	8.28	8.42	8.33	8.45	8.3	8.14	8.29	8.32	8.34	8.2	8.14	8.17	8.37	8.23	8.51	8.33	8.24	7.8	8.34	8.21	8.27	8.43	8.23	8.06	7.75	7.89	8.17	8.09	7.48	7.97	7.91	8.14	8.19	7.97	7.69	8.2
PPT1	5.91	6.07	6.55	6.8	6.59	6.48	6.67	6.53	6.75	6.65	6.31	6.44	6.66	6.39	6.9	6.47	6.61	6.3	6.43	6.78	6.55	6.56	6.14	6.77	6.67	6.14	6.66	6.44	6.17	5.23	6.11	5.35	5.68	5.9	6.23	5.6	5.49	6.05	6	5.55	6.25
RLF	6.93	6.83	7.01	6.9	7.22	7.21	6.98	7.09	7.03	6.93	7.2	6.91	7.02	6.88	6.56	6.95	6.95	7.02	6.93	6.94	7	7	6.45	7	6.83	7.02	6.77	6.95	6.92	7.41	7.45	7.21	7.12	6.96	7.04	7.85	7.24	7.16	7.35	7.29	7.26
TMCO2	4.02	3.83	3.76	3.93	4.03	3.91	4.07	4.08	4.19	4.05	4.15	4.2	4.18	3.86	3.98	3.77	3.91	3.86	4.07	3.99	3.92	3.93	3.71	4.03	3.83	4.04	4.04	4.43	3.82	4.01	3.95	3.99	3.8	3.83	3.96	4.1	4.09	3.94	4.16	4.06	3.77
ZMPSTE24	8.32	8.32	8.47	8.51	8.38	8.43	8.44	8.46	8.52	8.24	8.38	8.45	8.24	8.34	8.34	8.45	8.47	8.56	8.49	8.34	8.35	8.34	8.39	8.4	8.35	8.46	8.44	8.32	8.38	8.95	8.39	8.8	8.61	8.8	8.46	8.7	8.98	8.61	8.51	9.03	8.45
COL9A2	6.47	5.53	5.45	5.4	5.24	5.68	5.61	5.11	5.77	5.44	5.02	5.67	4.92	5.62	5.11	5.53	5.43	5.37	5.25	5.75	5.12	5.5	5.49	5.68	5.99	5.65	5.58	5.57	5.5	5.99	5.88	5.96	6.15	5.75	5.34	6.86	6.13	5.54	5.86	6.71	5.36
SMAP2	8.1	6.97	6.56	6.83	6.35	6.98	6.71	6.57	6.92	6.77	7.22	6.58	6.71	7.11	6.89	6.71	6.79	6.64	6.7	6.89	6.69	6.69	7.01	7	7.06	6.67	6.82	6.79	6.88	5.6	7.2	5.36	5.72	6.32	6.6	5.79	6.1	6.71	7.15	5.27	6.22
ZNF684	4.48	4.48	4.72	4.79	4.56	4.61	4.71	4.67	4.84	4.62	4.63	4.71	4.66	4.61	4.59	4.65	4.72	4.8	4.66	4.53	4.69	4.67	4.47	4.67	4.89	4.61	4.71	4.64	4.64	4.69	4.42	4.58	4.47	4.66	4.48	4.37	4.37	4.49	4.33	4.66	4.61
RIMS3	5.92	6.17	6.36	6.49	6.24	6.53	6.26	6.72	6.65	6.06	6.21	6.64	5.99	6.65	6.19	5.96	6.73	6.56	6.57	5.88	6	6.2	6.18	6.55	6.75	6.47	6.76	6.12	6.41	7.35	6.3	7.37	6.84	6.77	6.62	7.66	7.07	6.64	6.39	7.62	6.26
NFYC	6.21	5.77	5.86	5.72	5.65	5.8	5.76	5.82	5.91	5.69	5.84	5.85	5.75	5.87	5.77	5.87	5.72	5.78	5.68	5.81	5.75	5.87	5.79	5.77	5.89	5.83	5.79	5.77	5.74	5.36	5.64	5.8	5.87	5.75	5.37	5.74	5.7	5.65	5.7	5.52	5.75
KCNQ4	4.04	4.11	4.12	4.02	4.35	4.32	4.2	4.14	4	4.27	4.48	4.1	4.24	3.9	4.42	4.29	3.89	3.96	4.44	4.34	4.04	4.09	4.3	4.36	3.88	4.53	4.15	4.57	4.22	4.15	4.13	4.15	4.19	4.01	4.42	4.29	4.56	4.39	4.2	4.02	4.33
CITED4	7.45	7.46	7.55	7.81	7.59	7.82	7.72	7.68	7.6	7.51	7.75	7.84	7.44	8.08	7.35	7.58	7.63	7.51	7.67	7.08	7.56	7.38	7.35	7.7	7.72	7.79	7.89	7.58	7.76	8.43	8.51	8.33	8.87	8.8	8.74	9.15	8.41	8.61	8.48	8.49	8.06
SLFNL1	3.97	4.03	4.04	4.22	4.02	4.16	4.22	4.02	3.98	3.99	4.22	3.93	4.2	4.09	3.86	3.9	3.87	4.21	3.92	3.96	4.04	3.93	4.01	3.93	3.96	4.08	3.94	3.89	4.19	4.12	4.02	3.92	4.16	4.04	4.13	3.88	4.04	4.04	4.1	4.42	4.06
SCMH1	5.23	4.9	5.47	5.34	5.53	5.28	5.5	5.31	5.38	5.27	5.41	5.39	5.14	5.3	5.19	5.3	5.13	5.31	5.57	5.19	5.39	5.3	4.89	5.36	5.43	5.38	5.49	4.98	5.32	5.76	5.74	6.4	6.13	6.08	5.67	6.27	6.21	5.75	5.78	5.69	5.53
EDN2	3.74	3.61	3.65	3.47	4.07	3.77	3.71	4	3.69	3.73	3.6	3.7	3.52	3.83	3.65	3.76	3.77	3.6	3.83	3.63	4.02	3.71	3.81	3.81	3.57	3.58	3.67	3.36	3.75	3.56	4.6	3.79	3.75	3.89	3.83	4.31	3.57	3.59	4.73	3.77	3.67
HIVEP3	4.81	4.96	4.81	4.45	4.69	4.64	4.55	4.75	4.62	4.64	4.56	4.61	4.66	4.84	4.62	4.42	4.79	4.59	4.7	4.44	4.86	4.58	4.41	4.69	4.67	4.41	4.74	4.61	4.66	4.29	4.53	4.56	5.05	4.63	4.59	4.63	4.57	4.57	4.42	4.66	4.46
GUCA2B	5.29	5.03	5.33	5.02	5.55	5.29	5.06	5.09	5.23	4.99	5.21	5.32	4.99	5.35	4.85	5.43	5.23	5.15	5.31	4.71	5.16	5.05	5.12	5.39	4.63	5.58	5.14	5.41	5.65	6.89	6.1	6.59	6.49	6.31	6.37	6.98	6.73	6.34	6.14	8.05	5.88
GUCA2A	3.77	3.72	3.8	3.71	3.81	3.71	3.57	3.78	3.66	3.87	3.72	3.84	3.77	3.84	3.89	3.76	3.7	3.65	3.85	3.84	4.11	3.7	3.79	3.83	3.62	3.8	3.72	4.08	3.82	3.81	3.83	3.73	3.88	3.7	3.76	3.74	3.77	3.73	3.73	3.77	3.74
FOXJ3	7.29	7.28	7.52	7.41	7.51	7.48	7.39	7.43	7.47	7.25	7.44	7.38	7.39	7.45	7.19	7.45	7.31	7.48	7.53	7.4	7.41	7.4	7.26	7.34	7.53	7.44	7.38	7.42	7.51	7.4	7.51	7.52	7.61	7.41	7.34	7.65	7.36	7.43	7.53	7.88	7.63
RIMKLA	4.11	4.23	4.48	4.16	4.26	4.15	4.47	4	4.06	3.99	4.18	3.98	4.19	4.43	3.88	4.33	4.58	4.3	4	4.14	3.82	4.12	4.22	4.31	4.36	4.42	4.43	4.23	4.05	3.9	4.32	3.77	3.94	3.97	4.01	3.89	3.87	4.12	4.16	4.24	4.24
ZMYND12	5.54	4.87	4.81	4.7	4.52	5.05	4.88	4.83	5.12	4.83	4.51	4.99	4.83	4.89	4.76	4.84	4.97	4.93	4.44	4.86	4.91	4.83	4.82	4.9	5.25	4.46	4.85	4.67	5.05	4.57	4.42	3.94	4.23	4.19	4.95	4.24	4.41	4.84	4.36	4.26	4.29
PPCS	6.9	6.91	7.21	7.14	7.15	7.15	7.16	7.1	7.14	7.2	6.99	7.05	7.31	7.19	7.18	7.14	7.03	6.97	7.13	7.29	7.14	7.2	6.84	7.11	7.07	7	7.16	7.09	7.02	7.38	6.91	7.1	7.07	6.89	7.14	6.53	6.99	7.06	6.82	6.81	7.03
CCDC30	5.66	5.36	6.95	5.06	5.6	5.39	5.4	5.31	5.88	5.55	5.45	5.27	6.09	5.66	5.31	5.08	5.69	5.42	5.1	5.64	5.22	5.49	5.36	4.9	5.94	5.82	5.32	5.64	5.07	5.18	4.89	4.4	4.51	4.48	4.76	4.72	4.53	4.8	4.66	4.95	4.76
PPIH	4.18	4.3	4.14	3.92	4.04	4.09	4.2	4.16	4.24	4.23	4.34	4.41	4.37	4.17	4.21	3.97	3.92	4	4.17	4.24	4	4.27	4.03	4.05	4.3	4.25	3.91	4.53	4.17	3.88	4.13	3.93	3.89	4.25	4	4.32	4.23	4.22	4.41	4.14	4.14
YBX1	9.3	9.28	9.14	9.42	9.27	9.11	9.22	9.21	9.48	9.38	9.2	9.32	9.36	9.2	9.29	9.05	9.37	9.26	8.99	9.2	9.14	9.17	9.21	9.24	8.37	9.11	8.88	9.31	8.59	9.59	9.29	9.24	9.11	9.16	9.29	9.09	9.09	9.07	9.3	8.56	9.14
CLDN19	3.93	3.83	3.73	3.97	3.87	3.82	3.7	3.84	3.79	3.87	3.75	3.84	3.69	4.05	3.66	3.9	3.77	3.84	3.87	3.81	3.61	3.91	4.04	3.94	3.73	3.97	3.85	3.93	4.05	3.87	4.14	3.74	4.24	3.82	3.73	4.22	3.97	4.18	3.83	3.75	3.84
C1orf50	7.24	6.97	7.07	7.03	6.88	7.01	6.91	7.12	7.01	6.96	6.9	7.02	7.02	7.06	7.1	6.98	6.97	6.84	6.95	6.95	6.93	7.05	6.96	6.99	7.24	6.91	7.09	7.14	6.9	6.98	6.77	6.67	6.84	6.75	6.87	6.48	6.72	6.82	6.73	6.73	6.6
ERMAP	5.34	5.15	5.04	5.26	5.03	5.16	4.91	5.27	5.37	4.76	5.05	5.05	5	5.31	5.11	5.04	4.82	4.9	4.81	4.88	5.13	5.32	4.93	5.2	5.45	4.86	4.59	5.16	5.04	4.51	4.37	4.6	4.6	4.69	4.81	4.4	4.62	4.94	4.45	4.82	4.71
ZNF691	6.04	5.68	5.47	5.64	5.42	5.6	5.5	5.62	5.74	5.41	5.44	5.52	5.2	5.65	5.79	5.61	5.53	5.5	5.35	5.56	5.42	5.69	5.91	5.6	5.93	5.56	5.6	5.49	5.61	5.24	5.25	5.01	5.05	5.05	5.08	4.54	5.2	5.12	5.22	5	4.98
SLC2A1	7.86	7.26	7.66	7.28	7.69	7.62	7.04	7.65	7.53	7.25	6.96	7.78	7.34	7.75	7.23	7.07	7.77	7.08	6.71	7.66	7.39	7.95	7.22	7.52	7.55	7.49	7.37	6.82	6.54	5.44	7.78	6.37	5.95	6.41	6.09	7.06	6.08	6.11	7.76	6.55	7.29
FAM183A	3.89	3.79	3.73	4.02	3.88	3.58	3.83	3.77	3.81	3.81	3.89	3.71	3.77	3.47	3.87	3.8	3.9	3.43	3.68	3.77	3.67	3.67	3.38	3.75	3.74	3.94	3.74	3.48	3.62	3.88	3.78	3.79	3.89	3.84	3.64	3.68	3.9	3.97	3.7	3.75	3.78
EBNA1BP2	8.15	8.35	8.35	8.29	8.33	8.39	8.45	8.43	8.38	8.38	8.34	8.42	8.26	8.36	8.42	8.3	8.41	8.41	8.41	8.46	8.39	8.3	8.34	8.41	8.19	8.4	8.32	8.33	8.27	8.58	8.43	8.8	8.93	8.57	8.4	8.31	8.38	8.29	8.46	8.43	8.31
TMEM125	4.46	4.39	4.39	4.51	4.63	4.46	4.47	4.4	4.3	4.51	4.31	4.77	4.71	4.54	4.38	4.5	4.66	4.48	4.69	4.24	3.96	4.34	4.28	4.5	4.3	4.68	5.62	4.26	4.65	4.14	4.18	4.3	4.42	4.35	4.27	4.29	4.21	4.3	4.36	3.97	4.4
MPL	4.03	3.86	4.05	3.84	4.09	4.06	3.97	3.97	3.85	4.01	3.75	4.15	3.87	3.96	3.77	4.03	4.34	4.04	4.08	3.91	4.22	3.64	3.59	4.09	4.08	4.07	4.12	3.56	4.19	4.14	4.06	4.17	4.05	4.14	3.89	3.93	4.19	3.94	3.95	4.32	3.91
CDC20	5.23	5.26	4.97	5.13	5.32	5.18	4.98	5.13	5.36	5.16	5.16	5.16	5.02	5.09	5.18	5.26	5.2	5.15	5.02	5.21	5.2	5.17	5.4	5.25	5.2	5.63	5.03	5.28	4.98	4.97	4.89	5.21	5	4.82	5.21	5.15	5.24	5.25	5.06	4.76	5.18
ELOVL1	6.9	6.42	6.61	6.4	6.36	6.38	6.56	6.62	6.74	6.3	6.4	6.41	6.4	6.62	6.74	6.47	6.4	6.49	6.31	6.83	6.62	6.63	6.29	6.45	6.63	6.48	6.52	6.49	6.31	5.65	6.11	6.31	6.59	6.2	6.24	5.85	6.58	6.45	6.06	5.66	6.29
MED8	7.31	7.04	7.03	6.84	6.85	7.01	7.1	7.03	6.9	6.97	6.86	7.04	6.87	7.12	7.04	6.95	6.81	6.97	7	6.97	6.98	6.87	7.1	6.85	6.89	7.03	7.05	6.89	7.06	6.7	6.94	7.03	6.88	6.95	6.72	6.59	6.71	6.72	6.95	6.82	6.54
SZT2	4.13	4.02	4.1	3.96	4.06	3.77	4.31	3.93	3.99	3.93	3.88	3.99	3.94	4.21	4.22	4.03	3.93	3.93	4.03	3.97	4.33	4.07	4.16	3.99	4.24	4.01	4.19	4.35	3.94	4.13	3.86	3.93	3.97	4.2	3.93	3.79	4.02	3.99	3.95	3.98	4.04
HYI	6.95	6.79	6.83	6.82	6.81	6.83	6.82	6.91	6.88	6.76	6.72	6.94	6.56	6.9	6.43	6.78	6.84	6.87	7.09	6.76	6.81	6.99	6.78	6.98	6.89	6.74	7	6.51	7.03	7.57	7.03	7.2	7.38	6.95	7.09	7.65	7.39	7.02	7.08	7.62	7.13
PTPRF	4.09	4.18	4.26	4.1	4.32	4.42	4.54	4.57	4.88	4.42	4.39	4.46	4.42	4.51	4	4.39	4.38	4.69	4.6	4.18	4.72	4.23	4.01	4.46	4.33	4.41	4.09	4.19	4.3	4.41	4.51	4.22	4.56	4.04	4.13	4.88	4.17	4.28	4.41	4.41	4.68
KDM4A	6.16	6.32	6	6.08	6.08	6.11	5.97	6.16	6.05	5.86	5.98	6.06	5.89	5.96	6.02	6.13	6.26	6.09	5.87	6.01	6.16	6.06	6.36	6.07	5.75	6.03	6.03	6.03	6.17	5.46	5.86	5.63	5.75	5.87	5.85	5.55	5.66	5.8	5.83	5.68	5.59
ST3GAL3	6.11	6.06	6.11	5.94	5.82	6	6.09	6.01	6.07	5.7	6.03	6.08	5.83	6.09	5.99	5.91	6.07	6.14	6.2	5.9	5.99	5.93	6.12	6.03	6.06	5.98	6.16	6.04	6.18	6.53	6.44	6.7	6.72	6.37	6.35	6.73	6.37	6.29	6.46	6.52	6.07
IPO13	6.4	5.77	5.2	5.06	5.35	5.74	5.68	5.62	5.84	5.34	5.64	5.66	5.45	5.63	5.83	5.49	5.4	5.61	5.49	5.85	5.61	5.64	5.46	5.47	5.84	5.31	5.64	5.37	5.65	5.32	5.39	5.56	5.51	5.27	5.12	5.49	5.75	5.35	5.41	5.43	5.44
DPH2	6.34	6.41	6.25	6.15	6.16	6.11	6.27	6.28	6.23	6.26	6.23	6.3	6.34	6.13	6.34	6.27	6.1	6.22	6.23	6.37	6.33	6.14	6.23	6.23	6.33	6.28	6.09	6.24	6.17	5.89	6.17	6.24	6.65	6.16	6.04	5.75	5.82	5.96	6.14	5.81	6
ATP6V0B	9.82	9.38	9.2	9.26	8.93	9.28	9.07	9.17	9.38	9.08	8.95	9.17	8.99	9.25	9.43	9.26	9.09	9.1	8.96	9.48	9.11	9.25	9.47	9.18	9.55	8.98	9.05	9.13	8.99	8.08	8.67	7.9	8.3	8.57	8.53	8.12	8.34	8.5	8.57	8.12	8.66
B4GALT2	6.89	6.98	6.82	7.01	6.9	6.99	7.13	7.05	7	6.96	6.91	7.1	6.77	6.92	6.88	6.83	7.04	6.93	6.96	6.79	7.07	6.9	7.12	7.18	7.01	6.86	6.89	6.91	7.16	6.57	7.09	7.36	7.3	7.12	6.83	7.11	7.13	6.88	7.14	6.88	6.95
CCDC24	4.41	4.34	4.45	4.32	4.7	4.68	4.54	4.49	4.58	4.49	4.47	4.64	4.49	4.68	4.41	4.39	4.3	4.7	4.48	4.6	4.82	4.54	4.06	4.51	4.44	4.19	4.55	4.27	4.3	4.47	4.5	4.61	4.45	4.29	4.3	4.38	4.39	4.47	4.44	4.52	4.3
KLF17	9.74	10.13	9.91	10.15	9.91	9.82	9.88	9.72	9.79	10.19	9.97	9.94	10.26	9.8	9.93	9.7	10	9.8	10.08	9.78	9.81	9.79	10.1	9.89	9.69	9.98	9.98	9.97	9.92	10.03	9.8	9.72	9.78	10.18	9.74	10.18	9.52	9.7	9.7	9.63	9.95
DMAP1	5.56	5.83	6.28	6.14	6.22	6.07	6.26	6.27	6.3	6.17	6.1	6.09	6.19	6.24	6.25	6.12	6.09	6.18	6.27	6.27	6.2	6.39	5.77	6.08	6.39	5.94	6.33	6.17	6.22	6.64	6.28	6.34	6.47	6.04	6.18	6.38	6.46	6.24	6.17	6.16	6.42
ERI3	5.49	5.53	5.56	5.63	5.34	5.48	5.59	5.43	5.49	5.22	5.38	5.52	5.22	5.54	5.47	5.6	5.39	5.51	5.56	5.6	5.54	5.59	5.48	5.6	5.57	5.42	5.65	5.52	5.65	5.76	5.6	6.09	5.74	5.58	5.58	5.8	5.89	5.61	5.79	5.68	5.52
RNF220	8.43	8.46	8.57	8.5	8.54	8.53	8.51	8.49	8.51	8.61	8.54	8.44	8.52	8.61	8.74	8.51	8.59	8.46	8.53	8.63	8.68	8.61	8.57	8.58	8.74	8.51	8.69	8.57	8.53	8.01	8.19	8.55	8.32	8.31	8.36	8.29	8.38	8.42	8.21	8.29	8.46
TMEM53	4.12	3.79	4.01	3.86	3.72	3.66	4.02	3.92	4.01	3.8	3.7	3.96	3.87	4.41	3.9	4.08	3.71	3.84	3.76	3.8	3.95	3.76	3.89	4.01	3.89	3.58	4.09	4.17	3.83	3.73	3.76	3.8	3.84	3.65	3.8	3.84	4.06	3.78	3.91	3.88	3.7
KIF2C	5.69	5.91	5.64	5.8	5.64	5.82	5.62	5.74	5.71	5.73	5.71	5.68	5.49	5.59	5.79	5.75	5.64	5.7	5.48	5.81	5.88	5.81	5.88	5.35	6.17	6.11	5.68	5.61	5.08	4.68	4.89	4.45	5.56	5.51	5.03	4.86	5.37	5.24	4.85	4.4	5.7
RPS8	11.47	11.54	11.22	11.12	11.69	11.79	11.63	11.91	11.82	11.73	11.72	11.77	11.56	11.74	11.7	11.87	11.69	11.86	11.84	11.75	11.9	11.79	11.55	11.81	11.9	11.72	11.76	11.8	11.87	12.25	11.79	11.92	11.52	11.32	11.81	11.79	11.78	11.62	11.94	12.07	11.93
PLK3	9.14	8.48	8.23	8.5	8.24	8.34	8.32	8.23	8.27	8.22	8.11	8.3	7.53	8.31	8.42	8.3	8.09	8.09	8.35	8.39	8.22	8.16	8.44	8.35	8.08	7.92	8.17	8.2	8.01	7.47	8.09	8.08	8.04	7.89	7.92	8.38	8	7.91	8.04	7.7	8.03
BTBD19	4.09	4.18	4.12	4.08	4.03	4.11	4.08	4.02	3.95	4.1	4.13	3.92	4.17	4.02	3.85	4.11	4.25	4.08	4.09	4.07	4.07	4.05	3.94	4.15	4	4.19	4.09	3.87	4.17	4.28	3.88	4.22	4.31	4.18	4.12	4.02	4.08	4.1	4.15	4.09	4.28
PTCH2	4.6	4.37	4.41	4.48	4.54	4.51	4.4	4.77	4.53	4.41	4.36	4.42	4.5	4.61	4.76	4.94	4.39	4.44	4.61	4.75	4.47	4.59	4.49	4.63	4.88	4.74	4.58	4.62	4.78	4.29	4.45	4.71	4.34	4.43	4.57	4.32	4.61	4.37	4.54	4.58	4.56
EIF2B3	5.86	6.27	6.33	6.63	6.46	6.26	6.46	6.46	6.51	6.48	6.4	6.44	6.45	6.36	6.42	6.44	6.46	6.43	6.46	6.5	6.39	6.4	6.24	6.35	5.97	6.45	6.31	6.43	6.41	6.4	6.39	6.38	6.46	6.5	6.46	6.36	6.35	6.29	6.38	5.99	6.29
HECTD3	6.25	5.86	5.73	5.82	5.45	5.74	5.75	5.68	5.94	5.87	5.53	5.71	5.97	5.78	6.09	5.71	5.71	5.77	5.63	6.16	5.98	6.07	5.86	5.76	5.83	5.67	5.83	5.68	5.65	5.16	5.17	5.54	5.42	5.51	5.51	5.22	5.41	5.57	5.33	4.81	5.7
UROD	9.12	8.81	8.64	8.76	8.62	8.8	8.66	8.83	8.68	8.72	8.68	8.58	8.61	8.76	9.07	8.61	8.75	8.45	8.51	8.54	8.76	8.79	8.73	8.68	8.77	8.85	8.73	8.65	8.64	8.71	8.49	8.64	8.66	8.76	8.84	8.48	8.74	8.69	8.45	8.67	8.72
ZSWIM5	4.16	4.42	4.4	4.33	4.31	4.28	4.36	4.36	4.16	4.5	4.42	4.32	4.27	4.35	3.88	4.45	4.53	4.64	4.61	4.11	4.18	4.33	4.49	4.44	4.43	4.6	4.52	4.34	4.43	5.32	4.54	4.95	4.77	4.38	4.47	4.78	4.78	4.76	4.56	5.17	4.54
HPDL	4.4	4.46	4.25	4.07	4.28	4.39	4.23	4.45	4.29	4.27	4.42	4.11	4.32	4.03	4.35	4.41	3.96	4.18	4.39	4.43	4.33	4.16	4.38	4.14	4.32	4.32	3.86	4.44	4.13	4.13	4.24	4.56	5.31	4.72	4.24	4.12	3.96	4.18	4.33	4.15	4.23
MUTYH	6.94	7.18	6.63	6.82	6.79	6.96	6.9	6.82	6.83	7.14	7.11	6.95	6.97	6.88	6.92	7.15	7.03	7.02	7.05	6.91	6.81	6.94	7.03	6.88	7.04	6.96	7	7.06	7.15	7.25	6.94	6.88	7.04	6.85	6.76	6.72	6.62	6.89	6.94	6.88	6.91
TOE1	5.04	5.44	5.23	5.14	5.42	5.51	5.5	5.44	5.5	5.47	5.57	5.49	5.48	5.56	5.52	5.54	5.55	5.51	5.56	5.63	5.61	5.52	5.21	5.52	5.45	5.43	5.45	5.62	5.78	5.59	5.19	5.58	6.16	5.27	5.6	5.27	5.75	5.65	5.13	4.89	5.42
TESK2	5.63	4.97	4.89	4.86	5.04	5.11	5.16	5.19	5.27	5.09	4.99	5.04	4.95	5.18	5.48	4.88	5.14	5.2	4.81	5.2	4.99	5.16	4.91	5.18	5.64	4.96	5.32	5.13	4.98	4.58	4.7	4.36	4.31	4.69	4.73	4.6	4.9	4.88	4.61	5.06	4.92
MMACHC	4.63	4.63	4.36	4.36	4.41	4.39	4.76	4.45	4.75	4.66	4.39	4.61	4.59	4.66	4.41	4.64	4.4	4.66	4.57	4.47	4.84	4.55	4.46	4.48	4.75	4.62	4.63	4.35	4.82	4.42	4.29	4.5	4.68	4.48	4.49	4.22	4.49	4.46	4.21	4.67	4.31
PRDX1	9.63	9.46	9.5	9.51	9.33	9.5	9.57	9.76	9.69	9.55	9.29	9.68	9.59	9.44	9.75	9.52	9.42	9.57	9.18	9.99	9.73	9.67	9.41	9.34	9.75	9.5	9.57	9.65	9.32	8.63	9.1	9.39	9.24	9.34	9.23	8.96	9.25	9.28	9.06	9.5	8.89
AKR1A1	7.18	7.07	7.59	7.58	7.33	7.51	7.64	7.9	7.78	7.49	7.32	7.5	7.33	7.77	8.01	7.43	7.35	7.46	7.28	8.09	7.73	7.74	7.04	7.47	7.89	7.25	7.72	7.66	7.39	6.62	7.02	7.09	7.08	6.94	7.03	6.54	7.15	7.13	6.93	6.64	7.19
NASP	7.89	8.27	8.1	8.18	8.1	8.16	8.01	8.02	7.98	8.12	8.23	8.05	8.1	8.09	8.07	8.25	8.04	7.92	8.1	8.03	7.96	8.02	8.13	8.09	7.93	8.26	8.07	7.87	7.98	8.12	8.42	7.97	8.16	8.06	8.3	8.52	7.91	8.28	8.26	8.25	8.08
CCDC17	3.75	3.7	4.02	4.2	3.89	3.91	4.05	4.08	4.1	3.96	3.92	3.89	4.07	3.9	4.16	3.91	3.91	3.97	3.86	3.97	3.9	3.86	3.93	4.08	3.99	3.83	4.05	3.87	3.91	4.11	3.66	3.84	4.05	4.04	3.99	3.89	3.84	4.03	3.95	3.89	3.9
GPBP1L1	7.24	7.21	6.22	6.41	7.01	7.24	7.1	6.96	7.01	7.1	7.06	7.14	6.96	7.03	7.02	7.15	7.22	7.05	7.16	7.05	6.89	6.99	7.06	6.93	6.95	7.11	7.01	7.12	7.15	6.8	6.99	6.96	6.88	6.45	6.66	7.03	7.13	6.91	6.97	7.05	6.76
TMEM69	5.99	6.05	6.09	6.09	6.06	6.05	6.07	6.1	6.14	5.96	6.06	6.04	5.78	6.18	6.11	6.09	5.86	6.15	5.97	6.29	6.01	6.06	5.94	6.01	6.21	6.09	6.13	5.99	6.04	5.4	5.68	5.72	5.96	5.77	5.79	5.57	5.79	5.86	5.68	5.78	6.01
IPP	5.43	5.61	5.84	5.71	5.64	5.81	5.69	5.6	5.55	5.61	5.68	5.56	5.67	5.67	5.39	5.51	4.23	5.76	5.86	5.44	5.87	5.58	5.54	5.63	5.37	5.86	5.78	5.74	5.88	6.49	5.63	6.2	6.11	5.89	5.91	5.86	5.92	5.87	5.74	6.44	5.82
MAST2	6.3	6.1	5.93	6.02	5.8	6.05	6.18	5.91	6.25	5.94	6.11	6.22	5.94	6.1	6.12	6.24	6.11	6.23	6.13	6.06	6.08	6.22	6.18	6.2	6.14	6.07	6.11	6.01	6.02	6.18	6.3	6.39	6.02	6.33	5.87	6.7	6.37	5.82	6.42	6.2	6.47
PIK3R3	4.82	5.2	4.69	4.58	4.83	4.39	4.56	4.58	4.69	4.68	5.66	4.47	4.93	4.52	4.65	5.04	4.63	4.66	4.87	4.43	4.85	4.55	5.24	4.4	4.7	4.96	4.57	4.51	4.87	5.54	5.05	5.18	5.59	6.22	5.51	4.98	5.94	5.45	5.05	5.04	5.26
TSPAN1	4.85	4.84	4.61	4.49	4.56	4.49	4.84	4.66	4.66	4.75	5	4.83	4.61	4.85	4.76	4.87	4.35	4.45	4.84	4.8	4.7	4.74	4.73	4.84	4.97	4.7	4.93	4.71	4.53	4.97	4.91	5.25	5.42	5.06	5.24	4.96	5.11	5.43	5.13	5.16	4.51
POMGNT1	8.13	8.41	8.24	8.21	8.19	8.18	8.39	8.4	8.38	8.31	8.19	8.3	8.29	8.14	8.37	8.36	8.33	8.38	8.41	8.36	8.5	8.38	8.44	8.33	8.27	8.22	8.36	8.35	8.26	8.43	8.22	8.28	8.4	8.32	8.47	8.28	8.42	8.3	8.19	8.18	8.42
RAD54L	5.32	5.24	4.83	5.17	4.93	5.33	5.15	5.1	5.39	5.13	5.13	5.09	4.97	4.96	5.01	5.46	5.16	5.21	4.87	5.23	5.08	5.06	5.17	4.73	5.37	5.12	5.01	4.8	4.53	4.4	4.48	4.17	4.66	4.71	4.53	4.31	4.53	4.5	4.49	4.01	4.81
LRRC41	5.35	4.99	5.6	5.38	5.36	5.4	5.5	5.39	5.54	5.4	5.47	5.45	5.42	5.45	5.43	5.44	5.15	5.44	5.34	5.52	5.56	5.54	5.19	5.28	5.63	5.18	5.52	5.21	5.36	5.16	5.74	5.97	5.75	5.58	5.34	5.8	5.63	5.55	5.61	5.67	5.54
UQCRH	9.34	9.14	8.94	8.93	9.16	9.24	9.17	9.34	9.31	8.97	9.16	9.17	9.03	9.2	9.14	9.22	8.92	9.27	9.16	9.16	9.28	9.12	9.29	9.25	9.21	9.14	9.18	9.35	9.19	9.99	9.19	9.51	9.37	9.16	9.3	9.14	9.38	9.21	9.3	9.6	9.25
NSUN4	5.18	5.05	5.41	5.35	5.36	5.24	5.35	5.39	5.41	5.21	5.12	5.48	5.47	5.32	5.43	5.37	5.16	5.46	5.68	5.65	5.41	5.56	5.04	5.26	5.57	5.19	5.58	5.43	5.39	5.4	5.21	5.55	5.84	5.5	5.29	5.38	5.76	5.57	5.27	5.17	5.58
FAAH	3.99	4.17	4.23	4.13	4.23	4.05	4.29	3.9	4.01	4.31	4.17	4.33	4.03	4.34	4.26	4.27	4.03	4.1	4.14	3.9	4.29	4.07	4.04	4.05	4.21	4.18	4.13	4.34	4.16	4.17	4.44	4.19	4.52	4.1	4.26	4.27	4.28	4.12	4.33	4.44	4.12
DMBX1	3.79	3.85	3.87	3.64	3.91	3.83	3.8	3.57	3.8	3.9	3.62	3.92	3.88	3.83	4.02	3.95	4.09	3.88	3.88	3.82	3.64	3.82	3.95	3.75	3.84	4.03	3.95	3.71	3.77	3.95	3.77	3.74	3.8	3.76	3.8	3.86	3.98	3.57	3.75	3.59	4.02
KNCN	3.82	3.81	3.68	3.67	3.68	3.62	3.72	3.86	3.72	3.73	3.81	3.6	3.72	3.53	3.76	3.55	3.75	3.52	3.71	3.66	3.65	3.57	3.54	3.65	3.84	3.65	3.82	3.69	3.64	3.89	3.59	3.7	3.77	3.85	3.66	3.67	3.82	3.68	3.79	3.53	3.91
MKNK1	7.76	7.11	6.94	6.93	6.77	6.8	6.86	6.73	6.85	6.92	6.72	6.77	6.93	6.9	6.83	6.96	6.86	7.01	6.56	6.98	6.61	6.89	7.17	6.87	6.83	6.81	6.95	6.69	6.7	6.47	6.31	6.14	6.47	6.53	6.15	6.26	6.37	6.4	6.29	6.26	6.32
MOB3C	6.38	6.46	6.47	6.31	6.21	6.4	6.32	6.17	6.27	6.37	6.27	6.41	6.41	6.39	6.37	6.36	6.38	6.31	6.2	6.38	6.23	6.44	6.41	6.37	6.35	6.38	6.45	6.2	6.26	6.02	6.19	6.26	6.15	6.16	5.99	6.16	6.11	6.06	6.12	6.26	6
ATPAF1	4.05	3.94	4.18	4.27	3.9	4.28	4.1	4.11	4.32	4.1	4.17	4.25	4.17	4.08	4.1	4.39	4.19	4.36	4.3	4.01	4.01	4.3	4.06	4.07	4.4	4.27	4.22	4.04	4.35	4.18	4.2	4.4	4.42	4.25	4.04	4.41	4.15	4.28	4.25	4.53	4.37
CYP4B1	3.67	3.71	3.59	3.67	3.82	3.79	3.72	3.71	3.8	3.91	3.62	3.82	3.79	3.62	3.75	3.83	3.77	3.82	3.87	3.55	3.79	3.96	3.72	3.72	3.71	3.79	3.79	4.09	3.68	3.71	3.65	3.66	3.64	3.77	3.44	3.67	3.95	3.68	3.95	3.71	3.73
CYP4A11	4.36	4.27	4.46	4.38	4.47	4.4	4.37	4.52	4.21	4.05	4.02	4.29	4.22	4.27	4.33	4.33	4.44	4.39	4.4	4.4	4.23	4.37	4.4	4.64	4.35	4.38	4.46	4.18	4.53	4.65	4.47	4.52	4.38	4.47	4.6	4.38	4.61	4.51	4.68	4.39	4.21
CYP4X1	6.02	5.86	6.27	6.37	6.34	6.44	6.57	6.2	5.94	5.82	6.09	6.49	5.77	6.37	5.11	6.19	5.93	6.73	6.54	5.27	6	5.9	5.79	6.16	6.16	6.58	6.45	5.91	6.69	6.95	6.52	7.11	6.96	6.15	6.86	7.06	7.27	6.89	6.51	7.65	6.17
CYP4Z1	4.13	4.04	3.87	4.1	4.01	3.96	4.13	3.95	3.91	3.84	3.94	3.91	4	3.92	3.96	4.23	3.92	4.24	4.02	3.78	3.65	3.85	4.04	3.8	4	4.13	3.92	4.3	4.18	4.71	4.21	4.76	4.46	4.68	4.44	4.61	4.66	4.58	4.14	4.87	4.14
CYP4A22	3.68	3.71	3.92	3.92	3.89	3.74	3.76	3.74	3.66	3.81	3.81	3.54	3.82	3.7	3.77	3.57	3.69	3.86	3.73	3.75	3.77	3.65	3.86	3.69	3.75	3.83	3.91	4.12	3.78	3.92	3.69	3.72	3.74	3.82	3.67	3.91	3.78	3.91	3.75	3.84	3.97
PDZK1IP1	4.68	5.15	4.78	4.81	4.73	4.87	4.81	4.68	4.72	4.31	5.11	4.9	4.64	4.59	4.32	4.79	4.48	4.49	4.74	4.21	4.69	4.39	5.1	4.78	4.71	4.93	4.56	4.41	4.11	4.49	5.22	4.8	4.87	4.52	4.29	4.44	4.74	4.63	5.03	4.55	4.35
TAL1	3.99	4.45	4.23	3.98	4.2	4.12	4.32	4.33	4.62	4.13	4.39	4.34	4.2	4.12	4.16	4.21	4.16	4.27	4.27	4.25	4.16	3.96	4.34	3.93	4.39	4.64	4.02	4.14	4.36	4.09	4.27	3.82	4.34	4.35	4.15	4.06	4.15	4.29	4.28	4.13	4.11
STIL	3.76	4.07	3.58	3.92	4.09	4.06	3.81	3.86	3.99	4.03	3.73	4.12	4.02	4	3.91	4.18	4.12	4.37	4.28	3.94	4.57	4.08	3.92	3.85	4	3.92	3.9	3.97	3.91	3.56	3.69	3.77	3.79	3.7	3.64	3.9	3.86	3.93	3.74	3.74	3.82
CMPK1	6.21	6.1	6.35	6.21	6.27	6.56	6.71	6.38	6.54	6.23	6.36	6.5	6.35	6.5	6.23	6.3	6.16	6.45	6.29	6.49	6.47	6.34	6.12	6.43	6.58	6.35	6.52	6.31	6.59	6.7	6.38	7.03	6.49	6.59	6.58	6.38	6.86	6.86	6.4	7	6.44
FOXE3	4.81	4.64	4.43	4.2	4.54	4.62	4.5	4.3	4.74	4.58	4.27	4.66	4.35	4.68	4.59	4.5	4.74	4.53	4.64	4.74	4.68	4.58	4.8	4.89	4.92	4.41	4.61	4.49	4.56	4.61	4.59	4.64	4.43	4.63	4.59	4.64	4.71	4.23	4.74	4.52	4.58
FOXD2	5.13	4.75	4.87	4.97	4.86	4.76	4.91	4.48	4.68	4.76	4.89	5.08	4.83	4.97	4.48	4.81	5.01	5.1	4.87	4.23	4.71	4.55	4.75	4.83	4.59	4.84	4.93	4.42	4.99	5.11	4.96	5.25	4.89	5.01	4.83	5.3	4.61	4.77	4.77	4.86	4.66
SPATA6	5.31	5.14	5.1	5.16	5.13	5.08	5.18	5.07	5.14	4.96	5.11	5.01	5.1	5.14	4.92	5.08	4.89	5.13	5.23	5.03	4.99	5.13	5.01	5.05	5.32	5.22	5.21	4.86	5.12	5.43	5.12	5	5.07	4.76	5.36	5.34	5.63	5.52	5.02	5.45	5.2
AGBL4	4.55	4.24	4.08	4.09	4.23	4.2	4.01	4.25	4.19	4.37	3.78	4.27	3.94	4.26	4.07	4.13	4.26	4.21	4.27	4.24	4.11	4.16	4.24	4.36	4.2	4.24	4.3	3.86	4.19	4.28	4.25	4.47	4.36	4.06	4.34	4.18	4.39	4.08	4.27	4.4	4.12
BEND5	4.87	5.15	5.56	5.35	5.69	5.76	5.31	5.46	5.57	5.02	5.51	5.79	4.95	5.56	4.7	5.15	5.43	5.61	5.76	4.74	5.39	5.4	5.13	5.55	5.9	5.82	5.83	5.15	5.79	6.97	6.39	6.96	6.98	6.01	6.02	6.82	6.2	6	6.36	7.22	6.19
ELAVL4	4.3	4.36	4.4	4.59	4.35	4.61	4.9	4.18	4.34	4.55	4.05	4.17	4.3	4.81	4.16	4.21	4.52	4.55	4.54	4.3	4.33	4.3	4.5	4.76	4.62	4.63	4.75	4.23	4.26	3.89	3.86	3.98	3.88	3.97	3.74	3.91	4.01	4.11	3.95	3.7	4.19
FAF1	7.22	6.9	6.76	6.71	6.77	6.78	6.8	6.89	6.81	6.78	6.48	6.82	6.63	6.92	6.8	6.82	6.86	6.74	6.89	6.79	6.71	6.83	6.91	6.87	6.81	6.75	6.79	6.68	6.66	6.91	6.97	7.05	6.89	6.7	6.96	7.13	6.96	6.78	6.98	6.94	6.94
CDKN2C	6	6.09	6.58	6.11	6.25	6.31	6.54	6.08	6.17	6.18	6.18	6.29	6.09	6.33	5.71	6.38	6.17	6.46	6.21	5.99	6.23	6.45	6.11	6.15	6.34	6.4	6.47	6.16	6.56	6.43	6.37	5.79	6.36	6.26	6.52	6.65	6.72	6.61	6.3	7.05	6.45
C1orf185	3.41	3.64	3.73	3.59	3.6	3.62	3.54	3.93	3.62	3.63	3.49	3.71	3.41	3.55	3.93	3.73	3.77	3.72	3.78	3.84	3.79	3.82	3.72	3.66	3.52	3.8	3.81	3.39	3.78	3.88	3.68	3.68	3.56	3.5	3.78	3.73	3.76	3.63	3.73	3.61	3.88
RNF11	8.15	8.2	8.75	8.72	8.84	8.73	8.77	8.75	8.64	8.43	8.54	8.8	8.52	8.57	8.17	8.53	8.72	8.81	8.72	8.35	8.71	8.56	8.38	8.74	8.7	8.76	8.81	8.56	8.84	9.14	8.65	9.39	9	9	8.92	9.14	9.37	9.02	8.68	9.51	8.75
TTC39A	3.78	3.9	3.79	3.79	3.81	3.71	4.08	3.66	3.83	3.8	3.98	3.94	3.88	3.86	3.76	3.7	3.59	3.94	3.87	3.99	3.9	3.93	3.92	3.96	3.86	3.71	3.96	3.93	4.05	3.75	3.81	3.97	3.87	3.78	3.83	3.88	3.82	3.71	3.81	4.02	3.96
EPS15	7.23	7.24	7.48	7.61	7.49	7.5	7.63	7.53	7.43	7.46	7.65	7.4	7.62	7.35	7.52	7.52	7.5	7.53	7.67	7.37	7.39	7.52	7.25	7.64	7.26	7.65	7.49	7.45	7.55	7.91	7.64	7.55	7.65	7.62	7.93	7.62	7.78	7.8	7.61	7.81	7.74
OSBPL9	7.37	7.02	7.23	7.12	7.07	7.11	7.32	7.29	7.31	6.95	7.04	7.18	7.07	7.29	6.83	7.17	7.06	7.4	7.11	7.05	7.28	7.23	7.19	7.29	7.38	7.23	7.32	7.24	7.33	6.94	7.08	7.41	6.95	7.19	7.18	7.16	7.54	7.35	7.21	7.72	7.3
RAB3B	3.59	3.74	3.93	4.04	3.8	3.71	3.79	4	3.73	3.54	3.84	3.86	4.04	3.82	3.88	3.76	3.29	4.01	4.02	3.8	4.26	3.55	3.81	3.98	3.7	3.82	4.03	4.03	3.93	3.9	3.84	3.59	3.74	3.75	3.73	3.75	3.88	3.76	3.63	3.63	3.6
TXNDC12	6.74	6.45	6.93	6.81	6.71	6.9	6.85	7.01	7.02	6.63	6.84	6.81	6.95	6.9	6.95	6.71	6.63	6.76	6.71	7.02	6.92	6.95	6.69	6.89	7.02	6.78	6.91	6.67	6.71	5.96	6.48	6.46	6.54	6.66	6.57	6.06	6.54	6.76	6.53	6.47	6.72
KTI12	4.99	4.8	4.76	4.67	4.67	4.86	4.86	4.78	4.79	4.68	4.7	4.75	4.73	4.79	4.76	4.65	4.71	4.61	4.73	4.76	4.82	4.71	4.78	4.7	4.92	4.63	4.84	4.67	4.71	4.52	4.47	4.98	5.03	4.93	4.77	4.61	4.68	4.8	4.4	4.63	4.56
BTF3L4	4.48	4.4	4.59	4.53	4.34	4.57	4.39	4.45	4.44	4.28	4.11	4.41	4.28	4.45	4.33	4.37	4.22	4.5	4.27	4.44	4.42	4.25	4.3	4.47	4.3	4.48	4.41	4.11	4.42	4.38	4.37	4.97	4.76	5.7	4.16	4.31	4.54	4.41	4.25	4.62	4.46
ZFYVE9	3.83	3.78	3.87	3.83	4	4.04	3.98	3.99	4.15	3.97	4.06	3.94	4.07	3.89	3.82	4.18	3.74	3.96	4.05	3.95	3.93	4.12	3.94	3.94	3.74	3.86	3.82	3.92	3.89	4.35	4.09	4.27	4.21	4.16	3.9	4.3	4.11	4.15	4.22	4.41	4.35
CC2D1B	4.14	3.81	4.44	4.15	3.98	3.97	4.18	4.22	4.35	4.21	4.05	4.28	4.08	4.02	4.28	4.03	4.09	4.26	4.09	4.14	4.12	3.98	4.04	4.28	4.44	3.95	4.11	4.15	4.01	3.87	3.92	4.15	4.07	4.09	4.03	4.1	3.94	3.94	3.83	4.11	4.16
ORC1	4.07	4.05	3.92	3.97	4.04	3.72	3.88	3.81	4.16	4.1	3.89	4.06	4.15	3.72	3.98	4	4.05	3.8	4.04	4.03	3.87	4.19	4.05	3.78	4.25	4.03	4.05	3.76	3.94	3.71	3.81	3.75	3.88	3.86	3.47	3.69	4	3.78	3.75	3.81	3.86
PRPF38A	6.09	6.33	6.39	6.39	6.37	6.39	6.24	6.4	6.26	6.34	6.4	6.39	6.39	6.36	6.21	6.4	6.36	6.32	6.45	6.21	6.45	6.26	6.32	6.33	6.3	6.48	6.38	6.33	6.47	6.93	6.31	6.64	6.75	6.84	6.37	6.69	6.41	6.53	6.41	6.98	6.47
GPX7	5.33	5.02	5.34	4.68	4.93	4.99	4.84	4.9	4.84	4.69	5.47	5.11	5.12	4.84	4.95	4.9	4.7	4.99	4.56	4.75	4.97	4.98	4.9	4.9	5.15	4.58	4.96	5.15	5.06	5.04	4.79	5.47	5.12	4.79	5.04	4.58	4.97	5.09	4.8	5.1	5.23
ZYG11B	5.09	5.02	5.18	5.21	5.19	5.1	5.17	5.37	5.42	5.29	5.17	5.23	5.25	5.21	5.28	5.3	5.27	5.36	5.15	5.16	5.28	5.17	5.1	5.27	4.97	5.02	5.06	5.19	5.11	5.59	5.39	5.57	5.03	5.43	5.23	5.2	5.26	5.45	5.43	5.83	5.19
ZYG11A	3.72	3.66	3.59	3.7	3.76	3.46	3.43	3.57	3.45	3.47	3.75	3.8	3.71	3.6	3.63	3.6	3.8	3.53	3.82	3.7	3.96	3.59	3.63	3.57	3.86	3.73	3.93	3.53	3.81	3.72	3.8	3.9	3.82	3.81	3.78	3.89	3.9	3.74	3.86	3.71	4.07
SCP2	7.93	7.43	7.57	7.53	7.59	7.53	7.57	7.74	7.68	7.58	7.52	7.59	7.78	7.59	7.5	7.55	7.5	7.64	7.43	7.53	7.6	7.61	7.5	7.44	7.48	7.57	7.43	7.68	7.61	7.67	7.54	7.5	7.36	7.6	7.83	7.46	7.57	7.71	7.52	8.06	7.53
PODN	4.62	4.35	4.8	4.41	4.53	4.56	4.33	4.43	3.97	4.65	4.24	4.27	4.62	4.33	4.6	5.11	4.52	4.42	4.29	4.34	4.52	4.72	4.48	4.43	4.14	4.31	4.28	4.15	5.02	5.35	5.32	5.02	5.45	5.4	5.75	6.14	5.5	5.86	5.37	4.84	5.73
SLC1A7	4.12	4.05	3.74	3.87	3.96	4.38	3.93	4.37	4.1	3.93	3.95	4.03	3.92	4.07	3.9	4.05	4.07	3.9	4.2	4.06	4.51	4.02	4.05	4.1	4.05	4.28	4.32	3.93	4.35	4.11	3.88	4.14	4.14	3.75	4.28	4.04	3.88	3.94	3.89	4.09	4.4
CPT2	6.96	6.6	6.41	6.52	6.16	6.39	6.34	6.61	6.64	6.48	6.14	6.39	6.36	6.53	6.73	6.45	6.68	6.46	6.35	6.49	6.5	6.39	6.71	6.54	6.65	6.28	6.54	6.49	6.22	5.8	5.93	5.74	6.01	6.15	6.24	5.36	6.05	6.09	6.05	5.43	6.22
LRP8	5.37	5.79	4.88	4.65	5.25	5.4	5.28	5.18	5.33	5.33	5.44	5.41	5.45	5.04	5.24	5.44	5.4	5.49	5.38	5.52	5.54	5.18	6	5.03	5.4	5.39	5.34	4.93	4.94	4.87	5.39	5.8	5.81	5.34	5.11	5.23	5.4	4.84	5.4	5.19	4.95
DMRTB1	3.75	3.65	3.6	3.78	4.21	3.49	4	3.97	3.81	3.78	3.66	3.8	3.88	3.73	3.96	3.85	3.75	3.65	3.7	3.83	3.67	3.9	3.67	3.7	3.69	3.66	3.81	3.6	3.78	3.83	3.66	3.79	3.64	3.75	3.75	3.79	3.81	3.38	3.74	3.72	3.65
GLIS1	4.65	4.69	4.46	4.52	4.33	5.2	4.94	4.46	4.47	4.9	4.8	4.87	5.1	4.27	4.38	4.91	4.26	4.85	4.73	4.15	5.14	4.51	4.61	4.58	4.51	4.81	5.04	4.53	6.06	4.89	5.53	4.29	4.47	4.6	4.97	5.08	4.98	4.87	5.51	5.11	4.87
YIPF1	7.71	7.6	7.33	7.39	7.21	7.43	7.36	7.34	7.41	7.31	7.43	7.34	7.41	7.42	7.53	7.32	7.5	7.32	7.38	7.35	7.26	7.33	7.54	7.33	7.48	7.26	7.38	7.26	7.21	6.69	7.29	6.94	7.44	7.33	7.02	6.69	7.01	7.16	7.24	6.73	7.22
DIO1	3.42	3.63	3.7	3.7	3.65	3.92	3.65	3.97	3.93	3.69	3.87	3.71	3.67	3.66	3.9	3.69	4.08	3.68	3.89	3.8	3.64	3.77	3.57	3.6	4	3.93	3.27	3.99	3.87	3.63	3.52	3.7	3.74	3.83	3.71	3.86	3.82	3.66	3.81	3.77	3.78
HSPB11	7.61	7.61	7.71	7.64	7.57	7.69	7.61	7.67	7.66	7.55	7.56	7.72	7.68	7.72	7.7	7.55	7.56	7.54	7.51	7.73	7.58	7.6	7.6	7.58	7.6	7.63	7.65	7.61	7.5	7.63	7.38	7.42	7.34	7.55	7.55	7.17	7.5	7.54	7.38	7.46	7.29
LRRC42	4.24	4.34	4.7	4.6	4.49	4.75	4.61	4.52	4.72	4.36	4.52	4.57	4.46	4.66	4.53	4.58	4.21	4.57	4.39	4.63	4.65	4.52	4.28	4.59	4.71	4.51	4.48	4.66	4.58	4.66	4.61	4.98	4.81	4.67	4.67	4.79	4.68	4.62	4.61	5.23	4.65
LDLRAD1	3.78	3.76	3.69	3.95	3.73	3.6	3.76	3.86	3.6	3.85	3.8	3.77	3.9	3.72	3.78	3.79	3.78	3.91	3.96	3.66	3.59	3.76	3.79	3.87	3.59	3.71	3.9	3.69	3.84	4.07	3.76	3.71	3.62	3.7	3.97	3.68	3.72	3.83	3.85	3.68	3.78
TMEM59	9.3	9.03	9.22	9.15	9.03	9.21	9.18	9.24	9.19	8.72	9.19	9.19	9.17	9.18	9.1	9.09	9.06	9.18	9.04	9.04	9.17	9.13	9.05	9.12	9.22	9.15	9.2	9.13	9.15	9.04	8.97	8.9	9	9.07	9.15	8.92	9.15	9.22	8.95	9.17	9.03
TCEANC2	5.03	5.51	5.34	5.45	5.25	5.43	5.44	5.36	5.44	5.42	5.24	5.34	5.28	5.44	5.56	5.34	5.37	5.4	5.36	5.26	5.31	5.48	5.41	5.38	5.47	5.37	5.45	5.47	5.37	5.35	4.93	5.07	4.93	5.04	5.25	4.77	5.1	5.14	5.02	5.24	5.17
CDCP2	5.12	5.08	4.84	4.83	4.94	4.74	4.62	4.68	4.65	4.77	4.54	4.66	4.89	4.94	4.99	4.92	4.83	4.65	4.87	5.16	4.74	4.73	5.1	5	5.02	4.98	4.98	4.96	4.81	5.17	4.86	4.99	4.75	4.94	5.15	4.79	5.14	5.04	5.03	4.66	4.59
CYB5RL	4.14	3.91	4.13	3.92	4.01	3.99	3.89	4	3.83	3.94	3.88	4.07	3.97	3.95	3.97	3.88	3.71	3.99	4.06	4.07	4.18	3.91	3.97	4.01	4.28	3.66	4.15	3.97	3.95	3.83	3.86	3.77	3.89	3.86	3.71	3.72	3.75	3.58	3.8	4.01	3.9
MRPL37	7.58	7.45	7.09	7.15	7.15	7.14	7.06	7.26	7.36	7.09	7.08	7.22	6.96	7.1	7.33	7.3	7.32	7.17	7.15	7.28	7.15	7.22	7.44	7.13	7.47	7.1	7.22	7.16	7.09	6.93	7.26	7.11	7.34	6.97	7.12	7	7.26	7.08	7.16	7.01	7.02
SSBP3	3.93	3.97	4.02	3.75	3.92	4.1	3.89	3.85	4.04	4.03	4.16	3.9	3.9	4.05	3.9	3.95	3.85	3.96	4	3.99	3.72	4.13	3.8	3.76	3.84	4.08	4.01	3.64	4.01	4.07	3.97	3.64	3.85	3.87	3.85	3.92	4.04	3.94	3.92	4.29	4.08
ACOT11	4.32	4.54	5.07	4.94	5.28	4.98	4.92	5.08	5.46	5.15	4.92	5.12	5.27	5.18	5.4	5.04	5.08	5.05	4.95	5.51	5.15	5.35	4.84	5.33	5.01	4.99	5.13	5.22	5.04	5.22	5.13	4.77	4.87	4.63	5.28	5.07	4.96	5.12	5.36	4.53	4.89
FAM151A	4.1	4.17	4.02	3.83	4.18	3.94	4.05	4.11	4.08	4.16	3.96	3.94	4.18	4.11	4.04	4.03	4	4.12	4.07	4.11	4.08	4.01	4.42	4.44	3.98	4.26	4.01	4.29	4.06	4.15	3.84	4.22	4.24	3.91	4.4	4.08	4.54	4.06	4.13	4.03	4.2
TTC4	4.66	5.09	5.73	5.65	5.64	5.68	5.72	5.61	5.76	5.56	5.41	5.68	5.71	5.66	5.81	5.61	5.46	5.53	5.67	5.99	5.63	5.79	5.12	5.64	5.99	5.57	5.77	5.57	5.68	5.49	5.56	5.66	5.94	5.42	5.53	5.55	5.68	5.7	5.61	5.37	5.43
PARS2	5.38	5.03	5.04	5.02	4.74	5.4	5.03	5.01	5.24	4.8	4.88	5.01	4.9	4.97	4.9	5.11	5.09	5.12	4.93	5.07	5.05	5.18	5.18	5.02	5.34	4.87	5.14	4.82	5.13	4.88	4.8	4.89	4.83	4.76	4.87	4.66	4.8	4.73	4.79	4.96	4.72
TTC22	4.07	3.93	4.1	3.98	3.98	3.99	3.9	4.09	3.83	4.27	4.07	3.9	3.95	3.83	4.01	3.66	3.87	3.95	3.96	4.15	3.94	3.98	4.07	4.01	4.21	4.32	3.99	4.26	4.15	4.42	4.43	3.95	3.83	4.21	3.8	3.98	3.85	4.06	3.94	3.85	4.15
DHCR24	5.93	6.33	5.74	6.06	5.93	5.43	6.04	5.91	5.91	5.49	5.39	6.21	5.4	6.11	6.52	6.38	5.57	6.42	5.84	6.47	6.18	5.86	6.36	5.69	6.2	5.85	6.07	5.41	5.34	5.37	5.53	6.38	6.18	5.72	5.94	5.5	6.79	6.02	5.38	4.82	4.99
TMEM61	4.71	4.61	4.91	4.36	5.39	5.19	4.25	4.77	4.3	4.29	4.41	4.53	4.41	4.62	3.97	4.4	4.62	3.81	4.47	4.04	4.55	4.27	4.47	5.19	4.6	4.41	4.6	4.53	4.34	6.6	4.97	6.21	5.67	5.83	5.82	5.75	5.85	5.93	5	5.88	5.01
BSND	3.8	3.86	3.85	3.84	3.68	3.73	3.81	3.94	3.84	4.06	3.57	3.94	3.76	3.88	3.72	3.66	4.07	3.76	3.75	3.89	3.84	3.78	3.99	3.87	3.7	3.73	3.84	3.75	3.66	3.97	3.44	3.75	3.64	3.92	3.86	3.86	3.68	3.82	3.77	3.71	3.86
PCSK9	3.98	4.01	3.74	3.78	3.97	3.81	4.08	3.84	3.77	3.7	3.88	3.59	3.7	3.69	3.85	3.87	3.83	3.75	3.89	3.79	4	3.83	4.26	3.88	3.93	3.88	3.8	3.71	4.2	4.32	3.93	4.06	3.85	3.75	3.93	4.01	3.91	3.88	3.65	3.79	3.84
USP24	6.89	6.39	6.67	6.63	6.5	6.75	6.62	6.7	6.71	6.63	6.64	6.57	6.7	6.86	6.66	6.67	6.43	6.7	6.64	6.72	6.66	6.64	6.36	6.67	6.99	6.67	6.85	6.71	6.7	6.48	6.51	6.92	6.72	6.68	6.58	6.76	6.56	6.66	6.34	6.73	6.66
PRKAA2	4.34	4.17	4.53	4.47	4.38	5.1	4.99	4.65	4.24	4.19	4.17	4.95	4.38	4.94	3.98	4.38	4.68	4.71	4.59	4.08	4.84	4.15	4.35	4.72	4.57	4.58	4.76	4.41	4.74	5.27	4.98	5.31	4.73	4.92	5.01	5.1	5.09	5	4.84	5.22	4.7
C8A	3.79	3.87	3.7	3.55	3.96	3.94	3.75	3.73	3.81	3.95	3.98	3.85	3.85	3.77	3.77	3.89	3.96	3.77	4.25	3.68	4.08	3.91	3.86	3.83	3.82	4.07	3.91	3.9	3.75	3.78	3.54	3.7	3.75	3.97	3.77	3.9	3.64	3.61	3.93	3.81	3.7
C8B	3.52	3.74	3.79	3.85	3.68	3.9	3.64	3.9	3.77	3.83	3.92	3.78	3.96	4.01	3.86	3.87	3.78	3.75	3.8	3.73	4.23	3.73	3.65	3.62	3.59	3.66	3.88	3.69	3.83	3.55	3.79	3.73	3.72	3.59	3.77	3.79	3.65	3.81	3.9	3.61	3.81
DAB1	4.94	4.93	4.68	4.72	5.57	5.03	4.93	4.97	5.02	5.46	4.79	5.04	5.22	4.95	5.03	5.31	5.21	4.8	5.2	5.35	5.07	5.05	5.15	5.49	4.52	5.16	5.02	5.32	5.05	5.49	5.04	5.03	4.97	4.48	5.72	5.2	5.21	5.15	5.35	4.84	5.25
OMA1	6.02	6.1	6.14	6.41	6.57	6.37	6.52	6.42	6.43	6.59	6.53	6.27	6.64	6.18	6.52	6.35	6.72	6.5	6.43	6.49	6.37	6.28	6.14	6.29	6.27	6.47	6.41	6.48	6.55	6.64	6.05	5.34	5.77	5.72	5.84	5.85	5.81	5.96	5.98	6.08	6.19
TACSTD2	5.35	5.21	4.86	4.53	5.83	5.28	5	5.01	4.28	5.15	4.83	4.91	4.96	4.75	4.81	5.84	5.05	4.8	5.02	4.74	4.8	5.18	5.2	4.81	4.6	5.27	5.02	4.54	4.87	4.33	5.61	6.62	5.76	5.83	4.82	5.32	5.73	4.77	5.51	5.65	5.2
MYSM1	4.92	4.87	5.25	5.12	4.98	5.1	5.06	5.37	5.1	5.23	5.31	5.05	5.49	5.14	4.96	5.24	4.92	5.06	5.25	5.05	5.17	5.37	4.96	4.92	4.66	4.85	5.19	5.21	4.98	5.45	5.49	5.06	4.89	4.72	5.26	5.12	5.13	5.07	5.34	5.22	5.59
JUN	8.31	7.77	7.9	7.98	7.91	7.64	8.27	7.98	8.23	7.66	7.78	7.77	8.16	7.78	8.07	7.9	7.68	7.84	8.04	8	8.18	8.18	7.77	7.91	8.18	7.84	8.25	8.14	7.98	8.53	7.98	7.38	7.86	7.87	8.27	8.44	8.86	8.3	8.02	8.32	7.31
FGGY	6.11	6.5	6.48	6.4	6.25	6.22	6.42	6.43	6.33	6.41	6.13	6.31	6.43	6.29	6.5	6.16	6.22	6.31	5.61	6.46	6.28	6.49	6.52	6.34	6.65	6.37	6.54	6.18	6.18	6.67	6.28	6.08	6.09	5.86	6.44	6.2	6.14	6.26	6.29	6.52	5.95
HOOK1	3.9	3.77	3.78	3.74	3.59	3.82	3.62	3.85	3.9	3.82	3.75	3.76	3.66	4.04	3.83	3.94	3.77	3.68	3.74	4	3.78	3.91	3.87	3.64	3.51	4.03	3.92	3.65	4.03	3.65	3.94	3.95	4.03	3.79	4.01	3.6	3.92	3.73	4	3.83	3.9
CYP2J2	3.91	3.9	4.03	4.06	3.87	3.9	3.89	3.94	3.81	3.9	3.84	3.93	3.97	3.98	3.85	3.9	3.92	3.92	3.83	3.86	3.82	3.82	3.85	3.83	3.92	3.85	3.86	3.93	3.81	3.83	3.95	3.9	4.1	3.92	3.92	3.84	3.87	3.93	3.83	4.05	3.89
C1orf87	4.12	3.91	3.91	3.93	3.98	3.91	3.95	3.94	3.81	4.19	3.77	4.15	3.82	4.03	3.85	3.91	3.99	4.05	3.9	3.75	4.2	3.96	3.95	3.92	3.94	3.87	3.73	3.77	3.84	4.73	3.93	3.98	3.83	3.91	3.94	3.9	3.83	3.85	4.08	4.07	3.85
NFIA	6.71	6.98	6.96	7.12	7.37	7.11	6.78	7.08	6.6	6.82	6.96	7.19	6.62	7.16	6.17	7.24	7.12	7.06	7.27	6.2	6.85	6.89	6.99	7	6.68	6.94	7.07	6.56	7.1	8.5	7.71	8.17	7.67	7.8	7.91	8.42	8.03	7.72	7.72	8.4	7.59
TM2D1	6.94	7.14	7.56	7.41	7.55	7.67	7.69	7.53	7.61	7.35	7.35	7.63	7.47	7.54	7.38	7.43	7.41	7.56	7.58	7.6	7.53	7.62	7.2	7.47	7.57	7.5	7.62	7.39	7.53	7.43	7.34	7.72	7.57	7.54	7.79	7.37	7.85	7.79	7.36	7.63	7.47
L1TD1	4.13	4.26	4	4.05	3.99	4.07	4.57	4.25	5.02	3.88	3.96	4.09	4.14	4.85	5.04	4.46	3.93	4.2	3.78	6.02	4.13	4.24	4.15	4.6	4.84	4.09	4.61	4.11	4.13	4.46	4.06	4.12	4.76	4.36	4.33	4.1	4.12	4.35	3.79	4.44	4.02
KANK4	3.92	3.72	3.83	4.02	3.74	3.84	3.72	3.71	3.81	3.73	3.71	3.86	3.83	3.84	3.8	4.12	3.8	3.93	3.74	3.9	3.97	3.82	3.87	3.81	3.97	3.99	3.68	3.82	3.72	4.66	4.02	4.43	4.68	4.14	4.27	4.03	4.23	4.05	3.83	4.72	3.92
USP1	6.22	6.36	6.62	6.48	6.62	6.72	6.63	6.64	6.64	6.59	6.59	6.61	6.54	6.65	6.44	6.61	6.59	6.73	6.62	6.55	6.6	6.54	6.36	6.53	6.5	6.71	6.68	6.59	6.62	7.17	6.36	7.06	6.81	6.75	6.56	6.59	6.79	6.66	6.43	7.07	6.65
DOCK7	5.02	5.16	5.73	5.72	5.81	5.56	5.42	5.77	5.58	5.83	5.62	5.69	5.82	5.59	5.6	5.78	5.73	5.76	5.52	5.56	5.63	5.53	5.35	5.58	5.05	5.59	5.61	5.61	5.43	5.66	5.79	5.63	5.5	5.51	5.7	5.99	5.62	5.51	5.8	5.87	5.97
ANGPTL3	3.73	3.75	3.59	3.82	3.7	3.43	3.73	3.71	3.72	3.76	3.9	3.62	3.62	3.45	3.81	3.86	3.91	3.89	3.73	3.75	3.47	3.53	3.65	3.96	3.74	3.8	3.66	3.59	3.68	3.7	3.8	3.73	3.65	3.57	3.52	3.65	3.5	3.72	3.79	3.74	3.87
ATG4C	5.47	4.9	4.98	4.91	4.89	5.08	4.95	5.18	5.14	4.91	5.06	5.03	5.09	5.11	5.11	4.88	4.94	5	4.87	5.08	5.17	5.27	5.1	4.82	5.38	4.99	5.29	4.97	5.36	4.85	4.43	4.55	4.81	4.76	4.69	4.4	4.63	4.94	4.29	4.81	4.53
FOXD3	3.74	3.86	3.73	3.87	3.71	3.92	3.72	3.72	3.53	3.68	3.96	3.81	3.58	3.73	3.7	4.39	3.87	3.74	3.9	4	3.71	3.58	3.67	3.61	3.84	3.95	3.71	3.88	3.74	3.87	3.92	3.91	4.29	3.99	3.78	4.11	3.93	3.75	3.81	4.61	3.99
ALG6	6.24	6	6.05	6.08	5.83	6.18	5.94	6.19	6.2	5.85	5.94	5.89	5.96	6.08	6.17	6.08	5.9	6.08	5.95	6.25	6.04	6.1	6.03	5.81	6.32	5.86	5.99	6.12	6.06	5.83	5.58	5.47	5.62	5.75	5.72	5.39	5.75	5.93	5.56	5.76	5.89
ITGB3BP	5.37	5.43	5.91	5.52	5.93	5.65	5.56	5.65	5.92	6.14	6.09	5.6	5.57	5.64	5.75	5.63	6.26	5.85	5.54	5.8	5.56	5.96	5.46	5.6	5.9	5.9	5.86	5.87	5.52	5.98	6.14	5.36	5.36	5.89	5.93	5.84	5.76	5.89	6.11	5.48	6.25
EFCAB7	5.37	5.49	5.87	5.7	5.73	5.73	5.74	5.76	5.69	5.69	5.9	5.65	5.67	5.68	5.54	5.76	5.82	5.89	5.74	5.56	5.65	5.72	5.6	5.71	6.05	5.74	5.76	5.66	6.05	6.09	5.36	5.54	5.67	5.89	5.74	5.3	5.87	5.84	5.38	5.35	5.85
PGM1	8.17	7.64	7.74	7.49	7.71	7.84	7.65	7.65	7.7	7.49	7.61	7.7	7.34	7.82	7.48	7.24	7.47	7.53	7.63	7.6	7.57	7.47	7.57	7.72	8.02	7.4	7.7	7.46	7.43	7.66	7.96	8.38	7.9	7.83	7.64	8.14	8	7.67	7.96	8.59	7.76
ROR1	6.38	5.71	5.82	5.92	5.51	5.87	5.98	5.78	5.97	5.74	5.86	6.19	5.65	5.97	5.34	5.57	5.7	6.07	5.99	5.57	5.99	5.74	5.76	6.11	6.09	5.83	6.4	5.69	6.33	7.16	6.46	7.29	7.08	6.33	6.67	7.36	7.25	6.68	6.45	7.54	6.11
UBE2U	3.71	3.77	3.82	3.73	3.65	3.55	3.83	3.74	3.79	3.74	3.72	3.8	3.81	3.63	3.91	3.78	3.61	3.53	3.73	3.98	3.81	3.77	3.94	3.91	3.75	3.68	4.03	3.98	3.66	3.69	3.62	3.81	3.82	3.54	3.75	3.85	3.91	3.96	3.57	3.65	3.81
CACHD1	4.09	4.3	4.06	4.1	4.39	4.25	4.03	4.11	3.94	4.08	4.4	4.11	4.38	3.92	3.93	4.34	3.87	3.95	4.29	4.05	4.17	4.18	4.14	4.23	4	4.27	3.94	4.41	4.14	6.85	4.27	4.48	4.44	5.63	4.48	4.34	4.76	4.3	4.25	4.71	4.16
RAVER2	5.14	5.06	5.31	5.21	5.13	5.29	4.93	5.17	5.09	4.46	4.79	5.39	4.7	5.21	4.18	4.73	5.06	5.24	5.38	4.34	4.76	4.87	5.13	5.09	5.08	5.27	5.36	4.75	5.47	5.91	5.58	6.63	5.58	5.41	5.29	5.97	6.38	5.47	5.48	6.41	5.36
JAK1	6.07	6.09	5.91	5.88	5.93	6.09	6.02	5.84	5.87	5.88	6.03	6.04	6	6.06	5.94	5.92	5.95	5.92	6.04	5.98	6.03	5.94	5.97	5.96	6.14	5.96	6.09	5.95	6.06	5.42	6.05	6.02	6.02	5.87	5.91	6.01	5.99	6.11	5.96	5.88	6
AK4	5.43	5.43	5.02	5.02	5.72	5.93	5.7	5.69	5.72	5.5	5.6	5.94	5.54	5.84	5.6	5.3	5.67	5.54	5.68	5.4	5.74	5.5	5.34	5.8	5.4	5.73	5.56	5.48	5.33	5.65	6.31	5.84	5.62	5.08	5.61	6.21	5.58	5.66	6.41	5.81	5.85
DNAJC6	4.36	4.46	4.64	4.66	4.46	4.68	5.12	4.66	4.86	4.29	4.59	4.86	4.57	4.5	5.02	4.52	4.55	4.86	4.63	4.49	4.36	4.49	4.39	4.33	4.86	5.1	4.93	4.43	4.89	4.72	4.67	4.79	5.05	4.46	4.48	4.75	4.67	4.81	4.39	5.28	4.42
LEPROT	5.36	5.62	5.36	5.43	5.2	5.38	5.16	5.36	5.53	5.18	5.36	5.41	5.39	5.46	5.36	5.21	5.37	5.26	5.29	5.31	5.26	5.23	5.55	5.03	5.62	5.17	5.27	5.09	5.13	4.94	5.25	5.03	5.34	5.31	5.37	4.74	4.94	5.12	5.09	4.64	5.07
LEPR	4.64	4.84	4.68	4.6	4.64	4.72	4.72	4.77	4.59	4.21	4.62	4.72	4.93	4.86	4.16	6.22	4.62	5.13	4.77	4.26	4.8	4.41	4.53	4.48	4.69	5.56	4.78	4.48	4.94	5.11	4.83	5.11	4.85	5.79	5.12	5.12	5.05	5.32	4.69	6.27	5.21
PDE4B	7.85	6.87	6.74	6.63	6.75	6.68	6.87	6.64	6.69	6.57	7.06	6.37	6.99	6.66	6.5	6.35	6.4	6.47	6.61	6.27	6.68	6.6	6.9	6.62	6.77	6.39	6.58	7.21	6.49	6.46	7.75	6.14	8.11	7.45	6.77	8.03	6.14	6.74	7.75	7.77	7.69
SGIP1	4.63	4.77	4.9	5.15	5.28	4.89	5.06	5.02	4.86	4.8	4.95	5.03	4.87	4.97	4.56	4.95	4.78	5.31	4.81	4.47	5.03	5	4.68	4.71	4.86	4.77	5.01	4.93	5.2	5.36	5.16	4.99	5.12	5.28	4.67	5.22	4.83	4.69	5.05	6.28	5.07
INSL5	3.66	3.84	3.94	3.73	3.87	3.77	3.75	3.63	3.69	3.8	3.81	3.65	3.7	4.04	3.94	3.73	3.8	3.73	3.81	3.68	3.68	3.6	3.76	3.67	3.8	3.92	3.74	4.09	3.87	3.48	3.79	3.73	3.71	3.63	3.56	3.83	3.94	3.96	3.74	3.49	3.71
MIER1	6.52	6.38	6.66	6.51	6.55	6.6	6.6	6.34	6.47	6.41	6.47	6.56	6.33	6.54	6.12	6.42	6.35	6.53	6.47	6.22	6.44	6.3	6.5	6.44	6.47	6.55	6.61	6.52	6.71	7.12	6.55	7.19	6.82	7.11	6.76	6.84	6.8	6.86	6.5	7.62	6.45
SLC35D1	4.53	4.5	4.71	4.79	4.77	4.58	4.7	4.74	4.68	4.68	4.87	4.74	4.44	4.57	4.72	4.72	3.66	4.8	4.66	4.8	4.68	4.71	4.28	4.69	4.58	4.6	4.76	4.86	4.75	5.18	4.89	5.08	4.93	5.1	4.96	4.88	5.23	5.04	4.78	5.01	4.87
C1orf141	3.63	3.91	3.8	3.57	3.63	3.79	3.65	3.6	3.69	3.64	3.73	3.73	3.79	3.91	3.75	3.85	3.75	3.76	3.72	3.72	3.74	3.71	3.81	3.79	3.69	3.78	3.77	3.54	3.75	3.68	3.6	3.48	3.7	3.8	3.72	3.74	3.79	3.85	3.51	3.75	4.02
IL23R	3.89	3.87	4.02	3.92	3.56	3.79	3.94	3.79	3.89	3.92	3.7	3.73	3.83	3.88	4.02	3.8	4.06	3.87	3.77	3.71	3.74	4.03	3.84	3.99	3.84	3.82	3.81	4.03	3.87	3.67	3.5	3.64	3.67	3.9	3.83	3.73	3.71	3.61	3.57	3.76	3.72
IL12RB2	4.39	4.11	4.24	4.34	4.1	4.32	4.3	3.93	4.09	4.13	4.33	3.71	4.4	4.22	4.47	4.14	4.25	4.5	4.17	4.04	3.91	4	4.11	4.01	4.22	4.37	4.35	4.35	4.17	4.03	4.13	4.07	4.05	4.06	4.55	3.85	4.33	4.59	4.12	4.04	4.28
SERBP1	4.82	4.72	4.63	4.04	4.72	4.8	4.64	4.54	4.37	4.79	4.57	4.84	4.46	4.78	4.68	4.92	4.68	4.87	4.67	4.71	4.98	4.63	4.85	4.89	4.77	4.84	4.84	4.58	4.89	5.16	4.84	5.3	5.12	4.93	4.92	5.04	5.13	4.91	4.69	5.68	4.87
GADD45A	8.11	7.82	8.18	8.46	8.67	8	8.41	8.23	8.32	8.01	8.56	8.56	8.24	8.21	7.32	7.92	8.31	8.27	8.67	7.48	8.08	8.07	7.86	8.34	8.15	8.37	8.24	8.16	8.16	9.25	9.3	9.02	8.86	9.42	8.92	10	8.94	9.01	9.31	9.16	8.37
GNG12	6.97	7.12	7.54	7.56	7.69	7.72	7.72	7.57	7.44	7.19	7.5	7.63	7.38	7.37	7	7.38	7.35	7.6	7.66	7.43	7.67	7.41	7.19	7.59	7.43	7.58	7.65	7.08	7.84	8.49	7.86	8.6	8.31	8.34	8.12	8.46	8.42	8.25	7.95	8.57	7.92
DIRAS3	4.51	4.06	4.68	4.47	4.64	4.25	3.92	4.24	4.13	4.16	4.57	4.46	4.36	4.75	3.88	4.45	4.26	4.49	4.82	3.87	4.1	4.13	4.18	4.78	4.14	4.51	4.39	4.3	4.36	5.3	4.65	5.08	5	4.03	4.53	4.91	4.32	4.59	4.68	5.5	4.43
WLS	5.38	5	5.04	5.08	5.11	5.09	5.11	4.84	5.06	5.13	5.11	5.11	5.08	5.05	4.79	5.28	5.07	5.26	5.06	4.88	5.34	5.3	5.13	5.51	5.26	5.25	5.32	4.94	5.41	5.32	5.37	5.34	5.31	5.11	5.28	5.39	5.33	5.39	5.17	5.79	5.08
RPE65	3.79	3.65	3.53	3.66	3.64	4	3.67	3.6	3.58	3.74	3.37	3.9	3.66	3.76	3.74	3.54	3.68	3.78	3.8	3.75	3.77	3.62	3.74	3.68	3.67	3.76	3.69	3.47	3.78	3.54	3.73	3.72	3.58	3.68	3.93	3.69	3.37	3.65	3.97	3.69	3.57
DEPDC1	5.07	5.01	4.89	5.15	5	4.82	4.92	5.14	5.14	5.1	5.17	5.13	4.88	5.03	5.02	5.16	5.04	5.09	4.98	4.92	4.95	5.09	4.94	4.8	4.69	5.32	4.82	5.16	4.69	5.13	4.67	4.66	4.99	5.03	4.73	4.85	4.78	4.75	4.75	4.6	4.68
LRRC7	3.81	3.85	3.86	3.8	3.71	3.73	3.75	3.66	3.62	3.85	3.57	3.98	3.62	3.84	3.58	3.86	3.96	3.65	3.75	3.84	3.51	3.81	3.73	3.89	3.8	3.78	3.75	3.76	3.8	3.86	3.57	3.78	3.94	3.87	3.56	3.99	4.02	3.68	3.69	3.86	4.16
LRRC40	6.11	6.07	6.32	6.31	6.23	6.52	6.33	6.15	6.29	6.37	6.4	6.25	6.33	6.28	6.34	6.19	6.15	6.3	6.4	6.33	6.26	6.14	5.98	6.25	6.3	6.32	6.48	6.21	6.2	6.62	6.21	6.88	6.56	6.55	6.25	6.15	6.44	6.44	6.17	6.39	6.28
SRSF11	7.64	7.65	7.69	7.87	7.83	7.68	7.69	7.92	7.86	7.8	7.76	7.71	8.01	7.65	7.33	7.72	7.68	7.89	7.73	7.5	7.87	7.7	7.61	7.71	7.39	7.86	7.55	7.97	7.73	8.02	7.81	7.62	7.63	7.94	7.72	7.9	7.73	7.82	7.99	8.27	8.17
ANKRD13C	4.29	4.47	4.33	4.28	4.43	4.29	4.4	4.31	4.43	4.25	4.37	4.31	4.37	4.47	4.45	4.45	4.5	4.48	4.34	4.39	4.49	4.43	4.45	4.39	4.59	4.46	4.42	4.44	4.23	4.57	4.39	4.67	4.56	4.44	4.3	4.29	4.35	4.52	4.24	4.66	4.33
CTH	5	5.05	4.75	4.67	5.09	5.12	4.83	5.27	4.82	4.84	4.95	5.1	4.69	5.23	5.17	4.91	5.1	5.24	5.23	5.19	5.19	4.9	4.9	5.21	4.91	5.12	5.25	4.85	5.38	5.72	5.36	5.31	5.46	5.7	5.23	5.59	5.26	5.29	5.37	6.25	5.05
PTGER3	4.31	4.69	5.31	5.15	5.28	5.26	4.8	5.29	5.39	4.24	4.72	5.55	4.34	5.26	4.78	4.67	4.52	5.01	5.2	4.3	4.98	4.4	4.42	5.14	5.72	4.82	5.41	4.68	5.16	4.76	5.28	6.61	5.79	6.2	4.55	5.26	6.07	4.73	5.14	5.73	4.99
ZRANB2	7.51	7.67	7.9	7.94	7.75	7.87	7.78	7.7	7.82	7.8	7.95	7.88	7.69	7.84	7.43	7.75	7.62	8.04	8.01	7.74	7.86	7.7	7.46	7.7	7.85	7.97	8.02	7.83	8.12	8.5	7.88	7.83	8.12	8.27	7.83	8.23	7.98	7.98	7.89	8.51	7.94
NEGR1	5.6	5.52	5.31	5.35	5.39	5.32	5.59	5.27	5.33	5.73	5.34	5.47	5.63	5.22	6	5.36	5.42	5.06	5.11	5.78	5.35	5.64	5.54	5.47	5.56	5.12	5.61	5.77	5.15	5.65	5.53	5.81	5.47	5.39	6.01	5.87	6.08	5.85	5.57	5.8	5.38
LRRIQ3	4.61	5.2	5.11	5.18	5.8	4.86	5.14	5.37	5.38	5.57	5.42	5.4	5.6	4.9	5.51	5.52	5.42	5.03	5.54	5.69	5.34	5.45	5.7	5.92	5.17	5.74	5.12	5.95	5.3	5.24	5.23	4.87	4.97	4.81	5.9	5.66	5.92	5.45	5.81	5.26	5.55
FPGT-TNNI3K	3.8	3.63	3.62	3.79	3.79	3.64	3.96	3.86	3.85	3.79	3.58	3.78	3.81	3.8	3.81	3.81	3.73	3.94	3.78	3.6	3.74	3.83	3.76	4.01	3.93	3.92	3.75	3.66	3.85	4.17	3.79	3.75	3.8	3.78	3.89	4.01	3.84	3.66	3.59	3.9	3.78
FPGT	5.59	5.45	5.37	5.3	5.25	5.27	5.25	5.54	5.6	5.24	5.46	5.14	5.18	5.21	5.09	5.43	5.5	5.39	5.28	5.35	5.39	5.42	5.36	5.42	5.38	5.31	5.36	5.31	5.31	5.65	5.06	5.06	5.13	5.44	5.07	4.83	5.12	5.13	5.07	5.52	5.2
TNNI3K	3.57	3.74	3.59	3.69	3.66	3.72	4.01	3.93	4	3.67	3.79	3.87	3.96	3.92	3.89	3.83	3.55	3.93	4.39	3.77	3.4	3.67	3.59	3.91	3.7	3.71	3.65	3.79	3.7	3.78	4	3.84	3.75	3.74	3.73	3.75	3.72	3.65	3.84	3.76	3.82
CRYZ	4.93	4.8	5.13	5.07	4.89	5.16	4.98	5.07	5.02	5.21	4.67	5.43	5.23	5.03	4.71	5.36	4.86	5.44	4.98	5.58	5.13	5.05	4.74	5.33	4.92	4.74	5.24	4.78	4.93	5.21	5.1	5.39	4.95	5.26	5.33	5.31	5.49	5.37	5.03	5.82	5.2
TYW3	4.5	4.81	4.89	4.92	5.05	4.91	5.06	5.05	4.97	4.88	5.03	4.96	4.79	4.9	4.89	4.91	5.22	5.01	5.08	4.86	4.71	4.87	4.66	4.88	4.75	4.84	4.79	4.85	4.76	5.44	5	5.38	5.21	5.36	5.06	5.04	5.12	5.26	4.91	5.28	4.96
LHX8	3.79	3.73	3.75	3.85	3.76	3.95	3.94	3.89	3.78	3.92	3.6	3.61	3.76	3.93	3.85	3.76	4.17	3.79	3.91	3.89	4.1	3.83	3.79	3.9	3.7	3.92	3.86	3.84	3.75	3.88	3.76	3.63	3.74	3.74	3.83	3.72	3.72	3.89	3.79	3.67	3.59
SLC44A5	3.66	4.02	3.75	3.82	3.76	3.82	3.96	3.86	3.88	3.83	4.04	4.11	3.89	3.78	3.84	3.79	3.49	4	3.76	3.56	4.04	3.72	3.92	3.74	3.66	4.02	3.77	3.89	3.89	3.78	4.02	3.64	3.73	3.81	3.63	4.04	3.86	3.67	3.88	4.04	4.32
ACADM	5.97	5.88	6.1	6.08	6.3	6.08	6.15	6.24	6.06	6.05	5.7	6.15	6.04	6.09	6.1	6	6.35	6.14	5.98	6.02	6.01	6.02	6.01	5.99	5.85	6.2	6.02	6.01	6.01	6.25	6.01	6.24	5.8	6.21	6.27	5.95	6.24	6.05	6.04	6.16	5.99
RABGGTB	6.95	6.68	6.85	6.81	6.75	6.91	6.82	6.97	6.89	6.84	6.78	6.75	6.81	6.89	6.74	6.76	6.61	6.79	6.75	7.14	6.87	6.76	6.57	7	7.09	6.72	6.86	6.77	6.7	6.59	6.84	6.78	6.77	7.09	6.92	6.53	6.81	6.87	6.74	6.76	6.72
MSH4	3.79	4.05	3.75	3.81	3.84	3.53	3.72	3.76	3.92	3.76	3.78	3.71	3.91	3.84	3.85	4.01	3.82	3.93	4.04	3.7	3.87	3.82	3.95	3.86	4.03	3.84	3.81	4.31	3.72	3.89	3.88	3.7	3.88	3.79	3.52	3.94	3.8	3.95	3.92	3.96	3.83
ASB17	3.68	3.74	3.81	3.86	3.62	3.84	3.79	3.72	3.63	3.6	3.48	3.8	3.89	3.63	3.6	3.89	3.83	3.87	3.88	3.55	3.63	3.66	3.62	3.7	3.57	3.79	3.78	3.71	3.8	3.71	3.59	3.83	3.74	3.81	3.63	3.83	3.8	3.71	3.76	3.9	4.52
ST6GALNAC3	4.5	5.29	4.86	4.84	4.91	4.81	4.77	4.7	4.82	4.75	5.13	4.8	4.78	4.69	4.66	5.13	4.91	4.93	5.15	4.6	4.59	4.79	5.33	4.54	4.96	5.11	4.69	4.95	4.55	5.3	5.25	5.27	5.27	5.84	5.2	4.98	5.37	5.41	5.43	5.5	5.2
ST6GALNAC5	4.79	4.75	4.82	5.12	5.21	5.31	5.26	5.41	5.2	5.26	5.1	5.36	5.63	4.87	4.83	4.81	5.09	5.14	5.55	5	5.53	4.6	4.72	5.5	4.95	5.42	5.48	5.71	5.7	6.32	5.36	5.9	5.06	4.38	5.48	6.04	6.18	5.25	5.56	6.01	5.14
PIGK	6.29	6.14	6.91	6.79	6.91	6.87	7.02	7.03	6.84	6.74	6.76	6.74	6.71	6.68	6.71	6.62	6.83	6.94	6.87	6.65	6.87	6.81	6.38	6.83	6.78	6.88	6.85	6.55	6.76	6.72	6.89	7.05	6.89	6.64	7.09	6.98	7.12	7.19	6.96	7.12	6.67
AK5	4.2	3.78	4.02	4.23	3.87	3.95	4.68	4.07	4.05	4.01	4.1	3.76	4.04	4.12	3.99	3.87	4.31	4.22	4.06	3.84	4.03	4.05	3.94	4.09	4.07	4.4	4.27	3.99	4.41	3.95	4.31	4.02	4.17	3.75	3.85	4.32	4.17	4.19	4.17	4.85	4.16
ZZZ3	6.5	5.91	5.94	5.98	5.86	6.13	6.09	6.34	6.31	5.9	5.87	5.99	5.91	6.19	6.28	5.89	5.88	5.95	5.8	6.52	6.13	6.03	5.94	5.84	6.47	5.89	6.17	5.98	6.18	5.97	5.6	6.01	6.2	5.96	5.9	5.39	5.7	5.95	5.62	6.05	5.76
USP33	7.5	8	8.03	8.33	8.18	7.92	8.12	8.22	8.02	8.26	8.19	8.05	8.15	8.1	8.22	8.17	8.34	8.07	8.16	8.01	7.86	8.17	7.94	7.96	7.52	8.15	7.96	8.12	8	8.87	8.49	7.93	8.02	8.07	8.43	8.57	8.02	8.16	8.37	8.35	8.23
NEXN	7.35	6.8	7.83	7.54	7.62	7.95	7.75	7.63	7.61	7.12	7.54	7.95	7.13	7.66	6.15	6.47	7.59	7.46	8	6.57	7.23	6.99	6.92	7.89	7.41	7.87	7.88	7.33	7.84	9.19	8.6	9.46	8.08	9.08	9.22	8.88	9.76	9.18	8.62	9.01	7.98
FUBP1	6.71	6.61	6.43	6.41	6.46	6.47	6.26	6.33	6.33	6.5	6.48	6.41	6.35	6.42	6.44	6.57	6.55	6.34	6.37	6.45	6.51	6.34	6.67	6.35	6.36	6.45	6.4	6.46	6.61	6.25	6.4	6.38	6.57	6.28	6.13	6.59	6.27	6.27	6.38	6.03	6.15
DNAJB4	5.49	5.65	5.8	6.22	5.9	5.76	6.12	5.9	6.12	5.97	5.97	6.08	5.84	5.57	5.72	5.75	6.14	5.98	6.25	5.35	5.69	5.83	5.57	5.76	5.52	5.9	5.71	5.84	6.23	7.23	6.76	6.81	6.03	6.85	6.74	6.54	7.3	6.76	6.7	7.03	6.24
GIPC2	4.06	3.78	4.1	3.97	3.78	4.37	3.97	4.1	4.71	3.99	4.18	3.88	4.03	3.98	4.05	4.04	4.1	3.91	4.13	3.79	4	4.21	3.94	4.06	3.67	3.97	3.88	3.89	4.05	4.23	4.08	4.07	4.11	4.14	3.98	4.18	3.99	4.22	4.02	4.05	4.2
PTGFR	4.08	4.48	4.52	4.09	4.27	4.68	4.57	4.38	4.19	4.47	4.35	4.28	4.28	4.21	4.41	5.16	4.5	4.19	4.25	4.34	4.65	4.65	4.59	4.39	4.12	4.4	4.09	4.21	4.37	4.69	5.03	4.9	6.35	5.11	4.97	4.62	4.8	4.95	5.03	4.16	5.27
IFI44L	7.08	6.67	7.94	8.07	7.27	6.67	7.21	6.66	7	7.12	6.76	7.27	7.2	7.22	6.86	7.91	7.78	7.24	7.4	6.8	7.47	7.57	6.66	6.56	7.12	7.61	7.43	7.56	7.7	6.54	6.21	5.41	6.15	6.39	6.75	6.15	6.16	6.8	6.29	6.84	6.95
TTLL7	4.26	4.49	5.35	5.52	5.53	5.38	5.37	5.37	5.38	5.05	5.11	5.64	4.93	5.17	4.41	4.82	5.36	5.59	5.67	4.5	5.12	5.02	4.82	5.4	5.08	5.31	5.64	5.03	5.52	7.15	6.19	6.45	5.98	5.86	6.15	6.97	6.58	6.15	6.14	6.92	5.85
PRKACB	5.44	4.81	4.59	4.27	4.61	4.9	4.93	4.98	5.05	4.59	4.71	4.77	4.83	4.97	4.85	4.64	4.5	4.68	4.38	5.14	4.93	5.03	4.42	4.56	5.38	4.61	4.93	4.74	4.98	4.46	4.63	4.73	4.78	4.57	4.82	4.61	4.59	5.25	4.59	4.73	4.76
SAMD13	4.62	4.23	4.03	4.35	4.32	4.6	4.57	4.7	4.58	4.05	4.47	4.16	4.16	4.35	4.33	4.33	4.2	4.26	4.25	4.31	4.47	4.51	4.28	4.34	4.66	4.01	4.38	4.27	4.51	4.31	4.23	3.9	4.03	4.16	4.21	4	3.99	4.28	4.16	4.71	4.03
DNASE2B	6.49	4.7	4.41	5.25	4.42	4.8	6.25	5.62	6.13	4.66	5.07	5.77	4.75	5.94	5.78	4.97	4.69	5.54	4.47	6.03	4.96	5.09	4.81	4.61	6.4	4.24	5.48	4.87	5.1	3.92	4.86	3.52	3.56	6.06	4.75	3.91	3.8	5.04	4.6	3.51	3.82
RPF1	7.31	7.34	7.36	7.31	7.23	7.33	7.28	7.29	7.33	7.23	7.28	7.29	7.26	7.29	7.25	7.24	7.19	7.15	7.24	7.34	7.19	7.28	7.39	7.29	7.44	7.22	7.29	7.28	7.23	7.33	7.27	7.47	7.54	7.48	7.22	7.28	7.29	7.27	7.14	7.41	7.12
GNG5	9.23	8.81	8.65	8.68	8.6	8.73	8.68	8.71	8.78	8.57	8.54	8.69	8.6	8.83	8.88	8.77	8.62	8.65	8.59	8.88	8.67	8.67	8.76	8.64	8.83	8.64	8.7	8.71	8.54	7.99	8.48	8.56	8.55	8.37	8.61	8.15	8.64	8.56	8.38	8.38	8.39
CTBS	6.74	6.55	6.8	6.85	6.68	6.8	6.87	6.75	6.7	6.63	6.64	6.56	6.92	6.85	6.86	6.61	6.69	6.8	6.74	6.66	6.84	6.76	6.57	6.72	6.64	6.72	6.99	6.68	6.63	6.44	6.51	6.58	6.66	6.46	6.43	6.38	6.49	6.55	6.43	6.47	6.73
SSX2IP	4.35	3.98	4.21	4.03	3.99	4.4	3.96	4.16	3.86	3.79	3.99	4.22	3.98	4.14	3.75	3.9	3.94	4.12	4.23	3.91	4.11	4	4	4.03	4.39	4	4.36	3.88	4.12	4.75	4.28	5.25	4.7	4.21	4.04	4.7	4.5	4.19	3.85	5.32	4.22
LPAR3	3.78	3.97	3.75	3.86	3.64	3.67	3.91	3.77	4	3.78	3.6	3.89	3.75	3.85	3.83	3.87	3.9	3.95	3.81	4	3.78	3.88	3.62	3.68	3.96	3.84	3.81	3.85	3.91	3.92	3.78	3.69	3.86	3.59	3.75	3.77	3.89	3.57	3.74	3.73	3.78
MCOLN2	6.3	5.72	5.93	6.41	5.62	5.99	5.87	5.59	5.67	5.71	5.51	5.85	6.01	5.75	6.02	5.47	5.89	5.43	5.92	6	5.97	5.49	5.84	5.78	5.62	5.6	5.92	6.12	5.54	5.03	5.95	3.85	5.26	4.95	5.28	4.64	4.47	5.2	5.82	4.74	5.11
MCOLN3	4.53	4.54	4.51	4.93	4.26	4.38	4.97	4.47	5.01	4.7	4.38	4.93	4.3	4.66	5.02	4.88	4.47	4.59	4.4	5.12	4.83	4.77	4.46	4.5	4.74	4.53	4.57	4.08	4.3	4.17	4.46	3.94	4.53	4.68	4.25	4.43	4.41	4.27	4.5	4.51	4.45
SYDE2	4.55	4.32	4.56	4.42	4.53	4.7	4.77	4.63	4.76	4.5	4.29	4.95	4.49	4.86	4.43	4.27	4.74	4.71	4.98	4.49	4.7	4.34	4.47	4.74	4.95	4.75	4.87	4.52	4.89	5.35	4.76	6.13	5.09	5.46	5.01	5.3	5.37	5.19	4.73	5.87	4.98
C1orf52	6.81	6.96	6.81	7.25	7	6.76	7.04	6.93	6.95	6.91	6.92	6.98	6.94	6.7	6.86	6.8	7.06	6.83	6.67	6.75	6.75	6.82	6.96	6.95	6.45	6.91	6.64	7	6.79	7.18	7.06	6.9	6.86	7.2	6.9	7.05	6.86	6.82	7.12	6.63	6.85
BCL10	3.84	3.91	3.75	3.79	3.6	3.85	3.79	3.84	4.08	3.8	3.81	3.89	3.9	3.86	3.7	3.81	3.85	4.14	3.8	3.72	3.6	3.87	3.87	3.84	3.92	3.78	3.97	3.7	3.78	3.76	3.77	3.7	4.12	3.76	3.71	3.78	3.93	3.98	3.88	4.05	3.67
DDAH1	4.93	4.24	4.93	5.21	4.85	4.88	5.11	4.93	4.98	4.65	4.79	5.06	4.98	4.89	4.48	4.76	4.68	4.99	5.15	4.66	4.95	4.45	4.12	5.2	5.12	5	5.09	4.68	5.21	5.24	5.21	5.65	5.18	5.62	5.34	5.37	5.65	5.39	5.07	5.51	4.97
ZNHIT6	5.84	6.13	5.73	5.58	6.24	6.28	6.3	6.28	6.28	6.17	6.16	6.19	6.09	6.16	6.02	6.35	6.31	6.41	6.22	6.16	6.42	6.31	6.21	6.35	6.24	6.2	6.28	6.09	6.38	7.07	6.33	6.61	6.66	6.06	6.4	6.32	6.34	6.32	6.44	6.7	6.35
COL24A1	5.35	5.95	5.37	5.42	5.95	5.98	6.04	5.68	5.38	5.77	5.9	5.45	5.91	5.54	4.9	5.93	5.42	5.52	6.19	5.34	5.58	6.12	5.97	5.74	5.29	5.4	5.77	5.43	4.98	4.9	4.67	5.12	4.68	5.24	4.79	5.19	4.9	5.02	4.59	4.28	5.96
ODF2L	11.23	11.49	11.46	11.73	11.52	11.3	11.46	11.38	11.38	11.57	11.57	11.44	11.64	11.41	11.25	11.49	11.57	11.56	11.45	11.28	11.46	11.45	11.59	11.35	10.92	11.61	11.39	11.55	11.37	11.33	11.32	11.07	11.44	11.33	11.21	11.61	11.21	11.27	11.36	11.3	11.58
CLCA2	3.73	3.76	3.62	3.75	3.71	3.55	3.69	3.87	3.6	4.14	3.7	3.57	3.75	3.49	3.72	3.5	3.9	3.79	3.71	3.73	3.54	3.78	3.67	3.6	3.83	3.71	3.81	3.57	3.72	3.58	3.5	3.76	4.16	3.87	3.69	3.59	3.56	3.93	3.58	3.85	3.85
CLCA1	3.69	3.87	3.7	3.82	3.63	3.96	3.81	3.66	3.75	3.75	3.65	3.82	3.9	3.51	3.72	3.76	3.73	3.67	3.79	3.81	3.64	3.61	3.74	3.75	3.84	3.88	3.68	4.09	3.85	3.79	3.65	3.69	3.88	3.73	3.87	3.74	3.71	3.93	3.76	3.68	3.77
CLCA4	3.5	3.83	3.56	3.81	3.79	3.45	3.95	3.74	3.76	3.95	3.79	3.68	3.99	3.73	3.74	3.68	3.62	3.77	3.97	3.95	3.62	3.76	3.83	3.75	3.82	3.94	3.59	3.82	3.73	3.95	3.81	3.67	3.63	3.58	3.62	3.74	3.76	3.76	3.74	3.72	3.68
SH3GLB1	7.51	7.58	7.82	7.73	7.81	7.97	7.72	7.75	7.65	7.7	7.73	7.79	7.62	7.91	7.48	7.69	7.79	7.66	7.75	7.78	7.77	7.73	7.67	7.91	7.62	7.71	7.75	7.44	7.65	7.69	7.69	8.06	8	7.93	7.79	7.92	7.87	7.91	7.69	7.8	8
HS2ST1	6.29	6.16	5.55	5.66	5.76	5.85	5.82	5.99	6	5.69	5.79	5.67	5.57	6.03	6.16	5.7	5.75	5.59	5.64	6.01	5.74	5.66	5.78	5.77	5.93	5.51	5.82	5.52	5.96	5.44	5.61	5.61	5.55	5.61	5.3	5.31	5.22	5.56	5.58	5.67	5.46
LMO4	7.58	7.46	7.57	7.66	7.49	7.58	7.48	7.57	7.57	7.29	7.56	7.51	7.46	7.59	7.55	7.57	7.57	7.53	7.76	7.66	7.72	7.53	7.57	7.57	7.29	7.66	7.5	7.83	7.44	8.1	7.32	7.92	7.88	7.52	7.54	7.73	7.66	7.53	7.42	7.67	7.72
PKN2	4.83	4.97	4.88	4.91	5	5.2	5.04	5.14	5.15	5.08	5.06	5.04	4.97	4.88	4.96	5.06	5.1	5.06	5.07	4.91	5.27	4.98	4.85	4.82	4.95	4.96	4.97	5.05	5.43	5.34	5.04	5.26	4.8	5.09	5.01	5.15	5.15	5	4.94	5.66	5.03
GTF2B	6.66	6.35	6.45	6.39	6.25	6.37	6.23	6.56	6.44	6.32	6.17	6.17	6.44	6.35	6.36	6.37	6.21	6.42	6.31	6.45	6.5	6.38	6.25	6.31	6.63	6.37	6.39	6.66	6.59	6.13	6.17	6.47	6.3	6.41	6.3	6.31	6.32	6.38	6.33	6.98	6.3
RBMXL1	6.6	6.64	6.57	6.45	6.53	6.55	6.47	6.47	6.54	6.58	6.47	6.54	6.4	6.57	6.45	6.6	6.31	6.55	6.64	6.53	6.59	6.51	6.6	6.59	6.28	6.56	6.6	6.59	6.65	7.23	6.79	6.91	6.8	6.3	6.67	6.94	6.91	6.79	6.86	7.26	6.38
GBP3	5.73	6.11	6.44	6.33	6.21	5.69	5.82	5.24	5.79	6.01	5.91	6.21	6.33	5.65	5.51	5.69	6.19	6.09	6.26	5.82	5.22	6.07	5.96	5.93	5.08	5.9	5.79	6.53	5.91	6.09	5.95	6.12	6.36	6.06	6.22	5.87	5.45	6.13	5.91	6.17	6.13
GBP1	5.58	5.38	6.49	6.09	5.66	5.91	5.8	5.81	5.88	5.64	5.71	5.78	6.28	5.73	5.41	5.69	5.64	5.99	5.92	5.67	6.02	5.79	5.47	5.59	6.04	5.91	6.21	6.87	6.45	5.68	5.29	5.9	5.99	6.24	5.54	5.78	6.13	5.69	5.21	6.05	5.53
GBP2	7.2	7.42	7.65	7.74	7.61	7.42	7.44	7.4	7.33	7.37	7.27	7.62	7.85	7.39	7.25	7.31	7.62	7.35	7.55	7.13	7.47	7.31	7.45	7.4	7.08	7.47	7.31	7.73	7.17	7.7	7.98	7.11	7.29	7.61	7.38	8.37	7.25	7.32	7.94	7.49	7.83
GBP7	3.94	3.86	3.7	3.73	3.69	3.75	3.6	3.71	3.64	3.74	3.68	3.94	3.96	3.83	3.86	3.78	3.95	3.78	4.01	3.75	3.91	3.87	3.65	3.6	3.83	3.61	3.86	3.92	3.75	3.9	3.85	3.61	3.56	3.76	3.66	3.8	3.66	3.65	3.79	3.75	3.69
GBP4	6.92	6.57	7.09	7	6.71	6.83	6.6	6.86	6.52	6.73	6.58	6.5	7.21	6.62	6.38	6.75	6.98	6.73	6.62	6.5	6.76	6.81	6.59	6.13	6.62	6.76	6.98	7.72	6.86	5.97	6.21	5.63	6.82	6.51	6.29	6.8	6.12	6.17	6.31	6.52	6.83
GBP5	7.01	6.95	7.39	7.28	7.04	7.19	6.79	7.22	6.61	7.37	7.15	6.7	7.73	7.04	6.95	6.86	7.5	6.81	6.86	6.73	6.73	6.99	6.93	6.49	6.47	6.99	7.06	8.52	6.62	5.39	7.08	5.05	6.11	6.64	6.44	6.14	5.03	6.42	6.99	5.33	6.94
GBP6	8.53	8.42	8.22	8.17	8.75	7.94	7.97	8.29	8.03	8.36	8.43	7.92	8.41	8.18	8.47	8.43	8.21	7.96	7.99	8.31	8.05	8.19	8.33	8.3	7.14	8.25	7.99	8.4	8.22	9.03	8.55	8.16	8.35	7.92	9.08	8.47	9.28	8.92	8.46	8.09	8.71
LRRC8B	5.94	5.52	5.51	5.4	5.17	5.36	5.29	5.44	5.51	5.46	5.54	5.3	5.53	5.57	5.51	5.44	5.13	5.5	5.44	5.44	5.42	5.23	5.45	5.44	5.68	5.53	5.58	5.39	5.27	4.5	5.15	4.69	5.37	4.83	5.18	4.97	4.9	5.21	5.1	5.14	5.08
LRRC8C	4.19	4.33	4.46	4.32	4.31	4.31	4.37	4.43	4.36	4.24	4.23	4.09	4.35	4.28	4.35	4.24	4.44	4.33	4.22	4.46	4.39	4.42	4.09	4.1	4.46	4.4	4.16	4.22	4.28	3.99	4.19	4.07	4.18	4.27	4.35	4.09	4.27	4.12	4.12	3.97	4.36
LRRC8D	7.04	6.89	5.85	5.84	6.48	6.55	6.35	6.49	6.47	6.51	6.4	6.29	6.56	6.48	6.61	6.38	6.53	6.4	6.32	6.56	6.36	6.53	6.67	6.46	6.51	6.35	6.46	6.42	6.23	5.44	5.84	5.46	5.78	5.45	5.84	5.2	5.4	5.86	5.93	5.35	6.08
ZNF326	6.24	6.51	6.58	6.34	6.5	6.49	6.51	6.51	6.49	6.6	6.71	6.5	6.4	6.56	6.23	6.47	6.4	6.56	6.56	6.53	6.51	6.62	6.4	6.47	6.46	6.43	6.53	6.3	6.54	6.88	6.59	6.82	6.68	6.82	6.75	6.76	6.85	6.63	6.6	6.58	6.73
BARHL2	3.83	3.68	3.96	3.74	3.87	4.11	3.88	3.9	3.89	3.83	3.89	3.84	3.79	3.9	3.77	3.95	3.92	3.81	3.79	3.8	4.09	3.81	3.72	3.57	3.66	3.72	3.82	3.55	3.84	3.62	3.82	4.07	3.88	3.84	3.86	4.02	3.82	3.88	3.78	3.71	4.18
ZNF644	6.96	7.53	7.7	7.83	7.76	7.6	7.56	7.7	7.72	7.71	7.75	7.63	7.31	7.52	7.35	7.49	7.85	7.77	7.7	7.35	7.4	7.5	7.59	7.56	6.08	7.69	7.38	7.86	7.49	8.71	7.89	7.92	7.51	7.91	7.99	7.87	7.74	7.71	7.9	7.85	7.84
HFM1	3.88	3.74	3.75	3.74	3.91	3.95	3.66	3.92	3.72	3.74	3.67	3.79	3.44	3.93	3.7	3.91	3.78	3.56	3.86	3.91	3.8	3.92	3.92	3.78	3.54	3.8	3.82	3.79	3.83	3.95	3.66	4.18	3.74	4.75	3.88	3.83	3.65	3.79	3.87	4.19	4.06
CDC7	4.91	5.74	5.51	5.46	5.07	5.41	5.07	5.12	5.04	5.25	5.83	5.1	5.63	5.28	5.06	5.6	4.96	5.4	5.48	5.3	5.64	5.34	5.54	4.91	4.98	5.36	5.16	5.39	5.21	4.81	5.4	4.89	5.25	5.36	4.67	4.9	4.81	4.92	5.29	5.13	5.13
TGFBR3	4.83	5.27	5.12	4.9	5.59	4.99	5.01	4.91	4.86	5.16	5.25	4.8	5.15	4.93	4.82	5.54	5.11	5.05	5.37	4.9	4.82	5.2	5	4.73	4.82	5.21	4.93	4.75	5.37	5.62	6.07	5.89	6.2	5.88	6.09	5.94	6.77	6.39	6.02	5.96	5.73
BRDT	3.69	3.72	3.74	3.83	3.75	3.75	3.83	3.69	3.69	3.94	3.83	3.74	3.77	3.81	3.68	4.17	3.6	3.78	3.61	3.85	3.66	3.74	3.93	3.87	3.94	3.86	3.75	3.74	3.61	3.65	3.68	3.72	3.84	3.66	3.78	3.81	3.58	3.99	3.57	3.66	3.71
EPHX4	4.01	4.24	4.28	4.07	4.27	4.3	3.94	4.23	4.15	4.15	4.41	4.33	3.9	4.08	4.16	4.18	4.05	4.13	4.26	3.93	3.92	4.26	4.36	4.05	4.36	4.13	4.06	4.03	4.42	4.07	3.92	4.24	4.1	3.7	3.96	3.93	4.12	4.08	3.86	4.2	4.41
BTBD8	4.22	4.02	4.16	4.32	4.36	4.56	4.18	4.35	4.37	4.2	4.32	4.41	4.14	4.23	4.21	4.27	4.25	4.32	4.11	4.13	4.43	4.31	3.98	4.15	4.02	4.01	4.16	4.1	4.13	4.31	4.14	4.16	4.22	3.96	4.43	4.27	4.22	4.37	4.37	4.63	4.22
C1orf146	3.7	3.99	3.97	3.71	3.75	3.81	3.92	3.77	3.71	3.7	3.87	3.5	3.77	3.59	3.71	3.78	3.94	3.64	3.81	3.77	3.61	3.72	3.78	3.81	3.99	3.94	3.88	4.13	3.82	3.65	3.83	3.74	3.75	3.66	3.83	3.87	3.91	3.9	3.81	3.96	3.87
GLMN	4.61	4.83	5.11	5.02	5.07	4.85	4.91	5.16	5.21	5.09	5.17	5.01	5.2	4.98	4.96	5.19	4.92	5.09	5.04	5.1	5.09	4.96	4.69	4.96	5.14	5.04	5.06	4.97	5.12	5.47	5.11	5.39	4.99	5.15	5.06	5.13	5.03	4.94	5	5.36	5.25
RPAP2	5.58	5.61	5.6	5.45	5.81	5.48	5.56	5.68	5.79	5.77	5.8	5.62	5.57	5.73	5.62	5.7	5.67	5.65	5.66	5.65	5.76	5.8	5.68	5.62	5.41	5.55	5.59	5.69	5.69	6.52	5.82	5.68	5.85	5.7	5.78	5.78	5.66	5.61	5.85	6.02	5.88
GFI1	4.97	4.45	4.7	4.26	4.46	4.92	4.34	4.97	4.5	4.66	4.39	4.25	4.36	4.7	4.47	4.36	4.77	4.41	4.64	4.28	4.44	4.64	4.14	4.14	4.53	4.67	4.67	4.91	4.9	4.16	4.61	3.91	4.14	4.69	4.4	4.15	3.95	4.38	4.57	4.13	4.34
EVI5	4.53	4.62	4.73	4.75	4.68	4.69	4.84	4.54	4.74	4.7	4.75	4.77	4.83	4.68	4.58	4.51	4.62	4.71	4.62	4.58	4.53	4.57	4.56	4.69	4.22	4.71	4.61	4.48	4.56	5.22	4.95	5.15	4.82	4.85	5.07	5.29	5.05	4.97	4.76	5.44	4.85
RPL5	8.98	8.83	9.28	9.13	9.27	9.26	9.2	9.37	9.48	9.15	9.34	9.31	9.26	9.38	8.96	9.24	9.05	9.31	9.37	9.19	9.42	9.36	8.82	9.36	9.37	9.21	9.37	9.39	9.54	10.31	9.37	9.72	9.57	9.61	9.57	9.71	9.59	9.64	9.49	9.89	9.58
MTF2	6.4	6.57	6.59	6.72	6.6	6.64	6.53	6.77	6.49	6.61	6.66	6.52	6.71	6.63	6.63	6.67	6.7	6.52	6.7	6.64	6.54	6.54	6.61	6.46	6.43	6.61	6.55	6.73	6.44	6.95	6.74	6.25	6.38	6.29	6.5	6.48	6.3	6.53	6.55	6.39	6.74
TMED5	6.29	6.45	6.74	6.76	6.62	6.48	6.51	6.75	6.88	6.77	6.65	6.73	6.84	6.58	7	6.73	6.57	6.74	6.48	6.73	6.59	6.49	6.5	6.48	6.31	6.58	6.5	6.69	6.33	6.25	6.73	6.26	6.03	6.68	6.51	6.2	6.26	6.57	6.81	6.16	6.54
CCDC18	4.09	3.74	3.75	3.87	3.82	4	3.82	3.89	4.14	3.82	3.78	3.96	5.58	3.91	3.85	3.72	3.91	3.99	3.68	3.86	4.23	3.7	3.79	3.9	3.8	3.87	3.91	3.66	3.89	3.73	3.86	3.82	3.71	3.79	4.07	3.58	3.83	3.88	4.05	3.75	3.8
DR1	6.33	6.32	6.21	6.23	6.46	6.52	6.53	6.49	6.26	6.28	6.26	6.31	6.37	6.4	6.04	6.42	6.3	6.43	6.18	6.31	6.4	6.5	6.21	6.21	6.23	6.18	6.41	6.41	6.68	6.44	6.1	6.47	6.3	6.73	6.52	6.11	6.57	6.49	6.1	6.59	6.2
FNBP1L	5.87	6	5.68	5.75	6.2	6.09	6.09	5.8	5.98	5.93	6.36	6.09	5.93	6.01	5.39	6.37	5.76	6.19	6.13	5.99	6.06	6.03	5.95	5.88	6.12	6.22	5.92	5.77	6.34	6.61	6.28	6.12	6.47	6.19	6.24	6.36	6.4	6.4	6.25	7.12	6.33
BCAR3	6.22	6.04	6.18	5.94	6.2	6.09	6.03	6.01	6.03	6	6.13	6.18	5.97	6.17	5.89	5.99	5.96	6.26	6.07	5.97	6.04	5.91	6.01	6.04	6.36	6.22	6.2	6.02	6.38	5.86	5.8	6.07	6.31	6.4	5.87	5.85	6.17	5.99	5.67	6.32	5.66
DNTTIP2	7.72	7.72	7.63	7.62	7.54	7.69	7.68	7.56	7.59	7.57	7.61	7.61	7.68	7.67	7.61	7.59	7.52	7.61	7.53	7.58	7.66	7.58	7.71	7.63	7.65	7.58	7.49	7.6	7.53	7.87	7.63	7.86	7.86	7.92	7.57	7.73	7.58	7.54	7.6	8.08	7.38
GCLM	9.19	9.48	9.25	9.43	9.14	9.07	9.03	8.91	8.96	9.42	9.01	9.24	9.3	9.13	9.28	8.94	9.13	8.93	9.28	9.09	9.17	9.07	9.45	9.34	9.03	9.29	9.39	9.18	9.1	9	9.01	8.99	8.95	9.43	9.1	9.36	8.7	8.87	8.83	8.65	9.23
ABCA4	3.92	3.88	3.96	3.9	3.89	4.04	4.02	3.91	4.03	4.01	4	3.98	4.18	3.9	3.88	3.73	3.77	3.83	3.83	3.6	4.57	4	3.99	3.92	3.74	3.91	3.93	4.05	4.01	3.95	3.95	3.71	3.89	3.78	3.93	3.98	3.88	3.89	3.89	3.72	4.09
ARHGAP29	4.19	5.01	5.08	4.95	5.57	4.58	4.94	5.09	4.85	4.71	4.93	4.87	4.83	4.68	4.57	5.29	4.32	5.03	5.04	4.33	5.21	5.17	4.91	4.62	4.31	5.07	4.5	5.01	5.12	5.15	5.31	4.77	5.21	5.19	5.03	5.48	4.87	5.04	5.32	5.45	5.62
ABCD3	5.12	5.25	5.13	5.17	5.11	5.11	5.16	4.83	4.84	5.08	4.98	5.17	5.19	5.08	5.05	5.1	5.16	4.92	5.24	5.04	4.87	4.96	5.28	5.24	4.83	5.11	5.07	4.9	4.91	5.05	5.19	6.17	5.43	5.6	5.51	5.41	5.35	5.36	5.13	4.97	5.3
F3	6.75	6.18	7.05	5.98	7.02	7.11	6.48	5.95	6.57	6.92	7.55	6.97	7.45	6.72	5.8	7.46	7.04	7.05	7.06	6.47	6.17	6.49	6.29	7.04	6.4	7.28	6.25	5.8	7.06	7.22	7.14	6.67	5.91	7.16	7.57	7.36	8.18	7.89	6.92	7.1	6.89
SLC44A3	4.93	4.83	4.88	4.57	5.05	4.81	4.88	4.47	4.34	4.57	4.75	4.73	4.85	4.68	4.22	4.72	4.71	5.01	4.96	4.42	4.77	4.99	4.66	4.98	4.37	5.11	4.78	4.44	4.9	4.58	4.84	5.03	4.91	5.26	4.73	4.53	4.88	5.1	4.87	4.97	4.84
CNN3	7.35	7.49	7.59	7.39	7.59	7.32	7.81	7.28	7.16	7.62	7.46	7.67	7.46	7.29	6.57	7.58	7.56	7.78	7.67	7	7.67	7.39	7.36	7.85	6.8	7.77	7.57	7.3	7.78	7.57	8.19	8.15	8.25	8.19	7.88	8.33	8.41	8.04	8.13	8.27	8.14
ALG14	6.09	6.1	6.01	5.96	6.18	6.12	6.2	6.19	6.27	5.98	6.04	6.17	5.94	6.09	6.1	6.16	6.23	6.17	6.11	6.2	6.3	6.02	6.24	6.29	6.36	6.17	6.14	6	5.93	6.11	5.82	6.66	6.54	5.96	6.16	5.68	6.32	6.18	6.02	6.06	6.11
RWDD3	6.03	6.26	6.47	6.2	6.31	6.54	6.49	6.32	6.31	6.28	6.54	6.61	6.41	6.46	6.25	6.35	6.16	6.6	6.43	5.99	6.57	6.04	6.22	6.42	6.35	6.57	6.43	6.39	6.48	6.96	5.99	6.72	6.38	6.56	6.44	6.14	6.49	6.44	5.91	6.47	6.29
PTBP2	5.65	6.06	6.01	6.09	6.11	6.23	5.87	6.38	6.2	5.97	6.35	5.98	6.03	5.97	5.67	6.13	5.88	6.34	6.36	5.72	6.21	6.13	6.15	5.84	6.11	6.02	6.13	6.19	6.27	7.15	6.6	7.18	6.49	6.33	6.38	6.97	6.72	6.45	6.53	7.42	6.49
DPYD	6.9	6.58	6.9	6.92	6.72	7.07	6.81	6.82	6.98	6.74	6.86	6.67	6.93	7.04	7.14	6.86	6.52	6.72	6.68	6.94	6.89	6.86	6.5	6.82	6.99	6.83	7	6.94	6.78	5.98	6.1	6	6.35	6.79	6.6	5.69	6.17	6.72	6.12	5.93	6.65
SNX7	7.03	7.13	7.38	7.15	7.3	7.17	7.54	7.14	7.13	7.14	6.08	7.31	7.07	7.39	6.83	7.08	7.1	7.28	7.27	6.99	7.38	7.27	7.15	7.58	7.1	7.24	7.49	7.01	7.53	7.53	7.13	7.67	6.72	7.69	7.57	7.24	7.85	7.56	7.04	7.5	7.3
PALMD	5.33	5.8	5.42	5.23	5.39	5.15	5.89	4.99	5.32	5.44	5.78	5.55	5.46	5.26	4.91	5.83	5.21	5.36	5.61	4.82	5.2	5.35	5.87	5.12	5.45	5.4	5.08	5.39	5.38	5.63	5.65	5.05	6.35	5.72	6.12	5.58	5.84	6.24	5.77	5.89	6.12
FRRS1	5.79	4.53	5.22	5.42	4.93	5.68	5.72	5.58	5.43	5.17	5.07	5.31	5.81	5.26	5.34	4.9	4.88	5.33	4.75	6.08	5.4	5.46	4.87	5.05	4.99	5.19	5.67	5.59	4.88	4.87	4.82	4.63	4.65	4.88	5.2	4.61	4.66	4.82	4.7	4.14	5.06
AGL	6.26	6.2	6.16	6.16	6.23	6.55	6.44	6.34	6.35	6.24	6.33	6.38	6.12	6.42	6.07	6.21	6.01	6.38	6.33	6.2	6.37	6.25	6.09	5.95	6.43	6.34	6.39	6.14	6.48	7	6.31	6.92	6.48	6.64	6.61	6.57	6.82	6.79	6.18	6.97	6.02
SLC35A3	4.42	4.41	4.86	4.82	4.89	4.85	4.89	4.92	5.14	4.92	4.74	4.94	4.98	4.91	5.21	4.86	4.84	4.85	4.88	4.86	5.07	4.97	4.52	4.88	4.78	4.82	4.79	4.87	4.73	5.04	4.93	5.1	4.93	4.81	4.92	4.83	4.96	4.89	4.98	5.22	5.03
SASS6	4.24	4.15	4	4.13	4.21	4.3	4.17	4.27	4.3	4.3	4.11	4.2	4.17	4.24	4.03	4.26	4.25	4.08	4.17	4.1	4.56	4.29	4.01	4.03	4.15	4.1	4.25	3.94	4.36	4.3	4	3.99	4.01	3.95	4.18	4.13	4.1	4.27	3.88	4.32	4.03
LRRC39	5.56	4.5	4.6	5.29	4.62	4.85	5.28	5.06	5.18	4.59	4.46	4.25	4.46	4.69	5.89	4.21	5.19	5.25	4.35	5.07	4.21	4.59	4.5	4.37	5.27	4.43	4.99	4.47	4.67	4.24	4.4	4.38	4.29	4.32	4.6	4.26	4.3	4.84	4.46	4.28	4.06
DBT	3.81	3.97	3.98	3.91	4.04	3.88	3.76	3.73	3.88	3.75	3.92	3.82	3.91	4	3.73	3.82	3.61	3.87	3.9	3.76	3.7	3.82	3.81	3.84	3.79	3.91	4	3.89	3.97	4.05	3.85	4.32	4.04	3.84	3.55	3.67	3.88	4.01	3.85	3.79	3.75
CDC14A	4.49	4.59	4.45	4.42	4.47	4.45	4.48	4.46	4.31	4.55	4.51	4.17	4.42	4.28	4.23	4.36	4.47	4.53	4.45	4.17	4.26	4.31	4.41	4.24	4.24	4.31	4.33	4.77	4.31	4.36	4.84	4.25	4	4.35	4.28	4.4	4.27	4.39	4.67	4.54	4.5
GPR88	4.29	4.91	4.53	4.57	5.13	4.27	4.23	4.22	4.24	4.29	4.28	4.29	4.58	4.77	4.04	4.49	4.25	4.94	5.15	4.22	4.89	4.19	4.59	4.49	4.41	4.93	4.4	3.98	4.11	3.92	3.8	3.96	4.57	3.71	3.99	3.88	3.92	4.24	3.77	3.58	4.33
VCAM1	6.79	6.93	7.27	7.21	7.49	7.04	7.33	7.12	6.84	7.28	6.62	7.17	7.56	6.97	6.7	7.12	7.11	7.52	7.38	7.09	7.56	6.86	6.95	7.69	6.79	7.66	7.01	7.27	7.02	4.9	6.86	5.03	6.91	5.38	5.79	6.84	5.18	6.15	6.77	7.49	7.04
EXTL2	4.95	4.69	4.8	4.82	4.74	4.65	4.94	4.7	4.99	4.63	4.61	4.78	4.67	4.68	4.59	4.67	4.59	4.99	4.69	4.7	4.94	4.62	4.72	4.82	4.88	4.73	4.8	4.79	4.92	4.98	4.83	5.23	5.19	4.85	4.75	4.79	4.9	4.86	4.71	5.56	4.79
SLC30A7	5.25	5.81	5.95	6.01	6.04	5.75	6.03	6.1	6.07	6.18	6.09	6.06	6.13	5.99	6.2	6.25	6.14	6.03	6.04	6.1	6.06	6.09	5.62	5.92	5.41	5.87	5.8	6.06	5.86	5.71	6.26	5.61	6	5.98	6.01	5.87	5.76	6.02	6.28	5.93	6.16
DPH5	6.01	5.84	5.65	5.51	5.47	5.5	5.64	5.62	5.69	5.48	5.61	5.56	5.43	5.6	5.76	5.66	5.7	5.61	5.49	5.52	5.74	5.55	5.77	5.69	5.95	5.68	5.51	5.7	5.72	5.84	5.47	5.25	5.57	5.52	5.8	5.26	5.54	5.82	5.43	5.79	5.44
S1PR1	6.32	6.91	6.82	6.29	6.85	6.11	6.39	6.18	6.47	6.73	6.92	6.51	6.95	6.14	6.03	6.97	6.67	6.57	6.47	6.22	6.41	6.86	6.87	6.11	6.14	6.53	6.22	6.63	6.37	6.32	7.22	5.9	6.98	6.91	6.69	6.95	6.19	6.64	7.31	7.09	7.19
OLFM3	3.68	3.86	3.86	3.9	3.54	3.7	3.59	3.6	3.82	3.74	3.49	3.69	4.39	3.89	3.62	3.52	3.75	3.62	3.55	3.65	3.48	3.59	3.79	3.68	3.6	3.4	3.81	3.55	3.61	3.81	3.7	3.82	3.64	3.76	3.67	3.67	3.65	3.75	3.5	3.65	3.63
COL11A1	3.81	3.85	3.75	3.67	3.73	3.56	3.76	3.69	3.86	3.9	3.61	3.64	3.6	3.73	3.63	3.86	3.95	3.91	4.14	3.6	4.01	3.76	3.54	3.82	3.48	3.76	4.02	3.54	3.93	3.81	3.7	3.84	3.67	3.66	3.83	3.79	3.69	3.59	4.07	3.67	3.72
RNPC3	6.01	6.58	6.59	6.91	6.83	6.64	6.61	6.56	6.64	6.95	6.85	6.59	6.87	6.49	6.63	6.68	6.89	6.72	6.75	6.44	6.45	6.71	6.46	6.65	6.22	6.78	6.53	6.71	6.58	7.38	6.99	6.49	6.46	6.49	6.9	7.28	6.59	6.77	6.93	7.38	7.1
AMY1C	6.2	6.18	6.53	6.44	6.5	6.75	6.51	6.25	6.53	6.68	6.75	6.2	6.63	6.48	6.48	6.56	6.51	6.58	6.59	6.39	6.49	6.39	6.09	6.44	6.79	6.68	6.63	6.73	6.64	6.71	6.26	5.75	6.19	6.1	6.57	6.5	6.27	6.71	6.25	6.7	6.75
PRMT6	6.08	5.94	5.81	5.66	5.61	5.87	5.76	5.8	5.74	5.63	5.81	5.7	5.78	5.77	5.6	5.82	5.51	5.77	5.7	5.83	5.8	5.75	5.88	5.67	5.88	5.65	5.85	5.75	5.83	5.36	5.15	5.77	5.99	5.73	5.54	4.94	5.53	5.59	5.11	5.35	5.52
NTNG1	3.68	3.71	3.9	3.98	3.74	4.01	3.86	3.75	3.67	3.72	3.63	3.57	3.66	3.61	3.7	3.81	3.84	3.65	3.83	3.63	3.5	3.52	3.57	3.75	3.56	3.83	3.89	3.53	3.65	3.95	3.72	4.01	3.79	3.68	3.78	3.52	3.69	3.73	3.58	3.54	4.09
VAV3	7.17	7.22	7.17	6.92	7.14	7.28	6.8	7.2	7.4	7.29	7.23	7	7.25	7.1	7.3	7.13	7.49	7.05	6.91	7.4	7.15	7.37	7.14	7.07	7.33	7.02	7.09	7.16	6.9	5.3	6.05	5.21	5.73	6.2	6.5	4.79	5.78	6.5	6.03	4.42	6.88
NBPF6	4.87	5.19	5.12	4.72	5.17	4.73	5.11	4.98	4.75	5.13	5.1	5.13	5.09	5.07	4.71	4.88	5.17	4.81	5.15	4.68	5.06	5.09	5.13	5.04	4.49	5.4	5.06	5.39	5.24	6.19	5.24	5.21	5.24	5.34	5.41	5.52	5.14	5.19	5.34	5.75	5.12
FAM102B	5.03	5.24	5.24	5.35	5.32	5.21	5.33	5.2	5.29	5.49	5.26	5.26	5.34	5.35	5.57	5.3	5.42	5.18	5.1	5.37	5.26	5.39	5.11	5.14	4.85	4.99	5	5.22	5.14	5.05	5.42	4.83	5.2	5.18	5.18	5.51	4.83	5.18	5.52	4.86	5.62
HENMT1	6.96	7.07	6.73	6.87	6.78	6.9	6.58	6.79	6.61	6.87	6.89	6.67	6.9	6.86	6.94	6.77	7.05	6.69	6.62	6.85	6.6	6.86	7	6.7	6.5	6.61	6.67	7.02	6.79	6.42	6.06	5.98	6.32	6.49	6.26	5.66	5.92	6.24	5.92	5.71	6.23
PRPF38B	5.46	5.41	5.52	5.6	5.52	5.8	5.71	5.75	5.75	5.72	5.77	5.66	5.79	5.58	5.65	5.65	5.53	5.79	5.5	5.74	5.72	5.69	5.44	5.66	5.68	5.71	5.7	5.71	5.81	5.83	5.31	5.57	5.61	5.52	5.47	5.31	5.32	5.59	5.37	5.79	5.47
FNDC7	3.86	3.75	3.8	3.68	3.83	3.72	3.52	3.71	3.79	3.65	3.85	3.69	4.31	3.7	3.85	3.73	3.81	3.72	3.87	3.88	3.67	3.88	3.72	3.7	3.57	3.73	3.84	3.52	3.91	3.77	3.7	3.67	3.59	3.82	3.71	3.74	3.63	3.82	3.9	3.67	3.8
STXBP3	7.31	7.3	7.57	7.46	7.47	7.64	7.54	7.47	7.46	7.51	7.42	7.49	7.51	7.49	7.4	7.43	7.38	7.6	7.4	7.53	7.55	7.47	7.25	7.54	7.32	7.46	7.54	7.32	7.41	7.58	7.28	7.54	7.23	7.37	7.29	7.28	7.26	7.35	7.25	7.46	7.49
AKNAD1	4.22	4.5	4.37	4.34	4.29	4.16	4.11	4.27	4.16	4.17	4.29	4.29	4.23	4.08	4.39	4.08	4.29	4.14	4.36	4.26	4	4.32	4.38	4.26	4.37	4.44	4.15	4.2	4.16	4.32	4.49	4.38	4.32	4.34	5.53	4.41	4.14	4.19	4.33	4.19	4.31
CLCC1	4.38	4.46	4.03	4.27	4.44	4.56	4.67	4.58	4.7	4.59	4.65	4.59	4.57	4.41	4.6	4.62	4.36	4.47	4.55	4.57	4.72	4.54	4.22	4.33	4.41	4.43	4.43	4.52	4.46	4.7	4.64	4.85	4.8	4.25	4.36	4.6	4.51	4.54	4.75	4.95	4.45
TAF13	5.63	6.22	6.7	6.79	6.78	6.49	6.69	6.77	6.83	6.69	6.67	6.84	6.99	6.36	6.7	6.62	6.78	6.6	6.51	6.73	6.79	6.85	6.43	6.69	5.95	6.5	6.51	6.67	6.51	7.14	7.06	6.94	6.87	7.05	7.23	6.86	7.19	6.84	7.02	6.58	6.75
TMEM167B	5.36	5.27	5.13	4.97	5.15	5.41	5.41	5.57	5.41	5.15	5.27	5.36	5.14	5.43	5.22	5.24	5.48	5.52	5.21	5.22	5.45	5.1	5.19	5.49	5.43	5.36	5.24	5.12	5.28	5.24	5.56	5.61	5.18	5.33	5.46	5.21	5.32	5.39	5.52	5.75	5.2
CELSR2	4.82	4.15	4.17	4.43	3.97	4.62	4.35	4.84	4.67	4.16	4.34	4.12	4.16	4.58	4.24	4.16	3.96	4.19	3.98	4.04	3.95	4.25	4.21	4.35	4.74	4.16	4.51	4.41	4.36	3.93	4.4	4.14	4.2	4.16	3.99	4.36	4.03	4.16	4.23	4.7	4.17
PSRC1	5.77	5.34	4.98	5.32	5.19	5.44	5.23	5.33	5.44	5.29	5.39	5	5.06	5.4	5.3	5.09	5.16	5.17	5.1	5.18	5.03	5.5	5.35	5.42	5.76	5.14	5.41	5.38	4.97	4.98	5.34	4.9	5.09	4.95	4.9	5.05	4.76	4.91	5.28	5.26	5.05
MYBPHL	3.78	4.56	3.95	4.05	3.95	3.79	4.29	4.06	4.2	4.01	4.04	4.14	4.03	3.96	4.01	3.93	4.16	4.01	4.08	4.02	3.85	4.37	3.94	4.18	4.11	4.06	4.16	4.03	3.85	4.28	4.24	4.97	3.84	4.04	4.22	4.45	4.13	4.39	3.96	4.69	4.08
SORT1	8.14	7.64	7.98	8.3	7.92	8.26	8.21	8.07	8.22	7.82	7.88	8.27	7.69	8.23	7.85	7.9	8.1	8.2	8.05	7.99	8.17	7.88	7.73	8.43	8.51	8.26	8.25	8.04	8.06	8	8.05	8.88	7.87	7.99	8.57	8.42	8.98	8.58	8.03	8.58	8.05
PSMA5	8.44	8.33	8.29	8.12	8.43	8.48	8.53	8.56	8.64	8.48	8.45	8.52	8.57	8.55	8.59	8.45	8.37	8.52	8.37	8.77	8.65	8.52	8.39	8.39	8.65	8.4	8.48	8.7	8.36	8.27	8.19	8.29	8.25	8.19	8.24	7.81	8.2	8.28	8.23	8.36	8.24
SYPL2	4.95	5.59	5.35	5.37	5.42	5.17	4.93	5.71	5.45	4.8	5.3	5.56	5.09	5.39	4.75	5.42	5.57	5.32	5.96	4.63	5.17	5.09	5.61	5.42	5.55	5.54	5.5	4.43	5.77	6.46	5.57	6.95	6.1	6.26	6.36	6.53	6.38	6.47	5.61	6.76	6.01
ATXN7L2	5.51	6.07	5.5	5.76	6.77	5.58	5.63	5.45	5.53	6.65	6.62	5.88	6.01	5.6	6.51	5.98	6.95	5.44	5.95	5.96	5.69	5.67	6.35	6.31	5.21	6.24	5.58	6.17	5.78	6.1	6.03	5.56	5.69	5.6	6.59	5.96	6.28	5.84	6.12	5.39	7.02
CYB561D1	5.8	6.57	6.76	6.64	6.72	6.87	6.8	6.59	6.45	6.69	6.76	6.74	6.87	6.76	6.84	6.45	6.87	6.52	6.67	6.72	6.51	6.73	6.6	6.66	6.7	6.8	6.84	6.64	6.79	6.14	5.78	6.41	6.34	6.42	6.5	5.86	6.28	6.45	5.8	6.09	6.31
AMIGO1	4.64	5.08	5.35	5.43	5.51	5.71	5.41	5.63	5.11	5.45	3.77	5.27	5.08	5.55	4.92	5.39	5.49	5.35	5.51	4.98	5.19	5.35	5.13	5.42	4.83	5.46	5.26	4.86	5.72	5.62	5.53	5.61	5.63	5.48	5.76	5.71	5.85	5.67	5.52	5.36	5.64
GPR61	3.69	4.03	4.04	3.8	3.79	3.84	4.11	3.91	3.91	3.96	3.81	3.81	3.81	3.84	3.88	4.18	3.85	3.53	3.66	3.76	3.8	3.57	4.03	3.88	3.76	3.68	3.91	3.98	3.9	4	3.81	4.01	3.79	3.94	3.88	3.85	3.86	3.96	3.78	3.79	3.57
GNAI3	6.53	6.42	6.52	6.43	6.24	6.74	6.18	6.52	6.48	6.4	6.5	6.54	6.5	6.56	6.37	6.47	6.46	6.49	6.35	6.7	5.97	6.69	6.39	6.44	6.23	6.44	6.48	6.21	6.09	6.58	6.77	6.4	6.6	6.3	6.41	6.38	6.1	6.37	6.76	6.29	6.65
GNAT2	3.88	3.76	4.08	3.74	3.62	3.61	3.77	3.99	3.82	3.96	3.67	3.73	3.89	3.8	3.65	3.78	3.88	3.76	3.79	3.86	3.76	3.78	3.82	3.92	3.99	3.85	3.78	3.61	3.77	3.8	3.96	3.74	3.85	3.78	3.89	3.72	3.75	3.89	3.94	3.66	3.9
AMPD2	6.88	6.49	6.36	6.36	6.48	6.45	6.48	6.52	6.55	6.43	6.51	6.45	6.35	6.5	6.34	6.42	6.24	6.47	6.6	6.39	6.57	6.41	6.26	6.38	6.59	6.29	6.51	6.55	6.28	6.35	6.87	6.15	6.35	6.38	5.96	6.54	6.02	6.09	6.8	5.97	6.63
GSTM4	5.42	4.98	4.59	4.68	4.88	5.05	5.61	5.66	5.05	4.85	4.75	4.97	5.29	6.29	6.06	5.07	4.78	6.3	4.98	4.86	5.14	5.27	4.73	6.19	4.98	4.97	4.96	4.98	5.72	5.04	4.86	5.21	5.08	4.68	5.53	5.09	4.96	5.67	4.87	6.36	5.66
GSTM2	5.94	5.42	5.82	5.99	5.97	5.68	6.02	5.76	5.94	5.62	5.85	6.06	5.84	6.15	5.71	5.93	5.72	6.38	6.07	5.54	5.76	5.91	5.43	6.01	6	6.11	6.12	5.64	6.46	6.74	6.1	5.83	6.36	5.93	6.14	7.06	6.29	6.31	6.07	6.72	6.21
GSTM1	4.98	4.82	5.22	5.08	5.23	5.18	5.52	5.47	5.15	4.93	5.2	5.3	5.43	5.94	5.53	5.3	5.05	6.04	5.27	4.91	5.17	5.39	4.88	6	5.12	5.24	5.24	5	5.55	5.64	5.53	5.56	5.77	5.63	5.78	6.2	5.77	5.73	5.49	6.28	5.77
GSTM5	5.53	5.37	5.42	4.59	6.23	4.53	6.24	6.38	5.25	5.74	5.09	5.87	6.12	6.28	5.64	6.73	4.69	6.97	6.11	5.53	5.23	5.93	5.38	6.48	5.54	5.19	5.7	5.34	6.91	7.13	5.97	5.91	6.68	7.08	6.89	7.87	6.79	6.82	6.14	7.48	6.85
GSTM3	7.42	7.37	7.5	7.27	7.42	7.66	7.7	7.72	7.45	6.8	7.77	7.73	7.46	7.77	6.56	7.62	7.59	7.78	7.52	6.51	7.34	7.88	7.33	8.16	7.37	7.62	7.62	7.11	7.46	8.13	8.2	8.01	8.11	8.24	7.77	8.23	8.14	7.83	8.18	8.62	7.84
EPS8L3	4.45	4.76	4.54	4.66	4.83	4.77	4.83	4.87	5.07	5.1	4.9	5.15	5.1	4.75	5.28	4.45	4.47	4.89	5.13	5.28	4.89	5.09	4.7	4.78	4.8	4.93	4.58	5.35	4.94	4.93	4.85	4.66	4.6	4.59	4.55	5.03	4.96	4.63	5.66	4.9	4.68
CSF1	6.76	6.45	6.17	5.96	6.11	5.93	6.09	5.72	6.04	6.22	6.07	6.16	6.08	6.18	6.45	6.54	6.23	5.9	6	6.19	5.76	6.18	6.5	6.09	6.26	6.27	6.03	5.8	5.69	5.18	5.81	5.61	5.69	5.8	5.76	6.25	5.85	5.93	5.82	5.34	5.73
AHCYL1	9.1	8.93	8.64	8.69	8.62	8.73	8.67	8.67	8.68	8.61	8.73	8.67	8.62	8.74	8.7	8.7	8.55	8.64	8.58	8.61	8.65	8.73	8.93	8.67	8.74	8.71	8.69	8.61	8.75	8.54	8.64	8.55	8.68	8.74	8.57	8.75	8.75	8.59	8.63	9.06	8.69
ALX3	4.21	4.03	4.06	4	3.97	3.95	4.06	4.18	4.1	4	3.55	4.17	3.84	4.01	4.09	3.95	4.08	4.06	4.14	4.08	4.18	4.08	4.17	4.42	3.83	4.07	3.92	3.96	4.1	4.03	4.01	4.04	3.83	4.22	4.28	3.96	4.29	4.15	4.22	4.05	4.01
UBL4B	3.91	3.88	3.76	3.94	3.9	3.79	3.94	3.78	3.97	4.07	3.91	3.87	4.07	4.04	3.78	3.88	3.93	3.77	3.81	3.88	3.9	4.05	4.17	3.97	3.79	4	4.07	3.66	3.82	4.03	3.93	4.03	4.01	3.93	4.09	4.01	4.21	4.18	3.96	3.8	3.83
SLC6A17	4.31	4.04	4.36	4.49	4.6	4.26	4.57	4.3	4.51	4.96	4.6	4.86	4.67	4.42	4.91	4.29	4.19	4.27	4.71	5.16	4.44	4.52	4.26	4.58	4.26	4.79	4.61	5.21	4.51	4.59	4.51	4.2	4.03	4.51	4.71	4.91	4.55	4.52	5.23	4.09	4.12
KCNC4	3.83	3.6	3.78	3.84	3.96	3.59	3.79	3.77	3.74	3.87	3.58	3.78	3.49	3.78	3.81	3.92	3.98	3.93	3.72	3.87	3.78	3.81	3.98	3.83	3.93	3.84	3.89	3.78	3.84	4.12	4.14	4.06	4.03	3.88	3.93	4.01	4.01	3.64	4.05	4.3	4.03
RBM15	4.98	5.1	5.4	5.35	5.49	5.28	5.1	5.43	5.52	5.51	5.41	5.37	5.48	5.27	5.31	5.46	5.39	5.46	5.37	5.57	5.4	5.39	5.25	5.23	4.79	5.43	5.17	5.41	5.29	5.72	5.85	5.24	5.25	5.25	5.31	5.95	5.14	5.22	5.78	5.49	5.53
SLC16A4	6.53	6.72	7.13	6.97	7.17	6.98	7.09	6.95	6.79	6.78	6.95	7.11	6.39	7.21	6.38	6.87	6.9	7.11	7.1	6.35	7.07	6.86	6.77	7.05	6.84	6.89	7.06	6.72	7.35	7.6	7.29	7.47	7.43	7.62	7.49	7.4	7.3	7.43	7.37	7.71	7.19
PROK1	3.73	3.5	3.88	3.56	3.65	3.58	3.57	3.58	3.52	3.66	3.7	3.57	3.78	3.58	3.55	3.71	3.62	3.78	3.71	3.71	3.56	3.64	3.71	3.61	3.76	3.65	3.71	3.71	3.55	3.87	3.73	3.66	3.64	4.03	3.93	3.57	3.73	3.77	3.8	3.64	3.53
KCNA10	3.82	3.9	3.66	3.75	3.83	3.64	3.76	3.89	3.9	3.78	5.12	4.06	3.9	3.79	3.76	3.45	3.76	3.75	3.76	3.86	4.24	3.94	3.92	3.69	3.9	3.93	3.64	4.3	3.77	3.98	5.67	3.84	3.77	3.61	3.93	4.68	3.73	3.72	3.69	3.68	3.83
KCNA2	3.69	4.01	3.9	3.67	3.62	3.76	3.88	3.69	3.82	3.8	3.8	4.05	3.89	3.76	3.56	3.96	3.85	3.81	3.8	3.74	3.77	3.8	3.82	3.6	3.86	3.67	3.86	3.74	3.84	4.2	3.69	4.08	4.13	3.6	3.81	3.92	3.84	3.64	3.86	4.2	3.76
KCNA3	5.01	4.58	5.31	5.13	4.65	5.22	5.11	5.39	4.83	5.32	4.77	4.8	5.16	5.17	5.39	4.97	5.01	4.82	5.05	5.22	4.93	5.1	4.77	4.65	4.99	5.16	5.06	5.44	5.3	4.04	5.23	4.04	4.39	4.64	4.7	4.24	4.26	4.75	4.97	4.22	4.73
CD53	8.72	8.34	7.99	7.87	8.21	8.55	8.19	8.72	8.57	8.47	8.26	8.32	8.56	8.47	8.78	8.36	8.39	8.49	8.18	8.81	8.56	7.7	8.35	8.32	8.43	8.23	8.47	8.43	8.16	6.01	7.86	5.87	6.35	7.18	7.65	5.81	6.55	7.47	7.96	5.28	7.95
LRIF1	4.53	4.56	4.67	4.36	4.54	4.72	4.84	4.67	4.69	4.46	4.71	4.43	4.63	4.67	4.59	4.49	4.57	4.68	4.53	4.5	4.67	4.47	4.55	4.38	4.7	4.49	4.64	4.55	4.77	4.12	4.23	4.23	4.55	4.78	4.28	4.21	4.15	4.42	4.08	4.37	4.22
DRAM2	7.33	7.13	6.3	6.29	7.3	7.67	7	7.71	7.62	7.31	7.13	7.34	7.15	7.29	7.68	7.09	7.02	7.49	6.83	7.6	7.12	7.48	7.03	7.31	7.75	7.11	7.46	7.45	7.34	6.16	6.52	6.04	6.08	5.85	6.73	5.98	6.25	6.85	6.61	6.5	6.72
CEPT1	5.36	5.17	5.51	5.59	5.46	5.51	5.37	5.8	5.82	5.39	5.41	5.35	5.53	5.55	5.56	5.57	5.34	5.61	5.34	5.81	5.69	5.51	5.15	5.29	5.72	5.41	5.58	5.57	5.47	4.91	4.95	4.82	5.07	5.3	4.98	4.72	5.02	5.14	5.04	5.31	5.19
DENND2D	8.61	7.88	8.01	8.3	7.78	8.28	8.02	8.7	8.44	8.35	8.08	8.15	8.25	8.15	9.1	8.06	8.39	8	7.69	8.63	8.28	8.33	7.94	7.81	8.51	7.84	8.12	8.49	8.12	6.01	7.19	5.37	7.35	7.33	7.42	5.44	6.08	7.32	7.1	6.08	7.21
CHI3L2	5.55	6.96	5.26	6.05	6.21	6.11	5.22	5.77	4.44	4.6	8.33	5.75	5.29	5.77	5.18	4.45	4.65	6.16	4.34	4.67	5.36	4.74	6.98	6.26	4.64	5.31	4.48	5.32	4.5	4.59	7.05	4.99	6.5	5.92	5.97	4.48	4.52	6.1	7.02	4.08	7.92
CHIA	4	3.99	4	4.03	4.27	3.95	4.07	4.14	3.92	4.23	3.88	4	3.92	3.91	4.36	4.52	4.29	4.16	4.58	4.1	3.99	3.93	4.15	4.09	4.01	4.4	4.08	4.28	3.93	4.14	4.13	4.03	4.45	4.19	4.23	4.28	4.97	4.46	4.2	3.69	4.19
OVGP1	5.2	5.52	5.39	5.38	5.09	5.1	5.22	5.04	5.07	5.55	5.55	5.22	5.27	5.29	4.92	5.42	5.26	5.46	5.64	4.97	5.26	5.19	5.48	4.95	5.49	5.21	5.23	5.25	5.21	5.37	5.55	5.46	5.24	5.11	5.21	5.65	5.17	5.28	5.49	5.73	5.76
WDR77	6.36	6.2	6.18	6.1	6.09	6.18	6.17	6.18	6.27	6.19	6.23	6.12	6.11	6.22	6.05	6.18	6.04	6.17	6.13	6.31	6.13	6.12	6.13	6.15	6.33	6.18	6.15	6.23	6.14	5.9	5.94	6.34	6.34	6.34	6.06	5.95	6.13	6.1	5.93	6.12	5.84
C1orf162	8.32	8.04	7.87	7.49	7.6	7.73	7.58	7.57	7.97	7.74	7.86	7.36	7.95	7.68	7.93	7.44	7.65	7.58	7.3	7.94	7.46	7.59	7.96	7.32	7.93	7.49	7.69	7.97	7.13	5.76	7.66	6.48	6.42	7.17	7.42	5.89	6.95	7.28	7.64	5.61	6.56
ADORA3	7.63	6.46	6.38	6.87	6.61	6.22	6.13	6.68	6.81	6.2	6.4	6.41	6.75	6.16	5.88	5.19	6.89	5.97	6.09	5.87	5.92	5.95	6.22	6.47	6.92	5.25	6.86	6.02	6.2	4.75	5.74	4.52	3.96	5.88	6.05	4.42	5.05	6.21	5.68	3.86	5.11
RAP1A	9.01	8.71	8.98	9.01	9.04	9.24	9.07	9.25	9.31	8.96	9.08	9.1	9.03	9.09	9.14	9.13	8.87	9.06	9.04	9.18	9.09	9	8.73	9.01	9.16	8.92	9.12	9.14	8.96	10.08	8.89	9.34	9.02	9.22	9.04	9.09	9.17	9.1	8.85	9.71	9.03
DDX20	6.46	6.34	6.28	6.19	6.11	6.34	6.29	6.21	6.37	6.24	6.34	6.11	6.28	6.34	6.38	6.23	6.15	6.33	6.29	6.3	6.22	6.2	6.32	6.17	6.51	6.17	6.34	6.25	6.3	6.2	6.05	6.42	6.26	6.16	5.98	5.72	6.25	5.92	6.05	6.17	6.03
KCND3	3.87	4.07	3.79	3.75	4.08	3.97	3.87	3.88	3.81	3.79	4.08	3.78	3.92	3.86	3.7	3.94	3.63	3.89	3.84	3.63	3.79	3.83	3.78	3.78	3.58	3.72	3.73	4.08	3.84	4.18	4.19	4.27	4.36	4.45	4.03	4.1	4.01	4.05	4.16	4.21	4.07
CTTNBP2NL	5.95	6.05	6.28	6.47	6.32	6.16	6.38	6.3	6.47	6.24	6.39	6.34	6.36	6.32	6.22	6.29	6.47	6.35	6.37	6.11	6.3	6.28	6.09	6.39	5.84	6.3	6.07	6.42	5.9	6.3	6.77	6.38	6.31	6.58	6.58	6.51	6.22	6.42	6.81	6.31	6.34
WNT2B	4.78	4.53	4.45	4.3	4.21	4.83	4.33	4.13	4.07	4.51	4.38	4.37	4.09	4.19	4.24	4.31	4.62	4.26	4.12	4.19	4.16	4.41	4.55	4.59	4.13	4.48	4.26	4.49	4.28	4.62	4.68	5.08	4.38	5.23	4.75	4.7	4.86	4.66	4.56	5.01	4.72
ST7L	5.14	5.14	5.17	5.08	4.92	4.94	5.02	4.76	4.94	4.83	4.9	5.09	4.91	5.13	4.78	4.96	4.91	4.87	4.91	4.85	5.22	4.87	5.04	4.84	5.38	4.81	4.91	4.94	4.88	5.18	5.27	5.3	5.18	5.13	4.98	4.94	5.02	4.84	5.21	5.66	5
CAPZA1	8.93	8.77	8.95	8.8	8.77	8.9	8.73	8.72	8.86	8.75	8.8	8.84	8.86	8.82	8.86	8.89	8.89	8.83	8.69	8.93	8.73	8.74	8.78	8.69	8.76	8.81	8.8	8.66	8.6	8.34	8.51	8.14	8.44	8.43	8.3	7.94	8.34	8.56	8.4	7.99	8.55
MOV10	6.14	6	6.1	5.96	5.62	5.81	5.98	5.7	5.96	5.8	5.92	5.91	5.9	5.91	5.86	5.95	5.76	5.96	5.95	6	6.05	6.09	5.84	5.89	5.94	5.74	6.19	6.04	5.79	5.22	5.63	5.44	5.96	5.6	5.62	5.39	5.61	5.56	5.57	5.31	5.87
RHOC	8.47	8.29	8.64	8.55	8.32	8.54	8.58	8.48	8.63	8.44	8.55	8.56	8.47	8.62	8.39	8.39	8.49	8.5	8.5	8.59	8.62	8.62	8.28	8.6	8.47	8.34	8.58	8.49	8.35	8.62	8.65	8.91	8.66	8.51	8.65	8.94	8.95	8.69	8.69	8.6	8.6
PPM1J	4.97	4.75	4.74	4.86	4.99	4.97	4.63	4.64	4.88	4.71	4.86	5.16	4.63	4.81	4.79	4.64	4.78	4.95	5.16	4.63	4.87	4.8	4.67	4.75	4.83	4.78	5.03	4.93	4.98	5.04	5.48	6.08	5.54	5.38	4.99	5.99	5.42	5.3	5.32	6.01	4.93
SLC16A1	4.84	5.03	4.96	5.13	4.75	4.88	4.91	4.65	4.69	4.81	4.79	5	5.07	4.95	4.63	4.91	4.87	4.65	4.83	4.69	4.69	4.92	5	5.04	4.82	4.77	4.85	4.52	4.71	5.22	5.31	5.62	5.27	5.28	5.05	5.7	5.01	5.01	5.2	5.68	5.01
LRIG2	6.09	5.77	5.74	5.67	5.77	5.7	5.77	5.68	5.78	5.82	5.75	5.75	5.86	5.7	5.67	5.84	5.75	5.8	5.79	5.58	5.75	5.73	5.73	5.56	5.39	5.77	5.58	5.85	5.75	5.84	5.91	5.69	5.6	5.82	5.78	5.83	5.72	5.73	5.86	5.98	5.96
MAGI3	5.1	5.33	5.34	5.6	5.59	5.43	5.62	5.44	5.28	5.5	5.5	5.5	5.43	5.48	5.1	5.62	5.29	5.54	5.71	5.16	5.33	5.44	5.35	5.42	5.26	5.53	5.59	5.3	5.94	6.4	5.88	6.26	6.03	5.91	5.86	6.25	6.22	5.88	5.66	6.46	5.87
PHTF1	5.45	5.7	5.76	5.67	5.83	5.66	5.88	5.75	5.78	5.84	5.9	5.69	5.78	5.66	5.85	5.81	5.68	5.78	5.71	5.82	5.8	5.74	5.74	5.57	5.87	5.68	5.89	5.62	5.69	4.88	5.32	5.24	5.31	5.34	5.3	4.97	5.45	5.47	5.25	5.11	5.46
RSBN1	5.91	6.16	6.29	6.3	6.33	6.38	6.16	6.25	6.22	6.26	6.26	6.25	6.35	6.12	6.11	6.2	6.39	6.27	6.19	6.02	6.23	6.26	6.14	6.11	5.96	6.24	6.23	6.4	6.17	6.67	6.54	6.44	6.09	6.46	6.36	6.43	6.25	6.32	6.48	6.58	6.41
PTPN22	6.07	5.8	6.17	6.04	5.8	6.24	5.75	5.87	5.73	6.09	5.98	5.79	5.96	5.98	5.7	6.27	6.14	5.94	5.6	5.81	6.11	5.84	6.02	6	6.03	6	5.81	6.05	5.64	4.52	5.41	4.24	4.77	5.39	4.98	4.72	4.36	4.95	5.15	4.39	5.43
BCL2L15	4.64	4.52	4.41	4.54	4.19	4.22	4.36	4.31	4.3	4.28	4.47	4.47	4.54	4.4	4.61	4.44	4.41	4.27	4.28	4.44	4.5	4.38	4.44	4.57	4.52	4.54	4.59	4.62	4.52	4.73	4.44	4.5	4.66	4.47	4.63	4.31	4.41	4.35	4.43	4.31	4.39
AP4B1	5.69	5.98	6.04	5.83	5.82	5.94	5.79	5.79	5.77	5.86	5.76	5.8	5.82	5.78	5.74	5.91	5.39	5.96	5.83	5.91	5.92	5.94	5.88	5.71	6.09	5.93	5.92	6.05	5.97	5.8	5.74	5.39	5.72	5.51	5.64	5.24	5.32	5.5	5.68	5.52	5.69
DCLRE1B	5.33	5.44	5.18	5.31	5.02	5.15	5.18	5.3	5.48	5.16	5.01	5.04	5.3	5.4	5.54	4.99	5.23	5.2	5.22	5.21	5.03	5.04	5.36	5.26	5.65	5.12	5.1	5.06	5.23	4.41	4.71	5.03	4.79	4.98	4.8	4.41	4.96	4.97	4.69	4.49	5.01
HIPK1	4.38	4.41	4.62	4.64	4.62	4.62	4.66	4.79	4.84	4.7	4.48	4.66	4.65	4.66	4.92	4.64	4.76	4.8	4.59	4.72	4.66	4.74	4.23	4.6	4.52	4.61	4.61	4.45	4.49	4.51	4.6	4.74	4.46	5.65	4.44	4.89	4.57	4.55	4.66	4.81	4.65
OLFML3	5.24	5.27	5.37	5.15	6.23	5.29	5.58	5.05	5.04	5.4	5.5	5.05	5.5	5.01	5.01	5.84	5.38	5.3	5.43	5.08	5.4	5.77	5.32	5.51	5.09	5.71	5.45	4.92	5.38	6.61	5.75	6.45	6.5	5.71	6.82	6.77	7.43	6.99	5.69	6.69	6.29
SYT6	3.85	3.81	3.73	3.57	3.85	3.75	3.76	4.17	3.99	3.69	4.11	3.99	4.04	3.73	3.84	3.93	3.62	3.94	3.71	3.83	3.93	3.97	4.02	3.95	3.84	4.02	3.96	4	3.72	3.91	3.71	3.63	3.89	3.45	3.78	3.77	3.87	3.85	3.7	3.89	3.74
TRIM33	5.99	6.12	5.95	5.97	6.3	6.51	6.11	6.2	6.27	6.13	6.26	6.35	6.2	6.24	6.33	6.23	6.16	6.27	6.3	6.31	6.32	6.22	6.27	6.06	6.28	6.24	6.31	6.2	6.33	6.66	6.36	6.67	6.47	6.2	6.32	6.75	6.57	6.55	6.38	6.79	6.46
BCAS2	7.18	6.87	7.12	7	6.89	7.15	7.07	7.15	7.22	6.92	6.88	7.07	7.13	7.08	6.9	6.93	6.89	7.08	6.93	7.17	7.13	7.19	6.89	7.09	7.16	7.02	7.1	6.95	7.05	7.46	6.79	7.31	7.3	7.05	7.09	7.06	7.16	7.07	6.93	7.48	7
DENND2C	5.2	5.48	5.64	5.84	5.52	5.63	5.48	5.49	5.36	5.55	5.5	5.63	5.21	5.33	5.02	5.74	5.69	5.8	5.62	5.3	5.51	5.77	5.45	5.58	5.55	5.84	5.72	5.2	5.75	6.26	5.73	6.43	5.89	5.93	5.76	6.29	6.2	5.96	5.57	6.21	5.86
AMPD1	4	4.38	4.27	4.11	3.76	3.99	3.98	4.35	3.94	4.08	4.12	3.87	5.62	4.04	4.09	4.53	4.53	3.84	5.21	4.34	4.25	4.18	4.32	3.8	4.09	4.98	4.59	4.28	5.27	3.7	4.43	3.65	3.93	3.74	3.82	3.71	3.75	3.86	4.26	3.64	3.86
NRAS	6.52	6.08	6.16	6.04	5.94	6.09	6.12	5.96	6.14	6	5.93	6.2	6.11	6.07	6.22	5.88	5.86	6.02	5.85	6.22	5.94	5.85	6.03	5.83	6.19	6.01	6.01	5.88	5.91	5.33	5.46	5.78	5.83	5.8	5.77	5.09	5.69	5.76	5.4	5.36	5.6
CSDE1	7.96	8	7.92	8.13	8.05	8.05	7.96	8.03	7.97	8.16	7.94	8.08	8.21	8.02	8.28	7.79	8.08	7.94	7.95	7.93	8.03	7.99	8.11	8	7.8	7.98	7.92	8.07	7.73	8.23	8.25	7.94	7.9	7.75	8.15	8.12	8.05	8.09	8.35	7.93	8.09
SIKE1	5.23	4.86	4.82	4.69	4.5	4.87	4.37	4.27	4.19	4.46	4.5	4.5	4.53	4.55	4.32	4.57	4.51	4.56	4.24	4.47	4.45	4.34	4.65	4.66	4.49	4.62	4.6	4.17	4.63	4.39	4.45	5.04	4.55	4.89	4.61	4.72	4.39	4.66	4.22	4.72	4.57
SYCP1	4.21	4.07	3.91	3.9	4.13	3.79	4.25	3.89	3.97	3.99	4.24	4.25	3.89	4	3.98	3.91	4.06	4.09	4.06	4	3.88	4.01	4.05	4.13	4.23	3.88	4.05	4.12	3.88	4.28	3.97	4.06	4.01	4.11	3.96	4.08	4.13	4.34	3.89	4.05	3.97
TSHB	4.57	4.49	4.28	4.24	4.33	4.29	4.29	4.28	4.26	4.29	4.26	4.36	4.34	4.26	4.38	4.2	4.23	4.14	4.33	4.32	4.31	4.26	4.65	4.57	4.48	4.53	4.38	4.52	4.32	5.62	4.35	4.81	4.27	5.3	4.39	4.39	4.74	4.44	4.47	4.44	4.19
TSPAN2	4.36	4.77	4.91	5.1	4.63	5.02	4.65	4.85	4.68	4.32	4.78	5.02	4.4	4.58	3.94	4.62	4.44	4.95	4.7	4.52	4.75	4.7	4.58	4.79	5.25	5.1	5.1	4.39	4.53	5.22	4.63	6.32	5.07	5.86	5.16	5.92	5.5	5.26	4.79	6.28	5.03
NGF	4.19	4.28	4.49	4.37	4.26	4.22	3.97	4.12	3.84	4.21	4.12	4.4	4.38	4.18	4.04	4.15	4.51	4.1	4.09	4.1	4.18	4.15	4.57	4.29	4.2	4.52	4.06	3.99	4.23	4.57	4.86	4.88	4.76	4.95	4.45	4.71	4.73	4.46	4.88	4.51	4.35
VANGL1	6.28	6.55	6.56	6.49	6.62	6.49	6.63	6.56	6.6	6.55	6.74	6.69	6.45	6.25	6.37	6.53	6.74	6.65	6.64	6.41	6.47	6.56	6.6	6.63	6.36	6.61	6.49	6.5	6.37	6.74	6.52	7	6.34	6.85	6.66	6.75	7.02	6.69	6.44	6.6	6.61
CASQ2	4.62	4.19	4.72	4.42	4.35	4.17	4.46	5.09	5.27	4.15	4.06	4.63	3.89	4.64	3.92	4.77	3.92	4.38	4.51	4.04	5.01	4.09	4.31	4.94	5.32	4.58	5.58	4.85	4.53	6.1	6.04	6.35	6.44	5.22	5.04	6.66	5.92	4.9	5.86	7.25	6
NHLH2	4.66	4.64	4.63	4.28	4.23	4.41	4.33	4.29	4.17	4.51	4.86	4.27	4.2	4.33	4.52	4.19	4.31	4.05	4.24	4.11	4.19	4.3	4.68	4.45	4.5	4.23	4.22	4.41	4.39	5.13	4.15	4.41	4.32	4.74	4.25	4.08	4.45	4.22	4.22	4.25	4.13
SLC22A15	6.87	6.55	6.67	6.58	6.45	6.38	6.82	6.52	6.54	6.74	6.97	6.55	6.47	6.69	6.86	6.53	6.86	6.52	6.22	6.71	6.56	6.74	6.44	6.45	6.49	6.28	6.31	6.52	5.78	6.06	6.14	5.77	5.66	6.29	5.96	5.63	5.99	5.97	6.13	5.91	6.26
MAB21L3	4.32	4.21	4.14	4.22	4.29	4.12	4.23	4.09	4.08	4.17	4.24	4.22	4.23	4.28	4.32	4.16	4.07	3.94	4.25	4.4	4.31	4.23	4.62	4.5	4.14	4.23	4.33	4.26	4.33	4.1	4.32	4.44	4.18	4.13	4.27	4.43	4.25	4.53	4.42	4.28	4.09
ATP1A1	8.91	8.7	9	8.88	8.75	8.84	8.97	8.83	8.98	8.78	8.93	9	8.67	8.87	8.94	8.87	8.61	8.96	9.01	8.95	8.91	8.9	8.73	8.89	8.95	8.79	8.83	8.71	8.63	8.06	8.94	8.65	9.06	9.15	8.66	9.01	8.73	8.81	8.93	8.66	8.89
CD58	6.1	5.69	6.17	6.13	5.9	6.11	6.16	6.07	6.14	5.8	5.74	6.06	6.03	6.19	5.92	6.01	5.86	5.84	5.89	6.28	6.04	5.98	5.89	6.1	6.35	5.91	6.08	6.06	5.72	5.57	5.54	6.09	5.69	6.01	5.84	5.26	5.86	5.75	5.55	5.59	5.64
IGSF3	3.89	3.83	3.7	3.42	3.8	3.98	3.67	3.88	3.63	3.85	3.65	3.71	3.63	3.53	3.75	3.68	3.86	3.75	3.7	3.76	4.05	3.59	3.53	3.88	3.29	3.66	3.83	3.66	3.93	3.87	3.73	3.75	3.8	4.02	3.9	3.64	3.66	3.53	3.84	3.52	3.81
CD2	8.13	7.85	8.53	8.22	7.77	8.37	8.07	8.5	7.47	8.72	8.14	7.92	8.51	8.1	8.29	8.01	8.53	7.67	8.07	8.09	7.95	8.41	7.82	7.61	7.69	7.97	8.26	9.07	8.48	5.86	7.65	5.58	6.73	7.4	7.92	6.25	5.27	7.84	7.6	5.62	7.77
CD101	3.95	3.88	4.27	4.2	4.07	4.11	4.16	3.84	3.97	4.05	4.08	4.09	4.25	4.07	4.04	4.26	4.05	4.07	4.06	4.02	3.92	4.09	3.89	3.99	3.88	4.18	4.07	4.14	4.15	3.72	4.11	4.01	4.08	3.79	3.97	3.77	3.79	3.94	4.12	3.82	3.71
TTF2	6.29	6.13	6.13	6.08	6.17	6.21	6.21	6.27	6.23	6.21	6.01	6	6.18	6.05	6.1	6.22	6.11	6.08	6.06	6.28	6.26	6.36	6.25	6.08	6.43	6.03	6.29	6.09	6	5.58	5.61	5.92	6.09	6	5.8	5.49	5.75	5.87	5.67	5.85	5.98
TRIM45	4.73	5.3	5.48	5.43	5.44	5.22	5.26	5.23	5.12	5.21	5.26	5.46	5.01	5.26	4.95	5.14	5.41	5.39	5.6	4.91	5.33	5.43	5.11	5.36	5.27	5.47	5.67	5.19	5.73	6.67	5.37	5.61	5.65	5.54	5.6	6.49	5.53	5.65	5.11	6.38	5.64
VTCN1	3.65	3.99	3.88	3.77	3.74	4	3.83	3.75	3.75	3.8	3.84	3.78	3.68	3.67	3.63	3.73	3.6	3.8	3.63	3.83	3.4	3.68	3.54	3.7	3.58	3.7	3.6	3.65	3.6	3.79	3.89	3.81	3.78	3.76	3.66	3.84	3.79	3.62	3.84	3.75	3.82
MAN1A2	5.36	6.04	6.07	6.44	6.35	5.84	5.93	6.22	6.06	6.32	6.18	6.18	6.26	5.92	5.98	6.29	6.27	6.02	6.06	5.89	5.96	6.02	5.91	6.04	5.2	6.2	5.85	5.98	5.94	6.5	6.48	6.23	6.18	6.24	6.52	6.56	6.17	6.22	6.46	6.39	6.35
GDAP2	5.29	5.13	5.09	5.18	5.1	5.26	5.13	5.22	5.25	5.07	5.06	5.1	5.09	5.13	5.14	5.21	5.21	5.17	5.01	5.14	5.06	5.14	5.1	5.03	5.16	5.06	5.07	5.13	5.07	4.84	5.05	4.9	4.76	4.98	4.79	4.91	5	4.92	5	5.15	4.91
WDR3	5.42	5.4	5.53	5.43	5.42	5.53	5.36	5.48	5.44	5.38	5.49	5.4	5.25	5.55	5.26	5.48	5.14	5.28	5.54	5.51	5.35	5.34	5.47	5.39	5.49	5.54	5.49	5.15	5.47	5.42	5.4	5.85	6.03	5.67	5.45	5.31	5.29	5.47	5.22	5.67	5.26
SPAG17	3.84	3.77	3.86	3.7	3.66	3.94	3.76	3.77	3.66	3.75	3.6	3.91	3.79	3.7	3.87	3.57	4.03	3.9	3.59	3.74	4.42	3.86	3.83	3.6	3.76	3.77	3.8	3.71	3.84	3.76	3.71	3.84	3.67	3.67	3.81	3.9	3.72	3.63	3.84	3.74	3.63
TBX15	4.97	5.02	5.39	5.33	5.41	5.3	5.86	4.96	5.22	5.2	5.59	5.24	5.38	5.18	5.13	5.08	5.45	5.53	5.19	4.92	5.29	5.21	5.02	5.35	5.5	5.49	5.55	5.01	5.58	4.13	5.46	4.18	5.13	5.58	5.27	4.99	4.84	5.4	5.44	4.37	4.78
WARS2	5.56	5.27	5.7	5.64	5.58	5.36	5.61	5.5	5.6	5.48	5.55	5.1	5.19	5.48	5.75	5.65	5.55	5.61	5.68	5.13	5.24	5.45	5.36	5.57	5.76	5.42	5.13	5.63	5.7	5.73	5.53	5.68	5.35	5.6	5.65	5.71	5.89	5.68	5.73	5.93	5.22
HAO2	3.58	3.83	3.73	3.75	3.82	3.7	3.74	3.8	3.98	3.65	3.61	3.69	3.53	3.65	3.82	3.71	3.63	3.75	3.82	3.62	3.77	3.73	3.7	3.84	3.59	3.63	3.65	3.73	3.79	3.63	3.8	3.69	3.64	4.26	3.8	3.69	3.76	3.72	3.78	3.71	3.58
HSD3B2	3.82	3.74	3.85	3.77	3.92	3.71	3.93	3.69	3.8	3.84	3.93	3.69	4.01	3.87	3.75	4	3.77	3.74	3.86	3.75	3.64	3.92	3.82	3.8	4.14	3.95	3.75	4	3.92	3.88	3.81	3.7	3.91	3.83	3.8	3.72	3.76	3.81	3.87	3.48	3.76
HSD3B1	3.71	3.74	3.8	3.74	3.94	3.75	3.65	3.77	3.73	3.8	3.83	3.67	3.86	3.94	3.87	3.8	4.13	3.84	3.86	3.72	3.67	3.71	3.82	3.8	3.8	3.56	3.73	3.61	3.86	3.55	3.84	3.7	3.84	3.71	3.67	3.81	3.79	3.81	3.81	3.67	3.89
ZNF697	5.43	5.1	5.07	4.94	4.84	5.3	4.88	5.11	5.22	4.89	5.04	5.08	4.96	5.06	5.26	5.09	4.98	4.82	5	5.21	5.28	5.09	5.08	4.64	5.4	4.99	4.72	4.8	4.75	4.45	4.58	4.79	4.76	4.49	4.7	4.36	4.71	4.56	4.41	4.57	4.85
PHGDH	5.41	4.97	5.52	4.8	5.38	6.01	5.43	5.78	6	5.49	6.03	6.11	5.25	5.99	6.21	5.85	5.69	5.84	6.2	5.73	6	5.79	5.05	5.71	5.8	5.56	5.96	5.24	5.87	7.37	7.02	7.26	8.08	6.56	6.67	8.28	7.19	6.58	7.15	7.82	6.99
HMGCS2	3.69	3.68	3.67	3.74	3.76	3.74	3.76	3.75	3.8	3.73	3.73	3.76	3.73	3.74	3.79	3.63	3.66	3.69	3.78	3.67	3.94	3.75	3.82	3.74	3.86	3.75	3.8	3.87	3.76	3.72	3.69	3.75	3.7	3.72	3.66	3.75	3.71	3.72	3.81	3.83	3.58
REG4	3.69	3.77	3.96	3.81	3.8	4.19	3.56	3.77	3.77	3.89	3.65	3.91	3.47	3.7	3.7	3.92	4.07	3.59	3.92	3.79	3.57	3.7	3.83	4.19	3.82	3.84	3.7	3.76	3.79	3.74	3.84	3.79	3.63	3.65	3.89	3.94	3.68	3.7	3.54	3.57	3.79
ADAM30	3.88	4.02	4.06	3.88	3.97	3.97	3.62	3.74	3.85	3.77	3.89	3.87	4.01	3.8	3.81	4.12	3.97	3.73	3.69	3.69	4.38	3.88	3.87	3.75	3.77	4.1	3.87	3.79	3.61	3.87	4.02	3.78	4.01	3.66	3.98	3.97	3.82	3.87	3.89	3.86	3.84
NOTCH2	7.6	6.35	7.4	6.97	6.61	6.94	6.84	6.96	7.21	7.26	6.8	7.22	6.93	7	7.33	7.16	6.62	6.65	6.67	7.2	7.08	7.17	6.35	6.69	7.15	6.77	7.13	7.36	6.26	6.72	7.02	7.34	6.34	7.13	7.72	7.02	7.15	7.54	7.01	7.08	6.91
SEC22B	7.38	7.22	7.27	7.12	7.13	7.15	7.07	7.19	7.22	7.16	7.11	7.21	7.15	6.98	7.28	7.09	7.2	7.13	6.93	7.28	7.03	7.16	7.3	7.07	6.88	6.95	7.08	7.11	7.12	6.98	6.98	6.95	7.06	6.92	6.98	6.78	6.91	7.1	7.06	6.98	6.78
PPIAL4A	9.58	9.29	9.39	9.29	9.24	9.4	9.36	9.22	9.25	9.36	9.32	9.39	9.2	9.31	9.49	9.32	9.24	9.21	9.37	9.6	9.15	9.13	9.39	9.47	9.52	9.35	9.57	9.2	9.35	8.86	9.3	9.56	9.36	9.21	9.2	9.1	9.5	9.23	9.08	9.31	8.95
FCGR1B	8.03	7.68	7.99	8.28	7.69	7.91	7.92	8.17	7.9	7.86	7.62	7.65	8.09	8.22	7.91	7.87	7.85	7.88	7.82	8.05	7.96	7.89	7.75	8.41	7.69	7.58	8.02	7.68	7.49	5.62	6.62	5.91	6.44	6.96	7.16	4.7	5.55	7.01	6.73	4.56	7.33
NBPF15	6.38	6.44	6.71	6.77	6.6	6.67	6.65	6.67	6.67	6.99	6.67	6.66	6.91	6.7	6.66	6.8	6.81	6.78	6.89	6.85	6.76	6.72	6.38	6.58	6.65	6.81	6.83	6.73	6.6	6.81	6.7	6.11	6.23	6.54	6.54	6.76	6.33	6.43	6.6	6.19	6.86
FAM72D	5.16	4.79	4.84	4.9	4.82	4.59	4.72	4.47	4.89	4.57	4.95	4.53	4.93	4.75	4.44	4.87	4.78	4.93	4.68	4.55	4.78	4.66	4.73	4.58	4.7	4.78	4.6	4.65	4.55	4.52	4.43	4.11	4.47	4.51	4.42	3.89	4.55	4.54	4.29	3.74	4.35
PDZK1	3.85	3.73	4.07	4.1	3.91	3.91	3.95	3.86	3.96	3.95	3.8	4.17	3.61	3.88	3.81	3.87	4.09	3.8	3.84	3.79	3.69	3.83	3.77	3.76	4.15	3.93	3.97	3.95	3.98	4.33	4.3	4.05	4.25	4.36	3.79	4.18	3.8	3.93	4.32	4.24	3.89
CD160	4.22	3.81	4.13	4.06	4.05	3.96	3.62	3.96	4.06	3.7	3.87	3.85	3.85	4.24	4.04	3.9	3.87	4.09	3.94	3.91	3.82	3.63	3.69	3.71	4.08	4.14	3.98	4.39	4.4	3.93	3.81	3.91	3.85	3.87	3.87	3.79	3.7	3.99	3.7	3.88	3.7
RNF115	6.1	5.86	6.3	6.3	6.47	6.39	6.32	6.4	6.54	6.26	6.22	6.42	6.26	6.36	6.13	6.34	6.21	6.4	6.43	6.19	6.44	6.28	5.82	6.38	6.14	6.19	6.39	6.42	6.21	7.59	6.82	7.52	6.59	7.31	7.08	7.44	7.89	7.15	6.84	7.08	6.75
POLR3C	6.16	5.87	5.89	5.87	5.73	5.94	6.06	5.78	5.89	5.74	5.97	5.8	5.87	5.94	5.89	5.78	5.84	5.81	5.93	5.93	5.68	5.8	5.95	5.71	6.17	5.83	5.96	5.75	5.91	5.87	5.92	6.15	6.11	5.9	5.87	5.79	5.98	5.78	5.85	6.17	5.7
NUDT17	5.1	4.98	4.9	5.09	4.79	4.85	5.16	4.78	5.04	4.61	4.97	5.15	4.96	4.93	5.03	4.63	5	5.03	4.93	4.68	4.83	4.83	4.86	4.85	4.94	5.07	4.89	5.01	4.81	5.03	4.63	5.15	4.97	4.89	4.88	4.49	5	4.8	4.59	4.56	4.68
ANKRD35	7.2	7.87	7.86	7.83	8.6	7.98	7.66	7.95	7.14	7.97	8.37	8.17	7.83	7.99	6.97	7.89	8.12	7.98	8.19	7.19	7.52	7.81	7.95	8.1	6.85	8.08	7.38	7.23	7.93	8.8	8.23	8.66	8.66	8.45	8.66	8.51	8.54	8.57	8.21	8.72	8.27
ITGA10	7.67	7.56	8.03	8.6	8.11	8.13	8.8	8.13	8.28	7.8	8.46	8.59	7.83	8.32	7.01	7.52	7.89	8.51	8.18	7.16	8.15	7.74	7.57	8.22	8.24	8.67	8.33	7.83	8.11	8.67	8.18	8.96	8.61	8.9	9.07	8.78	9.3	8.9	8.13	8.44	8.04
PEX11B	6.81	6.78	5.88	5.9	6.39	6.67	6.58	6.44	6.52	6.5	6.49	6.52	6.59	6.66	6.81	6.48	6.48	6.49	6.55	6.73	6.56	6.51	6.49	6.53	7.02	6.48	6.76	6.53	6.62	6.19	6.43	6.46	6.47	6.01	6.56	6.15	6.29	6.48	6.28	6.5	6.32
RBM8A	8.83	8.95	8.91	8.96	8.9	8.94	8.89	9.04	8.99	9.03	9.06	8.99	9	8.91	8.87	8.97	8.9	8.95	8.99	8.94	8.96	8.96	8.98	8.87	8.86	8.92	8.84	8.94	8.81	8.73	9.09	9.16	9.24	8.94	8.78	9.13	8.77	8.79	9.08	9.17	8.93
LIX1L	5.57	5.55	5.74	5.86	5.95	5.9	5.85	5.99	5.98	6.05	5.85	5.93	5.88	5.9	5.68	5.94	6.12	6.05	6.07	5.8	5.9	5.93	5.7	5.86	5.76	5.84	6.06	6.02	5.96	6.32	6.13	6.42	6.02	5.99	6.01	6.52	6.24	6.12	6.17	6.32	6.12
ANKRD34A	3.98	3.67	4.15	3.95	3.89	4.1	4	4.17	3.95	3.87	4.02	3.9	3.8	3.92	3.88	4.13	3.95	3.94	3.95	4	3.84	3.89	3.98	3.96	4.16	4.21	4.04	4.23	3.8	3.93	4.02	4.5	4.43	3.91	4.13	4.11	3.93	4.06	3.95	4.72	4.02
POLR3GL	8.19	8.29	8.48	8.46	8.4	8.51	8.51	8.56	8.49	8.51	8.51	8.34	8.44	8.47	8.42	8.46	8.59	8.45	8.42	8.26	8.47	8.54	8.27	8.55	8.39	8.44	8.49	8.61	8.51	8.59	8.25	8.31	8.17	8.42	8.46	8.26	8.39	8.57	8.4	8.41	8.49
TXNIP	9.53	9.67	10.05	9.81	9.73	9.97	9.67	9.79	9.54	9.93	10.36	9.65	9.85	9.65	9.31	10.18	10.19	9.91	9.77	9.53	9.59	9.97	9.73	9.84	9.14	9.9	9.6	10.16	9.43	9.19	10.17	8.53	8.59	9.67	10.14	8.88	8.98	10.13	10.28	9.27	9.75
NBPF10	6.35	6.6	7.15	7.23	7.21	6.98	6.9	7.36	7.33	7.31	7.17	7.02	7.28	6.96	7.32	7.14	6.94	7.13	7.06	7.21	7.08	7.18	6.66	6.92	6.43	6.89	6.88	7.09	6.94	7.21	6.98	6.84	6.7	6.92	7.07	6.86	6.64	6.92	6.87	6.29	7.3
FMO5	4.36	4.28	4.39	4.23	4.11	4.18	4.03	4.25	4.08	3.95	4.07	4.14	4.17	4.24	4.14	4.29	4.3	4.17	4.09	3.96	4.51	4.15	4.18	4.25	4.44	4.04	4.47	4.03	4.03	4.05	3.98	4.08	3.92	4.08	3.92	3.98	4.14	4.16	3.91	4.46	4.07
CHD1L	6.96	6.51	6.73	6.49	6.62	6.63	6.67	6.52	6.62	6.52	6.5	6.86	6.32	6.47	6.68	6.61	5.2	6.7	6.36	6.7	6.57	6.41	6.5	6.63	6.66	6.6	6.39	6.55	6.48	6.27	7.18	7.03	6.59	6.78	6.37	7.07	6.79	6.64	7.2	6.7	6.59
BCL9	4.48	4.66	4.2	4.51	4.81	4.6	4.37	4.86	4.52	4.82	4.74	4.81	4.43	4.86	4.66	4.91	5.06	4.68	4.72	4.45	4.88	4.55	4.87	4.53	4.01	4.68	4.49	4.54	4.97	5.58	5.04	5.18	5.08	4.83	5.01	5.5	5.23	4.93	5.13	5.47	5.07
ACP6	4.46	4.48	4.63	4.4	4.25	4.21	4.58	4.37	4.68	4.21	4.52	4.58	4.06	4.4	4.24	4.41	4.45	4.55	4.55	4.3	4.53	4.38	4.22	4.25	4.84	4.32	4.22	4.3	4.4	4.74	4.73	4.98	4.75	4.53	4.54	4.57	4.67	4.81	4.71	4.81	4.53
GJA5	5.06	4.85	4.62	4.62	4.28	4.47	5.14	4.5	4.95	4.46	4.89	5.03	4.77	4.76	4.45	4.67	4.72	4.9	5.12	4.44	4.74	4.79	4.88	4.7	5.05	4.7	4.88	4.45	4.66	5.92	4.6	5.58	5.87	5.63	5.36	4.5	5.38	5.56	4.71	4.81	5.02
GJA8	3.84	3.66	3.77	3.9	3.9	3.88	4.05	3.92	3.98	3.8	3.77	4	3.93	3.78	3.94	4.02	3.68	3.84	3.86	3.84	3.72	3.77	4.06	3.84	3.75	3.87	3.78	3.82	3.7	3.97	4.05	3.7	3.65	3.91	3.92	3.9	4.02	4	3.79	3.93	3.64
GPR89B	5.72	5.58	5.5	5.55	5.41	5.56	5.57	5.68	5.58	5.42	5.47	5.46	5.54	5.51	5.51	5.51	5.54	5.44	5.47	5.68	5.48	5.58	5.7	5.47	5.47	5.7	5.52	5.44	5.5	5.31	5.36	5.61	5.52	5.44	5.65	5.05	5.83	5.5	5.34	5.35	5.41
NBPF11	5.85	6.26	6.58	6.48	6.44	6.63	6.23	6.49	6.52	6.53	6.58	6.26	6.37	6.44	6.45	6.52	6.26	6.42	6.49	6.51	6.49	6.47	6.36	6.41	6.7	6.29	6.66	6.22	6.59	6.47	6.21	6.42	6.33	6.51	6.11	6.38	6.11	6.42	6.07	6.11	6.43
PPIAL4G	6.34	6.82	6.62	6.83	6.55	6.44	6.37	6.36	6.22	6.79	6.51	6.57	6.6	6.63	6.64	6.31	6.61	6.24	6.74	6.58	6.36	6.42	6.95	6.66	6.43	6.81	6.67	6.88	6.63	6.59	6.37	6.38	6.25	6.9	6.62	6.63	6.12	6.32	6.34	6.01	6.53
NBPF14	6.71	6.94	7.54	7.44	7.35	7.33	7.25	7.37	7.64	7.37	7.38	7.25	7.41	7.25	7.45	7.36	7.1	7.45	7.44	7.48	7.48	7.51	6.89	7.35	7.55	7.3	7.36	7.35	7.38	7.4	7.12	7.39	7.21	7.42	7	7.19	7.13	7.4	7.08	7.02	7.58
PDE4DIP	4.42	4.3	4.64	4.46	4.5	4.57	4.62	4.47	4.51	4.5	4.22	4.47	4.15	4.29	4.5	4.26	4.5	4.58	4.27	4.33	4.46	4.35	4.21	4.44	4.47	4.44	4.45	4.15	4.53	4.44	4.45	4.99	4.18	4.3	4.65	4.53	5	4.87	4.5	4.86	4.26
SV2A	5.28	5.07	4.87	4.89	5.28	4.96	5.05	5.1	4.99	5.04	5.08	5.27	5.05	5.13	5.21	4.94	5.05	5.22	5.29	5.25	5.18	5.17	5.3	5.33	5.14	5.1	5.09	5.17	5.1	5.4	5.3	5.63	5.37	5.09	5.45	5.64	5.54	5.54	5.39	5.61	5.2
SF3B4	4.15	3.9	4.46	4.31	4.23	4.29	4.33	4.48	4.67	4.21	4.2	4.25	4.08	4.5	4.14	4.27	4.37	4.39	4.31	4.55	4.27	4.28	3.91	4.18	4.55	4.14	4.27	4.13	4.3	3.89	4.35	4.89	4.65	4.49	4.18	4.46	4.37	4.46	4.18	4.45	4.29
OTUD7B	4.35	5.11	4.94	4.93	5.36	5.3	5.11	5.06	4.85	5.08	5.16	5.32	4.94	5.14	4.58	5.13	5.2	5.25	5.4	4.66	5.34	5.11	5.03	5.27	4.83	5.25	5.27	4.9	5.28	5.98	5.79	6.26	5.57	5.54	5.7	6.46	5.88	5.65	5.76	6.14	5.42
VPS45	6.69	6.46	6.13	6.12	6.15	6.26	6.09	6.31	6.28	6.23	5.96	6.19	5.63	6.34	6.16	6.21	6.27	6.31	6.25	6.17	6.32	6.37	6.53	6.34	6.43	6.25	6.3	6.38	6.3	6.63	6.31	6.42	6.22	6.23	6.12	6.6	6.34	6.08	6.49	7.01	6.26
PLEKHO1	10.64	10.87	10.78	10.77	10.77	10.69	10.47	10.65	10.73	10.69	10.64	10.73	10.92	10.6	10.69	10.77	10.77	10.75	10.8	10.66	10.55	10.86	10.95	10.48	10.55	10.72	10.67	10.81	10.27	10.25	10.2	10.62	10.27	10.27	10.16	10.8	10.54	10.26	10.23	10.49	10.57
ANP32E	6.15	6.49	6.74	6.82	6.97	6.59	6.68	6.71	6.6	6.85	6.74	6.78	6.67	6.69	6.4	6.65	6.97	6.56	6.72	6.49	6.42	6.61	6.5	6.65	5.59	6.86	6.4	6.54	6.57	7.77	7.4	7.16	6.98	6.81	7.17	7.57	6.32	6.98	7.35	7.1	6.88
CA14	4.2	4.24	4.25	4.13	4.3	4.28	4.04	4.1	4.23	4.24	3.94	4.18	4.21	4.3	4.22	4.18	4.02	4.14	4.18	4.34	4.33	4.1	4.09	4.21	4.07	4.19	4.19	4.17	4.14	4.07	4.03	4.13	4.24	4.23	4.38	4.13	4.15	4.25	4.14	4.26	4.06
APH1A	7.2	6.69	6.83	6.69	6.41	6.62	6.76	6.82	7.07	6.73	6.64	6.68	7.06	6.33	6.87	6.43	6.56	6.85	6.38	6.81	6.77	6.97	6.58	6.65	6.58	6.55	6.67	6.89	6.63	5.81	6.59	6.27	6.53	6.32	6.67	6.23	6.31	6.38	6.57	6.06	6.69
C1orf54	9.58	9.61	9.62	9.81	9.64	9.76	9.57	9.57	9.43	9.63	9.62	9.68	9.77	9.56	9.37	9.52	9.8	9.52	9.54	9.57	9.56	9.59	9.48	9.65	9.17	9.46	9.47	9.56	9.32	10.16	9.27	8.9	9.06	9.36	9.46	9.47	8.81	9.21	9.26	9.47	9.65
MRPS21	9.21	8.97	8.88	9.05	8.95	8.96	8.88	8.97	9.1	8.83	8.96	8.96	8.89	8.9	8.89	8.86	8.89	8.91	8.98	8.87	8.89	9.03	9.1	9.15	9.04	8.96	9.02	9.02	9.01	9.36	9.07	8.94	9.02	8.93	9.12	8.86	9	9.05	8.94	9.15	8.84
PRPF3	6.46	6.21	6.04	6.03	5.9	5.96	5.98	5.87	5.95	5.94	6.02	5.99	5.94	6.02	5.9	5.92	5.95	6.07	6.03	5.89	5.8	6.04	6.19	6.02	5.94	5.9	5.95	6.01	6.06	6.5	6.12	5.85	6.1	5.92	5.86	6.18	5.88	5.9	6.08	5.98	6.06
RPRD2	7.05	6.8	6.45	6.75	6.46	6.55	6.57	6.38	6.41	6.29	6.44	6.53	6.21	6.4	6.27	6.41	6.55	6.43	6.6	6.32	6.13	6.45	6.88	6.68	6.19	6.65	6.51	6.32	6.71	6.76	6.54	6.49	6.61	6.18	6.48	6.99	6.53	6.49	6.5	6.34	6.17
TARS2	6.7	6.52	6.39	6.68	6.47	6.4	6.54	6.54	6.48	6.59	6.47	6.46	6.72	6.44	6.61	6.42	6.58	6.37	6.52	6.6	6.58	6.68	6.64	6.57	6.69	6.57	6.5	6.68	6.32	6.13	6.16	5.75	6.23	6.2	6.25	5.89	6.09	6.16	6.15	5.45	6.27
ECM1	8.54	8.18	7.48	7.47	7.43	7.49	7.78	7.13	7.47	7.72	7.46	7.68	7.24	7.38	7.62	7.49	7.73	7.58	7.27	7.38	7.27	7.68	8.28	7.92	7.77	7.43	7.36	7.18	7.52	5.92	6.76	5.55	6.66	6.95	6.9	6.17	7.18	6.94	6.82	5.88	7.36
ADAMTSL4	6.12	5.29	4.74	5.02	4.66	5.07	4.96	4.48	4.63	4.67	4.93	4.66	4.79	4.87	4.93	4.77	4.49	4.84	4.56	5.04	4.82	4.82	5.42	5.34	4.75	4.91	4.88	4.65	4.59	5.37	4.97	5.04	4.73	5.41	4.59	5.09	5.08	4.8	5.03	4.15	4.66
MCL1	8.87	8.01	8	8.38	8.37	8.03	8.47	8.1	8.29	7.86	8.24	8.01	8.36	8.09	7.96	8.11	7.82	8.16	8.45	8.02	8.24	7.84	8.01	8.44	8.09	8.07	7.99	8.56	7.99	7.97	8.28	7.88	7.87	8.44	8.21	8.01	8.22	8.46	8.24	7.8	7.99
ENSA	6.45	6.56	7.02	6.77	6.89	7.07	7.08	7.17	7.32	6.96	6.85	6.91	7.19	7.06	7.06	7.04	6.68	7	6.95	7.21	7.18	7.15	6.54	7.16	7.08	7.03	7.15	7.18	6.96	7.27	7.13	7.41	7.12	7.02	6.93	6.97	7.4	7.05	7.25	7.28	7.11
GOLPH3L	6.55	6.71	6.48	6.67	6.74	6.69	6.75	6.79	6.72	6.49	6.58	6.73	6.62	6.66	6.65	6.85	6.78	6.64	6.71	6.54	6.54	6.64	6.73	6.66	6.64	6.68	6.71	6.51	6.76	6.77	6.49	6.41	6.44	6.85	6.57	6.31	6.6	6.6	6.52	6.69	6.48
HORMAD1	4.12	3.94	4.11	4.31	3.93	4.05	4.05	4.18	4.46	4.26	4.2	4.04	4.19	4.09	3.92	3.89	4.05	4.64	3.92	4.24	4	4.26	3.94	3.94	4.25	3.92	4.14	4.12	4.17	3.67	3.81	3.65	3.79	3.92	3.95	3.58	3.7	3.84	3.81	3.77	3.86
CTSS	7.13	6.5	6.33	6.44	6.33	6.84	6.62	6.82	6.91	6.54	6.21	6.81	6.61	6.81	7.22	6.6	6.37	6.49	6.16	7.15	6.7	6.59	6.38	6.17	7.12	6.32	6.67	6.6	6.51	4.55	6.15	4.32	4.77	5.52	5.85	4.68	4.87	5.96	6.12	4.56	5.87
CTSK	10.61	11.04	10.09	10.18	10.23	10.04	11.12	9.64	9.91	10.18	10.1	10.71	9.82	9.91	10.85	10.54	10.02	11.32	9.83	10.73	10.65	10.44	11.13	10.01	10.1	10.74	10.59	10.33	9.99	9.3	9.61	8.71	9.21	9.79	9.59	9.26	9.42	9.69	9.55	9.16	10.22
ARNT	5.32	5.33	5.24	5.18	5.43	5.48	5.39	5.33	5.43	5.52	5.3	5.43	5.29	5.45	5.39	5.46	5.78	5.44	5.38	5.19	5.38	5.34	5.34	5.5	5.02	5.46	5.22	5.24	5.49	5.62	5.49	5.64	5.49	5.35	5.36	5.73	5.41	5.31	5.74	5.3	5.57
SETDB1	7.76	7.9	7.75	7.74	7.65	7.79	7.62	7.59	7.69	7.71	7.75	7.57	7.68	7.7	7.73	7.85	7.68	7.72	7.67	7.65	7.74	7.77	7.8	7.65	7.73	7.72	7.76	7.69	7.7	7.68	7.47	7.3	7.52	7.35	7.4	7.3	7.35	7.37	7.38	7.22	7.74
ANXA9	4.38	4.12	4.07	4.05	4.01	3.96	4.04	4.09	4.18	4.08	3.92	3.97	3.91	4.14	4.21	4.12	4.12	4.08	3.98	4.15	4.07	4.07	4.11	4.05	4.42	4.03	4.33	3.91	4.03	3.71	3.93	3.81	3.86	4.13	3.79	3.76	3.83	3.8	3.92	3.78	3.8
BNIPL	3.73	4.04	3.83	3.94	3.8	3.78	3.79	3.54	3.74	3.91	3.97	3.77	3.79	3.79	3.68	3.54	3.63	3.75	3.71	3.96	3.56	3.78	3.71	3.77	3.78	3.66	3.67	3.92	3.8	3.78	3.68	3.75	3.62	3.64	3.73	3.77	3.69	3.88	3.82	3.7	3.61
C1orf56	8.02	7.82	7.65	7.77	7.56	7.77	7.66	7.59	7.62	7.51	7.78	7.62	7.69	7.68	7.59	7.69	7.69	7.67	7.61	7.65	7.57	7.54	7.92	7.7	7.33	7.68	7.64	7.69	7.59	7.06	7.65	7.25	7.46	7.56	7.49	7.6	7.39	7.48	7.64	7.17	7.38
CDC42SE1	5.61	5.61	6.19	6.15	6.29	6.36	6.45	5.87	5.93	6.29	6.39	6.25	6.22	6.23	6.22	6.59	6.38	6.17	6.35	6.42	6.08	5.85	5.69	6.34	5.85	6.2	6.15	5.88	6.12	5.58	6.35	6.06	6.25	6.52	6.04	6.11	5.68	6.12	6.43	5.82	6.09
MLLT11	6.67	6.73	6.74	6.52	6.33	6.55	6.93	6.5	6.55	6.43	6.37	6.68	6.49	6.42	6.26	6.3	6.74	6.58	6.39	6.43	6.65	6.41	6.69	6.6	6.54	6.21	6.57	6.38	6.07	6.13	6.69	6.74	6.55	6.76	6.43	7.11	6.6	6.5	6.8	7.27	6.29
GABPB2	6.34	5.92	6.1	6.05	6.09	6.2	6.22	6.04	6.24	6.36	6.44	6.08	6.26	6.33	6.12	6.62	6.35	6.4	6.28	6.01	6.07	6.16	5.98	6.09	6.11	6.19	6.28	6.3	6.23	6.95	6.32	6.04	6.44	6.22	6.43	6.31	6.11	6.36	6.41	6.25	6.12
SEMA6C	4.6	5.04	5.05	5.09	5.11	4.91	5.04	4.89	4.79	4.82	4.89	4.77	5.04	4.81	4.95	4.84	5.03	4.71	4.78	4.9	4.68	4.72	4.76	4.87	4.59	4.94	4.77	4.81	4.7	4.91	4.48	4.52	4.56	4.94	5.22	4.7	4.83	5.18	4.59	4.34	4.75
TNFAIP8L2	7.82	7.59	7.26	7.24	7.21	7.26	7.08	7.18	7.25	7.42	7.2	7.04	7.41	7.28	7.42	7.19	7.41	7.04	7.01	7.43	7.07	7.33	7.44	7.19	7.28	7.21	7.21	7.45	7.15	5.47	6.05	4.25	5.92	6.19	6.45	4.43	5.84	6.41	5.97	4.46	6.37
SCNM1	8.39	8.64	8.47	8.58	8.49	8.52	8.42	8.39	8.53	8.52	8.45	8.42	8.5	8.48	8.6	8.4	8.54	8.44	8.52	8.48	8.36	8.52	8.52	8.49	8.42	8.43	8.56	8.51	8.4	8.17	8.28	8.07	8.3	8.19	8.29	7.9	8.03	8.26	8.27	7.8	8.2
LYSMD1	4.9	5.24	5.36	5.4	5.6	5.67	5.62	5.59	5.46	5.24	5.62	5.6	4.91	5.43	4.97	5.56	5.5	5.47	5.66	5.22	5.3	5.37	5.24	5.54	5.33	5.62	5.46	5.31	5.84	6.22	5.7	5.96	5.66	5.6	5.81	5.7	5.81	5.83	5.87	6.11	5.36
TMOD4	4.15	4.44	4.35	4.6	4.3	4.56	4.33	4.41	4.17	4.26	4.38	4.28	4.32	4.46	4.39	4.5	4.32	4.33	4.19	4.28	4.23	4.25	4.33	4.25	4.55	4.33	4.38	4.88	4.54	4.62	4.17	3.97	4.2	4.22	4.11	4.16	4.07	4.28	4.16	4.37	4.39
VPS72	7.47	7.2	6.91	6.81	6.74	7.09	6.91	6.74	6.76	6.87	6.86	6.91	6.8	7.08	7.01	6.9	6.9	6.8	6.94	7.02	6.85	6.93	7.15	6.93	7.15	6.87	7.08	6.95	7.06	6.93	6.86	7.13	7.13	6.95	6.86	6.95	6.97	6.83	6.78	6.93	6.71
PIP5K1A	3.82	3.89	3.8	3.86	3.85	3.81	3.86	3.93	3.7	3.75	3.79	3.61	3.74	4.05	3.46	3.72	3.82	3.88	3.75	3.87	3.76	3.76	3.67	3.84	3.75	3.94	3.75	3.75	3.57	4.63	3.9	3.75	3.78	4.49	3.58	3.62	3.83	3.63	3.63	3.84	3.76
PSMD4	8.64	8.7	8.86	8.71	8.89	8.86	8.9	8.75	8.73	8.81	8.96	8.65	8.86	8.77	8.92	8.78	8.92	8.84	8.93	8.72	8.72	8.64	8.76	8.71	8.97	8.92	8.93	8.65	8.78	9.3	8.87	9.02	8.84	8.79	8.88	8.92	8.95	8.96	8.79	9.06	8.79
ZNF687	6.22	5.73	5.55	5.5	5.57	5.67	5.67	5.65	5.69	5.52	5.39	5.66	5.56	5.65	5.51	5.56	5.74	5.57	5.59	5.69	5.59	5.72	5.77	5.62	5.7	5.54	5.7	5.64	5.68	5.21	5.64	5.78	5.69	5.56	5.66	5.77	5.65	5.59	5.71	5.76	5.61
PI4KB	7.39	7.39	7.17	7.07	6.98	7.15	6.97	6.93	7.02	7.15	7.12	7.03	7.09	7.15	6.96	7.02	7.1	7.03	7.01	6.98	7.02	7.06	7.25	7.12	6.88	7.11	7.1	7.07	7.12	6.9	7.05	7.12	7.13	6.88	7.06	7.22	6.87	6.98	7.05	6.84	6.9
RFX5	6.82	6.68	6.56	6.51	6.59	6.73	6.49	6.71	6.53	6.51	6.46	6.42	6.69	6.66	6.66	6.53	6.46	6.41	6.58	6.59	6.59	6.62	6.67	6.49	6.95	6.54	6.86	6.48	6.58	6.12	6.27	6.57	6.65	6.41	6.43	6.53	6.26	6.21	6.32	6.78	6.52
SELENBP1	7.01	7.2	7.14	7.04	7.15	7.13	6.92	6.92	6.9	6.98	7.46	7.03	7.05	6.94	6.57	7.12	7.03	7.33	7.24	6.09	7.31	7.1	7.3	7.01	7.42	7.76	7.23	6.89	7.41	8.6	7.77	7.91	8.2	7.79	8.02	8.36	8.06	8.05	7.8	8.69	7.95
PSMB4	9.13	9.21	9.2	9.1	9.31	9.34	9.24	9.44	9.3	9.38	8.98	9.31	9.26	9.29	9.3	9.27	9.33	9.29	9.25	9.31	9.33	9.41	9.22	9.24	9.16	9.14	9.36	9.13	9.2	9.61	9.4	9.44	9.3	9.07	9.41	9.48	9.31	9.16	9.44	9.49	9.37
POGZ	6.87	6.84	6.8	6.99	6.9	6.93	6.76	6.79	6.83	6.76	7.06	6.84	6.72	6.79	6.51	6.95	6.84	7.01	6.8	6.7	6.85	6.88	7.02	6.81	6.67	7.18	6.78	6.9	7.21	7.07	6.87	6.68	6.67	6.76	6.59	6.98	6.88	6.72	6.86	7.09	6.6
CGN	3.85	3.98	4.02	3.72	3.92	3.79	3.69	4.04	3.79	3.87	3.58	3.86	3.86	3.78	3.69	3.8	3.82	3.88	3.95	3.83	3.66	3.7	3.94	4.1	3.83	4.05	3.98	3.6	4.06	3.82	3.94	4.01	3.77	4.13	3.76	4.06	3.93	3.78	3.96	4.13	3.72
TUFT1	6.53	6.14	6.68	6.49	6.35	6.63	6.69	6.64	6.54	6.22	6.51	6.66	6.47	6.54	6.44	6.37	6.41	6.38	6.66	6.35	6.46	6.41	6.3	6.6	6.75	6.39	6.68	6.33	6.48	6.92	6.67	7.23	6.63	7.15	6.88	6.81	7.28	6.8	6.65	6.9	6.46
SNX27	7.54	7.16	6.43	6.76	6.43	6.45	6.59	6.67	6.73	6.5	6.6	6.63	6.53	6.63	7.07	6.64	6.81	6.62	6.47	6.76	6.44	6.57	7.19	6.53	6.37	6.47	6.44	6.57	6.45	6.2	6.49	6.18	6.23	6.61	6.57	6.47	6.41	6.54	6.43	6.27	6.3
CELF3	4.24	4.12	4.07	4.21	4.11	4.02	4.14	4.26	4.04	4.12	4.16	4.03	4.05	4.05	4.25	4.06	3.99	3.93	3.92	4.02	4.12	4.05	4.04	4.19	3.79	3.81	4.03	4.13	4.15	3.98	3.94	3.99	3.86	4.01	4.18	4.33	4.23	4.13	3.83	4.01	4.15
RIIAD1	4.36	4.8	4.55	4.7	4.82	4.67	4.75	4.73	4.56	4.47	4.58	4.84	4.8	4.6	4.56	4.56	4.53	4.66	4.82	4.53	4.78	4.73	5.01	4.94	4.88	4.69	4.8	4.82	4.99	5.07	4.78	5.47	5.07	5.16	4.9	4.93	5.14	4.89	4.71	4.92	4.62
MRPL9	7.81	7.86	7.91	7.8	7.74	7.78	7.74	7.76	7.82	7.86	7.87	7.83	7.68	7.83	7.8	7.77	7.84	7.87	7.79	7.66	7.83	7.88	7.86	7.73	7.79	7.79	7.88	7.91	7.75	7.97	7.76	7.95	8.02	8.02	7.76	7.6	7.76	7.68	7.78	7.97	7.81
OAZ3	4.86	4.69	4.38	4.51	4.4	4.59	4.72	4.57	4.91	4.59	4.65	4.04	4.33	4.49	4.79	4.72	4.65	4.81	4.42	4.5	4.37	4.67	4.67	4.5	4.98	4.38	4.68	4.59	4.21	4.4	4.18	4.36	4.66	4.49	4.27	4.08	4.42	4.44	4.33	4.27	4.26
TDRKH	4.72	4.5	4.41	4.38	4.29	4.25	4.28	4.49	4.41	4.31	4.37	4.46	4.36	4.41	4.47	4.26	4.55	4.42	4.24	4.41	3.99	4.32	4.34	3.95	4.12	4.27	4.3	4.08	4.2	3.95	4.07	4.19	3.99	4.24	3.97	4.25	4.1	4.14	4.18	4.01	4.15
LINGO4	5.04	5.07	4.72	4.74	4.54	4.63	4.67	4.6	4.56	4.62	4.57	4.72	4.8	4.79	4.97	4.69	4.78	4.66	4.63	4.88	4.65	4.53	4.85	4.75	4.78	4.7	4.85	4.76	4.57	4.37	4.62	4.84	4.45	4.76	4.64	4.52	4.89	4.68	4.6	4.38	4.41
RORC	4.36	4.54	4.74	5.38	5.02	4.46	4.82	4.57	4.43	5.07	5.08	5.07	4.75	5.46	5.46	4.25	5.35	5.28	4.59	4.6	4.57	5.01	4.25	4.76	4.54	4.57	5.04	4.34	5.15	3.98	4.76	3.8	4.33	4.12	4.2	3.9	3.9	4.27	4.78	3.72	4.44
C2CD4D	3.97	3.95	3.78	3.88	4.08	3.86	3.86	3.94	3.95	3.87	4.03	4.13	4.05	3.93	3.88	3.97	3.65	3.87	4.05	3.7	3.79	4.14	3.98	4.07	4.11	4.07	3.72	3.98	3.87	4.03	4.03	3.58	3.69	4.01	3.9	3.82	3.9	3.85	3.88	3.89	3.95
THEM5	3.8	3.63	3.96	3.79	3.9	4.05	3.9	3.81	3.88	3.76	3.77	3.85	3.81	3.95	3.83	3.88	3.82	4.01	3.92	3.83	3.93	3.72	3.82	3.9	3.8	3.85	3.86	3.72	3.95	3.78	3.86	3.75	3.86	3.8	3.95	3.94	3.95	3.89	3.97	3.78	3.84
THEM4	6.12	6.03	5.75	5.95	5.47	5.73	6.07	5.64	5.67	5.93	5.69	5.99	5.95	5.88	5.79	5.9	5.74	5.42	5.51	5.6	5.68	5.94	6.22	5.95	5.66	5.74	5.71	6	5.3	5.37	5.52	5.45	5.9	5.68	5.68	5.04	5.28	5.82	5.46	5.28	5.61
S100A10	9.81	10.27	10.11	9.92	10.07	10.26	10.22	10.04	10.14	10.35	10.16	10.19	10.17	10.06	10.07	10.26	10.08	9.93	9.98	10.17	9.99	10.06	10.19	10.12	9.8	10.27	9.85	10.01	9.64	8.86	9.64	9.07	9.33	9.59	8.85	8.74	9.31	9.04	9.59	8.92	9.33
S100A11	10.5	9.51	9.01	9.16	8.55	9.08	8.98	8.84	9.27	8.79	8.82	9.15	8.74	9.2	9.19	9.04	8.92	8.99	8.67	9.36	8.85	9.09	9.47	9.22	9.1	8.98	9.03	9.15	8.68	7.62	8.38	8.67	8.51	8.62	8.34	7.93	8.51	8.28	8.37	7.99	8.13
TCHHL1	3.73	3.82	3.82	3.66	3.66	3.54	3.72	3.57	3.68	3.84	3.73	3.88	3.93	3.91	3.88	3.93	3.81	3.86	3.66	3.83	3.72	3.8	3.91	3.98	3.48	3.8	3.79	3.75	3.75	3.68	3.73	3.97	3.66	3.59	3.92	3.78	3.86	3.65	3.8	3.77	3.63
TCHH	6.2	5.52	5.48	5.82	5.42	5.6	5.96	5.26	5.12	5.38	5.28	5.58	5.79	5.42	4.81	4.97	5.86	5.39	5.59	5.16	5.14	5.68	5.4	5.96	5.22	4.9	5.71	5.01	4.7	4.16	4.83	3.93	4.14	5.6	4.87	4.24	4.43	4.9	4.55	3.84	4.83
RPTN	3.62	3.62	3.66	3.76	3.84	3.57	3.64	3.71	3.82	3.69	3.68	3.52	3.86	3.77	3.53	3.66	3.72	3.59	3.69	3.45	3.44	3.8	3.6	3.66	3.61	3.56	3.63	3.53	3.73	3.51	3.62	3.67	3.6	3.68	3.68	3.59	3.47	3.84	3.76	3.68	3.65
HRNR	3.8	3.64	3.69	3.53	3.7	3.34	3.63	3.79	3.98	3.66	3.88	3.94	3.46	3.7	3.82	3.61	3.29	3.59	3.59	3.76	3.53	4	3.83	3.65	3.7	3.75	3.69	3.43	3.75	3.86	3.44	3.75	3.77	3.53	3.6	3.77	3.68	3.52	3.62	3.79	3.51
FLG	3.92	3.78	3.85	3.46	3.78	3.76	3.65	3.74	3.83	3.86	3.61	3.79	3.76	3.92	3.71	3.76	4.11	3.86	3.97	3.88	4.04	3.67	3.72	3.91	3.59	3.78	3.99	3.68	3.86	4.19	3.65	3.84	3.66	4.66	4.01	3.68	3.87	3.62	3.97	3.89	3.98
FLG2	3.73	3.58	3.56	3.76	3.87	3.74	3.81	3.73	3.81	3.85	3.85	3.69	3.65	3.49	3.55	3.64	3.61	3.77	3.87	3.77	3.71	3.8	3.7	3.73	3.9	3.78	3.83	3.96	3.82	3.76	3.62	3.56	3.76	3.86	3.85	3.72	3.88	3.9	3.89	3.74	3.68
CRNN	3.87	3.95	3.88	3.89	3.92	3.89	3.86	3.99	3.89	3.88	3.89	3.92	3.92	3.9	3.98	3.87	3.82	3.95	3.97	4	3.91	3.89	4.04	4.08	3.99	3.98	4.04	3.9	3.95	3.94	3.93	3.88	3.88	3.86	3.93	3.91	3.93	3.81	3.99	3.93	3.86
LCE5A	3.72	3.69	3.8	3.69	3.72	3.83	3.62	3.71	3.8	3.95	3.7	3.64	3.97	3.71	3.6	3.85	3.7	3.66	3.9	3.69	4.2	3.5	3.65	3.6	3.74	3.79	3.72	3.64	3.91	3.71	3.68	3.51	3.59	3.91	3.75	3.88	3.81	3.64	3.83	3.85	3.58
CRCT1	3.92	3.69	3.59	4.03	3.74	3.91	4.08	3.66	3.81	3.83	3.81	3.9	4.06	3.94	3.71	3.66	3.83	3.45	3.73	3.92	3.55	3.65	3.72	3.93	3.9	3.94	3.96	3.59	3.67	3.71	3.58	3.67	3.57	3.73	3.85	3.82	3.9	3.73	3.54	3.73	3.76
LCE3E	3.98	4.2	3.8	4	4.02	4.34	4.04	4.08	3.91	3.81	3.97	3.8	3.89	3.91	3.98	3.93	3.93	3.99	3.99	4.01	3.94	4.28	3.98	4.08	3.97	4.3	3.91	4.17	3.82	5.32	3.99	4.02	4.16	4.63	4.08	4.36	4.19	4.17	4.05	4.18	4
LCE3D	4	4.07	4.42	3.77	3.91	3.88	3.97	4.07	3.75	3.87	3.93	3.96	3.9	3.76	3.98	3.85	3.65	3.91	4	4.01	3.89	4.02	3.98	4.05	3.76	3.97	4.02	4	4.06	3.74	4.03	3.82	3.93	3.97	3.85	3.96	3.82	3.86	3.79	4.01	3.66
LCE3C	3.65	3.88	4.06	3.9	4.11	3.8	3.83	3.86	3.84	4	3.99	3.96	3.71	3.88	3.9	3.91	3.8	3.87	4.11	3.97	3.76	3.87	3.96	3.99	4	3.75	3.76	4.36	3.86	3.97	3.82	3.9	3.94	3.99	4.05	4.24	3.93	3.97	4.03	3.87	3.95
LCE3B	4.14	4.17	4.08	3.84	4.15	4.1	4.02	3.97	3.82	4.12	3.81	4.12	4.04	4.04	4.14	4	4.24	3.99	3.98	4.01	4.08	4.1	3.99	4.12	4.17	3.99	3.96	4.07	3.93	3.96	3.98	4.21	3.98	4.4	4.09	4.05	4.01	4.11	3.99	3.94	4.01
LCE3A	3.98	3.9	4	3.87	3.83	4.2	3.98	3.87	3.97	4.02	4.15	4.29	3.86	4.09	3.99	4.06	4.01	3.76	3.95	3.93	4.58	4.11	3.85	3.92	3.76	3.75	3.92	3.95	3.94	3.96	4.01	3.75	4.01	3.83	4.09	3.79	3.85	3.88	3.89	4.15	3.82
LCE2D	3.78	3.95	3.85	3.77	3.71	3.84	3.67	3.77	3.8	3.76	3.57	3.91	3.67	3.91	3.68	3.83	3.94	3.95	3.79	3.7	3.55	3.76	3.78	3.96	3.76	4	3.77	3.56	3.82	3.65	3.9	3.96	3.73	4.02	3.82	3.83	3.84	3.74	3.55	3.92	4.09
LCE2C	3.73	3.73	3.92	3.83	3.89	3.84	3.54	3.66	3.74	3.97	3.89	3.48	3.71	3.74	3.85	4.49	3.81	3.7	3.71	3.77	3.71	3.82	3.74	3.77	3.88	3.78	3.83	3.64	3.67	3.63	3.76	3.82	3.67	3.88	3.83	3.76	3.8	3.8	3.76	3.91	3.77
LCE2B	3.78	3.59	3.85	3.78	3.97	3.46	3.73	3.79	3.68	3.85	3.81	3.86	3.77	4.01	3.77	3.68	3.83	3.81	3.77	3.83	3.53	3.95	3.95	3.97	4.01	3.73	3.98	4.18	3.8	3.75	3.72	3.87	3.95	3.73	3.84	3.85	3.75	3.75	3.87	3.88	3.67
LCE2A	3.9	3.74	3.85	3.73	3.87	3.61	3.98	3.77	4.02	3.84	3.91	3.94	3.78	3.9	3.88	3.69	3.71	3.86	3.88	3.97	3.88	3.93	4.03	4.14	3.99	3.88	3.68	4.28	3.86	3.75	3.73	3.85	3.7	3.71	3.73	3.82	3.85	3.84	4.03	3.95	3.7
LCE4A	4.03	3.86	3.85	3.85	3.94	4	3.79	3.91	4.01	3.7	3.92	4.18	4.13	3.92	3.8	4.03	3.96	3.87	4.16	4.04	3.91	4.06	4.2	4.06	3.81	3.91	3.84	3.95	4	4.11	3.77	4.03	4.35	4.06	4.12	3.83	4.23	3.94	3.98	4.05	3.99
C1orf68	4.31	4.08	3.91	3.98	3.96	4.05	4	4.1	4.14	3.98	4.24	4.12	4.13	4.19	4.13	4	3.78	3.87	4.07	4.07	4.21	3.99	4.09	4.16	4.15	4.08	3.86	3.99	4.03	4.08	4.13	3.72	4.23	4.38	4.04	4.3	3.98	4.08	3.96	4.07	3.86
KPRP	3.74	3.75	3.75	3.67	3.87	3.87	3.87	3.74	3.75	3.96	3.5	3.91	3.59	3.91	3.85	3.89	3.68	3.8	3.88	3.75	3.75	3.8	3.89	3.96	3.65	3.67	3.83	3.66	3.84	3.93	3.89	3.8	3.97	3.91	4.02	3.61	3.81	3.72	3.74	3.86	3.65
LCE1E	5.21	4.8	4.58	4.49	5.08	4.83	4.66	4.5	4.62	5.29	4.71	4.67	4.8	5	5.02	4.56	6.37	4.64	5.03	4.72	4.75	4.97	5.08	5.3	4.89	5.26	4.58	4.81	5.33	4.8	4.81	5.31	5.02	4.49	5.24	4.77	5.19	5.28	4.79	4.53	5.07
LCE1D	10.56	11.39	10.67	10.27	11.38	11.02	10.81	11.22	10.66	11.25	10.58	11.12	10.82	11	11.47	11.21	11.27	11.08	11.07	11.4	11.12	11.14	11.52	11.27	10.07	11.17	11.14	10.89	11.13	10.96	11.29	11.04	11.16	10.23	11.34	11.33	11.33	10.91	11.32	10.82	10.97
LCE1C	8.29	8.2	7.29	7.39	7.75	7.72	7.56	7.63	7.49	7.71	7.46	7.66	7.69	7.81	8.19	7.64	7.63	7.52	7.71	8.18	7.76	7.71	8.17	8.03	7.83	7.8	7.91	7.88	7.78	7.51	7.8	8.04	7.74	7.06	7.94	7.75	8.22	7.87	7.81	7.36	7.29
LCE1B	3.74	3.99	3.81	3.94	3.81	4.05	3.87	4.46	3.83	3.9	3.97	3.89	3.89	4	4.02	3.94	3.8	3.7	3.75	3.72	4.44	4.02	3.78	3.88	3.9	3.67	3.95	3.86	4.1	3.82	3.74	3.78	3.78	3.66	3.85	3.83	3.89	4	3.82	4.02	3.91
LCE1A	8.84	8.64	7.58	7.69	8.1	8.08	8.01	8.05	8.1	8.11	7.78	8.03	7.94	8.13	8.39	8.09	8.02	7.91	8.06	8.47	8.02	8.09	8.68	8.41	8.03	8.23	8.32	8.24	8.04	7.71	8.11	8.46	8.22	7.22	8.06	8.14	8.65	7.95	8.16	7.99	7.81
LCE6A	3.9	4.04	3.97	4	3.92	4.12	4.15	3.91	3.98	3.87	3.93	4.02	3.96	4.08	4.09	4.14	4.27	4.01	4.03	4.25	4.23	4.09	4.21	4.21	4.29	4.03	3.98	3.93	4.09	4.1	3.84	3.96	4.09	4.16	3.9	4.08	4.22	3.96	4.05	4.14	3.74
SMCP	3.99	3.9	3.85	4.02	3.72	3.92	3.95	3.66	3.84	3.89	3.99	3.9	3.87	4.1	3.88	4.05	3.77	3.79	3.88	3.97	4.34	3.95	3.92	3.82	3.98	3.88	3.73	3.73	3.92	3.82	3.95	3.75	3.85	3.58	3.95	4.01	3.84	3.9	3.94	3.88	3.93
IVL	3.92	3.83	4.01	4	3.82	3.6	4.02	3.88	3.76	3.84	3.92	3.84	3.89	4.07	3.84	3.79	3.99	3.79	3.99	3.88	3.79	3.95	3.78	3.78	3.97	3.82	3.92	3.72	3.94	3.8	3.99	4.03	3.9	3.9	3.9	3.88	3.92	3.91	3.91	3.79	3.99
SPRR4	3.74	4.01	3.79	4.09	3.97	3.99	4.16	3.98	3.89	3.71	3.91	3.73	3.81	3.72	3.94	3.97	4.05	3.81	3.82	3.94	3.57	3.86	3.79	3.91	3.67	3.59	4.02	3.79	3.75	3.72	3.81	3.93	3.64	3.93	4.08	3.69	3.73	4.01	3.82	4.38	3.87
SPRR1A	7.01	6.73	6.65	6.57	6.69	6.51	6.44	6.41	6.36	6.67	6.41	6.64	6.56	6.7	6.77	6.59	6.6	6.25	6.65	6.88	6.49	6.56	6.89	6.87	6.18	6.71	6.75	6.63	6.55	7.39	6.82	6.66	6.55	6.7	7.05	6.86	6.75	6.67	6.81	6.44	6.68
SPRR3	4	3.8	3.93	3.97	4.03	3.73	3.87	4.21	3.95	4.04	3.96	4.15	4.02	4.15	4.08	3.99	3.92	4.04	4.35	3.96	3.95	4.22	4.06	3.95	4.22	3.93	4.11	3.98	3.94	3.96	4.12	4.01	4	4.16	4.26	4.18	4.04	4.04	4.15	4.15	4.11
SPRR1B	4.19	4.14	4.1	4.12	3.94	3.83	3.86	3.73	3.97	4.02	3.88	3.99	4.1	4.04	4.09	4.06	4.09	3.97	3.86	4.01	4.22	4.03	4.14	4.2	3.99	4	3.99	3.99	4	3.96	3.91	3.87	3.87	3.89	3.91	3.86	3.98	4.1	3.8	3.82	4.01
SPRR2D	3.85	4.14	3.94	3.96	4.04	4.04	4.05	3.9	3.97	3.74	3.82	3.9	4.1	3.94	3.86	4.01	3.89	4.01	4.1	4.01	3.75	3.94	3.99	4.1	3.91	3.86	3.88	3.98	3.9	4.06	4	4.05	3.99	4.05	4.01	4	3.95	4.02	4.04	3.88	3.89
SPRR2A	3.97	3.88	3.98	3.91	4.13	3.57	3.98	4.02	4	4.05	3.82	4.01	3.84	3.93	4.01	3.95	4.1	3.78	4.12	4.09	3.76	4.03	4.14	4.1	3.81	3.91	4.07	3.95	3.91	3.94	3.93	3.92	3.89	3.86	3.94	4.06	3.84	4.03	4	3.88	3.81
SPRR2E	4.37	4.05	4.06	3.94	4.41	4.43	4.21	4.24	4.31	4.4	4.26	4.45	4.22	4.2	4.4	4.48	4.18	4.24	4.59	4.45	4.44	4.36	4.54	4.59	4.32	4.39	4.41	4.4	4.37	5.11	4.53	4.83	4.01	4.68	4.76	4.66	4.96	4.7	4.73	4.42	4.29
SPRR2F	4.74	4.7	4.23	4.3	4.43	4.7	4.53	4.36	4.6	4.62	4.9	4.59	4.8	4.43	4.81	4.61	4.11	4.36	4.72	4.84	4.82	4.61	4.58	4.65	4.58	4.35	4.53	4.87	4.53	5.21	4.55	4.91	4.41	5.01	4.74	4.8	4.91	4.66	4.88	4.84	4.27
SPRR2G	4.05	3.85	3.92	4.01	4.06	4.08	3.87	3.98	3.9	3.92	3.73	3.88	4.02	4.05	3.78	3.82	3.91	3.92	3.75	3.76	3.89	4.03	3.91	4.1	3.87	3.93	4	3.86	3.83	3.86	3.97	3.86	3.78	3.88	3.95	3.85	3.96	4.1	4.11	3.86	3.74
LELP1	3.66	3.91	3.56	3.95	3.71	3.72	3.8	3.77	3.58	3.81	3.96	3.8	3.83	3.75	3.77	3.63	3.94	4.04	3.97	3.62	3.64	3.94	3.65	3.77	3.92	3.76	3.67	3.72	3.55	3.84	3.62	3.72	3.56	3.68	3.77	3.52	3.91	3.94	3.73	3.75	3.91
PRR9	3.84	3.77	3.65	3.73	3.83	3.7	3.6	3.91	3.69	3.6	3.33	3.59	3.6	3.86	3.65	3.83	3.54	3.63	3.93	3.72	3.72	3.69	3.73	3.7	3.59	3.66	3.76	3.67	3.8	3.71	3.8	3.58	3.78	3.96	3.9	3.63	3.65	3.45	3.94	3.85	3.57
PGLYRP3	4	3.88	3.98	3.8	3.78	3.92	3.85	3.89	3.76	3.73	3.64	3.88	3.61	3.68	3.81	3.87	3.89	3.55	3.94	3.93	3.66	3.76	3.8	3.86	4.07	3.95	4.04	3.66	3.79	3.68	3.67	3.87	3.87	3.58	3.76	3.72	3.91	3.65	3.74	3.67	3.84
PGLYRP4	3.97	3.81	3.69	3.67	3.57	3.75	3.77	3.64	3.67	3.62	3.86	3.67	3.46	3.96	3.75	3.81	3.67	3.72	3.77	3.68	3.62	3.54	3.57	3.7	3.87	3.79	3.84	4.01	3.77	3.73	3.62	3.71	3.74	3.58	3.72	3.47	3.82	3.7	3.61	3.74	3.84
S100A12	5.77	7.47	5.48	5.34	5.57	4.79	4.7	4.72	5.01	4.89	5.51	5.1	6.28	4.66	5.89	5.07	5.05	4.83	4.82	5.3	4.79	4.77	7.48	4.63	5.22	7.69	4.79	5.22	4.7	5.59	6.72	6.02	6.89	5.94	5.24	4.12	4.95	5.21	6.67	6.04	4.52
S100A8	9.34	10.62	9.27	8.76	9.45	8.49	7.94	8.38	8.43	8.73	9.29	8.63	9.74	8.13	9.4	8.47	8.79	8.46	8.14	8.96	8.53	8.47	10.63	7.91	8.34	10.36	8.37	8.99	7.74	8.58	9.52	8.65	9.42	8.84	9.97	6.29	8.81	9.73	9.64	8.32	7.01
S100A7A	3.56	3.64	3.71	3.59	3.62	3.58	3.63	3.5	3.71	3.57	3.69	3.67	3.6	3.66	3.66	3.68	3.97	3.5	3.75	3.58	4.03	3.59	3.55	3.52	3.61	3.73	3.63	3.6	3.76	3.6	3.47	3.78	3.79	3.55	3.58	3.7	3.68	3.7	3.62	3.7	3.79
S100A7L2	3.94	3.64	3.8	3.64	3.8	3.87	3.54	3.66	3.68	3.79	3.65	3.87	4.17	3.81	3.68	3.7	3.89	3.84	3.87	3.82	4.08	3.64	3.86	3.83	3.84	3.7	3.86	3.7	3.84	4.62	3.65	3.85	3.5	4.37	4.04	3.78	3.72	3.53	3.84	3.81	3.74
S100A7	3.99	3.99	3.98	4.01	4.02	4.03	3.98	3.92	3.98	3.99	4.01	3.95	4.01	3.97	3.92	4	3.95	3.95	3.96	4.03	3.94	4	3.91	4.08	3.95	4.01	3.95	4.02	3.93	4.04	3.99	4.13	4.01	4.03	4.05	4.17	4.08	3.97	4.11	4.14	4.01
S100A6	11.13	11.07	11.06	11.07	10.96	11.1	11.29	10.86	11.13	10.95	10.98	11.12	10.82	11	10.8	10.86	10.9	11.17	11.06	10.85	10.89	10.94	11.06	11.2	10.86	11.05	10.96	10.84	10.74	11.33	11.04	11.54	11.02	11.21	10.66	11.04	11.36	10.84	11	11.43	10.75
S100A5	5.32	5.85	5.86	5.97	7.16	6.09	6.06	5.82	5.52	6.98	6.9	6.42	6.85	5.13	6.21	6.16	5.99	5.74	5.92	5.84	5.71	5.8	6.75	6.81	5.26	7.38	5.59	7.54	6.26	5.68	5.39	5.78	5.57	6.18	7.15	6.51	7.12	6.1	6.63	5.85	6.03
S100A4	10.67	10.97	10.62	10.58	10.52	10.56	10.91	10.82	10.72	10.66	10.32	10.73	10.48	10.53	10.19	10.74	10.8	10.65	10.5	10.41	10.68	10.75	11.04	10.92	10.36	10.64	10.56	10.39	10.6	10.7	10.43	10.59	10.82	10.81	10.27	10.74	11.04	10.3	10.49	10.83	10.44
S100A3	6.05	6.56	6.01	5.55	5.87	6.11	6.58	5.81	5.77	6.08	6.07	6.08	5.97	5.94	5.92	5.79	5.92	5.64	5.88	6.07	5.89	6.03	6.48	6.26	5.94	6.08	5.94	5.75	5.47	5.49	6.12	6.35	6.66	5.88	5.19	5.7	5.96	5.02	6.17	5.15	5.54
S100A2	5.64	5.82	5.48	5.6	5.43	5.54	5.43	5.53	5.31	5.57	5.63	5.63	5.43	5.46	5.5	5.44	5.72	5.37	5.49	5.3	5.39	5.36	5.82	5.62	5.44	5.5	5.31	5.51	5.39	6	5.74	6.01	5.82	5.7	5.43	6.27	5.68	5.45	5.86	5.88	5.51
S100A16	7.73	7.57	7.43	7.23	7.28	7.11	7.47	7.29	7.43	7.25	7.41	7.55	7.06	7.28	7.14	7.47	7.3	7.46	7.37	7.25	7.7	7.33	7.57	7.6	7.45	7.17	7.43	7.47	7.63	7.01	7.7	7.86	8.25	7.52	7.46	7.76	8	7.68	7.7	7.2	7.73
S100A14	3.88	3.75	3.99	3.94	3.85	3.83	3.94	3.76	3.8	3.83	3.86	4.05	3.94	3.92	3.97	3.97	3.97	3.93	3.86	3.9	3.93	3.72	3.91	3.99	3.78	3.93	3.93	3.71	3.79	3.96	3.83	4.15	4.03	4.04	3.74	4.02	3.97	4.15	3.92	3.84	4.1
S100A13	8.82	9.3	8.99	9.1	9.29	9.04	9.13	9.04	9.02	9.11	9.19	9.19	8.9	8.9	8.98	9.15	9.19	9.07	8.89	8.77	9.11	9.01	9.25	9.25	8.99	9.14	8.95	8.85	9.15	10.04	9.31	9.31	9.22	9.56	9.69	9.46	9.53	9.6	9.38	9.53	9.6
S100A1	4.16	3.96	3.78	3.74	3.77	3.86	3.79	3.75	3.9	3.61	3.88	3.62	3.49	3.9	3.91	3.79	3.77	3.93	3.76	3.72	3.64	3.77	3.88	3.8	4.14	3.81	3.89	3.99	3.74	4.26	3.94	4	4.01	3.97	3.8	3.81	4.15	3.76	3.79	3.87	3.84
CHTOP	4.41	4.16	4.33	4.02	4.36	4.24	4.03	4.37	4.23	4.29	4.11	4.29	4.14	4.16	4.21	4.31	4.21	4.17	4.15	4.17	4.08	4.23	4.14	4.16	3.95	4.3	4.11	4.02	4.25	4.38	4.14	4.23	4.31	4.34	4.39	4.25	4.11	4.05	4.01	4.1	4.78
SNAPIN	7.3	6.94	7.07	6.86	6.84	7.04	6.92	7.08	7.04	6.9	6.78	6.95	6.99	6.96	6.92	6.93	6.99	6.92	6.83	6.97	7.07	6.97	7.07	7.07	7.24	6.96	7.1	7.03	6.94	6.93	6.68	6.97	6.97	6.87	6.92	6.65	7	6.92	6.8	7.14	6.61
ILF2	8.14	8.24	8	7.83	7.83	7.98	7.86	7.8	7.85	7.85	7.99	7.9	7.86	7.93	7.95	7.96	7.87	7.8	7.85	7.92	7.84	7.85	8.19	7.81	7.93	7.97	7.91	8.01	7.87	7.72	8.1	8.14	7.89	8.16	7.96	7.98	7.95	7.86	8.02	8	7.79
NPR1	5.9	5.91	5.88	5.92	6.45	6.47	5.79	6.23	6.27	5.43	6.36	6.5	5.27	6.25	4.97	6.15	5.8	6.2	6.61	5.21	5.66	5.44	5.62	6.53	6.3	6.26	6.22	5.51	6.15	7.65	7.41	8.34	7.66	7.15	7.58	8.45	8.16	7.7	7.29	7.76	6.78
SLC27A3	7.23	7.05	6.97	7.11	7.02	7.09	6.97	6.98	7.26	6.87	7.22	7.16	6.85	7.18	6.94	7.14	7.01	7.19	7.14	6.9	7.02	7	7.15	7.06	7.22	7.32	7.01	7.05	6.98	7.65	7.08	7.28	7.31	6.84	7.6	7.51	7.36	7.57	7.07	7.33	7.21
GATAD2B	5.09	5.6	5.78	5.79	5.9	5.87	5.78	5.77	5.53	5.6	5.62	5.84	5.69	5.8	5.55	5.72	5.74	5.78	5.89	5.6	5.61	5.64	5.58	5.74	5.58	5.91	5.9	5.62	5.86	6.02	6.26	6.48	6.17	5.95	6.26	6.91	6.16	6.03	6.13	6.43	6.03
DENND4B	8.89	8.88	8.6	8.73	8.65	8.85	8.49	8.56	8.68	8.87	8.55	8.54	8.78	8.71	8.86	8.77	8.81	8.75	8.5	8.72	8.74	8.79	8.9	8.64	8.83	8.69	8.72	8.75	8.55	7.81	8.19	7.47	8.11	8.21	7.9	7.95	7.7	7.92	8.22	7.67	8.56
CRTC2	7.65	7.83	7.75	7.66	7.71	7.78	7.76	7.78	7.69	7.98	7.83	7.68	7.92	7.72	8.02	7.84	7.8	7.82	7.81	7.85	7.93	7.92	7.75	7.75	7.85	7.7	7.89	7.87	7.75	7.38	7.99	7.38	7.43	7.54	7.73	7.91	7.45	7.54	7.97	7.63	7.96
SLC39A1	6.92	6.79	6.88	6.7	6.81	6.95	6.8	7.03	6.85	6.88	6.84	6.71	6.75	6.98	6.68	6.74	6.78	6.78	6.75	6.78	6.76	7.16	6.66	6.93	6.69	6.57	6.83	6.63	6.61	6.34	6.87	6.99	6.86	6.87	6.58	6.77	6.72	6.57	6.86	6.49	6.75
CREB3L4	6.47	6.29	6.24	6.37	6.44	6.35	6.24	6.29	6.19	6.08	6.16	6.06	6.16	6.38	5.98	6.31	6.44	6.08	6.15	6	6.19	6.48	6.22	6.3	6.22	6.33	6.26	6.15	6.4	6.46	6.26	5.83	6.17	5.99	6.25	6.16	5.91	6.3	6.22	6.12	6.35
JTB	8.74	8.65	8.68	8.62	8.5	8.69	8.65	8.71	8.78	8.61	8.46	8.64	8.56	8.7	8.82	8.76	8.52	8.74	8.58	8.75	8.85	8.83	8.68	8.69	8.92	8.54	8.74	8.88	8.73	8.35	8.4	8.58	8.54	8.74	8.43	8.31	8.59	8.41	8.56	8.65	8.79
RAB13	7.08	7.12	7.13	6.95	7.1	7.23	7.07	7.14	7.21	7	7.39	7.18	7.1	7.17	6.87	6.97	6.93	7.19	7.16	7	7.2	6.97	7.12	7.09	7.04	7.2	6.94	7.11	7.02	7.28	7.2	6	7.36	7.26	7.35	6.59	7.19	7.41	7.23	7.1	7.12
RPS27	11.12	11.02	10.93	10.84	11.03	11.12	11.07	10.97	10.98	11.1	11.07	11.02	11.07	11.06	11.03	11.04	11.09	10.94	11.11	10.99	10.97	11.01	10.94	11.02	10.86	11.01	11.1	11.11	11.19	11.67	11.13	11.09	11.03	10.94	11.17	11.16	11.18	11.24	11.13	11.21	11.16
NUP210L	3.71	3.71	3.73	3.67	3.71	4.14	3.84	3.74	3.72	3.84	4	3.89	3.78	3.86	3.8	3.87	4.01	4.52	3.83	3.71	4.41	3.94	3.95	3.92	3.9	3.73	3.82	3.79	4.14	4.29	3.73	3.83	3.64	3.62	3.88	3.92	3.99	3.91	3.83	3.86	3.77
TPM3	7.14	7.28	7.32	7.38	7.22	7.47	7.25	7.23	7.27	7.44	7.21	7.28	7.56	7.25	7.5	7.2	7.41	7.31	7.11	7.51	7.16	7.23	7.38	7.27	7.25	7.32	7.21	7.42	7.13	6.75	6.93	6.64	7.02	7.07	6.91	6.96	6.49	6.93	7	6.26	7.23
C1orf43	8.72	8.22	8.36	8.23	8.08	8.36	8.38	8.28	8.53	8.2	8.15	8.26	8.23	8.42	8.29	8.23	8.13	8.31	8.23	8.43	8.32	8.37	8.17	8.31	8.52	8.09	8.34	8.24	8.34	8.28	7.91	8.11	8.22	8.18	8.13	7.84	8.24	8.09	7.99	8.02	8.26
UBAP2L	6.07	5.54	5.35	5.3	5.24	5.41	5.43	5.3	5.49	5.32	5.3	5.46	5.36	5.4	5.58	5.44	5.18	5.3	5.38	5.54	5.42	5.4	5.56	5.38	5.66	5.37	5.36	5.34	5.28	5.19	5.6	5.68	5.72	5.34	5.33	5.72	5.58	5.43	5.61	5.36	5.47
HAX1	8.3	8.06	7.93	7.91	7.69	7.87	7.86	7.9	7.99	7.81	7.77	7.94	7.84	7.83	7.86	7.82	7.87	7.9	7.87	7.92	7.78	7.9	7.97	7.85	7.9	7.76	7.88	7.99	7.87	8.21	7.96	8.11	8.26	8.23	7.98	7.82	8.04	7.8	7.96	8.1	7.79
AQP10	3.95	4.3	3.88	4.12	4.03	3.68	4.39	3.91	4.09	3.91	4.18	4.19	4.36	4.17	4.04	3.86	4.1	4.23	3.99	3.9	4.19	4.09	4.06	3.94	4.23	4.26	4.03	4.33	4.13	3.9	4.02	4.27	3.72	3.73	3.97	4.07	4.01	4	4.24	4.16	3.86
ATP8B2	4.48	5.13	5.22	5.53	5.35	5.18	5.33	5.34	5.17	5.37	5.34	5.38	5.32	5.13	4.75	5.2	5.5	5.38	5.3	4.74	5.4	5.2	5.08	5.27	4.26	5.33	5.02	5.21	5.04	5.51	5.87	5.55	5.31	5.45	5.78	6.03	5.68	5.41	5.79	5.86	5.77
IL6R	7.17	6.59	6.52	6.46	6.09	6.17	6.23	6.55	6.65	6.67	5.93	6.58	6.57	6.48	7.03	6.46	6.63	6.43	6.33	6.84	6.61	6.7	6.62	6.34	6.44	6.29	6.46	6.28	6.11	4.75	6.25	4.47	5.32	5.34	5.45	5.98	5	5.57	6.08	4.46	6.03
SHE	5.01	5.1	4.91	4.81	4.89	4.83	5.1	4.73	4.98	4.75	4.91	4.63	4.95	4.86	5.02	5.09	4.69	4.91	4.92	5	4.93	4.97	5.14	4.6	5.32	5.17	5.14	4.92	5.26	4.73	4.78	4.87	5.51	5.56	5.58	4.84	5.15	5.46	4.6	5.27	5.46
TDRD10	5.77	5.52	5.14	4.64	4.86	5.78	5.25	5.37	4.98	5.19	5.38	4.99	4.76	5.16	5.33	5.8	4.95	5.29	5.05	5.18	5.15	5.24	5.43	5.22	5.46	5.29	5.19	5.18	5.48	5.34	5.39	4.31	5.55	5.67	5.45	5.03	5.06	5.53	5.45	4.76	5.53
UBE2Q1	6.06	6.06	5.72	5.51	5.39	5.74	5.72	5.66	5.69	5.64	5.79	5.72	5.65	5.69	5.83	5.59	5.69	5.75	5.64	5.57	5.93	5.86	6.05	5.53	5.9	5.46	5.6	5.67	5.62	4.94	5.41	5.68	5.69	5.76	5.24	5.22	5.57	5.44	5.35	5.33	5.49
CHRNB2	3.74	3.82	3.79	3.9	3.78	3.53	3.82	3.74	3.81	3.64	3.7	3.69	3.44	3.73	3.77	3.78	3.44	3.83	3.69	3.75	4.18	3.73	3.95	3.7	3.8	3.69	3.71	4.09	3.87	3.71	3.73	3.77	3.88	3.93	3.84	3.91	3.79	3.77	3.71	3.82	3.82
ADAR	8.97	8.77	8.81	8.82	8.67	8.63	8.78	8.57	8.69	8.65	8.71	8.69	8.61	8.78	8.8	8.93	8.76	8.7	8.84	8.68	8.68	8.7	8.76	8.51	8.71	8.75	8.86	8.73	8.85	8.4	8.49	8.48	8.89	8.37	8.38	8.58	8.46	8.49	8.35	8.31	8.55
KCNN3	4.65	4.93	5.14	4.61	4.43	4.26	4.96	4.92	4.9	4.68	4.91	4.83	4.81	4.42	4.49	4.82	4.74	4.41	5.05	4.47	4.31	4.91	5.01	4.39	4.69	5.23	4.76	4.71	5.08	4.67	4.67	3.84	4.59	4.1	4.32	4.43	4.44	4.47	4.51	4.53	4.9
PMVK	7.8	7.69	7.54	7.52	7.39	7.52	7.5	7.63	7.6	7.51	7.38	7.51	7.42	7.57	7.66	7.52	7.66	7.49	7.48	7.23	7.57	7.66	7.69	7.67	7.47	7.38	7.57	7.48	7.52	7.82	7.43	7.57	7.73	7.31	7.4	7.46	7.61	7.26	7.48	7.42	7.41
PBXIP1	6.8	6.4	6.63	6.56	6.36	6.77	6.57	6.65	6.3	6.31	6.59	6.61	6.28	6.61	6.12	6.47	6.65	6.35	6.56	6.02	6.48	6.7	6.55	6.62	6.31	6.33	6.54	6.57	6.86	7.12	7.14	6.85	6.76	6.81	6.86	7.55	7.11	6.94	7.25	7.2	6.89
PYGO2	7.44	7.36	7.11	7.12	7	7.11	7.04	7.08	7.01	7.06	7.06	7.12	6.96	7.12	7.04	7.11	7.13	7.13	7.06	6.93	6.88	7.12	7.19	6.91	7.05	7.08	7.15	7.01	7.37	6.8	6.94	6.89	7.11	6.85	6.64	7.11	6.75	6.69	6.93	7.17	6.87
SHC1	8.06	8.13	7.79	7.82	7.93	7.64	7.89	7.78	7.69	7.92	8.07	7.87	7.87	7.74	7.72	7.74	7.87	7.94	7.93	7.55	7.89	7.74	8.09	7.78	7.73	7.91	7.74	7.77	7.8	7.45	8	7.9	8.31	7.79	7.86	7.84	7.65	7.89	8.02	7.71	7.95
CKS1B	7.49	7.76	7.71	7.58	7.8	7.84	7.75	7.77	7.78	7.6	7.52	7.64	7.6	7.62	7.44	7.85	7.52	7.8	7.78	7.54	7.55	7.58	7.61	7.56	7.58	7.88	7.77	7.74	7.91	8.38	7.75	7.91	7.97	7.98	7.67	8.06	7.88	7.68	7.76	8.27	7.67
LENEP	3.82	3.8	3.77	3.97	3.86	3.35	3.93	3.85	4.03	3.95	3.81	3.76	3.89	3.86	3.6	3.87	4.03	3.83	3.82	4.23	3.67	3.96	3.77	3.86	3.93	3.73	3.8	4	3.77	3.83	3.73	3.89	3.78	3.66	3.96	3.7	3.66	3.83	3.76	3.78	3.9
ZBTB7B	5.84	5.65	5.25	5.17	5.14	5.4	5.32	5.46	5.42	5.16	5.34	5.13	5.54	5.27	5.52	5.19	5.22	5.27	5.27	5.39	5.5	5.31	5.49	5.21	5.54	5.22	5.39	5.22	5.09	4.92	5.65	5.85	5.66	5.52	5.34	5.66	5.57	5.39	5.57	5.55	5.18
DCST2	4.44	4.78	4.41	4.54	4.67	4.57	4.52	4.44	4.6	4.55	4.8	4.64	4.7	4.44	4.76	4.41	4.36	4.48	4.85	4.76	4.51	4.55	4.73	4.95	4.48	4.7	4.67	4.97	4.65	4.55	4.55	4.39	4.29	4.48	4.84	5.05	4.77	4.77	4.84	4.52	4.41
DCST1	3.8	3.79	3.9	4.06	3.86	3.87	4.04	3.76	3.72	3.97	3.92	3.98	4.04	3.94	3.96	3.95	4.14	3.95	4.07	4.17	3.88	4.13	4	4.12	4.09	4.38	3.93	3.95	3.98	3.94	4.07	3.91	3.83	4	4.3	4.02	4	3.99	4.12	3.9	4.22
ADAM15	4.86	5.5	6.26	5.74	5.8	5.7	6.24	5.64	6.15	5.86	6.28	5.95	6.1	5.98	6.05	6.33	5.41	6.08	6.07	6.25	5.99	6.04	5.36	5.82	6.18	6.2	6.03	5.78	5.91	5.51	5.87	6.39	6.77	6.03	6.08	5.83	6.44	6.27	5.97	5.62	6.45
EFNA4	5.76	5.75	5.47	5.46	5.3	5.52	5.43	5.41	5.57	5.48	5.56	5.3	5.53	5.5	5.55	5.46	5.53	5.5	5.34	5.49	5.55	5.59	5.68	5.42	5.62	5.45	5.57	5.54	5.58	5.19	5.31	5.07	4.88	5.3	5	4.94	5.02	5.02	5.29	5.03	5.48
EFNA3	3.99	3.9	4.18	3.84	3.9	3.98	3.91	3.87	3.71	3.98	3.99	3.69	3.81	4.26	3.84	3.98	3.65	4.04	3.94	4.18	3.94	3.81	3.85	3.82	4.08	3.96	3.9	4.01	3.97	3.84	3.92	3.7	4.16	3.79	3.72	3.8	3.88	3.66	3.72	3.78	4.01
EFNA1	4.73	5.85	5.27	5.25	5.55	5.31	5.15	5.25	5.01	5.46	5.87	5.52	5.27	4.93	4.94	5.75	5.09	5.37	5.38	4.89	5.24	5.44	5.78	5.07	5	5.24	4.85	5.24	5.49	5.12	6.07	5.02	5.9	5.52	5.34	6.4	5.3	5.46	6.06	6.03	6.17
SLC50A1	5.9	5.89	5.86	5.86	5.85	5.77	5.84	5.93	5.82	5.94	5.68	5.88	5.87	5.82	6.04	5.97	5.88	5.77	5.78	6.01	5.78	5.81	5.91	5.68	5.81	5.74	5.8	5.82	5.57	5.24	6.04	5.67	5.77	5.89	5.46	5.8	5.36	5.4	6.18	5.64	5.75
DPM3	5.02	5.73	5.64	5.54	5.49	5.58	5.45	5.72	5.49	5.74	5.71	5.51	5.63	5.86	5.71	5.53	5.68	5.74	5.64	5.73	5.48	5.74	5.78	5.65	5.37	5.68	5.54	5.91	5.68	5.61	5.18	5.3	5.39	5.62	5.55	5.85	5.38	5.52	5.22	5.27	5.76
KRTCAP2	9.58	9.28	9.06	9.08	8.94	9.19	9.1	9.1	9.11	9.06	9.13	9.14	9.01	9.14	9.16	9.15	9.03	9.03	9.05	9.07	9	9.11	9.26	9.07	9.07	9.06	9.1	8.98	9.12	8.78	8.97	8.9	8.99	8.92	8.92	8.66	9.03	8.85	9.05	8.65	8.92
TRIM46	4.06	4.07	4.19	4.02	3.95	4.07	4.42	4.7	4.07	4.05	3.99	3.8	4.03	4.07	3.72	4.09	3.82	4.1	4.18	4	4.17	3.75	3.95	3.8	3.95	3.65	3.84	3.92	3.86	4.09	4.1	3.79	3.77	3.8	3.85	3.88	3.77	3.82	3.97	3.84	3.94
MUC1	5.78	5.85	5.1	4.7	5.98	5.49	5.69	5.94	5.49	5.57	5.55	5.86	5.49	5.81	5.52	5.45	5.63	5.71	6.05	5.29	5.63	5.35	5.87	6.05	5.25	5.28	5.76	5.48	5.27	5.19	5.81	6.06	5.95	5.53	5.68	5.14	5.72	5.48	6.15	4.82	5.76
THBS3	7.44	7.4	6.99	6.9	7.27	7.27	7.63	7.19	7.22	7.39	7.33	7.44	7.27	7.2	7.39	7.27	6.95	7.42	7.34	7.11	7.36	7.28	7.37	7.52	7.32	7.37	7.28	7.17	7.38	6.77	7.36	7.04	7.15	6.97	6.97	7.46	7.31	7.09	7.34	6.97	7.47
MTX1	6.83	6.61	6.35	6.01	6.26	6.44	6.46	6.52	6.63	6.34	6.12	6.52	6.23	6.53	6.77	6.48	6.37	6.4	6.31	6.74	6.51	6.47	6.56	6.38	6.6	6.24	6.47	6.24	6.27	5.84	6.42	6.36	6.36	6.2	6.34	5.97	6.36	6.13	6.41	5.7	6.25
GBA	7.83	7.42	7.41	7.49	7.07	7.28	7.47	7.36	7.53	7.18	7.27	7.35	7.38	7.43	7.88	7.17	7.35	7.3	7.21	7.65	7.34	7.42	7.31	7.2	7.57	7.11	7.41	7.16	6.92	6.26	6.96	6.55	7.02	6.86	6.85	6.46	6.98	6.82	6.8	6.21	6.9
FAM189B	6.41	6.43	6.1	6.33	6.42	6.24	6.34	6.35	6.26	6.24	6.23	6.28	6.17	6.22	6.35	6.35	6.37	6.24	6.36	6.17	6.24	6.26	6.55	6.38	6.27	6.1	6.24	6.21	6.22	6.03	6.39	6.45	6.38	6.17	6.29	6.39	6.43	6.14	6.29	6.39	6.23
SCAMP3	9.35	9.35	8.93	9.06	9.05	9.17	9.17	9.11	9.11	9.17	9.17	9.12	9.09	9.14	9.32	9.3	9.31	9.05	9.15	9.23	9.16	9.28	9.28	9.08	9.29	8.96	9.15	9.05	9.09	8.38	8.76	8.57	9.02	8.66	8.83	8.49	8.77	8.74	8.74	8.43	9.02
CLK2	5.32	5.36	5.58	5.57	5.51	5.63	5.56	5.46	5.72	5.43	5.67	5.53	5.69	5.53	5.4	5.67	5.18	5.69	5.6	5.51	5.56	5.56	5.24	5.61	5.75	5.46	5.65	5.44	5.64	5.46	5.43	5.55	5.64	5.34	5.29	5.37	5.47	5.37	5.38	5.04	5.6
HCN3	4.89	4.84	4.91	4.85	4.77	4.75	4.81	4.66	5	4.49	4.91	4.77	4.93	4.89	4.86	4.8	4.5	5.05	4.87	4.81	4.33	4.98	4.93	4.99	5.15	4.83	4.95	4.69	4.67	4.69	4.65	4.6	4.28	4.71	4.59	4.56	4.88	4.7	4.64	4.59	4.49
PKLR	4.08	3.95	4.02	3.96	4.09	3.95	4.02	4.04	3.99	4.06	3.79	4.18	3.75	3.85	4.1	3.78	3.71	3.96	4.04	3.99	3.83	3.89	4.14	4.13	3.92	4.19	4.06	3.8	4	5.17	4.03	3.94	4.12	4.75	3.84	4.07	4.09	4	3.88	4.2	3.98
FDPS	7.94	8.11	7.94	7.82	7.93	7.85	7.83	7.89	7.94	7.85	8.04	7.84	7.78	7.86	7.76	8.02	7.98	7.89	7.84	7.84	8.12	7.99	8.25	7.96	8.01	7.9	7.8	7.94	7.94	7.78	7.86	7.91	7.9	7.73	7.67	7.76	8.51	7.6	7.95	7.69	7.93
RUSC1	6.23	6.11	6.36	6.35	6.34	6.2	6.44	6.25	6.37	6.36	6.28	6.37	6.37	6.39	6.45	6.34	6.24	6.45	6.54	6.49	6.37	6.41	6.15	6.52	6.44	6.33	6.5	6.4	6.38	6.52	6.38	6.55	6.32	6.3	6.35	6.85	6.68	6.53	6.43	6.42	6.46
ASH1L	5.15	5.76	5.4	5.62	5.72	5.77	5.65	5.64	5.53	5.73	5.7	5.7	5.76	5.57	5.62	5.64	5.73	5.73	5.7	5.66	5.76	5.62	5.73	5.7	4.94	5.71	5.73	5.54	5.66	5.93	5.92	6.22	5.93	5.68	6.24	6.19	6	5.97	5.82	5.81	5.77
MSTO1	4.55	4.32	4.94	4.69	4.69	4.55	4.74	4.78	4.79	4.76	4.61	4.75	4.64	4.79	4.63	4.65	4.5	4.69	4.64	4.93	4.75	4.68	4.45	4.74	4.7	4.63	4.58	4.47	4.63	4.44	4.46	4.96	5.01	4.7	4.68	4.57	4.66	4.75	4.5	4.15	4.8
YY1AP1	7.33	7.48	7.52	7.4	7.45	7.45	7.47	7.46	7.47	7.51	7.61	7.5	7.64	7.49	7.65	7.52	7.51	7.57	7.51	7.45	7.67	7.52	7.53	7.4	7.94	7.56	7.59	7.68	7.58	7.51	7.8	7.59	7.65	7.61	7.31	7.92	7.51	7.39	7.68	7.85	7.6
DAP3	8.93	8.92	8.98	8.87	8.99	9	8.93	9.04	8.96	9.01	9.02	8.92	9.17	8.95	9.07	8.96	8.97	8.92	8.85	9.02	9.02	9.03	8.88	8.93	9.14	9.03	9.03	8.96	8.96	8.88	8.9	8.83	8.97	8.86	9.03	8.64	8.71	9.03	8.87	9.01	8.85
GON4L	7.58	8	8.03	8.07	8.01	8.03	8.05	8.06	8.01	8.12	8.11	7.96	8.24	7.88	8.09	8.13	8.19	8.07	8.08	7.97	8.07	8.14	8.05	7.97	7.79	8.04	8.01	8.02	7.91	7.94	7.83	7.56	7.71	7.69	7.92	7.68	7.61	7.8	7.82	7.38	8.18
SYT11	5.98	6.15	6.3	6.32	6.42	6.63	6.4	6.11	6.32	6.16	6.37	6.29	6.14	6.39	5.89	6.21	6.11	6.37	6.77	5.9	6.09	6.19	5.94	6.56	6.4	6.23	6.41	6.29	6.15	6.42	6.64	6.71	6.41	6.6	6.5	6.93	6.97	6.55	6.65	6.94	6.41
RIT1	5.92	5.67	5.39	5.47	4.8	4.72	5.2	5.11	5.79	4.88	5.23	5.25	5.35	4.38	5.44	4.68	4.85	5.42	4.56	5.64	4.89	5.83	5.61	4.97	4.41	5.01	5.36	5.71	4.71	5.16	5.59	5.93	5.33	5.54	5.98	5.79	4.84	4.79	5.62	4.95	5.08
RXFP4	4.06	4.13	4.03	4.11	3.87	3.98	3.92	3.95	3.91	4.05	4.01	4.05	4.06	4.14	3.89	3.99	3.97	4.03	3.88	4.1	3.97	3.94	4.39	4.38	4.35	4.22	4.02	3.91	4.03	3.89	3.81	3.89	3.94	3.69	3.84	3.96	4.04	4.13	4.12	3.74	4.02
ARHGEF2	5.81	5.97	6.47	6.12	6.22	6.35	6.15	6.34	6.44	6.13	6.24	6.32	6.36	6.38	6.44	6.25	6.22	6.47	6.24	6.4	6.35	6.45	6.12	6.19	6.29	6.27	6.27	6.33	6.12	5.87	6.27	6.32	6.53	6.31	6.12	6.37	6.36	6.11	6.24	6.39	6.33
SSR2	7.54	7.57	7.99	7.7	7.71	7.8	7.75	7.84	8.02	7.77	7.89	7.92	7.83	7.97	7.87	7.73	7.47	7.86	7.77	8.01	8.03	7.9	7.49	7.81	7.86	7.68	7.87	7.82	7.84	7.54	7.78	7.79	7.89	7.78	7.8	7.35	7.82	7.82	7.84	7.5	7.92
UBQLN4	5.19	5.42	5.42	5.49	5.36	5.45	5.58	5.45	5.66	5.55	5.45	5.56	5.33	5.39	5.4	5.48	5.69	5.39	5.48	5.31	5.55	5.41	5.38	5.44	5.5	5.34	5.37	5.23	5.22	5.49	5.51	5.12	5.2	5.3	5.19	5.54	5.21	5.26	5.49	5.3	5.51
LAMTOR2	8.71	8.86	8.85	8.9	8.81	8.78	8.7	8.83	8.8	8.87	6.87	8.84	8.86	8.68	9.06	8.85	8.95	8.76	8.72	8.81	8.69	8.88	8.88	8.81	8.63	8.82	8.69	8.88	8.54	8.37	8.43	8.06	8.15	8.33	8.53	7.72	8.21	8.51	8.43	7.63	8.45
RAB25	3.82	3.79	3.85	3.81	3.87	3.76	3.89	3.63	3.68	3.69	3.77	3.83	3.52	3.88	3.93	3.64	3.93	3.82	3.85	3.93	3.86	3.74	3.89	3.66	3.94	3.79	3.79	3.51	3.62	3.64	3.69	3.77	3.75	3.77	3.96	3.72	3.56	3.85	3.67	3.77	3.7
MEX3A	4.2	4.76	4.17	4.28	4.31	4.17	4.3	4.14	4.23	4.34	4.3	4.22	4.4	4.06	4.03	4.38	4.18	4.45	4.38	4.02	4.34	4.37	4.42	4.03	4.17	4.17	3.96	4.29	4.37	4.15	4.49	4.29	4.42	4.44	4.16	4	4.09	4.11	4.22	4.37	4.54
LMNA	9.93	10	9.75	9.78	9.59	9.67	9.86	9.55	9.79	9.78	9.7	9.85	9.67	9.35	9.57	9.8	9.87	9.77	9.72	9.76	9.87	9.75	9.99	9.79	9.82	9.88	9.5	9.54	9.55	9.17	9.53	9.74	9.83	9.45	9.15	10	9.74	9.24	9.56	9.62	9.37
SEMA4A	5.17	5.1	5.36	5.22	4.96	5.3	4.96	5.34	5.37	5.15	5.14	5.29	5.47	5.23	5.48	5.25	5.14	5.23	5.14	5.53	5.51	5.52	5.18	5.35	5.47	5.25	5.24	5.61	4.93	4.72	5.41	4.45	4.68	4.73	4.77	5.04	4.81	4.75	5.51	4.94	5.15
SLC25A44	7.22	7.22	6.99	7.02	6.97	7.01	6.89	7.01	6.88	6.97	6.94	7.02	7.11	6.92	6.97	6.94	6.96	6.8	6.95	6.95	6.87	6.9	7.2	6.75	6.85	6.95	6.91	6.97	7.01	6.61	6.81	6.8	7.16	7	6.83	6.82	6.83	6.83	6.75	6.83	6.67
PMF1-BGLAP	5.48	5.33	4.68	4.51	4.43	4.52	4.48	4.39	4.34	4.44	4.48	4.51	4.38	4.48	4.47	4.73	4.51	4.29	4.52	4.41	4.07	4.48	5.21	4.51	4.29	5.56	4.58	4.3	4.75	4.37	4.37	4.79	4.74	4.48	4.73	4.83	4.33	4.66	4.33	4.78	4.57
PMF1	8.56	8.3	8.05	8.01	8.01	8.05	7.98	8.03	8.05	8.05	8.07	8.08	8.01	8.14	8.36	8.2	8.11	8.1	8.06	8.14	7.91	8.02	8.19	7.85	8.24	8.04	8.14	7.99	8.2	8.17	8.2	8.4	8.32	7.89	8	8.42	8.12	8.06	8.03	7.93	8.07
BGLAP	6.44	6.77	5.54	5.75	5.68	5.32	5.78	5.42	5.47	5.76	5.64	5.34	5.56	5.83	5.6	6.19	5.63	5.53	5.53	5.58	5.38	5.73	6.8	6.02	5.54	7.08	5.68	5.7	6.09	5.41	5.35	5.32	5.74	5.45	5.51	5.86	5.29	5.45	5.44	5.85	5.44
PAQR6	6	5.96	6.06	6.28	5.83	6.23	6.08	6	5.91	6.42	6.38	5.99	6.45	5.88	6.24	6.41	6.1	5.99	6.04	6.31	5.89	6.26	5.95	6.29	6.04	6.05	6.25	6.47	6.03	6.35	5.81	5.19	5.97	6.18	6.47	5.94	5.58	6.59	5.72	5.48	6.33
SMG5	7.12	7.04	6.97	6.9	6.79	6.87	7.02	6.89	6.93	7.01	6.88	7.06	6.18	6.98	7.14	6.95	6.97	6.92	6.98	7.03	6.85	7.02	7.01	6.82	6.93	6.87	7.03	6.94	6.92	6.24	6.78	7.08	7.12	7.01	6.67	6.86	6.92	6.58	6.82	6.7	6.71
TMEM79	5.52	5.44	5.42	5.62	5.37	5.51	5.68	5.35	5.43	5.41	5.7	5.27	5.37	5.48	5.38	5.43	5.59	5.43	5.44	5.63	5.29	5.48	5.42	5.25	5.59	5.52	5.41	5.55	5.63	4.87	4.85	4.61	4.99	4.93	5.04	4.66	4.73	4.96	4.88	4.65	5.14
VHLL	3.9	3.98	3.98	4.12	4.19	4.12	4.19	4.06	4.37	4.09	4.14	4.08	4.27	4	4.26	4.23	4.07	4.35	4.07	4.12	3.89	4.11	4.11	3.92	4.05	4	4.21	3.93	3.98	3.97	4.01	4.02	4.22	4.11	3.91	3.99	4.12	4.05	3.82	4.06	4.06
CCT3	4.3	4.38	4.62	4.6	4.28	4.23	4.68	4.48	4.32	4.41	4.77	4.38	4.41	4.7	4.48	4.52	4.46	4.43	4.62	4.94	4.14	4.71	4.3	4.49	4.05	4.3	4.36	4.14	4.29	4.41	4.02	4.08	4.02	4.22	4.06	4.26	4.67	4.08	3.86	3.76	4.26
RHBG	3.88	4.02	3.97	4.09	4.09	4.07	4.01	3.85	3.99	3.95	4.02	3.86	4.13	4.14	3.92	3.93	3.77	3.95	3.98	3.94	3.97	3.96	4.05	4.1	4.01	4.19	3.95	4.34	3.92	3.98	3.93	4.05	3.81	3.97	3.88	4.1	3.95	4.22	4.12	3.96	3.84
MEF2D	7.31	7.52	7.04	7.28	6.96	6.88	6.69	6.84	6.81	6.88	6.73	6.83	6.77	7	7.27	6.97	6.95	6.63	6.76	7.09	6.89	6.97	7.42	7.05	6.84	6.93	6.99	6.85	6.8	6.52	7.01	6.9	6.88	6.77	7.16	7.05	7.15	6.98	6.94	6.46	6.8
IQGAP3	6.62	6.72	6.15	6.12	6.15	6.04	6.11	5.94	6.34	6.03	6.38	6.18	5.87	6.07	5.98	6.38	6.16	6.33	6.17	6.18	5.9	6.05	6.55	6.25	6.29	6.1	5.97	5.72	5.56	4.41	5.03	4.52	5.44	5.3	5.2	4.65	5.21	4.97	5.14	4.27	5.98
TTC24	4.36	4.43	4.33	4.5	4.73	4.31	4.14	4.15	4.41	4.48	4.53	4.83	4.45	4.16	4.45	4.36	5.06	4.38	4.53	4.4	4.65	4.29	4.73	4.3	4.33	4.54	4.08	4.87	4.85	4.13	4.45	4.18	4.08	4.38	4.32	4.19	4.13	4.56	4.49	4.41	4.19
GPATCH4	6.09	6.84	6.67	6.64	6.58	6.53	6.62	6.71	6.64	6.67	6.48	6.52	6.58	6.64	6.71	6.79	6.79	6.61	6.82	6.88	6.93	6.64	6.83	6.74	6.72	6.58	6.72	6.59	6.42	6.63	6.91	7.56	7.64	7.25	6.91	6.6	6.78	6.89	6.87	6.69	6.51
HAPLN2	4.47	8.6	8.72	9.01	9.29	8.72	8.68	8.89	8.67	9.12	8.96	8.7	9.1	8.56	8.76	8.72	9.08	8.32	8.75	8.64	8.64	8.79	8.61	8.86	7.43	8.98	8.53	9.03	8.62	8.96	8.83	8.56	8.63	8.54	9.69	9.14	9.28	9.15	8.83	8.14	9.62
NES	7	6.9	7.18	6.95	6.96	7.13	7.23	6.88	7.21	7.27	6.87	7.01	6.66	7.23	6.57	7.38	7.18	6.88	7.23	7.03	6.98	7.16	6.92	7.24	7.24	6.88	6.98	7.05	6.79	7.99	7.12	7.66	7.18	7.45	7.39	7.65	7.05	7.26	7.07	7.05	7.4
CRABP2	6.97	6.28	6.15	6.24	5.21	6.49	6.54	6.01	6.38	5.84	5.79	5.71	5.8	6.43	6.24	6.44	6.1	5.83	6.16	6.27	6.8	6.01	6.31	6.76	6.61	6.33	6.32	6.4	6.52	5.77	5.1	4.75	5.09	4.9	5.1	5.65	5.12	4.82	5.02	4.98	5.67
ISG20L2	6.57	6.27	6.08	6.11	5.9	6.16	6.13	5.95	5.89	6.04	6.04	6.05	5.94	6.09	6.02	6	5.96	5.96	6.1	5.86	5.85	5.85	6.33	5.98	5.93	6.07	5.89	6.06	6.02	6.23	5.78	5.84	6.03	6.24	5.67	5.76	5.73	5.68	5.85	5.66	5.78
MRPL24	7.58	7.7	7.66	7.65	7.46	7.51	7.71	7.59	7.63	7.67	7.61	7.6	7.53	7.68	7.59	7.72	7.44	7.61	7.67	7.69	7.7	7.66	7.68	7.8	7.77	7.66	7.75	7.59	7.49	8.05	7.81	8.02	7.96	7.6	7.69	7.62	7.71	7.73	7.73	7.61	7.46
HDGF	7.46	7.52	7.43	7.58	7.51	7.35	7.52	7.37	7.44	7.46	7.5	7.6	7.43	7.39	7.48	7.58	7.56	7.29	7.39	7.45	7.31	7.45	7.51	7.5	6.91	7.58	7.18	7.36	7.24	6.89	7.82	7.52	7.62	7.5	7.17	7.83	7.5	7.24	7.79	7.02	7.41
PRCC	5.39	5.5	5.08	5.37	5.23	5.25	5.13	5.23	5.21	5.27	5.24	5.19	5.33	5.07	5.24	5.15	5.52	5.26	5.23	5.07	5.12	5.2	5.53	5.22	4.72	5.15	4.96	5.37	5.06	5.08	5.28	5.34	5.27	5.26	5	5.42	5.18	5.19	5.36	5.32	5.36
SH2D2A	4.29	3.88	4.13	3.6	4.06	4.01	3.89	4.43	4.09	4.26	3.92	3.84	3.88	3.9	4.05	4.12	4.06	4.04	4.09	3.98	4.16	4.23	3.83	3.97	3.79	3.83	4.14	4.27	4.4	3.83	4.59	4.48	3.83	4.11	3.98	4.05	4.01	3.83	4.75	3.66	4.3
NTRK1	3.89	3.87	3.89	3.64	3.89	4.06	3.77	4.21	3.8	3.75	3.91	3.91	4.1	3.93	3.88	3.91	4.03	3.91	3.77	3.92	4.2	3.85	3.82	3.92	3.77	3.79	3.84	3.69	3.85	3.89	3.88	4.18	4.06	3.85	3.99	4.1	3.84	3.87	3.99	3.96	3.91
INSRR	3.6	3.73	3.9	3.87	3.73	3.51	3.73	3.97	4.19	3.61	3.73	3.95	3.73	3.89	3.95	3.63	3.83	3.9	3.92	3.88	3.75	3.82	3.82	4.07	3.67	3.44	3.74	3.84	3.8	3.73	3.57	3.81	3.72	3.77	3.64	3.78	3.69	3.75	3.84	3.6	3.66
LRRC71	3.46	3.98	3.7	3.64	3.71	3.84	3.79	3.84	3.9	3.32	3.85	3.51	3.81	3.64	3.7	3.88	3.84	3.85	3.73	3.66	3.74	3.78	3.72	3.8	3.98	3.79	3.73	3.93	3.79	3.7	3.77	3.65	3.98	3.8	3.83	3.72	3.95	3.83	3.83	3.69	3.84
ARHGEF11	7.01	5.99	5.64	5.73	5.45	5.74	5.62	5.71	5.96	5.49	5.52	5.75	5.45	5.93	5.98	5.67	5.7	5.76	5.59	5.99	5.67	5.82	6	5.79	5.9	5.6	5.81	5.71	5.76	5.29	5.19	5.65	5.36	5.55	5.26	5.22	5.43	5.37	5.13	5.29	5.29
ETV3L	3.87	3.72	3.87	3.68	3.89	3.67	4.08	3.92	4.26	3.7	3.8	3.84	3.81	3.81	3.87	3.89	3.88	3.86	3.99	4.39	3.6	3.78	3.92	3.79	3.92	3.64	3.83	3.71	3.75	3.61	3.86	3.64	3.87	3.56	3.85	3.79	3.86	3.71	3.82	3.65	3.64
ETV3	5.64	5.09	5.12	5.37	5.33	5	5.32	5.03	5.37	5.15	4.86	5.06	5.36	5.03	5.02	5.1	5.1	5.13	5.04	5.12	5.17	4.97	5.3	5.19	5.15	5.04	5	5.23	4.98	5.54	5.69	4.72	4.93	5.33	5.1	5.58	5.06	5.1	5.49	5.11	4.98
FCRL5	3.76	3.66	4.04	3.81	3.86	3.69	3.91	3.91	3.88	3.84	3.79	4	4.01	3.79	3.68	3.85	3.76	3.7	4.13	3.86	4.2	3.82	3.83	3.49	3.99	4.08	3.87	4.04	4.13	3.9	3.85	3.75	3.65	3.67	3.64	3.7	3.58	3.82	3.8	3.72	3.83
FCRL4	3.85	3.76	3.8	3.83	3.7	3.68	3.85	3.66	3.61	3.69	3.78	3.8	3.87	3.86	4.1	4.01	3.77	3.88	3.83	3.91	3.71	3.66	3.69	3.92	3.85	3.79	3.55	3.72	3.82	3.8	3.81	4.03	3.93	3.77	3.87	3.89	3.8	3.77	3.84	3.55	3.74
FCRL3	3.75	3.89	3.77	3.85	3.71	3.78	3.8	3.75	3.8	3.81	3.72	3.84	3.86	3.79	3.77	3.85	3.95	3.74	3.83	3.78	3.7	3.74	3.78	3.76	3.76	3.92	3.83	3.79	3.79	3.92	3.8	3.71	3.74	3.78	3.88	3.8	3.73	3.79	3.79	3.84	3.85
FCRL2	4.05	4.06	4.14	4.29	3.91	4.29	3.99	4.3	3.91	4.02	4.14	4.19	4.31	4.22	4.02	3.99	4.28	3.88	4.25	3.96	3.87	4.05	4.01	3.76	3.64	4.48	4.03	4.18	4.13	3.73	3.98	3.99	4	3.86	4.08	3.8	3.87	4.12	3.65	3.9	4.11
FCRL1	3.89	4.01	4.02	3.9	3.81	4.08	3.77	4.1	3.84	3.74	3.89	3.89	4	3.66	3.93	4.06	3.8	4.03	4.05	3.94	3.78	3.75	4.05	3.69	3.81	4.6	3.83	4.3	3.89	3.78	3.84	3.92	3.84	3.72	3.8	3.68	4.06	4.01	3.75	3.95	3.96
CD5L	4.66	4.09	4.66	4.34	5.15	3.8	3.95	3.89	4.51	4.86	4.25	4.66	5.14	4.14	4.73	3.9	6	4.83	3.83	3.98	3.57	4.42	4.03	3.9	4.57	5.63	4.6	3.9	3.63	3.79	3.92	3.75	3.82	3.89	3.86	3.72	3.69	3.97	3.9	3.47	3.82
CD1D	3.78	3.69	3.76	3.7	3.65	3.68	3.81	3.86	3.67	3.82	3.86	3.6	3.53	3.69	3.86	3.64	3.63	3.78	3.91	3.67	3.6	3.71	3.68	3.6	3.8	3.67	3.92	4.18	3.89	3.84	3.85	3.58	3.69	3.96	3.7	3.72	3.68	3.82	3.73	3.79	3.78
CD1A	3.84	3.82	4.11	3.95	4.24	3.97	4.05	3.78	4.07	3.99	3.79	3.93	4.01	3.74	3.82	4.01	3.77	4.41	3.81	4.09	3.94	4	3.95	3.76	4.3	4.3	3.92	3.97	4	3.62	3.6	3.7	3.59	3.68	3.79	3.77	3.73	3.75	3.74	3.48	3.67
CD1C	4.02	4.1	4.48	4.13	4.25	4.08	4.17	3.85	4.19	4.17	4.04	4.35	4.3	4.4	3.99	4.18	4.23	5.03	4.23	4.45	4.03	4.27	4.22	3.96	4.37	4.22	4.31	4.17	4.52	3.78	3.84	3.72	3.83	3.78	3.66	3.75	3.9	3.65	3.6	3.73	3.9
CD1B	4.05	4.02	4.17	4.16	4.25	3.9	3.81	3.8	4.24	4.16	3.94	4.19	4.23	4	4.04	3.97	3.83	4.53	4.06	4.14	4.22	3.98	4.26	4.15	4.39	4.49	4.11	4.3	4.3	3.69	4.07	3.72	3.89	3.57	3.94	3.65	3.98	4.02	3.86	3.73	3.87
CD1E	4.05	3.84	3.97	3.91	3.96	3.89	3.98	3.81	4.1	4.01	3.94	4.09	4.04	4.07	3.71	3.86	3.56	4.16	3.79	4	4.37	3.86	3.95	3.62	4.1	3.98	4.03	4.07	4.45	3.7	3.76	3.5	3.58	3.66	3.59	3.89	3.68	3.71	3.94	3.96	3.76
OR10T2	3.82	3.58	3.56	3.73	3.67	3.47	3.66	3.79	3.42	3.5	3.83	3.31	3.68	4.02	3.58	3.64	3.55	3.59	3.69	3.73	3.64	3.65	3.52	3.71	3.65	3.69	3.69	4	3.87	3.6	3.5	3.84	3.79	3.56	3.53	3.75	3.68	3.69	3.88	3.7	3.55
OR10K2	3.72	3.69	3.73	3.67	3.57	3.94	3.65	3.7	3.52	3.69	3.59	3.87	3.61	3.63	4.26	3.99	4.07	3.7	3.45	4.08	4.09	3.84	3.64	3.64	3.64	3.65	3.69	3.59	3.8	3.84	3.56	3.76	3.64	3.81	3.72	3.94	3.61	3.69	3.81	3.83	3.61
OR10K1	3.76	3.71	3.98	3.73	3.72	4.19	3.91	3.97	4.02	3.72	3.98	3.73	3.79	3.83	3.7	3.89	3.57	3.78	3.68	3.9	4.04	4.49	3.89	3.63	3.71	3.71	3.98	3.82	3.82	3.76	3.99	3.93	3.7	3.85	3.83	4.05	3.79	3.82	3.71	3.78	3.61
OR10R2	3.72	3.59	3.43	3.56	3.38	3.82	3.73	3.83	3.42	3.69	3.77	3.79	3.63	3.64	3.5	3.83	3.79	3.53	3.6	3.71	3.79	3.52	3.7	3.61	3.79	3.81	3.73	3.38	3.71	3.43	3.62	3.81	3.84	3.65	3.72	3.61	3.66	3.32	3.76	3.65	3.69
OR6Y1	3.8	3.67	3.79	3.78	3.91	3.67	3.76	3.77	3.76	4.09	3.89	3.81	3.7	3.79	3.91	3.76	3.63	3.95	3.7	4.03	3.56	3.87	3.89	3.75	3.88	3.92	4.03	4.04	3.8	4.61	3.68	3.9	3.67	4.95	3.76	3.84	4.02	3.81	3.91	3.81	3.86
OR6P1	3.84	3.6	3.68	3.59	3.84	3.66	3.68	3.81	3.61	3.66	3.81	3.92	3.83	3.86	3.66	3.66	3.57	3.56	3.89	3.83	4.17	3.96	3.65	3.71	3.62	3.75	3.54	3.77	3.73	3.84	3.68	3.72	3.41	3.62	3.62	3.79	3.46	3.58	3.8	3.68	3.72
OR10X1	3.72	3.86	3.66	3.9	3.85	3.61	3.89	3.77	3.74	3.71	3.93	3.91	3.83	3.83	3.7	3.64	3.65	3.76	3.75	3.88	3.62	3.88	3.85	3.92	3.64	3.81	3.89	3.79	3.79	3.82	3.87	3.89	3.95	3.64	3.77	3.76	3.68	3.99	4.07	3.8	3.77
SPTA1	3.75	3.92	3.7	3.66	4.07	3.69	4	3.74	3.83	4.11	3.87	3.59	3.7	3.76	4	4.16	3.79	3.92	4.07	3.82	3.67	3.77	3.85	3.47	4.01	6.1	3.85	4.09	3.61	3.69	3.71	3.72	3.66	3.71	3.74	3.59	3.88	3.74	3.67	3.74	3.53
OR6K3	3.78	3.87	3.53	3.88	3.7	3.6	3.79	3.74	3.69	3.75	3.78	3.57	3.72	3.72	3.74	3.88	3.49	3.73	3.78	3.71	3.64	3.74	3.67	3.83	3.69	3.8	3.6	3.62	3.81	3.9	3.7	3.64	3.69	3.64	3.76	3.76	3.5	3.77	3.63	3.71	3.79
OR6N1	4.05	3.87	4.16	3.97	3.89	3.72	3.86	3.67	3.61	3.91	3.86	3.84	3.94	3.97	4.04	3.89	3.81	3.92	3.87	3.97	3.9	3.84	4.13	4.05	4.5	3.93	4.09	3.82	4.11	3.91	3.7	3.92	3.64	3.91	3.99	4.06	3.98	4.04	4.1	3.82	4.04
OR6K6	3.7	3.79	3.83	3.83	3.89	3.97	3.62	3.83	3.75	3.83	3.72	3.8	3.71	4	3.71	3.68	3.95	4	3.83	3.8	4.02	3.7	3.73	3.7	3.62	3.67	3.69	3.64	3.67	3.88	3.68	4.36	3.81	3.71	3.87	3.74	3.8	3.81	4.03	3.93	3.82
OR6N2	3.9	3.95	3.83	3.89	3.78	3.6	3.77	3.66	4.05	3.64	3.72	3.96	3.67	3.91	3.77	3.66	3.96	3.77	3.81	3.76	3.59	3.95	3.7	3.96	3.69	3.61	3.78	3.98	3.82	4.02	3.54	3.95	3.91	3.81	3.66	3.73	3.78	3.78	3.58	3.88	3.84
MNDA	7.37	7.9	7.46	7.74	7.7	7.08	7.12	7.56	7.09	7.46	7.13	7.54	7.9	7.29	7.5	6.95	7.51	6.99	6.73	7.35	7.17	7.58	7.9	7.34	6.94	7.38	7.25	7.59	7.02	5.75	6.2	4.99	5.65	6.31	6.78	4.78	5.83	6.61	6.16	5.26	6.44
PYHIN1	4.55	4.08	4.42	4.52	4.21	4.56	4.01	4.39	3.87	4.36	4.14	4.25	4.85	4.3	4.28	4.38	4.58	4.16	4.19	3.98	4.58	4	4.81	4	4.17	4.6	4.4	4.78	4.32	3.77	4.56	3.81	4.25	4.39	4.46	4.03	3.76	4.22	4.37	3.81	4.5
IFI16	7.74	7.62	7.54	7.5	7.46	7.38	7.2	7.51	7.17	7.49	7.59	7.29	7.58	7.44	7.17	7.44	7.58	7.28	7.18	7.33	7.46	7.45	7.71	7.37	7.07	7.28	7.37	7.51	7.41	6.49	7.22	6.56	7.31	7.33	7.3	6.74	6.78	7.27	7.14	7.25	7.44
AIM2	5.92	6.19	6.36	6.62	5.67	5.88	5.94	5.97	4.83	5.59	5.9	6.04	6.5	6	5.66	5.75	6.46	5.5	6.02	5.51	5.44	5.71	6.1	5.48	4.9	6.29	6	6.12	5.44	4.55	5.51	4.05	4.84	5.46	5.12	4.45	4.25	5.04	5.45	3.99	5.54
CADM3	6.98	5.75	5.82	6.6	4.97	5.49	5.74	5.22	5.94	4.73	6.48	4.46	5.95	5.9	6.04	4.93	5.81	5.96	6.58	4.54	5.19	4.65	5.69	6.35	5.83	5.21	5.33	4.88	4.33	4.86	5.36	5.35	5.84	5.72	5.72	5.55	5.57	5.46	5.38	4.66	5.45
FCER1A	5.53	6.26	6.05	5.68	6.12	5.86	5.83	5.67	5.85	6.31	5.42	6.18	6.13	6.61	5.01	6.23	6.49	6.44	5.98	6.06	6.23	6.3	6.23	5.91	6.01	5.82	6.52	6.35	7.26	4.47	6.76	4.26	5.42	5.12	5.37	5.11	4.32	5.39	6.73	5.73	5.6
OR10J1	3.65	3.86	3.62	3.8	3.48	3.77	3.81	3.73	3.87	3.95	3.81	3.99	3.52	3.68	3.91	3.88	3.84	4.43	3.8	3.87	3.77	3.82	3.81	3.75	3.91	3.77	3.57	3.95	3.71	3.58	3.79	3.77	3.7	3.67	3.77	3.81	3.76	3.71	4.02	3.83	3.73
OR10J5	4.56	4.12	4	3.84	3.98	3.94	3.8	3.91	3.8	4.06	3.92	4.17	3.9	4.07	3.94	4.14	4.31	3.93	3.96	3.89	3.79	3.95	3.96	4.3	4.15	4.29	4.15	3.71	4.08	3.88	3.91	4.06	3.99	4.29	4.26	3.96	3.86	3.87	4	3.92	4.05
APCS	4.32	4.48	4.31	3.98	4.72	4.36	4.49	4.39	4.53	4.58	4.2	4.4	4.35	4.44	4.66	4.49	4.49	4.37	4.51	4.93	4.67	4.51	4.46	4.67	4.34	4.31	4.46	4.53	4.68	4.67	4.52	4.44	3.99	4.2	4.7	4.45	4.81	4.38	5.05	4.24	4.5
CRP	3.67	3.84	3.7	3.77	3.85	3.72	3.72	3.54	3.92	4	3.77	3.91	3.98	3.67	3.87	3.44	3.72	3.56	3.88	3.98	3.8	3.92	3.68	3.73	3.95	3.78	3.81	3.99	3.66	3.57	3.82	3.67	3.8	3.64	3.77	4.03	3.56	3.56	4.09	3.97	3.76
DUSP23	8.78	8.83	8.5	8.56	8.42	8.45	8.55	8.51	8.55	8.48	8.55	8.39	8.58	8.55	8.66	8.7	8.58	8.4	8.42	8.53	8.54	8.48	8.89	8.53	8.63	8.48	8.5	8.55	8.38	8.14	8.15	8.08	8.64	8.67	8.65	7.83	8.41	8.67	8.19	8.08	8.51
FCRL6	4.1	3.93	4.82	4.37	4.42	4.76	4.5	4.08	4.27	4.16	4.18	4.11	4.53	4.56	4.22	4.22	4.32	4.45	4.45	4.44	4.05	4.22	4.05	4	4.45	4.11	4.61	5.18	4.62	3.73	3.86	3.95	4.51	4.14	4.06	3.93	4	4.13	4.02	5.47	4.09
SLAMF8	9.85	9.13	8.45	8.92	8.52	9.17	8.93	9.08	9.19	9.09	9.17	8.86	9.12	9.13	9.55	9.21	9.24	8.84	8.83	9.36	9.13	9.04	9.02	8.85	9.24	8.77	8.77	9.08	8.6	6.05	7.94	5.71	6.64	7.9	7.95	5.32	6.61	7.94	7.95	5.16	8.31
VSIG8	4.63	5.09	5.08	5.09	5.12	5.1	4.82	5.14	5.03	5.15	5.33	5.08	4.93	5.06	4.98	4.97	5.16	5.04	5.1	4.99	5.04	5.01	5.1	5.02	4.81	5.02	4.99	4.97	4.95	5.13	5.75	5.09	4.89	5.14	4.81	6.08	4.78	4.87	5.89	5.36	5.44
TAGLN2	8.43	8.2	8.66	8.28	8.28	8.39	8.64	8.31	8.63	8.39	8.42	8.49	8.41	8.61	8.3	8.45	8.12	8.28	8.54	8.65	8.45	8.47	8.21	8.61	8.48	8.45	8.35	8.28	8.27	7.18	8.52	8.08	8.4	8.21	7.83	8.16	8.26	7.97	8.55	7.82	8.26
IGSF9	4.76	5.59	5.6	5.7	6.3	5.77	5.71	5.95	5.9	5.81	5.97	5.77	5.99	5.99	5.92	5.72	5.89	5.89	6.1	6.01	6.03	6.12	5.66	5.86	5.16	5.82	5.77	6.79	5.73	6.21	6.09	5.82	5.64	5.92	6.42	5.9	6.3	5.94	6.45	5.61	6.1
SLAMF9	7.25	6.19	6.15	5.81	6.08	6.45	5.53	6.36	6.49	6.03	6.02	6.54	6.35	6.25	6.23	6.02	6.11	5.6	5.62	6.18	6.21	5.82	6.18	5.76	6.42	5.93	5.58	5.9	5.79	5.49	5.61	5.19	4.83	5.06	5.45	5.08	5.29	5.04	5.62	4.86	5.92
KCNJ10	4.04	3.87	3.85	4.15	3.96	4.49	3.92	4.67	4.41	4.01	4.22	4.34	4.81	4.1	4.43	3.74	4.43	4.15	4.01	4.18	4.82	4.14	3.89	3.76	4.3	3.92	4.95	4.66	3.96	3.53	3.92	3.59	3.68	3.85	3.96	3.8	3.86	4.1	4.07	3.73	3.86
PIGM	4.69	4.52	4.62	4.63	4.66	4.51	4.56	4.6	4.74	4.65	4.75	4.64	4.58	4.65	4.57	4.57	4.58	4.65	4.59	4.43	4.41	4.6	4.53	4.38	4.41	4.47	4.41	4.25	5.14	4.63	4.32	4.79	4.9	4.36	4.6	4.68	4.38	4.43	4.41	4.97	4.48
KCNJ9	3.89	3.85	4.1	3.9	3.84	4.24	3.76	3.95	3.93	3.84	4.1	3.84	3.93	3.87	3.73	3.97	3.81	3.73	5.1	3.86	4.6	4	3.82	3.73	3.79	3.83	3.84	3.66	3.87	3.77	3.89	3.7	3.67	3.65	3.84	3.97	4.64	3.88	3.83	3.83	3.85
IGSF8	6.47	5.6	5.65	5.62	5.27	5.79	5.66	5.38	5.63	5.24	5.25	5.51	5.16	5.74	5.57	5.45	5.32	5.59	5.58	5.61	5.36	5.45	5.44	5.39	5.78	5.52	5.78	5.28	5.66	5.75	5.81	5.75	5.78	5.81	5.47	6.75	5.94	5.54	5.86	5.93	5.3
ATP1A2	3.74	3.88	4.07	3.97	4.17	4.09	4.04	3.96	4.1	3.9	3.97	4.09	3.76	4.12	3.77	4.06	4.05	3.98	4.03	3.78	4.06	4.05	4.07	4.02	3.81	3.84	4.23	3.98	4.15	5.37	4.47	5.24	4.87	4.63	4.8	5.23	4.84	4.69	4.4	5.77	4.44
ATP1A4	6.22	6.12	6.1	6.03	5.97	6.06	6.13	5.94	5.97	5.99	6.17	6.14	5.98	6.05	6.18	5.91	5.73	5.9	6.08	6.12	5.89	5.82	6.06	6.1	6.17	5.99	6.05	5.98	5.81	5.19	6.14	5.98	6.2	6.23	6.02	6.15	6.1	6.04	6.13	5.82	5.8
CASQ1	4.17	4.08	3.98	4.09	3.92	4.32	4.2	4.26	4.02	3.91	4.13	4.09	3.89	4.13	4.07	3.76	3.78	3.71	4.07	4.35	3.83	4.07	4.06	3.89	4.19	4.03	4.29	4.2	3.9	5.56	4.59	6.08	4.91	5.24	4.45	5.1	5.7	4.62	4.5	5.5	4.33
PEA15	7.35	6.84	7.35	7.32	7.17	7.27	7.2	7.29	7.41	7.16	7.08	7.13	7.31	7.3	7.04	7.25	7.17	7.23	7.27	7.17	7.34	7.26	6.98	7.28	7.24	7.04	7.16	7.43	7.1	7.46	7.3	7.62	7.38	7.19	7.05	7.42	7.52	7.13	7.29	7.39	7.26
DCAF8	3.69	3.83	4.02	4.15	4.08	3.73	3.82	4.27	4.09	4.19	3.95	4.09	4	3.87	3.98	3.91	4.21	4.05	3.94	3.72	3.86	4.09	3.96	3.79	3.77	4.03	3.95	3.83	3.9	4.09	4.02	4.05	4.08	3.76	4.04	4.53	3.91	4.03	3.95	4.14	4.39
PEX19	6.45	6.27	6.6	6.39	6.4	6.69	6.52	6.72	6.65	6.33	6.37	6.59	5.01	6.54	6.56	6.42	6.6	6.64	6.52	6.44	6.61	6.37	6.38	6.47	6.64	6.31	6.51	6.31	6.5	6.89	6.64	6.79	6.54	6.73	6.62	6.78	6.55	6.65	6.79	6.99	6.38
COPA	6.38	6.46	6.72	6.71	6.51	6.76	6.65	6.65	6.39	6.6	6.78	6.73	6.58	6.67	6.55	6.51	6.53	6.49	6.51	6.55	6.65	6.33	6.45	6.58	6.45	6.59	6.62	6.3	6.39	6.05	6.41	6.81	6.75	6.91	6.81	6.62	6.52	6.77	6.36	6.42	6.46
NCSTN	9.09	8.69	8.4	8.63	8.17	8.59	8.47	8.4	8.45	8.36	8.37	8.39	8.41	8.41	8.51	8.37	8.51	8.47	8.19	8.54	8.49	8.45	8.67	8.43	8.51	8.31	8.37	8.41	8.14	7.43	7.88	7.57	7.7	7.77	7.94	7.9	7.78	7.97	7.95	7.63	8.08
NHLH1	3.79	3.92	3.62	4.01	3.92	3.93	3.89	3.72	3.76	3.71	3.84	3.79	3.98	3.62	3.69	3.54	3.46	3.93	3.9	3.68	3.73	3.7	3.85	4.04	3.82	3.92	3.74	3.73	3.89	3.65	3.82	3.91	3.69	3.66	3.48	3.89	3.72	3.81	3.72	3.81	3.85
VANGL2	3.64	3.74	3.75	4.18	3.96	3.72	3.99	3.7	3.7	3.63	3.97	3.86	3.67	3.74	3.87	3.8	3.71	3.81	3.85	3.77	4.28	3.54	4.02	3.9	3.82	3.72	3.58	4.11	4.02	3.95	3.85	3.7	4.1	4.03	3.69	4.07	3.77	3.97	3.76	4.15	3.86
SLAMF6	4.8	4.38	4.77	4.79	4.37	4.7	4.77	4.71	4.83	4.48	4.64	4.65	4.67	4.87	4.91	4.44	4.52	4.83	4.5	4.74	4.38	4.74	4.22	4.4	4.74	4.53	4.96	4.75	4.69	3.9	4.4	3.72	4.17	4.15	4.09	4	3.72	4.32	4.31	3.78	4.09
CD84	7.61	6.95	6.33	6.37	6.69	7.3	7.14	7.02	7.24	6.93	6.64	6.9	7.1	7.07	7.33	6.63	7.09	7.2	6.69	7.34	7.09	7.08	6.62	6.69	6.85	6.75	6.94	6.85	6.53	4.5	5.86	4.41	4.93	5.1	6.12	4.45	5.04	6.05	5.89	4.04	6.37
SLAMF1	5.42	5.17	5.55	5.36	5.15	5.56	5.1	5.52	5.06	5.52	4.78	5.3	5.33	5.42	5.4	5.28	5.48	5.14	5.22	5.28	5.19	5.32	5.07	4.77	5.07	5.44	5.38	5.34	5.61	4.3	5.37	4.41	5.7	4.82	4.88	4.72	4.25	4.95	5.2	4.66	5.07
SLAMF7	8.16	7.48	7.56	7.81	7.02	8.04	7.37	7.9	7.52	7.86	7.27	7.84	7.8	7.72	8.51	7.29	8.05	7.84	7.55	7.95	7.32	7.45	7.26	6.95	7.62	7.67	7.75	8.52	7.62	4.54	7.35	4.64	5.91	6.76	6.52	5.16	4.28	6.58	7.36	4.82	6.85
LY9	5.29	4.69	4.73	4.88	4.43	5.16	4.62	5.02	5.02	4.72	4.86	4.85	4.48	5.08	5.48	4.54	4.94	4.93	4.65	4.84	4.57	4.87	4.57	4.72	5.27	4.96	4.83	5.37	5.08	5.29	4.67	4.18	4.09	4.75	4.41	4.12	4.24	4.23	4.85	3.92	4.35
CD244	5.94	5.21	5.32	5.12	5.12	5.45	5.03	5.63	5.38	5.14	4.92	4.89	5.12	5.41	5.74	5.35	5.08	4.96	5.13	5.13	5.04	5.11	5.18	4.81	5.63	4.8	5.17	5.6	5.16	4.23	5.06	4.24	4.76	4.76	4.68	4.31	4.37	4.82	4.93	4.37	4.88
ITLN1	6.93	8.95	9.04	8.38	5.78	7.08	10.58	8.36	7.82	6.61	8.26	9.2	5.81	9.65	7.44	5.5	6.96	7.21	9.25	8.59	7.91	6.83	8.83	9.39	8.06	6.87	9.12	8.22	9.72	9.73	10.51	6.3	9.65	8	8.67	11.11	6.3	8.58	10.45	9.06	5.04
ITLN2	4.39	4.28	4.76	4.21	4.27	4.43	6.02	4.75	4.97	4.77	4.25	4.98	4.5	4.91	4.64	4.58	4.93	4.6	4.56	4.36	4.58	5.13	4.25	4.87	5.2	4.15	5.16	4.25	5.04	4.46	4.35	3.96	4.36	4.23	4.47	4.31	4.15	4.46	4.39	5.13	4.01
F11R	8.58	8.6	8.43	8.35	8.22	8.51	8.52	8.77	8.72	8.51	8.49	8.44	8.69	8.43	8.71	8.48	8.44	8.34	8.3	8.77	8.47	8.5	8.6	8.26	8.67	8.19	8.36	8.6	8.06	6.6	8.28	6.41	7.82	8	7.92	7.57	6.96	7.87	8.25	7.42	8.55
TSTD1	7.23	6.87	6.8	6.73	6.78	7.29	7.34	7.47	7.52	7.03	6.63	7.24	7.53	7.39	7.13	6.69	6.92	7.02	6.96	7.31	6.88	6.95	6.83	7.18	7.66	6.95	7.05	7.27	6.54	6.93	6.53	6.71	6.41	6.75	6.76	6.56	6.64	6.8	6.44	7.02	6.9
USF1	4.47	4.45	5.51	4.54	4.53	4.4	4.56	4.29	4.57	4.51	4.6	4.46	4.38	4.29	4.6	4.7	4.55	4.31	4.45	4.66	4.2	5.43	4.27	4.34	4.2	4.47	4.45	4.15	4.63	4.28	4.28	4.42	4.41	4.16	4.33	4.29	4.32	4.45	4.19	5.38	4.08
ARHGAP30	7.68	7.26	7.07	6.95	6.98	7.35	7.22	7.2	7.26	7.3	7.09	7.12	7.26	7.4	7.65	7.13	7.25	7.16	7.06	7.47	7.25	7.34	7.17	7.2	7.55	7.03	7.25	7.38	6.81	4.99	6.2	5.2	5.92	6.12	6.23	5.11	5.51	6.19	6.23	4.53	6.61
KLHDC9	5.03	5.23	5.6	5.67	5.87	5.77	5.99	5.71	5.74	5.35	5.8	5.91	5.54	5.49	4.91	5.62	5.85	5.92	5.95	5.3	5.7	5.68	5.21	5.68	5.83	5.78	6.08	5.52	5.84	6.49	5.65	5.81	5.81	5.4	6.06	5.98	5.91	6.03	5.6	6.23	5.47
PFDN2	7.99	7.95	7.9	7.95	7.71	7.89	7.96	8.05	8.07	7.87	7.94	7.9	7.81	7.94	7.75	8.09	7.95	7.99	7.91	7.95	7.99	7.91	7.99	8.06	7.72	7.9	7.91	8.06	7.91	7.77	7.99	7.93	8.17	8.12	7.61	8.06	7.91	7.79	8.19	8.15	7.69
NIT1	6.37	6.16	6.36	6.34	6.27	6.4	6.38	6.4	6.41	6.14	6.23	6.28	6.36	6.32	6.3	6.23	6.13	6.32	6.32	6.44	6.44	6.47	6.11	6.3	6.5	6.21	6.42	6.39	6.26	6.24	6.3	6.28	6.19	6.23	6.23	6.29	6.3	6.27	6.4	6.15	6.29
DEDD	6.55	6.14	6.02	6	5.82	6.03	5.84	5.85	5.82	5.82	5.79	6.04	5.94	6.1	5.76	5.98	6.17	5.95	5.85	5.85	5.95	5.93	6.27	6.03	6.02	5.9	5.95	5.89	5.91	5.91	6.03	6.02	6.14	6.07	5.98	6.35	6	5.78	6.01	5.77	6.07
UFC1	7.46	7.22	7.43	7.41	7.31	7.37	7.45	7.5	7.58	7.26	7.4	7.46	7.42	7.53	7.39	7.35	7.31	7.47	7.38	7.47	7.45	7.46	7.23	7.49	7.51	7.37	7.49	7.5	7.46	7.52	7.34	7.65	7.5	7.45	7.62	7.34	7.75	7.56	7.32	7.76	7.34
USP21	5.73	5.16	5	5.01	4.84	4.95	5.05	4.95	5.14	4.86	4.88	4.98	4.73	4.97	4.94	4.95	4.94	5.05	5.11	5.05	4.95	4.94	5.17	4.97	4.99	4.97	5.06	4.88	5.08	4.81	4.83	4.91	5.07	4.96	4.95	4.86	4.91	4.86	4.92	4.84	4.81
PPOX	7.3	7.29	7.27	7.44	7.26	7.33	7.21	7.35	7.19	7.34	7.24	7.24	7.16	7.25	7.3	7.23	7.39	7.28	7.33	7.1	7.3	7.38	7.22	7.27	7.41	7.48	7.32	7.4	7.37	7.52	7.23	6.84	6.87	7.09	7.13	7.31	7.06	7.15	7.19	7.18	7.3
B4GALT3	7.42	6.92	6.77	6.74	6.66	6.87	6.84	6.91	6.94	6.77	6.83	6.79	6.86	6.86	7.03	6.85	6.66	6.87	6.86	6.89	6.91	6.84	6.97	6.75	7.21	6.89	6.89	6.98	6.99	6.35	6.7	6.5	6.78	6.73	6.37	6.74	6.62	6.46	6.75	6.78	6.64
ADAMTS4	6.93	8.32	7.3	6.99	7.35	6.41	7.48	6.8	6.59	7.08	8.61	6.9	7.42	6.44	6.76	7.24	6.47	6.57	7.07	6.69	7.58	7.37	8.32	7.07	6.89	7.29	6.5	7.61	6.28	6.97	9.24	7.46	9.56	8.93	7.32	9.84	7.88	7.24	9.16	9.73	8.69
NDUFS2	6.52	6.48	6.86	6.57	6.88	6.89	6.99	6.94	7.1	6.86	6.9	6.89	6.94	7.03	7.02	6.75	6.67	6.93	6.87	7.08	7.06	7	6.39	6.84	7.18	6.73	7.07	6.86	6.99	6.23	6.76	6.86	7.12	6.91	6.83	6.68	7.07	7	6.79	6.59	6.83
FCER1G	10.87	9.9	8.94	8.85	9.36	9.91	9.46	9.97	9.93	9.47	9.25	9.47	9.51	9.87	10.24	9.46	9.75	9.67	9.49	10.07	9.65	9.77	9.9	9.64	9.72	9.52	9.84	9.78	9.39	7.13	9.02	7.53	8.26	8.27	8.96	7.17	8.22	8.8	9.16	7.09	8.93
APOA2	3.6	3.77	3.94	3.71	3.73	3.57	3.72	3.6	3.62	3.93	3.86	3.82	3.78	3.81	3.75	3.72	3.76	3.77	3.85	3.77	3.74	3.75	3.77	3.67	3.69	3.71	3.85	3.56	3.64	3.67	4.47	3.7	3.95	3.75	3.77	3.55	3.63	3.77	4.08	4.23	3.78
TOMM40L	6.95	7.05	6.86	7.02	6.99	6.99	7.03	7.06	6.95	7.08	6.9	6.91	7.01	6.89	7.09	6.96	7.13	6.96	6.95	6.93	7.01	6.99	7.11	7.01	7.15	6.94	6.98	7.13	6.65	6.46	6.89	6.8	7.07	7	6.78	6.74	6.71	6.64	6.95	6.68	6.82
NR1I3	3.86	4.04	4.03	4.03	4.14	4.2	4.03	4.15	4.11	4.12	3.95	3.9	4.04	4.13	3.75	4.03	4.23	4.16	4.03	4.1	3.97	3.78	4.03	3.9	4.31	4.17	4.03	4.1	3.77	4.02	4.01	4.19	4.17	3.89	4.06	4.04	4.01	4.21	3.87	3.92	4.05
PCP4L1	4.01	4.09	3.91	4.01	4.11	3.86	3.76	4.01	3.99	3.92	3.96	3.81	3.85	3.94	3.88	3.93	3.87	3.86	3.78	3.83	3.73	3.95	3.87	3.99	3.86	4.07	3.83	4.01	3.9	4.96	4.02	4.15	4.04	5.32	4.09	4	4.03	4.14	4.03	4.36	4.1
MPZ	3.87	4.25	4.16	4.21	4.34	4.84	4.04	4.41	3.98	4.28	4.38	4.23	4.23	3.95	4.2	4.16	4.41	4.07	4.25	4.09	4.05	4.24	4.32	4.23	3.79	4.57	3.87	4.34	4.23	3.97	4.12	4.16	4.36	4.24	4.58	4.35	4.48	4.37	4.17	3.87	4.4
SDHC	5.86	5.3	5.87	5.67	5.57	5.75	5.84	5.77	5.92	5.52	5.66	5.78	5.65	5.87	5.87	5.71	5.37	5.75	5.58	5.96	5.78	5.79	5.41	5.73	5.7	5.69	5.81	5.69	5.59	5.25	5.57	6.02	5.68	5.68	5.66	5.41	5.64	5.87	5.47	5.7	5.36
FCGR2A	9.04	8.79	8.58	8.91	8.7	8.69	8.69	8.7	8.68	8.84	8.68	8.26	8.1	8.77	8.77	8.52	8.57	8.56	8.39	8.62	8.49	8.77	8.8	8.9	8.4	8.39	8.5	8.44	8.31	6.74	8.2	6.3	7.07	7.75	8.21	6.94	7.02	8.05	8.26	6.51	8.28
HSPA6	8.42	7.64	7.7	7.71	7.61	7.3	7.37	8.1	8.27	8.24	7.54	7.42	8.51	8.19	8.31	7.4	7.28	7.83	7.57	7.99	7.33	8.24	7.67	7.71	8.43	7.26	7.64	7.24	7.65	6.68	6.55	5.5	5.92	7.04	6.98	6.34	6.11	7.05	6.61	5.55	7.76
FCGR3A	10.32	9.97	9.94	9.93	10.33	9.91	9.86	10.03	9.76	9.85	9.86	9.75	10.35	9.88	9.72	9.76	10.06	9.84	9.76	9.52	9.65	9.81	9.83	9.86	9.78	9.52	10.11	9.98	8.99	7.46	8.08	7.04	7.97	8.66	8.76	6.63	8.06	8.86	8.1	6.87	9.17
FCRLA	4.67	4.61	4.7	4.7	4.47	4.47	4.38	4.34	4.43	4.71	4.62	5.02	5	4.46	4.7	4.5	4.3	4.59	4.77	4.82	4.56	4.5	4.58	4.18	4.68	5.43	4.53	5.19	4.75	3.78	4.43	3.92	3.98	3.97	4.24	4.14	4.41	4.31	4.78	3.95	4.27
FCRLB	6.41	5.97	6.1	6.1	5.75	6.32	5.9	6.51	6.37	5.83	6.06	6.43	6.27	6.02	6.29	6.2	6.14	6.35	6.05	6.32	6.5	6.15	5.94	5.66	6.44	5.94	6.11	6.34	5.98	5.61	5.44	5.18	5.49	5.44	5.39	4.75	4.97	5.39	5.48	4.26	5.75
DUSP12	7.07	7.33	7.63	7.46	7.49	7.55	7.5	7.61	7.61	7.56	7.59	7.49	7.63	7.59	7.48	7.56	7.46	7.57	7.5	7.53	7.64	7.59	7.35	7.55	7.64	7.52	7.54	7.57	7.51	7.55	7.21	7.76	7.65	7.69	7.48	7.16	7.27	7.44	7.25	7.5	7.57
OLFML2B	7.66	7.59	7.02	6.84	7.07	6.89	6.73	6.86	6.87	6.7	7.11	6.77	6.98	6.97	6.75	6.89	6.89	7.12	6.62	6.43	6.91	6.88	7.58	6.76	6.62	7.26	6.73	6.78	7	6.01	6.53	6.55	6.89	6.42	6.55	6.75	6.71	6.64	6.66	6.35	6.84
NOS1AP	4.46	4.12	4	3.99	3.99	4.25	3.8	3.98	4.02	3.92	3.9	4.22	3.71	4.18	3.68	4.16	4.07	4.34	4.01	3.71	3.93	3.85	4.26	3.96	4.25	4.38	3.94	3.85	4.07	4.19	4.11	4.31	4.27	3.82	3.99	4.38	3.71	3.87	4.01	4.59	4.31
C1orf226	5.21	5.24	5.12	5.03	5.81	5.8	5.52	5.55	5.11	4.61	5.31	5.5	4.94	5.4	4.53	4.78	5.26	5.58	5.5	4.59	4.95	4.66	5.19	5.15	4.94	5.35	4.81	4.59	5.14	6.14	5.38	5.54	5.83	4.92	5.59	5.64	5.52	5.74	5.36	5.77	4.87
UHMK1	6.56	6.32	6.42	6.37	6.35	6.39	6.4	6.52	6.59	6.48	6.41	6.38	6.35	6.52	6.34	6.41	6.45	6.42	6.2	6.45	6.56	6.42	6.32	6.4	5.49	6.39	6.42	6.43	6.28	5.97	6.14	6.07	5.98	6.36	6.23	5.65	6.04	6.17	6.08	6.18	6.17
UAP1	5.87	5.55	6.12	5.76	5.9	5.92	6.06	5.85	5.92	5.78	6.16	6.02	5.95	5.96	5.82	6.06	5.22	5.91	5.99	6	6.11	5.47	5.53	5.99	5.95	5.97	6.01	5.78	6.06	5.92	7.12	7.22	7	7.69	6.62	6.9	6.95	6.71	7.06	7.31	6.01
DDR2	6.13	6.12	5.39	5.43	6.21	6.09	6.21	5.96	5.93	6	6.21	6.15	5.82	5.93	5.58	6.16	6.11	6.26	6.18	5.42	6.16	5.87	6.1	6.07	5.58	6.2	6.07	5.81	6.33	7.01	6.64	6.66	6.86	6.35	6.52	7	6.82	6.75	6.61	7.17	6.49
HSD17B7	5.3	4.93	4.96	4.95	4.87	5.04	4.98	5.04	5.1	4.91	4.85	4.96	4.98	5.05	4.83	4.95	4.96	5.08	4.8	5.03	5.03	5.07	4.95	4.87	5.1	4.96	4.94	5.02	4.95	4.73	4.83	4.74	4.59	4.83	4.66	4.72	4.94	4.65	4.78	4.48	4.81
RGS4	5.11	5.51	5.75	6.35	5.99	5.52	5.87	5.82	5.72	5.55	5.69	6.03	4.67	5.55	6	5.12	6.25	6.17	6.17	5.33	5.99	5.66	5.52	5.93	5.12	5.71	5.66	5.8	6.62	5.54	5.91	5.11	5.92	4.61	5.24	5.96	4.98	5.1	5.91	5.56	5.68
RGS5	8.57	8.7	9.72	9.72	9.06	9.9	8.98	9.51	9.34	8.3	9.12	9.61	8.2	9.76	7.27	9.19	8.97	9.66	9.8	8.15	8.85	8.71	8.77	9	9.33	9.24	9.97	8.87	9.79	11.31	10.38	11.03	10.6	10.51	10.3	11.2	10.39	10.46	10.36	11.23	10.07
NUF2	4.61	4.42	4.56	4.65	4.62	4.73	4.5	4.76	4.96	4.68	4.61	4.57	4.36	4.52	4.47	4.53	4.62	4.82	4.37	4.75	4.62	4.69	4.43	4.48	4.77	4.95	4.55	4.75	4.16	3.96	4.21	3.92	4.36	4.67	4.37	4.09	4.29	4.34	4.18	4	4.21
PBX1	4.32	4.29	4.15	4.11	4.26	4.35	4.27	4.38	4.22	4.36	4.4	4.35	4.31	4.28	4.16	4.43	4.5	4.5	4.33	4.07	4.66	4.11	4.01	4.21	3.92	4.27	4.26	3.97	4.51	5.16	4.8	4.89	4.86	4.08	4.89	5.14	4.62	4.57	4.81	5.29	4.84
LMX1A	3.95	3.97	3.88	3.84	3.8	3.63	3.79	3.73	3.83	3.87	3.81	3.89	3.83	3.9	3.75	3.86	3.99	3.64	3.84	4	3.78	3.98	4.13	3.84	4.05	3.91	3.88	3.89	3.9	4.01	3.76	3.86	3.88	3.91	3.97	3.93	4	3.96	3.94	3.84	3.82
RXRG	3.73	3.9	3.74	3.66	3.93	3.84	3.53	3.93	3.78	3.75	3.06	3.83	3.66	3.63	3.81	3.78	3.79	3.74	3.79	3.75	3.49	3.99	3.69	3.77	3.63	3.72	3.69	3.48	3.64	3.8	3.79	3.86	3.91	4.34	3.81	3.84	3.69	3.71	3.96	3.85	3.78
LRRC52	4.1	4.08	3.83	3.95	3.89	3.63	3.97	3.8	3.95	4.11	4.06	3.84	3.9	3.85	3.86	3.82	3.93	3.85	3.89	3.81	3.88	3.81	4	3.92	3.93	4.04	3.87	4.37	3.93	4.7	4.1	4.02	3.99	4.59	3.92	4.02	4.07	4.09	3.63	3.79	3.99
MGST3	10.69	10.28	10.47	10.43	10.41	10.53	10.49	10.52	10.56	10.3	10.21	10.36	10.27	10.54	10.43	10.49	10.44	10.43	10.43	10.5	10.28	10.36	10.2	10.37	10.52	10.38	10.45	10.2	10.17	10.45	10.15	10.7	10.36	10.36	10.14	10.32	10.72	10.14	10.08	10.72	10.17
TMCO1	7.01	6.87	7.01	6.85	6.75	6.89	6.8	6.91	6.94	6.74	6.76	6.9	6.9	6.91	6.78	6.91	6.66	6.86	6.8	6.97	6.91	6.84	6.87	6.92	6.88	6.84	6.94	6.91	6.78	6.86	6.58	6.86	6.91	7.09	6.66	6.49	6.83	6.86	6.64	7.01	6.6
UCK2	6.74	6.49	6.32	6.27	6.2	6.11	6.13	6.17	6.29	6.28	6.26	6.24	6.26	6.09	6.3	6.45	6.11	5.92	6.14	6.4	6.37	6.13	6.39	6.12	6.29	5.99	6.04	6.2	5.97	5.38	6.68	6.7	6.9	6.5	6	6.66	6.3	5.91	6.6	6.44	6.15
FAM78B	4	3.84	4.05	3.86	3.8	4.23	3.76	4.02	3.82	4.01	3.98	3.68	3.91	3.9	3.79	3.86	3.93	4.04	3.98	3.97	3.71	3.73	3.75	3.93	3.89	3.91	3.87	4.03	3.79	3.83	4.18	3.88	3.82	4.04	3.86	3.75	3.79	3.97	3.85	3.93	4.2
POGK	6.83	6.39	6.48	6.33	6.34	6.55	6.47	6.45	6.62	6.48	6.39	6.53	6.27	6.68	6.52	6.5	6.37	6.4	6.46	6.57	6.48	6.61	6.44	6.62	6.8	6.51	6.62	6.24	6.38	6.07	6.28	6.79	6.37	6.51	6.31	6.43	6.61	6.4	6.29	6.51	6.45
TADA1	5.3	5.19	5.32	5.25	5.36	5.38	5.48	5.29	5.57	5.21	5.18	5.25	5.43	5.48	5.32	5.61	5.25	5.36	5.41	5.59	5.28	5.44	5.25	5.4	5.65	5.47	5.41	5.37	5.48	5.55	5	5.6	5.46	5.24	5.32	4.99	5.41	5.36	5.03	5.99	5.26
ILDR2	3.96	3.86	3.83	3.84	3.99	3.78	4.01	3.94	3.83	4	3.86	3.76	3.82	3.66	3.91	3.84	4.17	4.09	3.72	3.68	3.68	3.96	3.8	4.01	4.02	3.86	4.01	4.17	3.7	3.82	3.63	3.67	3.92	3.91	3.81	4	3.85	3.98	3.78	3.85	3.99
MAEL	3.75	3.69	3.79	3.75	3.73	3.63	4.07	3.77	3.82	3.72	3.64	3.78	3.7	3.73	3.72	3.81	3.88	3.78	3.66	3.74	3.77	3.77	3.72	3.8	3.93	3.77	4.01	3.71	3.71	3.72	3.67	3.69	3.79	3.66	3.64	3.61	3.69	3.65	3.63	3.78	3.62
GPA33	4.3	4.17	4.32	4.09	4.18	4.08	4.2	4.04	4.49	3.87	4.18	4.15	3.81	4.15	4.32	4.05	4.03	4.22	3.78	4.04	4.11	4.58	4.27	4.09	4.57	4.17	4.46	4.39	3.97	3.69	3.95	3.56	3.81	3.96	3.92	3.74	3.88	4.12	3.83	3.82	3.74
POU2F1	6.47	6.5	6.4	6.6	6.34	6.48	6.18	6.15	6.05	6.51	6.4	6.46	6.18	6.47	6.43	6.29	6.53	6.18	6.41	6.1	6.27	6.31	6.46	6.28	6.4	6.51	6.49	6.27	6.32	6.48	6.81	6.67	6.38	6.66	6.7	7.22	6.55	6.55	6.7	6.77	6.43
CD247	5.78	5.62	5.92	5.18	5.34	5.82	5.38	5.64	5.19	5.73	5.62	5.36	5.7	5.79	5.77	5.46	5.94	5.46	5.63	5.49	5.22	5.54	5.65	4.93	5.59	5.6	5.66	6.38	6.04	4.1	5.93	4.35	5.23	5.01	5.4	4.73	4.43	5.36	5.95	4.73	5.12
CREG1	10.07	9.92	10.01	9.85	9.83	9.83	9.7	9.68	9.85	10.05	9.91	9.91	10.09	9.59	10.21	9.91	10.02	9.74	9.38	10.02	9.67	10.03	9.85	9.47	9.95	9.62	9.95	9.66	9.42	9.39	9.55	8.82	9.03	9.31	9.66	9.01	9.32	9.76	9.51	9.39	9.34
RCSD1	7.57	6.75	6.78	6.88	6.68	6.89	6.77	6.76	6.93	6.77	6.93	6.41	6.85	6.9	6.61	6.8	6.79	6.75	6.62	6.64	6.5	6.9	6.85	6.76	6.96	6.67	6.97	7.07	7.01	6.53	6.84	5.24	5.85	6.29	6.69	5.69	6.09	6.66	6.77	5.26	6.27
MPZL1	7.74	8.03	8.05	7.83	7.87	8.06	8.1	7.87	7.69	7.93	8.07	7.94	8.03	7.81	7.73	8.19	7.79	7.94	7.88	7.77	7.93	7.91	8	7.92	7.82	7.77	7.77	7.8	8.08	8.03	8.02	8.12	8.18	8.42	7.8	8.07	7.84	7.98	8.09	8.03	8.33
ADCY10	3.83	3.88	3.87	3.85	3.59	3.71	3.83	3.98	3.83	3.83	3.89	3.73	4.34	4.22	3.74	4.04	3.79	3.9	3.89	3.74	3.83	3.81	3.77	4.09	3.88	3.89	3.78	4.13	3.91	3.7	3.67	3.67	3.71	3.81	3.85	3.78	3.86	3.68	3.86	4.06	3.89
DCAF6	5.96	5.78	5.92	5.91	5.77	6.07	5.9	5.85	5.97	5.82	5.92	5.94	5.81	5.95	5.68	5.75	5.63	5.84	5.64	5.79	5.86	5.73	5.83	5.93	5.99	5.91	5.87	5.79	5.94	5.82	5.77	6.04	5.63	5.99	5.74	5.78	6.24	5.97	5.76	6.21	5.69
GPR161	5.59	5.19	5.36	5.28	5.41	5.35	5.33	5.43	5.34	5.28	5.18	5.59	5.3	5.45	5.37	5.18	5.29	5.28	5.43	5.35	5.43	5.27	5.26	5.48	5.35	5.28	5.27	5.34	5.59	5.97	5.5	6.08	5.53	5.59	5.48	5.95	5.93	5.62	5.5	5.69	5.54
TIPRL	7.61	7.61	7.73	7.55	7.76	7.54	7.7	7.76	7.7	7.71	7.59	7.57	7.73	7.75	7.91	7.73	7.64	7.79	7.64	7.93	7.68	7.6	7.6	7.59	7.58	7.71	7.57	7.72	7.65	8.08	7.73	8.05	7.85	7.72	7.57	7.5	7.73	7.64	7.55	7.71	7.58
SFT2D2	5.97	5.76	5.8	5.87	5.52	5.9	5.78	5.89	5.86	5.84	5.52	5.7	5.76	5.84	5.86	5.8	5.56	5.93	5.61	5.75	5.81	5.8	5.77	5.67	5.93	5.67	5.9	5.83	5.64	5.56	5.53	5.72	5.29	5.74	5.56	5.63	5.85	5.56	5.56	5.6	5.67
TBX19	6.39	6.37	6.29	6.41	6.5	6.6	6.15	6.25	6.23	6.29	6.5	6.42	6.42	6.4	6.45	6.47	6.47	6.27	6.4	6.1	6.41	6.46	6.45	6.28	6.61	6.52	6.51	6.48	6.24	6.71	6.91	6.61	6.01	6.23	6.21	7.48	6.53	6.25	6.87	6.88	6.28
DPT	8.59	9.18	8.51	8.26	9.7	8.95	8.3	8.37	7.67	8.72	9.08	8.16	8.26	8.36	7.16	8.83	8.72	9.02	9.07	8.05	8.59	8.58	9.12	8.95	7.83	9.57	8.35	8.1	8.99	10.32	9.02	9.11	9.6	9.33	9.04	10.48	9.28	9.09	9.07	9.97	9.71
ATP1B1	8.6	7.86	8.35	8.42	8.31	8.62	8.49	8.54	8.59	8.55	8.12	8.35	8.55	8.22	8.87	8.29	8.4	8.74	8.02	8.92	8.17	8.53	7.93	8.37	8.42	8.37	8.58	8.36	8.29	7.99	7.74	7.28	8.1	7.85	8.45	8.22	7.92	8.44	7.61	7.89	7.85
NME7	5.39	5.4	5.14	5.02	5.63	5.5	5.55	5.58	5.29	5.3	5.43	5.49	5.4	5.57	4.95	5.27	5.36	5.53	5.67	5.53	5.64	5.47	5.41	5.8	5.47	5.34	5.73	5.35	5.63	5.63	5.52	6.06	5.68	5.33	5.53	5.53	5.79	5.49	5.65	5.94	5.47
BLZF1	5.88	6.13	6.5	6.6	6.56	6.29	6.44	6.44	6.24	6.37	6.35	6.46	6.37	6.35	6.23	6.08	6.59	6.37	6.35	6.1	6.07	6.11	6	6.32	5.7	6.47	6.16	6.38	6.14	6.98	6.34	6.46	6.2	6.61	6.36	6.18	6.26	6.32	6.3	6.32	6.09
SLC19A2	7.73	5.7	5.66	5.95	5.64	6.09	6.09	6.44	6.21	5.96	6.64	6.14	6.02	6.12	6.5	5.69	5.58	5.93	6.1	6.28	6.02	6.05	5.79	6.09	6.25	5.58	6.02	5.79	6.03	7.1	6.97	6.85	6.28	7.16	6.55	6.5	7.18	6.62	6.84	6.54	5.86
F5	3.69	4.35	4.3	4.14	3.8	4.09	5.35	4.08	4.57	4.08	4.47	4.59	3.97	4.34	4.13	4.04	4.39	4.04	4.29	4.24	4.34	4.09	4.43	4.5	4.38	4.22	4.15	4.06	4.15	4.15	4.8	3.77	5.26	4.63	4.1	4.52	3.69	4.02	4.72	3.93	3.97
SELP	5.52	6.39	5.44	5.65	5.17	5.39	6.63	5.16	5.85	4.76	5.45	5.95	5.63	5.76	5.07	5.81	5.96	5.46	5.73	5.17	5.42	5.2	6.43	5.32	6.11	5.91	5.62	5.98	5.92	5.71	6.66	4.9	7.05	6.23	6.24	6.59	5.1	6.18	6.72	6.3	5.9
C1orf112	6.24	6.33	6.02	6.04	6.18	6.2	6.04	6.13	6.2	6.27	6.17	6.08	6.09	6.03	6.06	6.13	6.24	6.08	6.1	5.95	6.06	6.24	6.27	6.03	6	6.19	6.11	5.88	5.93	5.89	5.85	5.46	5.56	5.96	6.03	5.29	5.98	6.03	5.74	5.29	6.07
SELL	6.83	7.14	5.99	6.05	5.73	5.84	6.23	5.62	5.97	5.82	6.15	6.25	6.27	5.78	6.05	5.79	6.53	5.67	6.06	5.65	5.53	5.89	7.08	5.12	6.2	6.19	6.07	6.48	5.78	4.55	6.34	4.53	6.15	5.44	5.4	5.23	4.56	5.53	6.27	4.79	5.07
SELE	4.4	7.37	5.83	5.79	5.74	5.47	5.73	4.51	5.07	4.83	5.98	4.89	6.4	5.01	5.08	5.92	6.27	6.82	5.5	5.6	6.24	5.28	7.27	4.93	5.07	6.74	6.26	7.28	4.98	5.1	7.16	4.46	7.96	6.44	4.45	6.95	5.16	4.77	7.21	8.86	5.91
METTL18	5.19	5.13	5.03	4.79	5.42	5.42	5.28	5.35	5.42	4.82	5.22	5.41	5	5.31	4.92	5.29	5.47	5.5	5.17	5.35	5.44	5.29	5.17	5.23	5.3	5.27	5.34	5.28	5.42	5.31	4.83	5.05	5.45	4.95	5.25	4.75	5.07	5.1	4.79	5.55	4.98
SCYL3	5.37	5.61	5.55	5.42	5.32	5.49	5.41	5.44	5.49	5.25	5.46	5.42	5.47	5.5	5.33	5.51	5.5	5.48	5.53	5.23	5.52	5.35	5.64	5.37	5.48	5.43	5.53	5.6	5.53	5.36	5.39	5.5	5.62	5.46	5.46	5.27	5.12	5.49	5.49	5.59	5.39
KIFAP3	7.78	7.52	7.59	7.66	7.65	7.72	7.71	7.55	7.57	7.51	7.73	7.5	7.58	7.62	7.59	7.72	7.58	7.76	7.71	7.55	7.55	7.59	7.48	7.67	7.64	7.69	7.81	7.57	7.89	8.04	7.64	7.66	7.92	7.46	7.53	7.87	7.71	7.75	7.5	8.05	7.77
GORAB	5.27	5.37	5.39	5.17	5.23	5.37	5.12	5.45	5.29	5.3	5.09	5.25	4.46	5.28	5.06	5.26	5.27	5.37	5.13	5.18	5.39	5.1	5.32	5.23	5.38	5.22	5.26	5.05	5.33	5.3	5	5.28	5.42	5.25	5.08	5.01	4.87	5.07	4.96	5.5	5.29
PRRX1	7.55	8.24	8.35	8.05	8.44	8.24	8.9	8.14	8.59	8.38	8.54	8.2	8.47	8.22	8.4	9.09	8.07	8.45	8.45	8.01	8.81	8.42	8.18	8.37	8.69	8.26	8.94	8.31	8.99	9.26	8.71	9.03	9.37	9.06	8.82	8.86	9.17	9.06	8.71	9	9.34
FMO3	5.92	6.24	6.62	6.79	6.79	6.24	6.43	5.53	5.29	6.66	5.52	6.08	6.97	6.17	5.32	5.7	7.08	6.05	6.93	6.15	5.92	7.11	6.25	6.78	5.6	6.05	6.5	6.28	6.75	4.45	5.38	4.88	4.77	6.05	5.57	4.69	5.23	5.73	5.39	4.99	5.44
FMO2	8.19	7.88	8.89	8.96	9.26	8.34	8.41	8.48	8.35	8.53	8.58	8.64	8.67	9.34	7.85	8.52	8.75	8.21	9.15	7.9	8.41	8.55	7.84	8.26	8.37	8.26	8.9	7.82	8.8	7.92	7.49	8.49	7.25	9.07	8.67	7.86	8.74	8.78	7.45	5.99	8.12
FMO1	4.61	4.71	4.52	4.48	4.76	4.04	4.07	4.11	4.14	4.41	5	4.2	4.99	4.05	4.18	5	4.58	4.73	4.25	4.19	4.3	4.1	4.96	4.6	4.24	4.58	4.05	4.37	5	4.68	4.09	4.3	4.23	4.19	4.65	4.34	4.34	4.64	4.21	4.87	5.04
FMO4	5.98	5.48	5.48	5.89	5.6	5.88	5.31	5.2	5.83	5.32	5.4	5.65	5.47	5.7	5.27	5.19	5.62	5.78	5.71	5.38	5.6	5.48	5.57	5.54	5.97	5.3	5.8	5.43	5.69	6.81	5.76	5.59	6.21	5.79	5.51	6.02	6.28	5.64	5.93	6.32	5.33
PRRC2C	7.01	6.91	6.91	6.85	6.89	6.99	6.72	6.88	6.86	6.88	6.91	6.87	6.97	6.97	6.67	6.94	6.62	6.94	6.83	6.9	7	6.79	6.83	6.81	6.97	6.9	6.94	6.93	6.96	6.74	6.81	7.01	7	7.11	6.55	6.99	6.84	6.88	6.92	7.2	6.85
MYOC	4.83	5.41	4.83	6.22	4.92	5.38	5.54	6.05	4.73	4.31	4.64	5.89	4.33	5.88	3.97	5.76	4.61	5.09	5.62	3.94	4.78	5.07	5.33	5.26	4.94	4.58	6.23	4.67	4.56	7.69	7.61	6.93	8.63	8.66	6.93	9.18	7.44	6.93	7.57	8.41	6.6
VAMP4	5.37	5.27	5.55	5.41	5.38	5.47	5.58	5.43	5.48	5.26	5.49	5.52	5.51	5.39	5.5	5.25	5.37	5.33	5.34	5.4	5.2	5.45	5.23	5.33	5.55	5.38	5.61	5.14	5.54	5.71	5.55	5.59	5.33	5.67	5.54	5.69	5.72	5.57	5.48	5.77	5.46
METTL13	7.51	7.66	7.04	6.98	7.6	7.59	7.5	7.68	7.49	7.6	7.5	7.5	7.71	7.54	7.72	7.61	7.7	7.6	7.62	7.63	7.66	7.71	7.68	7.42	7.7	7.55	7.57	7.68	7.62	7.06	7.21	7.01	7.33	7.1	7.18	6.92	7.2	7.2	7.18	7.09	7.33
DNM3	5.2	5.23	5.47	5.58	5.89	4.82	5.32	5.28	4.87	5.32	4.86	5.02	5.02	5.16	4.7	5.63	5.72	5.44	5.11	4.88	5.43	5.37	5.19	5.06	5.11	5.51	5.26	5.06	5.66	5.22	4.97	5.21	5.09	4.99	5.28	5.14	5.24	5.15	4.89	5.67	5.24
PIGC	4.51	4.25	4.22	4.31	4.11	4.81	4.05	3.96	4.47	4.2	4.06	4.13	4.08	4.63	4.23	4.18	4.42	4.14	4.58	4.19	4.43	4.4	4.16	4.06	4.44	4.12	4.44	4.07	4.04	4.29	4.12	4.86	4.23	4.33	4.44	4.18	4.46	4.49	4.1	5.23	4.55
C1orf105	3.73	3.57	3.7	3.58	3.9	3.75	3.63	3.53	3.46	3.62	3.73	3.8	3.69	3.66	3.84	3.51	3.59	3.64	3.74	3.67	3.55	3.62	3.6	3.7	3.96	3.76	3.6	3.71	3.68	3.69	3.62	3.79	3.58	3.61	3.51	3.54	3.83	3.76	3.59	3.51	3.74
FASLG	4.98	4.84	5.71	5.21	4.86	5.53	5.19	5.5	5.08	5.31	4.85	4.97	5.42	5.36	5.39	4.96	5.6	5.15	4.94	5.23	5.01	5.29	4.76	4.83	5.27	4.9	5.54	5.74	5.61	3.81	4.48	4.04	4.57	4.33	4.49	4.19	3.93	4.56	4.44	4.09	4.58
TNFSF18	3.77	3.83	3.79	3.78	3.8	3.79	3.72	3.79	3.8	3.79	3.76	3.82	3.83	3.82	3.8	3.84	3.77	3.89	3.77	3.92	3.83	3.77	3.74	3.76	3.76	3.82	3.77	3.85	3.79	3.74	3.85	3.76	3.78	3.66	3.66	3.77	3.69	3.8	3.8	3.78	3.81
TNFSF4	5.33	4.82	4.94	4.8	5.05	4.6	4.79	4.72	4.85	4.8	4.67	4.87	5.06	4.84	4.29	4.53	4.89	5.06	4.78	5.04	5.3	4.94	4.71	5.01	5.02	4.39	5.23	4.99	4.87	4.61	4.62	4.52	4.77	4.71	4.4	4.32	4.3	4.36	4.51	4.68	4.37
PRDX6	7.61	7.44	7.29	7.36	7.35	7.32	7.16	7.2	7.23	7.2	7.33	7.43	7.27	7.38	7.49	7.3	7.21	7.22	7.27	7.39	7.35	7.24	7.42	7.25	7.57	7.3	7.32	7.1	7.23	7.37	7.76	7.86	7.63	7.55	7.89	7.71	7.68	7.76	7.66	7.67	7.02
ANKRD45	9.69	9.94	9.7	9.91	9.65	9.53	9.58	9.48	9.43	9.83	9.57	9.72	9.87	9.65	9.71	9.42	9.62	9.57	9.77	9.46	9.62	9.57	9.83	9.73	9.54	9.78	9.78	9.79	9.61	9.6	9.39	9.45	9.57	9.81	9.33	9.72	9.28	9.33	9.26	9.12	9.69
KLHL20	5.58	5.37	5.53	5.45	5.53	5.46	5.54	5.52	5.45	5.22	5.56	5.44	5.46	5.61	5.2	5.51	5.12	5.68	5.43	5.26	5.55	5.33	5.44	5.35	5.41	5.41	5.45	5.69	5.57	5.68	5.41	5.88	5.59	5.86	5.54	5.4	5.79	5.69	5.48	6.1	5.56
CENPL	4.1	4.23	4.48	4.26	4.2	4.33	4.4	4.53	4.61	4.48	4.17	4.45	4.38	4.35	4.38	4.44	4.28	4.49	4.21	4.62	4.59	4.35	4.15	4.29	4.34	4.25	4.25	4.21	4.17	4.29	4.17	4.29	4.4	4.37	4.18	4.21	4.09	4.27	4.11	4.49	4.2
DARS2	5.41	5.36	5.22	5.03	5.05	5.11	5.09	5.14	5.08	4.97	5.23	5.02	5.14	5.33	5.22	5.08	4.84	5.24	5.08	5.37	5.03	5.15	5.13	5.04	5.56	5.04	5.16	4.98	5.07	4.48	4.78	4.77	5.05	4.77	4.8	4.49	5.13	4.75	4.42	4.75	4.78
ZBTB37	4.58	4.92	5.1	5.27	5.14	5.04	4.98	5.16	5.1	5.24	5.13	4.98	5.28	4.83	4.87	5.11	5.4	5.16	5.02	5.06	4.88	5.04	4.94	4.96	4.53	5	4.83	5.16	4.89	5.24	5.13	4.86	4.89	4.72	5.05	5.05	4.85	5.07	5.04	5.12	5.2
SERPINC1	3.89	3.9	4.01	4.03	3.91	3.91	3.93	3.99	3.94	3.94	3.91	3.92	3.88	3.93	3.83	3.88	4.03	4.36	3.93	3.9	3.95	3.89	3.91	3.84	3.89	3.84	3.94	3.93	4	3.7	3.99	3.84	3.99	4.11	3.8	3.92	3.8	3.76	3.85	3.95	3.79
RC3H1	6.76	6.86	6.8	6.73	6.98	7.09	6.95	6.9	7	6.94	7.02	6.99	6.96	6.99	6.57	6.97	6.91	7.14	7.03	6.84	7.07	6.82	6.82	6.88	7.11	6.96	7.06	6.9	7.17	7.09	6.84	7.27	6.95	6.95	7.03	6.92	7.16	7.14	6.92	7.54	6.93
RABGAP1L	7.19	6.81	7.4	7.58	7.28	7.16	7.12	7.37	7.13	7.03	7.09	7.18	7.18	7.31	7.08	7.1	7.58	7.21	7.18	6.8	7.2	7.15	6.93	7.09	7.08	7.25	7.38	7.45	7.25	7.4	7.07	7.1	6.89	6.91	7.14	7.23	7.2	7.16	7.09	7.42	7.02
GPR52	3.93	4.1	4.08	4.22	4.12	4.11	3.98	4.27	4.12	4.07	4.08	4.13	4.03	4.18	4.1	4.09	4.01	3.87	3.96	4.21	4.01	4.23	3.76	3.78	3.87	4.02	4.03	4.12	4.14	3.9	3.92	3.81	3.77	4	3.97	4.02	4.48	4.15	4	3.95	4.13
CACYBP	4.69	4.66	4.66	4.75	4.64	4.77	4.66	4.81	4.73	4.78	4.63	4.78	4.75	4.78	4.7	4.79	4.77	4.97	4.55	4.68	4.6	4.78	4.56	4.48	4.62	4.68	4.66	4.75	4.95	5.03	4.71	4.73	4.64	4.8	4.57	4.68	4.51	4.53	4.67	4.59	4.49
MRPS14	7.21	7.02	6.69	6.71	6.98	7.11	6.94	6.94	6.89	6.75	6.9	6.97	6.89	7.08	6.74	6.85	6.91	6.8	6.85	6.92	7.02	6.88	6.92	6.93	6.94	6.97	6.88	7.01	6.84	6.75	6.77	6.88	6.75	6.92	7.05	6.45	6.99	6.98	6.74	6.77	6.51
TNN	4.47	4.92	4.45	4.48	4.85	4.26	5.06	4.04	4.22	4.39	4.44	4.83	4.31	4.33	3.93	4.2	4.45	4.61	4.28	3.83	4.35	4.46	4.62	4.56	4.49	4.56	4.45	4.21	3.9	3.69	3.73	3.82	3.99	3.82	3.94	4.15	3.95	3.97	3.78	3.92	4.16
KIAA0040	6.58	6.55	6.52	6.71	6.24	6.36	6.44	6.37	6.18	6.28	6.51	6.29	6.5	6.54	6.36	6.26	6.51	6.46	6.65	6.23	5.91	6.16	6.65	6.58	6.11	6.55	6.17	6.54	6.32	6.26	6.69	7.22	6.81	6.89	6.45	7.08	6.26	6.42	6.62	6.66	6.33
TNR	4.4	4.75	4.34	4.4	4.46	4.95	4.4	4.54	4.27	4.44	4.44	4.33	4.56	4.53	4.42	4.32	4.46	4.04	4.44	4.4	4.24	4.36	4.73	4.36	4.37	4.56	4.39	4.32	4.31	4.3	4.47	4.42	4.47	4.46	4.61	4.31	4.38	4.6	4.41	4.34	4.37
PAPPA2	3.74	3.56	3.62	3.74	3.85	4.03	3.81	3.84	3.8	3.77	3.6	3.71	3.92	3.8	3.87	3.76	3.87	3.94	3.75	3.83	3.86	3.69	3.68	3.9	3.38	3.78	3.75	3.68	3.9	3.83	3.98	3.78	4.06	4.39	3.95	3.82	3.75	3.78	3.73	3.73	3.88
ASTN1	3.53	3.77	3.68	3.66	3.78	3.69	3.83	3.91	3.76	3.58	3.76	3.86	3.89	3.67	3.79	3.71	3.59	3.62	3.91	3.69	3.77	3.55	3.87	3.77	3.7	3.74	3.59	3.88	3.76	4.72	4.06	3.79	3.88	3.65	3.77	4.19	3.69	3.85	3.77	4.54	3.79
SEC16B	4.92	4.83	4.5	4.77	4.69	4.8	4.62	4.51	4.52	4.63	4.68	4.5	4.61	4.7	4.37	4.81	4.53	4.98	4.44	4.48	4.96	4.79	4.73	4.65	4.79	4.79	4.65	4.36	4.99	4.97	4.33	4.82	4.36	4.61	4.63	4.55	4.24	4.63	4.34	5.09	4.8
RASAL2	5.04	4.98	5.14	5.02	5.04	4.96	5.3	5.13	5.36	5.1	4.87	5.08	4.9	5.04	5.01	5.35	5.06	5.31	5	5.18	5.18	5.01	4.91	5.2	5.29	5	5.09	5.02	5.02	4.48	5.01	5.18	4.79	5	5.13	4.92	5.25	5.08	4.96	4.79	5.05
RALGPS2	3.94	4.4	4.16	4.19	4.02	4	3.92	4.19	4.34	4.25	4.24	4.16	4.56	4.19	4.15	4.42	4.17	4.86	4.37	4.24	4.37	4.31	4.18	3.91	3.98	4.54	4.15	4.11	4.26	3.93	4.22	3.8	4.1	3.99	4.22	3.98	4.23	4.25	4.21	4.22	4.13
ANGPTL1	4.83	5.16	5.37	5.26	5.47	5.34	5.14	4.86	5.05	4.69	5.25	5.52	4.46	5.37	4.68	5.32	4.85	4.94	5.72	4.47	5.01	4.94	5.04	5.17	5.2	5.29	5.65	4.88	5.74	7.47	6.42	7.44	6.68	6.68	6.95	7.28	7.45	6.96	6.4	7.52	6.13
FAM20B	7.21	7.48	7.39	7.51	7.42	7.47	7.46	7.47	7.32	7.36	7.36	7.53	7.4	7.3	7.24	7.37	7.3	7.49	7.57	7.31	7.32	7.41	7.52	7.48	7.16	7.48	7.43	7.27	7.3	7.9	7.79	8.22	7.82	7.94	7.92	8	8	7.79	7.83	8.1	7.56
TOR3A	6.84	6.7	6.95	6.66	6.75	7.53	6.85	7.04	7.13	7.08	6.93	6.95	6.94	7	7.55	6.61	7.42	6.62	7.12	7.28	7.14	7.04	6.65	6.66	7.18	6.57	6.69	7.11	7.16	6.15	6.72	6.21	6.69	6.41	6.39	6.27	6.38	6.44	6.68	6.26	6.63
ABL2	6.9	6.5	6.31	6.3	6.2	6.35	6.34	6.25	6.41	6.31	6.43	6.45	6.29	6.27	6.2	6.23	6.17	6.2	6.46	6.46	6.22	6.22	6.48	6.23	6.64	6.22	6.3	6.17	6.11	5.78	6.34	6.1	6.73	6.5	6.04	6.13	6.19	6.12	6.26	6.26	6.3
SOAT1	7	6.05	6.16	6.36	6.05	6.39	6.18	6.36	6.56	6.15	6.05	6.5	6.13	6.45	6.95	5.87	6.09	6.1	5.93	6.61	6.18	6.21	6.05	5.81	6.6	5.9	6.46	6.02	6.13	4.86	5.87	5.35	5.33	6.06	6.34	5.13	5.42	6.33	5.93	5.21	5.56
AXDND1	3.94	3.78	3.85	3.79	3.91	3.38	3.73	3.85	3.79	3.83	3.76	3.96	3.72	3.79	3.81	3.79	4	3.9	3.92	3.77	3.64	3.71	3.88	4.89	3.85	3.99	3.93	3.73	3.82	3.78	3.86	3.84	3.75	3.67	3.56	3.7	3.8	3.93	3.91	3.91	3.7
NPHS2	4.25	4.44	4.3	4.29	4.83	4.25	4.26	4.09	4.18	4.53	4.62	4.37	4.34	4.28	4.31	4.63	4.41	4.22	4.53	4.56	4.2	4.09	4.77	4.73	3.96	4.6	4.2	4.5	4.28	5.69	4.3	4.68	4.45	5.28	5.03	4.34	4.99	4.42	4.24	4.54	4.52
TDRD5	3.57	3.97	3.87	3.87	3.91	3.69	3.71	3.77	3.8	3.66	3.83	3.89	3.76	3.79	3.58	3.83	3.5	3.73	3.77	3.86	3.96	3.71	3.83	3.86	3.62	3.88	3.4	4.27	3.86	3.77	3.94	3.82	3.75	3.67	3.87	3.86	3.88	3.84	3.69	3.74	3.9
FAM163A	3.88	3.94	4.09	3.8	3.82	4.21	3.85	3.69	4.02	3.84	3.87	4.01	4.05	3.95	3.68	3.58	3.54	3.78	3.96	3.57	3.61	3.75	3.73	4.02	3.64	3.83	3.89	3.65	3.97	3.81	3.77	3.95	3.84	3.67	3.94	3.87	3.8	3.75	3.79	3.8	3.81
TOR1AIP2	4.89	5.36	5.7	5.8	5.63	5.42	5.65	5.7	5.58	5.67	5.54	5.65	5.56	5.5	5.7	5.67	5.78	5.79	5.58	5.5	5.48	5.58	5.32	5.49	5.02	5.57	5.45	5.19	5.46	5.63	5.79	5.53	5.58	5.71	5.83	5.58	5.62	5.6	5.85	5.61	5.67
TOR1AIP1	5.52	5.94	5.96	6.14	6.21	5.98	6.05	6.11	5.91	6.23	6.19	6.08	6.16	5.92	6.19	6.13	6.26	6.1	6.07	5.72	6	6.05	5.95	5.94	5.75	5.96	5.9	6.07	5.99	6.47	6.43	6.16	6.09	6.1	6.11	6.51	6.07	6	6.35	6.59	6.4
CEP350	4.92	5.12	5.52	5.53	5.61	5.3	5.48	5.77	5.69	5.66	5.54	5.57	5.66	5.38	5.68	5.61	5.52	5.6	5.43	5.54	5.53	5.65	5.22	5.63	5.05	5.41	5.42	5.56	5.45	5.75	5.77	5.45	5.45	5.37	5.72	5.62	5.36	5.49	5.72	6.13	5.75
QSOX1	9.06	9.07	9.03	9.12	9.1	9	9	9.06	9.09	8.91	9.26	9.18	8.99	8.99	9.02	9.08	9.12	9.09	8.87	8.79	9.08	8.99	9.07	9.07	8.76	8.63	8.88	8.83	9.07	8.33	8.92	8.61	9.07	8.73	8.89	9.05	9.08	8.98	9	8.42	9
LHX4	3.78	3.72	3.9	3.68	4.03	3.81	3.72	3.89	3.41	3.75	3.43	3.81	3.89	3.66	3.96	3.68	3.73	3.67	3.67	3.84	3.7	3.7	3.65	3.69	3.64	3.82	3.81	3.69	3.9	3.83	3.87	3.64	3.56	4.15	3.85	3.74	3.78	3.83	3.83	3.52	3.89
ACBD6	7.41	7.45	7.49	7.65	7.55	7.46	7.46	7.57	7.56	7.53	7.43	7.46	7.42	7.41	7.47	7.38	7.59	7.42	7.55	7.5	7.56	7.63	7.46	7.47	7.56	7.33	7.52	7.49	7.53	7.62	7.47	7.9	7.61	7.51	7.61	7.61	7.75	7.53	7.59	7.82	7.62
XPR1	6.2	6.26	5.88	6.03	5.97	5.79	6.04	5.9	5.99	5.7	5.93	6.05	5.75	5.98	5.82	5.91	5.95	6.1	5.93	5.93	5.86	5.74	6.27	6.05	5.89	5.97	5.92	5.85	5.74	5.54	5.84	6.34	5.76	6.42	5.87	5.87	6.38	5.93	5.9	5.86	5.81
KIAA1614	4.38	4.42	4.85	4.58	4.85	4.47	5.06	4.4	4.83	4.7	4.69	4.83	4.61	4.69	4.46	4.57	4.5	4.92	4.89	4.37	4.74	4.53	4.38	4.83	4.62	4.8	4.72	4.66	4.73	4.6	4.82	4.76	4.83	4.74	4.59	4.88	4.73	4.67	4.47	4.32	4.82
STX6	6.76	6.57	6.57	6.62	6.45	6.72	6.59	6.79	6.71	6.64	6.7	6.51	6.64	6.66	6.86	6.66	6.48	6.59	6.47	6.82	6.72	6.56	6.6	6.51	6.91	6.39	6.68	6.67	6.53	6.19	6.61	6.14	6.24	6.34	6.32	6.17	5.88	6.29	6.61	6.32	6.4
MR1	6.87	6.38	6.13	6.36	6.06	6.35	6.45	6.61	6.61	6.2	6.11	6.34	6.42	6.4	6.92	6.17	6.53	6.45	6.15	6.55	6.37	6.36	6.22	6.3	6.8	6.16	6.69	6.45	6.14	5.69	6.15	5.91	5.86	5.65	6.03	5.64	6.1	6.13	6.19	5.92	6.16
IER5	8.8	8.65	8.98	8.91	9.07	8.73	9.01	8.6	8.8	8.76	8.94	8.73	7.85	8.79	8.54	8.8	8.79	8.8	8.68	8.79	8.76	8.83	8.64	8.61	8.71	8.81	8.78	8.9	8.81	8.76	8.74	8.49	8.64	9	8.89	9.01	9.46	8.99	8.77	8.01	8.44
CACNA1E	3.87	3.66	3.9	3.89	3.73	3.64	3.81	4.02	3.78	3.75	3.9	3.72	3.7	3.79	3.77	3.71	3.9	3.64	3.77	3.7	3.68	3.65	3.77	3.83	4.09	4.06	3.97	3.79	3.77	3.7	3.73	3.72	3.88	3.83	3.73	3.7	3.76	3.85	3.86	3.67	3.78
ZNF648	3.83	3.69	3.86	3.83	3.81	3.52	3.81	3.79	3.81	3.49	3.75	3.63	3.91	3.87	3.68	3.75	3.8	3.8	3.57	3.69	3.83	3.7	3.71	3.57	3.8	3.71	3.75	3.74	3.58	3.72	3.7	3.66	3.77	3.68	3.56	3.72	3.81	3.62	3.81	3.86	3.87
GLUL	9.21	9.04	9.09	8.82	8.8	8.95	8.72	8.9	9.11	8.78	8.94	8.85	9.3	8.81	9.01	8.94	8.99	8.82	8.29	9.13	8.65	9.04	9.09	8.53	8.96	8.49	8.68	8.89	8.03	7.86	8.42	7.45	7.64	8.43	8.53	7.58	8.24	8.75	8.59	6.82	8.22
TEDDM1	3.62	3.53	3.63	3.74	3.72	3.8	3.57	3.68	3.7	3.68	3.65	3.7	3.72	3.47	3.54	3.73	3.69	3.56	3.81	3.73	3.57	3.54	3.74	3.52	3.86	3.74	3.51	3.91	3.48	3.72	3.56	3.71	3.55	3.53	3.8	3.6	3.72	3.56	3.62	3.34	3.71
RGSL1	3.56	3.54	3.6	3.83	3.84	3.6	3.79	3.73	3.85	3.57	3.68	3.73	3.91	3.83	3.79	3.91	3.75	3.87	3.62	3.81	3.59	3.91	3.73	3.72	3.72	3.78	3.75	3.54	3.83	3.74	3.83	3.64	3.74	3.77	3.39	3.94	3.74	3.65	3.83	3.56	3.73
RNASEL	6.18	6.55	6.48	6.37	6.41	6.63	6.75	6.51	6.43	6.46	6.63	6.37	6.5	6.37	6.49	6.41	6.43	6.72	6.39	6.41	6.74	6.5	6.62	6.55	6.6	6.52	6.68	6.7	6.89	6.16	5.91	5.68	6.41	6.05	6.18	5.49	6.09	6.3	5.96	5.8	6.2
RGS16	7.17	6.88	6.18	6.72	6.44	6.14	6.3	5.9	5.99	6.45	5.82	5.85	6.57	6.22	6.48	6.8	6.16	6.2	6.48	6.36	6.64	6.46	6.81	6.48	6.05	6.35	5.99	7	5.96	4.93	7.02	5.65	6.9	5.73	5.15	7.38	5.48	5.36	7.02	7.73	7.25
RGS8	3.88	3.78	3.78	3.83	3.63	3.59	3.87	3.95	3.96	3.66	3.74	3.72	3.95	3.97	3.81	3.71	3.55	4.04	3.85	3.95	3.97	3.85	3.89	3.86	3.81	3.56	3.61	3.91	3.77	3.78	3.87	3.89	3.58	3.79	3.62	3.74	3.9	3.9	3.61	3.68	3.85
NPL	7.7	6.97	7.1	7.17	6.89	7.28	7.02	7.37	7.38	7.26	6.9	7.17	7.48	7.29	7.93	6.91	7.24	7.1	6.37	7.77	7.14	7.36	6.98	6.78	7.43	6.72	7.32	7	6.87	4.91	6.4	4.44	4.87	5.87	6.37	4.28	5.23	6.31	6.32	4.17	6.04
DHX9	5.27	5.15	5.3	5.13	5.17	5.41	5.37	5.43	5.47	5.31	5.35	5.29	5.29	5.47	5.47	5.34	6.12	5.3	5.39	5.53	5.42	5.48	5.24	5.5	5.56	5.46	5.41	5.28	5.38	5.26	5.34	5.68	5.59	5.21	5.48	5.39	5.55	5.54	5.38	5.37	5.4
SHCBP1L	3.98	3.84	3.65	3.67	3.96	3.83	3.87	3.74	3.79	3.88	3.76	3.86	5.11	3.95	3.77	3.85	3.94	3.9	3.82	3.78	4.06	3.82	3.69	3.91	3.83	3.77	3.78	3.63	3.86	3.83	3.54	3.91	3.84	3.81	3.88	3.75	3.75	3.6	3.98	3.9	3.92
LAMC1	7.58	7.76	7.8	7.51	7.97	7.78	7.72	7.53	7.51	7.58	8.06	7.88	7.59	7.51	7.11	7.72	7.51	7.65	7.81	7.49	7.87	7.78	7.84	7.86	7.56	7.83	7.68	7.55	8.13	7.98	7.92	8.38	8.27	7.84	7.95	8.44	8.68	8.11	7.8	8.28	7.99
LAMC2	4.21	3.95	4.33	4.16	4.2	4.39	3.87	4.03	4.24	4.22	3.87	4	3.99	4.18	4.14	4.1	4.43	4.91	4.26	4.06	4.42	4.08	4.17	4.01	4.04	3.72	4.15	4.13	4.17	3.77	3.95	4.15	4.54	4.27	4.1	3.96	4.11	3.87	4.04	3.86	4.08
NMNAT2	4.12	4.48	3.95	3.92	3.78	3.86	4.22	4	4.25	4.02	4.11	4.22	4.04	3.99	4	4.37	3.87	4.28	4.39	4.11	4.44	4.22	4.38	3.92	4.14	4.07	4.11	3.98	4.4	4.02	4.19	3.89	4.37	3.72	3.95	4.23	4.18	3.96	3.9	4.22	4.49
SMG7	5.74	5.68	5.52	5.15	5.4	5.33	5.36	5.2	5.31	5.16	5.38	5.09	5.1	5.2	5.27	5.22	5.18	5.36	5.08	5.45	4.96	5.39	5.6	5.24	5.13	5.23	5.3	5.13	5.19	5.07	5.05	5.12	5.4	5.28	4.88	5.13	4.86	5.21	5.14	5.11	5.11
NCF2	8.01	7.9	7.73	7.8	7.64	7.93	7.77	8.07	7.87	8.08	8	7.85	7.98	8.01	8.42	8.13	7.96	7.79	7.71	8.29	7.99	7.96	7.78	7.87	7.93	7.75	7.8	7.99	7.31	5.72	7.5	5.1	6.17	6.96	7	5.59	6.19	7.08	7.33	5.48	7.57
ARPC5	9.95	10.36	10.31	10.75	10.36	10.32	10.33	10.41	10.42	10.57	10.45	10.33	10.44	10.2	10.56	10.26	10.87	10.36	10.32	10.17	10.16	10.37	10.47	10.3	9.59	10.22	9.95	10.39	10.01	9.84	10.12	9.45	9.61	9.85	9.91	9.79	9.64	9.93	10.07	9.02	10.07
RGL1	7.76	7.5	7.33	7.07	7.05	7.24	6.83	7.09	7.2	7.37	7.26	7.06	7.45	7.25	7.37	7.26	7.19	7.01	6.74	7.48	7.13	7.24	7.47	6.84	7.15	7.28	7.09	6.92	7.43	7.28	7.02	6.47	6.91	7	7.46	7.01	7.08	7.08	6.96	6.66	6.88
APOBEC4	3.86	4.02	3.78	3.68	3.81	3.89	3.74	3.8	3.5	3.58	3.75	3.84	3.99	3.74	3.62	3.76	3.95	3.6	3.64	3.79	3.66	3.65	3.62	3.64	3.85	3.65	3.7	3.65	3.76	3.74	3.69	3.58	3.91	3.85	3.87	3.69	3.87	3.81	3.86	3.75	3.66
TSEN15	5.44	5.35	5.52	5.4	5.25	5.5	5.4	5.42	5.42	5.36	5.48	5.38	5.41	5.37	5.28	5.32	5.35	5.4	5.4	5.47	5.53	5.48	5.33	5.54	5.43	5.39	5.45	5.39	5.42	5.4	5.2	5.81	5.88	5.8	5.34	5.12	5.44	5.38	5.16	5.61	5.44
C1orf21	4.92	4.87	4.91	4.71	4.94	5.31	4.53	4.95	4.92	4.92	4.86	4.91	4.69	5.14	4.83	5.48	5.09	4.75	5.11	4.86	4.82	4.82	4.75	4.84	4.95	4.65	4.75	4.85	5.1	5.39	4.89	5.39	5.36	5.5	5.25	5.35	5.6	5.39	4.89	5.44	5.64
EDEM3	7.5	7.66	7.75	7.8	7.77	7.74	7.77	7.69	7.84	7.73	7.82	7.71	7.72	7.59	7.49	7.72	7.76	7.85	7.72	7.68	7.84	7.65	7.76	7.76	7.73	7.79	7.66	7.79	7.77	7.62	7.69	7.62	7.53	7.67	7.61	7.49	7.64	7.71	7.75	7.83	7.69
RNF2	5.2	4.97	5.04	4.94	4.94	5	4.91	5.33	5.18	4.96	4.93	4.94	4.93	5.09	4.95	4.97	5.03	5.14	4.78	5.04	5.14	5.05	5.04	5	4.92	4.91	4.94	4.92	4.98	5.02	5.03	5.12	4.72	4.95	4.85	4.8	4.79	4.78	4.95	4.74	5.14
TRMT1L	4.83	4.91	4.8	4.7	5.01	5.36	5.07	4.95	5.02	4.73	4.98	4.99	4.84	4.91	4.9	4.77	4.89	5.02	4.95	4.9	5.12	4.97	4.73	4.87	5.28	4.9	5.15	4.9	5.16	5.05	4.78	4.78	4.88	4.81	4.9	4.72	4.81	5.14	4.76	5.32	4.5
IVNS1ABP	7.47	7.44	7.09	6.95	6.98	7.05	6.82	7.16	7.25	7.08	7.09	6.8	7.11	6.9	6.89	7.14	6.94	6.84	6.66	7.19	7.06	7.35	7.52	6.92	7.2	6.67	6.87	7.17	6.78	6.19	6.74	5.98	6.2	6.76	6.16	6.18	6.07	6.24	6.84	6.83	6.76
HMCN1	6.85	6.28	7.39	7.02	7.21	7.09	7.16	7.42	6.75	6.62	6.77	7.5	6.87	7.16	5.55	6.37	6.86	7.42	7.11	6.02	7.31	6.77	6.26	6.87	6.62	6.88	7.13	6.98	7.58	7.07	6.97	7.67	7.1	7.34	7.23	7.65	7.55	7.17	6.93	7.64	7.19
TPR	7.47	7.84	7.93	8.1	8.1	7.92	7.98	7.98	7.84	7.9	8.06	8.01	8.02	7.93	7.81	7.9	8.06	7.97	8.07	7.77	7.97	7.88	7.88	7.87	7.44	8.06	7.8	7.97	7.88	8.46	8	7.94	8.1	8.05	8.06	8.08	7.95	8.14	8.05	8.32	8.03
PDC	3.8	3.71	3.98	3.74	3.92	3.88	3.89	3.93	3.85	3.95	4.06	3.8	4.12	3.98	3.65	3.95	3.85	4	3.81	3.78	4.26	3.78	3.75	3.88	3.84	3.83	3.88	3.79	3.52	3.76	4.09	4.05	3.87	3.87	3.86	3.93	3.77	4.04	3.93	4	3.75
PTGS2	5.72	5.58	5.05	5.44	5.53	5.01	5.61	5.32	5.56	4.75	5.44	5.65	5.57	5.07	4.98	4.93	4.91	5.58	5.34	4.58	5.88	4.96	5.52	5.08	5.03	4.86	4.9	5.61	5.33	4.97	6.37	4.93	6.04	5.71	4.96	6.84	5.47	5.06	6.35	5.84	5.22
PLA2G4A	5.96	5.57	5.57	5.27	5.4	5.45	5.84	5.56	5.48	5.33	5.35	5.72	5.53	5.45	5.26	5.58	5.48	5.41	5.34	5.52	5.77	5.66	5.49	5.33	5.63	5.37	5.65	5.61	5.67	5.25	5.49	5.29	5.77	5.93	5.43	5.49	5.4	5.45	5.43	5.64	5.19
RGS18	7.07	6.83	6.38	6.55	6.49	6.46	5.87	6.67	6.4	6.34	6.68	6.34	6.81	6.51	6.57	6.43	6.68	6.63	6.24	6.43	6.87	6.47	6.85	6.12	6.34	6.45	6.62	6.85	6.45	5.72	6.12	4.79	5.28	6.16	6.18	4.79	5.23	6.25	6.08	4.73	5.82
RGS21	3.72	3.71	3.82	3.82	3.59	3.61	3.21	3.68	3.52	3.7	3.58	3.76	3.63	3.8	3.57	3.77	3.75	3.54	3.67	3.41	3.66	3.52	3.74	3.8	3.48	3.84	3.66	3.63	3.78	3.81	3.75	3.65	3.58	3.71	3.62	3.99	3.66	3.48	3.68	3.49	3.74
RGS1	10.84	8.55	8.38	9.09	8.8	9.04	8.8	8.87	9.67	8.45	8.53	8.5	8.91	8.84	8.99	9.66	7.95	8.58	9.71	9.07	9.28	9.01	8.56	8.76	9.52	8.65	8.66	9.61	8.14	7.07	9.36	6.02	6.37	7.98	7.31	7.79	6.78	7.48	9.32	6.45	8.58
RGS13	3.99	4	4	4.13	4.05	3.58	4.04	4.07	3.81	4.16	3.88	3.99	3.84	4.05	3.91	3.95	3.85	3.96	3.83	3.95	3.68	3.89	4.22	3.53	4.13	4.14	4.25	3.69	4.39	3.85	4.17	3.89	3.9	3.88	4.03	3.58	3.87	4.26	3.91	3.8	3.95
RGS2	9.77	8.94	8.27	8.58	9.12	8.32	8.64	8.29	8.32	8.4	8.66	8.2	8.63	8.25	8.2	8.48	8.29	8.44	8.42	7.82	8.77	8.6	8.92	8.64	8.31	8.52	8.24	8.99	8.23	7.91	8.92	7.8	8.1	8.44	7.83	8.31	7.64	7.89	8.96	8.39	8.81
UCHL5	6.19	6.35	6.68	6.63	6.71	6.61	6.53	6.79	6.77	6.83	6.64	6.61	6.78	6.64	6.64	6.72	6.53	6.65	6.63	6.74	6.7	6.74	6.33	6.61	6.6	6.56	6.53	6.64	6.54	6.9	6.69	6.75	6.54	6.65	6.76	6.49	6.55	6.61	6.64	6.94	6.8
GLRX2	6.91	6.77	6.7	6.64	6.7	6.79	6.86	6.8	6.92	6.69	6.74	6.85	6.82	6.78	6.91	6.74	6.71	6.74	6.63	7.01	6.7	6.76	6.73	6.7	6.93	6.64	6.84	6.73	6.49	6.26	6.54	6.77	6.58	6.76	6.66	6.24	6.69	6.62	6.52	6.48	6.44
CDC73	4.89	5.33	5.58	5.55	5.77	5.34	5.47	5.5	5.32	5.63	5.55	5.46	5.48	5.45	5.23	5.64	5.6	5.54	5.43	5.32	5.41	5.39	5.2	5.42	4.83	5.61	5.33	5.52	5.5	6.39	5.77	5.91	5.79	5.86	5.82	6.06	5.62	5.82	4.67	6.07	5.74
B3GALT2	3.97	3.88	3.98	4.13	3.73	3.85	3.94	3.99	3.8	3.98	3.97	4.17	3.95	4.12	4.33	4.03	3.76	3.97	3.99	3.81	4.3	4.15	3.92	4.11	3.9	3.68	3.82	4.08	4.29	3.96	3.77	3.8	3.6	3.97	4.09	4.01	4.22	4.07	4	4.13	3.94
KCNT2	4.72	5.08	5.42	5.59	5.25	4.84	5.93	5.04	5.23	5.42	5.22	5.68	5.46	5.12	5.08	5.32	5.36	5.41	5.5	4.54	4.95	5.22	4.98	5.44	4.96	5.33	5.26	4.98	5.01	4.75	5.4	4.32	4.9	5.23	5.02	4.88	4.68	5.12	5.37	4.45	5.22
CFH	8.95	9.55	10.01	9.75	9.87	9.65	10.22	9.48	9.66	9.72	9.89	9.97	9.97	9.6	9.45	9.86	9.62	9.74	9.69	9.13	9.91	9.86	9.44	9.79	9.59	10.02	9.7	9.37	9.68	8.91	9.78	8.65	9.48	9.53	9.91	9.2	9.25	9.92	9.74	8.65	9.98
CFHR3	7.79	7.85	8.36	7.96	8.33	8.02	8.82	8.12	8.38	8.21	8.23	8.44	8.5	7.99	7.89	8.45	8.08	8.55	8.19	7.49	8.41	8.28	7.94	8.55	7.93	8.65	8.12	8.24	8.31	7.73	8.51	7.08	7.92	7.89	8.47	7.8	7.81	8.43	8.63	7.87	8.7
CFHR1	3.94	3.63	3.56	3.76	3.73	3.82	3.68	3.74	3.71	3.85	3.5	3.83	3.74	3.65	3.87	3.89	4.08	3.77	3.83	3.86	4.43	3.92	3.53	3.7	3.51	3.79	3.75	3.69	3.93	3.6	3.73	3.72	4.38	3.5	4.01	3.72	3.76	3.8	4.12	3.93	3.68
CFHR4	3.82	3.93	3.8	4.19	3.86	3.88	3.93	4.25	3.96	3.91	3.98	4.04	3.94	3.82	3.89	3.79	4.07	4.1	4.14	3.67	3.81	3.83	4.05	4.13	3.69	4.21	3.95	3.6	3.93	4.02	3.88	4.11	4.36	4.19	4.59	4.07	4.08	4.68	3.68	3.63	4.03
CFHR5	3.83	3.46	3.68	3.85	3.75	3.63	3.89	3.63	3.77	3.7	3.9	3.6	3.72	3.86	3.71	3.72	3.7	3.68	3.62	3.65	3.73	3.74	3.75	3.7	3.69	3.89	3.78	3.44	3.68	3.6	3.8	3.68	3.64	3.68	3.76	3.77	3.56	3.63	3.61	3.68	3.47
F13B	3.66	3.8	3.7	3.6	3.85	3.72	3.9	3.74	3.82	3.74	3.83	3.87	3.79	3.63	3.68	3.83	3.7	3.97	3.73	3.83	3.87	3.97	3.71	3.88	3.8	3.72	3.79	4.16	4.22	3.94	3.72	4.03	3.7	3.87	3.73	3.76	3.61	3.83	3.75	3.96	3.82
ASPM	5.72	5.73	5.47	5.5	5.64	5.68	5.39	5.85	5.91	5.6	5.71	5.47	5.35	5.44	5.6	5.89	5.65	5.8	5.51	5.56	5.69	5.64	5.65	5.14	6.14	6.04	5.49	5.58	5.03	4.11	4.55	3.93	5.22	5.16	4.72	4.06	5.03	4.98	4.38	4.05	4.95
ZBTB41	4.89	4.93	4.72	4.59	4.93	5.28	4.97	4.96	5.01	4.89	4.77	5.04	5.01	4.89	4.87	4.76	5.06	4.97	4.94	4.77	5.12	4.93	4.74	4.86	4.97	4.8	4.96	4.94	4.92	5.47	4.76	5.79	4.88	4.93	5.14	5.1	5.21	5.16	4.85	5.63	4.83
CRB1	3.62	3.79	3.59	3.36	3.62	3.55	3.6	3.68	3.38	3.65	3.43	3.73	3.61	3.5	3.7	3.63	3.61	3.8	3.64	3.66	3.71	3.7	3.67	3.73	3.79	4.06	3.85	3.61	3.84	3.79	3.56	3.62	3.74	3.41	3.58	3.71	3.6	3.79	3.58	3.79	3.84
DENND1B	4.69	4.31	4.74	4.68	4.31	4.72	4.72	4.8	4.73	4.4	4.36	4.66	4.52	4.76	4.59	4.83	4.57	4.74	4.42	4.5	4.45	4.62	4.35	4.61	4.75	4.51	4.65	4.46	4.55	4.47	4.53	4.49	4.61	4.33	4.47	4.42	4.43	4.46	4.43	4.75	4.58
C1orf53	5.44	5.35	5.14	5.06	4.93	4.96	5.16	5	5.3	5.15	5.19	5.04	5.09	5.1	5.38	4.87	5.28	5.33	4.96	5.42	4.88	5.12	5.31	5.21	5.53	5.03	5.3	5.03	4.8	4.57	4.71	4.75	5.01	4.81	4.72	4.13	4.66	4.79	4.76	4.51	4.47
LHX9	3.84	3.79	3.87	3.77	3.51	3.84	3.7	3.74	4.36	3.83	3.92	3.74	3.89	3.78	3.76	4.01	3.74	3.93	3.73	3.76	3.63	3.72	3.67	3.83	3.63	3.69	3.77	3.68	3.88	3.93	3.64	3.8	3.88	3.86	3.9	3.84	3.77	3.8	3.73	3.78	3.76
NEK7	4.59	4.59	5.04	4.92	5.03	4.66	4.98	4.99	4.99	5.14	4.94	4.94	4.99	5.04	5.15	5.03	4.83	5.24	4.88	4.8	4.92	4.96	4.45	4.89	4.43	4.65	4.72	4.99	4.98	5.64	5.4	5.19	4.89	5.13	5.17	5.35	5.14	5.01	5.46	5.72	5.32
ATP6V1G3	3.64	3.78	3.84	3.8	3.57	3.63	3.67	3.77	3.84	3.84	3.72	3.69	3.99	3.84	3.69	3.62	3.85	3.82	3.8	3.6	3.72	3.74	3.7	3.92	3.84	3.78	3.75	3.39	3.49	3.66	3.73	3.69	3.67	3.76	3.79	3.73	3.87	3.92	3.67	3.66	3.69
PTPRC	6.89	7.33	7.71	7.65	7.56	7.51	7.46	7.64	7.67	7.85	7.47	7.44	8.06	7.62	7.98	7.8	7.69	7.56	7.5	7.84	7.55	7.77	7.3	7.5	6.8	7.46	7.59	7.9	7.39	5.93	7.72	5.31	6.4	6.85	7.04	6.06	5.79	6.92	7.67	5.55	7.37
NR5A2	4.05	4	3.95	4.01	4.02	4	3.84	3.89	3.87	4.13	4.18	4.03	4.27	4.2	4.1	4.45	4.02	4.11	4.08	3.85	4.2	4.03	3.96	3.94	4.11	4.25	3.83	4.31	4.1	4.02	4.04	3.89	4.3	3.86	3.98	4.25	3.95	3.97	4.21	4.47	4.19
ZNF281	6.57	6.24	6.27	6.27	6.05	6.23	6.13	6.08	6.23	6.24	6.27	6.18	6.41	6.27	6.1	6	6.1	6.03	6.22	6.32	6.31	6.14	6.18	6.16	6.49	6.03	6.3	6.17	6.11	5.53	5.76	6	6.05	6.21	5.92	5.61	6.05	5.97	5.79	5.97	5.89
KIF14	4.56	4.76	4.46	4.58	4.5	4.56	4.59	4.5	4.7	4.56	4.74	4.41	4.32	4.43	4.36	4.6	4.49	4.66	4.5	4.35	4.41	4.57	4.77	4.47	4.57	4.7	4.49	4.78	4.19	4.13	3.98	4.09	4.42	4.44	4.06	3.89	4.37	4.33	4.15	3.81	4.33
DDX59	5.59	5.8	5.74	5.94	5.71	5.68	5.83	5.75	5.83	5.7	5.78	5.67	5.93	5.68	5.63	5.6	5.93	5.89	5.84	5.24	5.53	5.56	5.78	5.59	5.31	5.71	5.55	5.9	5.45	6.18	5.63	5.78	5.88	5.97	5.58	5.47	5.68	5.63	5.72	5.71	5.67
CAMSAP2	5.89	5.75	5.34	5.34	6.03	5.96	5.98	5.9	5.82	5.63	5.84	5.94	5.7	6.03	5.43	5.86	5.68	6.01	5.82	5.67	5.99	5.88	5.68	5.68	5.73	5.94	6.05	5.6	6.16	6.56	5.9	6.69	6.12	6.16	6.02	6.41	6.53	6.37	5.96	7.19	5.83
GPR25	5.22	5.27	5.23	5.28	5.55	5.12	4.95	5.09	5.05	5.36	5.08	5.29	5.29	5.39	5.44	5.38	5.57	4.99	5.2	5.57	5.27	5.3	5.75	5.66	5.07	5.56	5.12	5.49	5.13	5.31	5.22	4.95	5.1	5.15	5.7	5.46	5.32	5.16	5.47	5.17	5.07
KIF21B	6.41	5.79	6.04	5.72	5.7	5.98	5.73	5.94	6	6.07	5.77	5.59	5.89	6	6.24	5.58	6.03	5.73	5.78	6.06	5.6	5.88	5.82	5.95	6.07	5.86	6.02	6.21	5.79	4.8	5.41	5.01	5.47	5.34	5.58	4.88	5.07	5.48	5.47	4.61	5.43
CACNA1S	4.25	4.02	4.05	4.09	4.18	4.04	4.05	3.83	4.13	3.81	4.14	4.05	4.05	4.1	3.86	3.99	4.2	4.02	3.87	4.1	3.88	4	4.14	3.97	4.06	4.23	3.97	3.99	4.05	4.1	4.26	4.2	4.2	4.18	3.96	4.26	4.04	4.02	4.43	4.19	4.09
TMEM9	6.56	6.65	6.79	6.58	6.68	6.76	6.62	6.67	6.82	6.56	6.62	6.61	6.8	6.84	6.47	6.55	6.61	6.66	6.77	6.49	6.53	6.7	6.64	6.72	6.78	6.48	6.66	6.68	6.74	7.27	6.91	6.98	7.03	6.76	6.81	6.92	7.12	6.88	6.93	6.88	6.74
IGFN1	3.83	3.76	3.97	3.85	3.84	3.89	3.84	3.63	3.75	3.88	3.74	3.76	3.89	3.84	3.7	3.66	3.68	3.85	3.81	3.8	3.87	3.85	3.84	3.78	3.81	3.84	4.06	3.78	3.83	3.98	3.92	3.97	3.96	3.93	3.9	3.82	3.88	3.88	3.8	3.72	3.97
PKP1	4.06	3.75	3.74	3.82	3.78	3.87	3.86	4.51	3.87	3.92	4.15	3.86	3.95	3.75	4.36	3.99	3.86	4.58	4.08	3.67	4.54	4.28	3.99	3.66	3.98	4.04	4.74	3.72	4.37	3.83	4.01	3.86	3.8	3.57	3.85	3.88	4.09	3.92	3.76	3.81	4.02
LAD1	4.23	4.36	4.24	4.09	4.13	4.06	3.89	3.69	4.01	3.85	4.12	3.9	4.07	4.12	4.05	4.06	3.98	4.47	3.92	3.94	4.39	3.85	3.98	3.64	4.5	4.03	4.17	4.41	4.26	3.73	4.79	3.7	4.12	4.02	3.68	3.61	3.71	3.85	4.95	3.8	3.56
TNNI1	4.36	4.27	4.21	4.14	4.44	4.18	4.11	4.24	4.05	4.06	4.04	4.16	4.05	4.09	4.14	4.13	4.29	4.08	4.18	4.46	4.1	4.18	4.44	4.43	4.08	4.29	4.23	3.9	4.17	4.54	4.14	4.18	4.21	4.38	4.28	4.06	4.5	4.23	4.3	4.05	4.11
PHLDA3	6.98	6.68	7.01	6.58	6.54	6.76	6.95	6.71	6.85	6.61	6.66	6.99	6.45	7.03	6.6	6.99	6.78	6.84	6.8	6.89	6.9	6.99	6.63	6.93	6.78	6.83	6.91	6.88	7.01	6.67	6.66	6.85	7.11	6.47	6.88	6.87	7.22	6.86	6.55	6.78	6.79
CSRP1	8.38	7.66	8.1	8.06	8.12	8.11	8.26	8.18	8.36	7.78	7.92	8.38	7.7	8.28	7.32	7.92	8.13	8.41	8.34	7.85	8.18	7.92	7.8	8.52	8.2	8.19	8.57	7.78	8.35	9.32	8.9	9.77	9.2	8.64	8.78	9.67	9.42	8.91	8.93	9.51	8.4
NAV1	5.08	4.91	5.23	4.99	5.05	5.34	5.2	5.14	5.1	5.03	5.35	5.18	5.07	5.26	5.14	4.93	4.85	4.96	5.3	5.02	5.35	5.11	4.92	5.1	5.37	5.05	5.29	4.68	5.11	4.88	5.05	5.76	5.55	5.29	5.36	5.14	5.33	5.71	4.93	4.98	5.35
IPO9	4.47	4.6	4.66	4.7	4.63	4.46	4.7	4.43	4.55	4.52	4.65	4.38	4.61	4.61	4.48	4.5	4.67	4.51	4.68	4.62	4.52	4.43	4.51	4.56	4.65	4.42	4.9	4.43	4.72	4.89	4.57	5.44	5.24	5.21	4.88	4.87	4.97	4.92	4.46	5.46	4.69
SHISA4	8.3	8.6	8.37	8.36	8.5	8.45	8.53	8.35	8.43	8.49	8.53	8.63	8.43	8.45	8.15	8.25	8.5	8.39	8.54	8.12	8.4	8.36	8.45	8.58	8.24	8.52	8.53	8.57	8.64	9.16	8.8	9.15	8.75	8.43	9	9.28	9.39	8.95	8.88	9.41	8.33
LMOD1	4.41	4.49	4.65	4.84	5.14	5.1	4.91	5.19	4.91	4.48	4.83	5.19	4.32	4.93	4.15	4.48	4.88	4.99	5.26	4.32	4.89	4.56	4.71	5.26	4.46	4.9	5.14	4.77	5.24	6.64	6	6.33	5.46	5.05	5.91	6.76	5.79	5.59	6.04	6.09	5.37
TIMM17A	8.14	8.34	8.39	8.21	8.25	8.3	8.37	8.39	8.52	8.28	8.31	8.44	8.34	8.34	8.32	8.27	8.12	8.47	8.19	8.52	8.44	8.23	8.34	8.29	8.43	8.19	8.19	8.26	8.08	8.15	8.28	8.65	8.48	8.44	8.12	7.94	8.38	8.14	8.35	8.31	8.22
RNPEP	9.29	9.14	9.22	9.06	9.06	9.07	9.09	9.28	9.4	9.31	9.22	8.88	9.16	9.13	9.32	9.11	9.08	9.31	9	9.16	9.25	9.26	9.28	8.91	9.38	8.96	9.15	9.04	8.5	7.9	8.76	8.26	8.43	8.86	8.63	8.31	8.56	8.66	8.71	8.16	9.13
GPR37L1	3.78	3.6	3.8	3.83	3.84	3.72	3.86	3.94	3.81	3.87	3.75	3.95	3.83	3.92	3.76	3.88	4.05	3.66	3.7	3.8	3.64	3.43	4.01	3.99	3.87	3.65	3.67	3.68	3.92	3.94	3.88	3.78	4.05	4.18	3.94	3.92	3.97	3.96	3.7	4.07	3.65
ARL8A	9.15	8.71	8.87	8.76	8.76	9.07	8.95	8.9	8.83	8.75	8.78	8.83	8.86	8.96	9.04	8.88	8.86	8.72	8.64	8.99	8.61	8.74	8.64	8.7	8.6	8.71	8.78	8.56	8.66	7.96	8.48	8.45	8.35	8.56	8.58	8.59	8.55	8.71	8.5	8.18	8.42
PTPN7	6.45	6.23	6.23	5.99	5.62	6.14	5.81	6.04	6.02	6.11	5.69	5.9	5.58	6.05	6.12	6.02	6.2	6.12	5.85	5.89	5.86	5.97	6.02	5.67	6.2	5.97	5.88	6.13	5.79	3.93	5.53	4.43	5.19	5.04	5.01	4.56	4.33	4.94	5.47	4.12	5.51
LGR6	6.62	6.54	6.72	6.97	7.15	6.59	6.3	6.76	6.99	5.93	6.79	6.89	5.78	6.8	5.59	6.15	6.24	7.06	6.86	5.83	6.47	5.96	6.53	6.36	7.15	6.84	7.08	6.32	6.2	8.65	7.62	8.49	8.18	7.16	7.62	8.53	8.47	7.49	7.57	8.43	6.6
UBE2T	6.2	6.37	5.97	6.11	5.98	6.05	5.96	6.23	6.09	5.93	6.07	5.92	5.77	6.05	5.85	6.18	6.2	5.97	5.91	6.17	6.15	6.07	6.41	6.01	6.21	6.38	5.93	6.12	5.68	5.11	5.41	5.06	5.74	5.65	5.62	4.64	5.69	5.58	5.43	4.82	5.49
PPP1R12B	4.71	4.91	5.01	5.17	5.23	4.95	5	5.02	5.22	5.17	5.24	5.06	5.31	4.99	4.94	5.16	5.44	5.3	5.04	5.03	5.18	5.05	5.02	5.12	4.45	5.25	4.93	5.25	5.03	5.49	5.4	5	4.94	5.19	5.2	5.38	5.12	5.06	5.4	5.02	5.2
SYT2	4.16	4.03	4.18	4.14	4.09	4.28	4.12	4.15	4.06	4.08	4.09	4.2	4.08	4.18	4.35	4.23	4.04	4.18	4.06	4.23	4.16	4.33	4.24	4.17	4.05	4.01	4.11	4.07	4.06	4.94	3.99	4.19	4.4	4.52	4.21	4.12	4.18	4.09	4.09	4.04	4.16
KDM5B	6.6	6.65	6.35	6.24	6.51	6.62	6.49	6.38	6.63	6.35	6.67	6.56	6.46	6.54	6.27	6.53	6.5	6.58	6.53	6.36	6.58	6.45	6.63	6.61	6.73	6.48	6.44	6.38	6.68	6.06	6.77	6.37	6.41	6.19	6.34	7.23	6.52	6.52	6.74	6.78	6.74
RABIF	4.2	3.97	4.24	3.97	4.12	3.75	4.16	4.13	4.25	3.93	3.93	3.98	4.19	4.19	4.08	4.07	3.94	4.18	3.89	3.99	4.07	3.93	3.84	3.69	4.36	3.94	4.04	4.04	4.13	3.61	3.86	3.95	4.02	4.07	3.75	3.69	3.96	3.94	3.72	3.85	3.93
KLHL12	6.28	6.26	6.27	5.96	6.16	6.41	6.29	6.32	6.35	6.25	6.15	6.23	6.32	6.32	6.39	6.15	6.23	6.33	6.13	6.41	6.31	6.33	6.17	6.27	6.38	6.15	6.37	6.25	6.2	5.73	5.91	5.99	6.02	6.2	5.85	5.42	5.93	5.86	5.83	6.01	5.75
ADIPOR1	8.34	7.74	7.4	7.27	7.03	7.43	7.37	7.31	7.34	7.35	7.28	7.27	7.28	7.44	7.59	7.24	7.43	7.41	7.07	7.57	7.34	7.38	7.7	7.4	7.33	7.25	7.32	7.45	7.3	6.41	7.2	6.78	6.83	7.09	7.09	6.79	6.8	6.98	7.21	6.89	7.19
PPFIA4	4.3	4.16	4.38	4.28	4.64	4.6	4.42	4.58	4.55	4.85	4.62	4.63	4.97	4.53	4.66	4.41	4.17	4.5	4.66	4.78	4.71	4.52	4.51	4.72	4.24	4.71	4.64	5.01	4.46	4.46	4.65	4.36	4.29	4.36	4.63	5.06	4.73	4.58	5.14	4.83	4.64
MYOG	4.19	4.15	3.83	4.05	4.28	4.3	4.2	4.12	4.22	4.2	4.36	4.29	4.32	4.07	4.33	4	4	4.12	4.29	4.13	4.28	4.23	4.21	4.17	4.49	4.28	4.28	4.4	4.15	4.07	4.03	4.37	3.87	3.87	4.05	4.36	4.4	4.14	4.36	4.41	4.02
ADORA1	3.79	3.86	3.92	4.14	4.22	4.1	4.11	4.09	4.24	4.07	3.9	3.97	4.13	4.02	4.14	4.28	4.05	3.68	4.02	4.03	4.07	4.11	3.99	3.98	4.21	4.05	4.14	3.83	3.95	3.65	3.87	3.95	4.11	4	3.84	3.63	4.05	3.94	3.94	3.87	3.88
MYBPH	5.82	5.96	5.3	5.09	5.99	5.55	5.02	5.76	6.16	5.37	5.54	5.38	4.84	5.34	5.52	5.66	5.61	5.93	5.48	5.29	5.39	5.06	5.91	5.08	5.99	5.36	5.41	5.26	5.18	4.59	4.37	4.07	4.38	4.13	4.61	4.3	4.4	4.47	4.46	4.1	4.72
CHI3L1	10.14	9.19	8.92	9.3	8.48	9.21	9.15	9.39	9.76	8.16	8.93	9.06	8.01	9.34	9.43	9.6	7.99	9.45	9.05	9.26	9.55	8.44	9.18	7.97	9.87	9.37	8.94	9.41	8.59	3.83	7.22	5.89	6.93	8.62	6.22	3.96	5.02	6.34	7.31	3.8	8.39
CHIT1	7.41	6.9	6.58	7.16	5.55	8.13	7.86	7.15	7.55	6.73	6.33	9.19	6.09	7.68	9.5	7.58	6.24	7.53	7.76	9.63	7.65	7.32	7.09	7.45	7.67	6.99	7	7.01	8.18	3.88	8.12	3.92	4.12	8.07	7.88	4.28	4.03	7.91	8.2	3.76	5.14
BTG2	9.78	8.78	8.24	8.66	8.4	8.57	8.71	8.65	8.74	8.36	8.36	8.56	9	8.39	8.94	8.65	8.57	8.73	8.62	8.51	8.69	8.46	8.69	8.61	8.81	8.78	9.03	8.88	8.91	9.29	8.8	8.49	8.37	9.09	8.75	9.45	8.99	8.72	8.76	8.64	7.98
FMOD	9.98	9.61	9.55	9.58	10.2	10.22	10.23	9.97	9.34	9.41	10.09	10.21	9.57	9.64	8.85	9.09	9.84	9.93	9.81	8.72	9.67	9.57	9.57	10.35	9.29	10.06	9.31	9.34	9.8	9.5	10.16	10.56	10.56	9.89	10.08	10.05	10.39	10.09	10.15	10.17	10.33
PRELP	6.68	5.53	5.67	5.63	5.78	5.59	6.41	5.15	5.23	5.39	5.71	5.56	5.3	5.63	5.44	5.64	5.05	5.6	5.69	5.33	5.24	5.59	5.51	6.33	5.33	5.92	5.77	5.47	5.94	5.26	5.81	6.29	6.34	5.73	6.12	6.23	6.66	6.2	5.81	6.46	5.66
OPTC	3.86	3.53	3.78	3.73	3.9	3.93	3.94	3.81	3.88	3.89	3.8	3.61	4.02	3.93	3.81	3.66	3.59	3.71	3.85	3.75	3.64	3.78	3.84	3.8	4.13	3.87	3.96	4.05	4	3.96	3.79	3.82	3.82	4.01	3.87	3.78	3.78	3.92	3.55	3.69	3.79
ATP2B4	4.32	4.56	4.89	4.76	4.8	4.73	4.83	4.85	4.9	4.8	4.8	4.84	4.72	4.67	4.72	4.86	4.84	4.95	4.83	4.61	4.8	4.76	4.46	4.73	4.44	4.73	4.68	4.73	4.76	4.72	5.17	4.92	5.01	4.62	4.8	5.41	4.94	4.75	5.14	5.26	5.08
LAX1	4.09	4.37	4.77	4.46	4.37	4.39	4.26	4.85	4.51	4.67	4.63	4.44	4.95	4.62	4.75	4.75	4.77	4.44	4.86	4.6	4.32	4.61	4.24	4.08	4.4	5.06	4.71	4.64	5.12	3.74	4.59	3.77	3.96	4.08	4.29	3.83	4.06	4.12	4.46	3.67	4.24
ZC3H11A	7.96	8.08	8.06	8.06	8.12	8.13	7.96	7.97	8.02	8.03	8.12	8.08	8.01	8.01	7.78	8.04	7.66	8.04	8.06	7.87	8.01	8.04	8.06	8	7.99	8.05	7.94	8.01	8.15	8.08	8.08	8.03	8.06	8.35	7.95	8.13	8.12	8.09	8.16	8.44	8.24
ZBED6	5.8	5.9	5.91	6.05	6.09	5.78	6.04	5.95	5.93	6.34	6.22	5.99	6.24	5.9	5.83	6.16	6.14	6.11	6.01	5.63	6.05	5.94	5.85	5.96	5.22	5.96	5.84	5.98	5.92	6.24	6.42	6.15	6.13	6.12	6.1	6.48	6.29	6.13	6.44	6.58	6.48
SNRPE	7.47	7.62	7.68	7.67	7.57	7.66	7.56	7.61	7.75	7.49	7.57	7.58	7.61	7.66	7.47	7.72	7.49	7.55	7.61	7.71	7.63	7.66	7.62	7.54	7.73	7.55	7.61	7.66	7.68	8.18	7.52	8.01	8.04	7.89	7.84	7.5	7.75	7.75	7.61	7.93	7.69
SOX13	5.59	5.24	4.91	4.93	4.83	4.83	5.21	4.68	4.93	4.79	4.89	4.98	4.86	4.87	5.03	5.1	5.08	5.08	4.94	5.06	4.81	5.04	5.26	4.89	5.01	5.18	4.96	4.72	5.28	4.54	4.73	4.92	4.79	4.87	4.97	5.16	5.06	4.93	4.87	5.01	4.87
ETNK2	4.19	3.81	4	3.96	3.95	4.34	4.08	4.08	4.05	3.78	3.86	4.14	3.99	4	3.71	3.94	3.95	4.01	3.97	3.82	3.99	3.87	3.8	3.8	4.08	3.87	4.05	3.42	4	4.19	4.3	4.78	4.41	4.21	4.32	4.26	4.76	4.28	4.01	4.66	4.21
REN	4.01	3.87	3.94	3.83	3.84	3.89	3.99	4.07	3.99	3.87	3.94	3.9	3.86	4	3.92	4.06	4.01	3.82	4.08	4.05	3.87	4.07	4.03	4.07	4.14	4.08	4.02	3.93	3.87	4.5	3.82	3.89	3.93	4.22	3.94	3.74	3.99	3.89	3.99	3.91	3.96
KISS1	4.17	4.37	4.25	4.2	4.05	4	4.12	4.21	4	4.2	3.99	4.22	4.15	4.18	4.14	4.15	4.11	4.01	4.19	4.18	4.1	4.08	4.23	4.32	4.24	4.46	4.26	4.3	4.25	4.35	4.2	4.34	4.22	3.99	4.27	4.11	4.25	4.26	4.19	4.2	4.22
GOLT1A	3.7	3.51	3.62	3.43	3.65	3.76	3.77	3.54	3.77	3.65	3.75	3.99	3.79	3.77	3.73	3.84	4.05	3.91	3.85	3.49	4.22	3.95	3.64	3.57	3.59	3.49	3.74	3.74	3.85	3.79	3.85	3.77	3.84	3.71	3.79	3.83	3.65	3.71	3.88	4.37	3.61
PLEKHA6	5.32	6	5.42	5.55	5.86	5.66	6.19	4.79	5.2	5.67	5.19	5.21	6.07	5.41	5.23	6.18	5.85	6.12	5.61	5.5	5.14	5.76	5.94	5.69	5.25	6.14	5.69	4.9	6.05	6.67	5.58	5.54	6.13	6.09	5.97	6.65	6.13	6.02	5.41	6.03	6.26
PIK3C2B	6.5	7.68	7.24	7.05	7.47	7	7.25	6.99	6.98	7.13	7.38	7.24	7.22	6.96	6.59	7.46	7.17	7.02	7.43	6.62	6.98	7.26	7.74	6.93	7.09	7.45	6.91	7.18	7.5	7.73	7.62	7.43	8.34	7.92	7.33	8.42	7.52	7.3	7.54	7.99	7.8
MDM4	6.54	6.77	6.75	6.85	6.96	6.84	6.81	6.84	6.83	6.78	6.92	6.78	6.96	6.78	6.58	6.85	6.86	7.06	6.95	6.71	6.98	6.9	7.03	6.88	6.7	7.17	6.82	7.15	7.09	7.23	6.75	6.88	6.9	6.93	6.85	6.99	6.8	7.04	6.67	7.36	6.94
LRRN2	5.44	5.52	5.41	5.27	5.42	4.94	5.14	4.89	4.94	5.15	5	5.07	5.12	5.06	5.17	5.45	5.46	5.5	5.29	5.2	4.99	5.19	5.49	5.23	5.08	5.81	5.37	5.32	5.36	5.94	5.35	5.1	5.42	5.88	5.46	5.32	5.33	5.27	5.23	4.97	5.17
NFASC	5.28	5.23	5.28	5.31	5.21	4.74	5.5	5.09	4.7	4.88	4.95	5	4.83	4.82	4.5	4.9	5.61	5.71	5.29	4.66	4.84	4.71	5.08	5.32	5.08	5.04	5.29	4.57	5.11	6.09	5.13	4.14	5.01	5.5	4.87	5.02	4.6	4.94	5.06	4.78	4.93
CNTN2	3.61	3.55	4.02	3.74	3.74	3.8	3.83	3.72	3.85	3.8	3.23	3.71	3.49	3.81	3.76	4.3	3.9	3.74	3.72	3.74	3.53	3.58	3.94	3.96	3.68	3.96	3.9	3.53	3.88	4.12	4.18	4.1	4.41	4.17	4.16	3.92	4.18	4.24	4.03	4.08	4.01
RBBP5	3.9	4.04	4.32	4.19	4.05	4.13	4.26	4.31	4.35	4.46	4.11	4.3	4.43	4.08	4.24	4.39	4.36	4.27	4.28	4.27	4.09	4.24	4.01	3.94	4.11	4.16	4.08	4.11	4.16	4.02	4.43	4.21	4.05	4.17	4.04	4.23	3.97	4.18	3.82	3.98	4.13
DSTYK	6.24	6.31	6.26	6.28	6.11	6.12	6.2	6.01	6.11	5.99	6.14	6.19	6.11	6.15	5.88	5.98	5.76	6.29	6.19	5.78	6.1	6.07	6.33	6.21	5.97	6.17	6.06	6.22	6.2	6.29	5.94	6.45	6.16	6.12	6.14	6.2	6.15	6.14	6.09	6.21	6.14
TMCC2	4.7	4.86	4.83	4.65	4.68	4.8	4.51	4.67	4.5	4.51	4.58	4.78	4.7	4.74	4.18	4.72	4.7	4.65	4.73	4.5	4.63	4.79	4.81	4.62	4.75	5.72	4.69	4.7	4.57	4.97	5.17	5.94	5.04	6.19	4.34	5.5	5.07	4.58	4.99	5.56	4.58
NUAK2	6.4	6.92	5.57	5.19	6.46	6.84	6.28	6.54	6.38	6.46	6.15	6.25	6.57	6.68	7.01	6.5	6.42	6.27	6.15	6.47	6.73	6.43	6.66	6.29	6.51	6.44	6.73	6.83	6.58	4.48	6.63	4.61	6.21	5.27	5.92	5.76	4.99	6.03	6.68	5.06	6.52
KLHDC8A	4	3.88	3.96	3.69	3.96	3.69	3.98	3.77	3.7	3.68	4.15	4.1	3.77	3.72	3.92	3.79	3.68	3.97	3.7	3.46	4.01	3.68	3.93	3.85	3.79	3.97	3.9	4.49	3.87	3.87	4.12	3.86	3.83	3.66	3.81	3.78	3.78	3.61	3.88	3.87	3.92
LEMD1	3.82	3.86	4.02	3.78	3.69	3.73	3.6	3.86	3.67	3.88	3.77	3.94	3.93	3.69	3.64	3.61	3.75	3.75	3.66	3.67	3.88	3.66	3.6	3.58	3.83	3.77	3.7	3.73	3.62	3.6	3.73	3.76	3.92	3.73	3.77	3.82	3.72	3.75	3.75	3.85	3.85
CDK18	5.2	4.76	5.47	5.31	5.14	5.52	5.27	5.12	5.76	5.24	4.89	5.37	5.06	5.56	5.42	5.13	5.28	5.37	5.21	5.67	5.37	5.39	4.82	5.41	5.79	5	5.33	5.09	5.21	4.31	5.4	4.76	5.05	4.52	4.59	4.59	4.49	4.34	5.32	4.26	5.14
ELK4	4.9	5.26	5.59	5.55	5.65	5.4	5.37	5.59	5.46	5.74	5.45	5.34	5.59	5.24	5.49	5.76	5.71	5.55	5.49	5.28	5.42	5.44	5.21	5.27	4.5	5.38	5.14	5.54	5.48	5.71	5.85	5.39	5.43	5.44	5.69	5.93	5.49	5.61	5.85	5.54	5.7
SLC45A3	6.72	6.97	6.92	6.38	6.59	6.73	6.52	6.58	6.76	6.59	6.51	6.64	6.65	6.51	6.66	6.57	6.9	6.45	6.47	6.87	6.77	6.43	6.88	6.15	7.18	6.67	6.39	6.67	6.7	6.54	5.9	6.26	6.19	6.15	6.04	6.01	6.18	6.12	5.97	6.17	6.34
NUCKS1	5.03	5.03	5.02	4.85	5.05	5.28	5.08	5.05	5.15	5.01	5.06	5.15	5	5.15	4.78	5.04	5.26	5.17	5.21	5.02	5.17	5.05	4.98	5.12	5.06	5.1	5.18	4.87	5.13	5.64	5.39	5.76	5.54	5.22	5.22	5.46	5.42	5.42	5.2	5.94	5.16
SLC41A1	6.28	6.6	6.28	6.34	6.41	6.26	6.43	6.4	6.19	6.1	6.46	6.44	6.12	6.41	5.85	6.1	5.78	6.4	6.48	5.84	6.33	6.16	6.47	6.39	6.31	6.21	6.26	6.19	6.26	7.1	6.8	7.04	6.84	6.86	6.44	7.36	6.77	6.48	6.82	7.18	6.43
PM20D1	3.74	3.92	3.95	3.73	3.66	3.67	3.79	4.1	3.71	3.91	3.89	3.89	3.8	3.84	3.77	3.89	3.62	3.9	3.81	3.84	4.17	3.89	3.8	3.88	3.94	3.64	3.86	3.89	3.69	3.76	3.91	3.82	3.89	3.8	3.8	3.71	3.86	3.95	3.61	3.63	3.58
SLC26A9	3.95	4.07	3.91	3.73	3.86	3.78	3.76	3.87	3.89	3.9	4.03	4.02	3.83	4.11	3.85	3.85	3.99	3.93	4.03	3.9	3.98	3.77	3.97	3.99	3.97	3.98	3.71	3.74	3.77	3.67	3.96	3.93	4.15	3.89	3.87	3.77	3.7	3.7	3.94	3.96	3.79
RAB7B	7.46	7.24	7.25	6.98	6.98	7.37	7.24	7.18	7.36	7.38	6.97	7.46	7.07	7.08	7.08	7.45	7.29	7.51	7.01	7.43	7.26	7.46	7.27	7.16	7.22	7.32	7.05	7.3	6.97	6.41	6.4	5.49	5.78	5.58	5.98	6.16	5.76	5.91	6.27	5.78	6.55
CTSE	4.05	4.04	4.02	4.04	4.09	4.05	4.11	4.05	4.05	4.03	4.03	4.12	4.09	4.04	4.16	4.05	4.05	3.99	4.12	4.12	4.11	4.05	4.06	4.09	4.16	4.78	4.07	4.16	4.1	3.91	4.2	4.06	3.94	4.01	4.05	4.12	4.12	4.1	4.19	4.12	4
AVPR1B	3.86	3.87	3.87	3.88	3.78	3.59	3.89	3.82	3.76	4.03	3.8	3.94	3.83	3.9	3.9	3.74	3.87	3.99	3.86	3.87	3.74	3.96	3.88	3.93	3.67	3.79	4	3.86	3.87	3.93	3.87	3.91	3.81	3.65	3.67	3.81	3.89	3.93	4.04	3.95	3.74
FAM72A	4.85	4.64	4.74	4.57	4.57	4.36	4.51	4.37	5.02	4.5	4.87	4.57	4.55	4.62	4.63	4.65	4.4	4.91	4.66	4.6	4.43	4.6	4.37	4.46	4.72	4.67	4.62	4.52	4.23	4.45	4.37	4.31	4.26	4.33	4.15	3.84	4.24	4.46	4.33	4.06	4.16
SRGAP2	7.19	7.62	7.52	7.64	7.53	7.51	7.64	7.53	7.6	7.8	7.72	7.41	7.99	7.62	7.62	7.62	7.9	7.81	7.66	7.56	7.8	7.68	7.7	7.77	7.75	7.6	7.51	7.79	7.43	6.58	6.71	6.79	7.25	7.28	7.19	6.1	6.98	7.14	6.81	6.39	7.53
IKBKE	4.09	4.01	4.42	4.21	4.23	4.24	4.24	4.55	4.68	4.47	4.27	4.32	4.67	4.44	4.51	4.33	4.58	4.39	4.33	4.55	4.7	4.44	4.09	4.23	4.54	4.28	4.28	4.01	4.22	3.74	3.87	4.11	4.32	4	4.21	4.02	4.11	3.93	4.05	3.83	4.09
RASSF5	4.94	5.24	5.21	5.23	5.23	4.96	4.93	5.08	4.98	5.31	5.35	4.81	5.1	4.6	5.2	5.29	5.25	5.02	5.2	4.9	5.1	5.09	4.9	4.87	4.43	4.93	4.77	5.5	4.87	4.07	5.7	4.2	4.73	4.57	4.7	4.95	4.43	4.59	5.46	4.45	5.28
EIF2D	6.2	5.97	6.05	5.94	6.1	6.05	6.14	6.02	6.09	6.09	6.15	6.11	5.97	6.16	6.1	6.05	6.05	6.13	6.15	6.04	6.04	6.08	5.93	6.06	6.24	6.06	6.18	6.08	6.29	6.31	6.19	5.96	6.07	6.09	6.23	6.26	6.2	6.29	6.22	6.5	6.15
DYRK3	4.93	4.86	4.75	4.74	4.81	4.86	4.89	4.99	4.7	4.58	4.94	4.98	4.58	4.85	4.7	4.76	4.77	4.9	4.77	4.78	5	4.76	4.74	4.54	4.74	4.6	4.62	4.63	4.8	4.32	4.61	4.59	4.86	4.72	4.73	4.92	4.67	4.45	4.59	4.92	4.74
MAPKAPK2	7.04	6.88	6.92	6.7	6.78	6.91	6.87	6.79	6.91	6.84	7.08	6.99	6.88	6.93	6.91	6.87	6.74	6.71	7.01	6.99	6.97	6.79	6.73	6.8	6.88	6.83	6.9	6.91	6.87	6.13	7.01	7.19	7.15	7.06	6.67	7.36	7.08	6.81	7.01	6.52	6.97
IL10	7.04	5.47	5.26	5.21	5.28	5.43	5.4	5.49	5.85	4.93	4.98	5.53	5.6	5.46	5.98	4.74	5.07	5.51	4.89	5.79	5.53	5.22	5.41	4.84	5.95	5.28	5.54	5.17	5.42	4.82	5.15	4.26	4.57	5.19	4.86	4.62	4.94	4.92	5.09	3.9	4.4
IL19	3.63	3.54	3.65	3.81	3.87	3.77	3.85	3.91	3.53	3.68	3.87	3.69	3.53	3.63	3.62	3.68	3.7	3.73	3.64	3.69	3.61	3.77	3.82	3.7	3.93	3.82	3.88	3.88	3.64	3.87	3.77	3.74	4.01	3.85	3.66	3.73	3.76	3.56	3.76	3.64	3.63
IL20	3.75	3.8	3.7	3.75	3.94	3.76	3.6	3.84	3.55	4.04	3.7	3.67	3.65	3.81	3.81	3.87	3.9	3.7	3.81	3.92	3.67	3.79	3.64	3.66	3.71	3.68	3.67	3.42	3.82	3.51	3.8	3.84	3.75	3.77	3.68	3.77	3.58	3.85	3.81	3.78	3.94
IL24	4.03	4.29	3.98	4.06	4.01	4.06	3.91	3.93	3.76	3.81	5.61	4.11	3.86	4	3.86	3.97	3.97	3.77	3.82	4.16	4.1	3.9	4.46	4	3.77	3.83	3.89	3.81	3.87	4.32	4.08	4.03	3.8	3.83	4.15	3.93	3.92	3.93	4.13	4.01	3.9
PIGR	3.78	3.7	3.75	3.66	3.85	4.17	3.65	3.76	3.92	3.82	3.7	3.84	4.4	3.91	3.89	3.97	3.89	4.42	3.9	3.95	4.19	3.76	3.87	3.77	3.95	4.02	3.99	3.71	4.1	3.49	3.92	3.6	4.1	3.66	3.9	3.85	3.78	3.59	3.61	3.92	3.67
FCAMR	3.86	4.01	3.8	3.84	3.99	3.89	3.74	3.89	3.77	3.87	3.74	3.77	3.91	3.88	3.84	3.93	3.94	3.71	3.68	4.05	4.21	3.67	3.92	3.92	3.79	3.99	3.86	3.57	4.18	3.99	3.92	3.77	3.67	3.79	4.02	3.75	3.81	3.67	3.91	3.69	3.92
PFKFB2	5.26	4.97	4.79	4.79	4.54	4.87	4.87	5.05	4.75	4.6	4.75	4.65	4.84	4.95	4.76	4.59	4.68	4.88	4.68	4.74	4.74	4.59	4.95	4.72	4.81	4.7	4.72	4.96	4.92	4.29	4.21	4.29	4.43	4.54	4.11	4.39	4.37	4.48	4.09	4.35	4.33
YOD1	5.82	6.04	5.94	5.99	5.77	6.08	5.82	6.04	5.87	5.97	5.95	5.88	5.94	5.98	5.8	5.84	5.95	6.01	5.94	5.99	6.07	5.99	6.03	5.89	5.88	6.14	5.92	6.03	5.91	5.97	5.66	6.04	5.77	5.99	5.9	5.74	5.73	5.87	5.58	5.99	5.82
C4BPB	4.1	4.41	4.08	4.2	4.09	3.82	4.09	3.99	4.06	4.07	3.95	3.88	4.15	4.23	4.25	3.66	3.99	4.37	3.84	3.91	3.63	4.07	4.18	3.84	4.01	4.22	4.27	3.71	3.82	3.85	4.09	3.93	4.59	4.74	4.62	3.98	4.27	4.8	3.7	3.77	4.15
C4BPA	4.2	4.17	4.05	3.8	4.3	4.37	4.14	4.23	4.18	4.1	4.45	4.06	4.36	3.79	4.55	4.08	4.04	4.04	4.04	3.97	4.13	4.34	4.33	3.98	4.1	4.12	3.88	4.21	4	3.99	3.99	4	3.85	4.26	3.98	4.19	4.12	3.91	4.13	4.14	3.93
CD55	7.33	7.22	7.2	7.62	7.36	6.72	7.24	7.17	7.13	6.87	6.93	7.14	7.18	7.14	6.83	6.82	7.04	7.19	7.07	6.72	6.93	6.97	7.24	7.02	7.12	6.96	7.11	7.13	7.07	5.74	7.36	6.24	6.82	7.05	6.87	6.77	6.93	6.81	7.38	6.97	6.97
CR2	4.46	4.01	4.21	3.96	3.96	3.95	3.96	4.6	4.07	3.88	4.19	4	4.91	4.17	4.21	4.16	4.13	3.78	3.85	3.71	3.89	3.61	3.93	3.91	4.16	5.06	4.23	4.31	3.95	3.59	3.79	3.78	3.93	3.83	3.73	3.75	3.57	3.82	3.83	3.36	3.9
CR1	5.95	5.38	5.19	5.54	5.19	5.41	4.87	5.67	5.69	5.24	5.13	4.73	5.62	5.64	6.16	4.88	5.58	5.49	4.8	5.27	4.94	5.03	5.36	4.72	5.34	5.11	5.27	5.09	4.97	4.51	5.13	4.16	4.67	5.13	5.35	3.98	4.67	5.4	5.01	3.79	4.6
CR1L	4.37	4.33	4.9	4.85	4.67	4.47	4.62	5.28	5.21	4.7	4.71	4.27	5.05	5.11	5.15	4.18	4.54	4.81	4.35	5.01	4.7	4.42	4.33	4.15	4.78	4.41	4.83	4.85	4.52	4.2	4.43	3.84	4.36	4.15	4.47	3.79	3.91	4.41	4.49	3.73	4.28
CD46	5.02	5.52	6.02	6.13	6.1	5.74	5.94	6.12	6.21	6.17	5.88	5.89	6.18	5.74	5.86	6.28	5.97	6.25	5.85	6.01	6.01	6.08	5.66	6	5.43	5.91	5.75	6.05	5.9	6.25	6.23	6.04	5.88	5.97	6.03	6.42	6.21	5.87	6.37	6.6	6.6
CD34	4.96	5.11	4.58	4.3	5.31	4.87	4.8	5.07	4.86	5.03	5.31	5.23	4.58	4.94	4.62	5.69	4.83	5.03	4.94	4.27	4.87	5.02	5.19	4.55	4.45	4.9	4.47	4.83	5.11	5.18	5.59	5.15	5.54	5.11	5.41	5.94	5.74	5.34	5.59	5.68	5.45
PLXNA2	4.5	4.4	4.53	4.33	4.31	4.73	5.22	4.9	4.84	4.53	4.76	4.83	4.36	4.69	4.44	4.55	4.57	4.8	4.54	4.52	5.08	4.45	4.51	4.75	5.15	4.55	4.67	4.32	4.83	4.59	4.53	4.57	5	4.61	4.57	4.43	4.95	4.63	4.13	4.57	4.45
CAMK1G	5.33	4.25	4.3	4.62	4.11	4.36	4.8	4.54	5.03	4.49	4.46	4.44	4.15	4.77	4.85	4.56	4.38	4.87	3.94	4.99	4.48	4.71	4.31	4.19	5.37	4.24	4.9	4.12	4.93	3.71	3.95	3.67	3.69	3.98	3.76	3.87	4.03	4.22	3.69	3.83	3.82
LAMB3	6.6	7.3	6.67	6.46	6.32	6.12	6.72	6.17	6.38	6.55	7.27	6.73	6.4	6.07	6.5	6.47	6.72	6.06	6.25	6.46	6.5	6.68	7.15	6.4	6.5	6.01	6.08	6.22	5.93	4.77	6.26	5.16	6.42	6.2	6	4.9	5.95	6.02	6.21	4.62	6.15
G0S2	8.02	8.7	7.79	7.28	7.37	6.74	7.04	6.78	6.89	7.9	9.22	7.12	8.16	7.13	7.47	7.3	6.76	7.21	7.07	7.57	7.14	7.55	8.62	6.78	6.78	6.92	6.7	7.13	6.41	6.14	9.15	6.94	9.25	8.36	8.03	7.57	8.26	8.28	9.1	7.89	6.99
HSD11B1	6.46	7.31	6.18	6.01	6.6	6.75	6.31	5.73	5.93	6.21	8.13	6.38	6.74	5.87	6.19	6.64	6	6.57	5.71	5.96	6.24	6.43	7.39	6.39	6.07	5.83	5.74	5.88	4.96	6.06	7.48	7.35	7.1	7.52	7.18	6.55	7.26	7.32	7.46	6.23	6.19
TRAF3IP3	7.06	6.72	7.23	7.37	6.94	7.29	7.16	7.26	6.91	7.54	7.13	7.07	7.3	7.24	7.17	7.01	7.64	6.9	7.02	7.03	6.82	7.35	6.7	6.98	7.05	7.17	7.16	7.71	7.24	4.59	6.41	4.43	5.67	5.97	6.57	4.47	4.83	6.47	6.38	4.33	6.53
C1orf74	4.23	4.06	4.36	4.29	4.17	4.22	4.35	4.3	4.47	4.07	4.15	4.22	4.15	4.34	4.18	4.2	4.14	4.31	4.17	4.26	4.28	4.29	4.15	4.13	4.5	4.08	4.31	4.18	4.21	3.91	4.02	4.14	4.2	4.14	3.96	3.91	4.12	4.19	3.97	3.94	4.02
SYT14	3.9	3.68	3.98	3.62	3.83	3.54	4.14	3.7	3.74	3.82	3.7	3.92	3.89	3.97	3.99	3.66	3.82	3.68	3.73	3.82	3.84	3.94	3.79	3.94	4.09	4.04	4.09	3.81	3.97	3.59	3.72	3.87	3.8	3.69	3.85	3.74	3.76	3.87	3.71	3.84	3.82
HHAT	6.03	6.02	6.19	6.58	6.29	5.86	6.53	5.92	6.22	5.96	6	6.13	6.04	6.07	5.85	5.98	6.45	6.19	6.11	5.91	5.81	6.15	6.05	6.49	6.07	6.1	6.06	6.15	5.82	5.83	5.35	5.17	5.44	5.29	5.69	5.42	5.39	5.63	5.34	5.22	5.79
KCNH1	3.89	3.69	3.78	3.85	3.86	3.59	3.81	3.87	3.74	3.67	3.75	3.71	4	3.78	3.94	3.74	3.88	3.93	3.82	3.96	3.81	3.8	3.94	3.78	4.03	3.85	3.89	3.83	3.83	3.8	3.76	3.91	3.93	3.77	3.55	3.68	3.93	4.04	3.96	4.05	3.92
RCOR3	5.36	4.93	5.29	5.48	5.44	5.16	5.3	5.44	5.68	5.38	5.36	5.42	5.35	5.36	5.35	5.42	5.31	5.49	5.45	5.36	5.52	5.5	5.16	5.41	5.59	5.39	5.38	5.47	5.39	5.55	5.48	5.35	5.11	5.05	5.19	5.31	5.3	5.25	5.45	5.49	5.47
TRAF5	6.97	6.94	7.37	7.38	7.32	7.53	7.16	7.35	7.31	7.23	7.34	7.46	7.19	7.23	6.91	7.01	7.33	7.37	7.53	7.06	7.18	7.26	6.91	7.3	7.16	7.32	7.43	7.33	7.56	7.91	7.47	7.4	7.43	7.75	7.48	7.84	7.73	7.52	7.42	7.77	7.48
RD3	3.64	3.74	3.55	3.85	3.78	3.81	3.56	3.71	3.64	3.77	3.6	3.86	3.88	3.66	3.47	3.74	3.88	3.81	3.73	3.67	3.4	3.55	3.59	3.63	3.55	3.77	3.57	3.76	3.78	3.85	3.7	3.85	3.84	3.5	3.7	4.02	3.66	3.7	3.69	3.63	3.69
NEK2	4.26	4.28	4.17	4.11	4.17	4.16	4.12	4.27	4.31	4	4.06	4.05	4.07	4.4	4.07	4.19	4.12	4.2	4.14	4	4.17	4.22	4.06	4.08	4.29	4.09	3.99	4.48	3.8	3.94	3.97	3.77	4.02	4.02	3.94	3.91	4.2	3.98	3.9	3.71	3.94
LPGAT1	6.88	7.5	7.84	7.82	8.01	7.58	7.88	7.77	7.8	7.87	7.59	7.76	7.86	7.65	7.74	7.85	8.01	7.75	7.73	7.67	7.74	7.75	7.45	7.74	6.87	7.71	7.55	7.59	7.47	7.43	7.82	7.62	7.73	7.78	7.93	7.58	7.79	7.66	7.82	7.07	7.84
INTS7	5.17	5.15	4.94	4.8	4.88	4.64	4.77	5.08	5.03	4.83	4.74	4.98	4.84	4.97	4.92	5.12	4.95	5.08	4.79	4.9	5.04	4.84	4.98	4.74	5.34	4.86	4.96	5.07	5.01	4.6	4.57	4.96	4.99	4.84	4.58	4.66	4.59	4.71	4.61	4.76	4.74
DTL	4.93	5.23	4.9	4.99	5.02	4.89	4.79	4.92	5.27	4.86	4.9	4.84	4.76	4.77	4.81	5.2	4.96	5.02	4.88	4.86	4.96	4.99	5.1	4.63	5.18	5.24	4.66	4.84	4.83	4.48	4.22	4.25	4.72	4.54	4.39	4.12	4.44	4.47	4.2	4.03	4.74
PPP2R5A	5.9	6.08	5.94	6.08	5.95	5.91	5.95	5.99	6.04	5.87	5.88	5.99	5.96	5.83	5.94	5.87	5.76	6.04	5.99	5.74	5.85	5.93	5.93	5.95	6.11	6.01	5.89	5.9	5.99	6.32	6.17	6.14	6	6.09	6.01	6.41	6.28	6.13	6.12	6.48	6.07
NENF	9.11	8.73	8.59	8.5	8.65	8.73	8.7	8.63	8.73	8.61	8.55	8.8	8.44	8.62	8.74	8.62	8.84	8.71	8.56	8.6	8.47	8.57	8.66	8.65	8.87	8.55	8.7	8.55	8.81	9.52	8.81	8.85	8.6	8.6	8.81	9.27	9.13	8.82	8.72	9.23	8.62
ATF3	10.67	8.72	8.11	9.47	8.52	8.98	8.6	8.52	9.34	8.26	7.96	8.79	8.9	8.63	8.92	8.81	8.16	8.87	9.4	8.55	9.18	8.72	8.77	8.76	9.5	8.69	8.71	9.54	9.14	9.35	9.08	7.95	8.59	8.4	7.73	9.24	9.8	7.92	9.12	8.96	7.83
FAM71A	4.29	4.14	4.1	4.2	4.25	4.22	4.67	3.95	4.04	3.84	4.08	4.4	5.13	4.3	4.39	4.02	4.44	4.23	4.05	4.25	4.54	4.19	4.14	4.38	3.85	4.1	3.95	4.54	4.29	4.67	4.26	4.11	4.2	4.2	4.21	4.08	6.9	4.22	4.01	3.95	3.98
BATF3	6.43	6.43	6.25	6.41	6.3	5.92	6.53	5.94	5.97	6.27	6.43	6.13	6.24	6.32	6.29	6.19	6.5	6.3	6.67	6.25	6.23	6.08	6.34	6.29	6.41	6.57	6.33	6.25	6.21	5.45	6.51	6.07	7.16	6.58	6.19	6.32	5.92	6.16	6.42	6.41	6.12
NSL1	5.12	5.14	5.24	5.38	5.37	5.23	5.3	5.13	5.31	5.29	5.35	5.26	5.37	5.13	5.08	5.27	5.26	5.32	5.21	5.41	5.4	5.37	5.2	5.32	5.12	5.16	5.26	5.3	5.22	5.22	5.14	5	5.08	5.04	5.16	4.88	5.04	5.1	4.96	5.25	5.13
TATDN3	6.28	6.15	6.15	6.31	5.92	6.18	5.95	6	6.04	5.98	6.08	5.93	6.11	6.15	6.09	6	6.2	6.01	6.07	6.04	5.89	6.05	6.22	6.24	6.3	6	6.19	6.25	6.11	6.35	5.65	5.95	6.21	6.03	6.05	5.57	5.9	6.13	5.63	6.08	5.78
FLVCR1	5.54	5.38	5.19	5.31	5.24	5.27	5.54	5.28	5.27	5.29	5.26	5.19	5.43	5.17	5.49	5.33	5.5	5.25	5.22	5.46	5.19	5.34	5.39	5.01	5.34	5.07	5.21	5.54	4.85	4.95	5.25	5.1	5.06	5.53	5.3	5.11	5.26	5.28	5.22	4.73	5.16
VASH2	4.36	4.68	4.51	4.6	4.64	4.63	4.36	4.41	4.46	4.61	4.68	4.72	4.65	4.56	4.49	4.69	4.57	4.63	4.71	4.52	4.56	4.66	4.78	4.5	4.47	4.59	4.61	4.79	5.05	5.03	4.71	5.12	4.59	4.9	4.94	4.59	5.17	5.06	4.79	4.63	4.86
ANGEL2	4.86	5.08	5.27	5.27	5.31	5.3	5.12	5.2	5.32	5.31	5.06	5.05	5.25	5.12	5.02	5.27	5.08	5.14	5.15	5.07	5.07	5.26	4.96	5.2	5.09	5.27	5.07	5.22	5.2	5.18	4.98	4.92	5.07	4.8	5.16	5.27	4.93	5.23	4.92	5.27	5.41
RPS6KC1	5.93	6.04	6.2	6.42	6.26	6.13	6.27	6.2	6.21	6.22	6.28	6.24	6.33	6.18	6.23	6.25	6.46	6.31	6.22	6.1	6.1	6.2	6.08	6.19	6.03	6.25	6.09	6.3	6.21	6.48	6.03	6.17	6.22	6.05	6.1	6.06	6.18	6.2	6.06	6.11	6.02
PROX1	3.88	3.73	3.94	3.96	3.99	3.82	3.99	3.69	3.94	4.06	3.84	3.66	4.04	3.87	3.98	3.96	3.9	4.08	3.8	3.96	3.76	3.7	3.82	3.86	3.92	3.96	4.01	3.72	3.95	3.81	3.84	3.72	3.69	3.89	3.84	3.77	3.64	3.94	3.96	3.81	3.82
SMYD2	7.38	6.99	6.95	6.94	6.83	7	7	7.07	7.19	6.86	7.09	6.94	6.83	7.03	6.89	6.85	7.05	6.83	6.71	6.98	6.88	7.02	7.01	6.86	7.12	7.02	6.95	7.1	6.94	6.26	6.45	6.5	6.25	6.55	6.56	6.01	6.45	6.59	6.52	6.49	6.41
PTPN14	5.77	5.91	6.16	6.11	6.17	6.16	6.36	6.06	5.97	5.93	6.3	6.24	6.13	6.06	5.46	5.91	6.06	6.18	6.26	5.64	6.19	5.89	5.96	6.04	5.93	6.38	6.11	5.64	6.47	6.14	6.04	6.62	5.95	6.25	6.59	5.99	6.54	6.44	6.01	6.48	5.89
CENPF	4.08	4.04	4.33	4.38	4.3	4.2	4.28	4.16	4.51	4.23	4.32	4.26	4.19	4.04	4.11	4.4	4.27	4.18	4.2	4.26	4.17	4.21	4.15	4.03	4.22	4.58	4.26	4.18	4.03	3.61	4	3.93	3.97	3.93	3.96	3.99	4.09	4.11	3.87	3.66	3.93
KCNK2	5.2	5.59	5	4.08	4.89	4.13	4.99	4.21	3.7	5.08	4.45	4.14	5.32	3.78	4.3	6.14	4.34	4.45	4	3.93	4.79	3.77	5.44	4.72	3.55	6.09	4.05	4.18	5.13	3.99	4.56	4.11	3.97	4.79	4.38	4.11	4.12	4.58	4.38	3.76	4.94
KCTD3	7.21	7.29	7.13	7.16	7.3	7.15	7.2	7.06	7.15	7.17	7.38	7.16	7.09	7.1	6.97	7.29	7.06	7.2	7.3	6.97	7.08	7.1	7.28	7.17	7.12	7.21	7.12	6.94	7.25	7.9	7.39	7.63	7.64	7.44	7.53	7.68	7.69	7.61	7.28	7.61	7.57
USH2A	3.79	3.73	3.8	3.78	3.76	3.72	3.83	3.79	3.63	3.88	3.69	3.48	3.86	3.89	3.85	3.71	3.96	3.59	3.73	3.82	3.79	3.62	3.82	3.77	3.86	3.76	3.69	3.78	3.81	3.71	3.62	3.82	3.59	3.75	3.68	3.72	3.75	3.97	3.74	3.61	4.07
ESRRG	4.05	4.04	3.8	4.01	4.07	3.73	4.29	3.98	4.07	4.35	4.28	4.29	4.18	3.97	4.53	3.93	3.73	3.8	4.09	4.17	3.91	3.95	4.22	4.11	4.01	4.02	4.11	4.39	4.02	4.1	3.8	3.94	3.81	4.1	3.95	4.23	4.33	4.19	4.36	4	3.88
GPATCH2	6.11	5.92	5.56	5.85	5.67	5.76	5.83	5.67	5.82	5.81	5.76	5.66	5.82	5.67	5.63	5.81	5.78	5.77	5.77	5.61	5.99	5.74	5.96	5.79	5.91	5.61	5.7	5.97	5.57	5.93	5.75	6.08	5.68	5.41	5.81	5.63	5.85	5.83	5.72	5.7	5.69
SPATA17	3.79	4	4.69	3.64	3.9	3.99	3.96	3.94	3.64	3.85	3.93	3.97	4.06	3.88	3.95	3.79	3.97	3.73	3.7	3.82	3.95	3.99	3.84	3.71	3.93	3.85	3.64	3.75	3.79	3.82	3.79	4.24	3.73	3.76	3.68	3.98	3.55	3.96	4.34	3.88	3.79
RRP15	4.61	4.52	4.84	4.63	4.55	4.7	4.68	4.63	4.47	4.45	4.34	4.6	4.41	4.78	4.44	4.75	4.44	4.61	4.74	4.42	4.49	4.53	4.54	4.54	4.65	4.67	4.69	4.42	4.7	4.98	4.99	5.77	5.59	5.36	4.84	4.76	4.97	5.07	4.74	5.61	4.67
TGFB2	4.62	4.66	4.92	5.1	4.8	4.93	5.1	5.14	4.74	5.02	4.68	5.16	4.97	4.75	4.73	4.86	5.04	5.33	4.88	4.67	5.07	5.03	4.68	5.29	4.51	4.9	5.08	4.77	5.24	5.62	5.6	5.9	5.13	5.31	5.19	5.94	5.72	5.12	5.53	5.77	5.11
LYPLAL1	6.14	5.99	6.37	6.39	6.32	6.6	6.31	6.68	6.6	6.35	6.22	6.24	6.33	6.55	6.54	6.32	6.33	6.41	6.33	6.62	6.45	6.48	6.13	6.55	6.5	6.25	6.55	6.16	6.62	7.11	6	6.45	6.55	6.14	6.25	6.32	6.48	6.55	6.08	6.33	6.15
BPNT1	5.9	5.95	6.09	6	5.84	5.75	6.25	6.03	6.17	6.28	5.49	6.06	5.95	5.95	6.08	5.87	5.87	6.06	6.11	5.96	6.05	5.99	5.97	5.97	5.99	5.97	6.04	6.09	6.11	5.66	5.75	5.71	5.55	5.62	5.61	5.78	5.71	5.7	5.72	6.04	5.88
IARS2	7.38	7.41	7.6	7.58	7.42	7.52	7.53	7.56	7.65	7.39	7.32	7.58	7.45	7.5	7.46	7.6	7.46	7.61	7.44	7.59	7.64	7.55	7.45	7.47	7.75	7.45	7.57	7.45	7.35	7.47	7.3	7.55	7.4	7.51	7.36	7.36	7.61	7.37	7.36	7.69	7.58
RAB3GAP2	7.32	7.35	7.24	7.4	7.16	7.34	7.28	7.28	7.25	7.33	7.35	7.28	7.36	7.33	7.44	7.16	7.39	7.25	7.33	7.34	7.29	7.27	7.3	7.23	7.26	7.3	7.39	7.1	7.25	7.33	7.31	7.31	7.23	7.42	7.44	7.39	7.32	7.45	7.26	7.4	7.32
MARK1	4.11	3.99	3.96	4.09	4.14	4.03	4.01	4.2	4.08	4.1	4.21	3.93	3.69	4.45	3.95	4.26	3.9	3.91	4.17	3.87	4	4.01	3.91	3.85	4.02	4	3.91	4.14	4.08	4.72	4.45	5.18	4.42	4.87	4.51	4.65	4.61	4.39	4.36	5.16	4.25
C1orf115	4.04	4.2	4.52	4.58	4.59	4.41	4.53	4.44	4.58	4.57	4.71	4.41	4.35	4.58	4.27	4.77	4.63	4.21	4.62	4.27	4.2	4.46	4.29	4.3	4.41	4.44	4.23	4.41	4.54	4.85	4.76	4.91	4.92	4.71	4.69	4.89	4.69	4.84	4.65	4.75	4.99
HLX	4.94	5.28	5.5	5.3	5.16	5.21	5.25	5.16	5.47	5.21	5.48	5.21	5.29	5.38	5.41	5.33	5.29	5.27	4.91	5.43	5.24	5.22	4.94	5.22	5.64	5.15	5.18	5.07	5.13	4.37	4.82	4.5	4.78	4.8	4.93	4.58	4.71	5.05	4.95	4.31	5.18
DUSP10	7.03	5.54	5.32	5.47	5.25	5.82	5.57	5.51	5.82	5.53	5.36	5.39	5.45	5.61	5.86	5.63	5.35	5.38	5.22	5.67	5.3	5.82	5.53	5.45	5.57	5.04	5.34	5.67	5.02	4.33	5.67	4.12	4.23	4.86	4.71	4.33	4.67	4.79	5.54	4.08	4.81
HHIPL2	3.82	3.86	3.93	3.89	3.85	3.83	3.8	3.69	3.93	3.68	3.93	3.83	3.92	3.75	3.99	3.78	3.74	3.88	4.02	3.91	4.15	3.77	3.94	3.79	4.02	3.77	3.84	4.45	3.78	3.75	3.76	3.79	3.87	3.66	3.69	3.8	3.82	3.62	3.66	3.69	3.84
TAF1A	5.37	5.52	5.21	5.29	5.52	5.63	5.56	5.57	5.53	5.68	5.46	5.66	5.7	5.42	5.41	5.35	5.62	5.65	5.55	5.53	5.55	5.53	5.51	5.25	5.47	5.44	5.57	5.54	5.74	5.77	5.23	5.33	5.51	5.32	5.22	5.2	5.41	5.23	5.28	5.39	5.37
MIA3	4.89	4.85	4.97	4.71	4.75	4.93	4.95	4.79	5.03	4.65	4.9	4.94	4.91	4.92	4.68	4.81	4.73	4.98	4.94	4.85	4.93	4.77	4.95	5	5.27	4.93	4.94	4.76	5.22	5.02	4.9	5.57	5.26	5.16	5.14	5.27	5.34	5.34	4.81	5.67	4.89
AIDA	5.1	4.64	5.27	4.57	4.96	5.15	5.01	4.68	4.66	5.08	5.09	5.42	4.93	5.41	4.8	5.26	5.08	4.84	4.81	4.79	5.28	4.86	4.88	5.29	5.57	5.18	5.23	4.76	5.1	4.89	5.09	5.43	5.12	5.56	5.04	5.35	5.02	5.15	4.71	5.06	5.05
BROX	5.36	5.48	5.43	5.73	5.48	5.43	5.44	5.55	5.69	5.7	5.55	5.38	5.6	5.39	5.78	5.62	5.68	5.5	5.53	5.48	5.4	5.58	5.51	5.56	5.05	5.4	5.16	5.65	5.26	5.37	5.58	4.88	5.22	5.27	5.63	5.34	5.17	5.37	5.69	5.34	5.63
FAM177B	7.25	5.28	3.94	4.28	3.91	4.34	4.01	3.74	4.46	3.93	4.36	4.18	4.22	4.27	4.03	3.98	4.29	4.03	4.45	4.11	4.22	4.08	5.18	3.95	4.8	4.22	4.46	3.99	4.63	3.88	4.05	4.4	3.86	4.26	4.24	4.13	4.16	4.21	4.5	5.31	3.79
DISP1	6.24	6.19	6.13	6.15	5.95	6.3	5.97	6.15	6.18	6.18	6.41	6.03	6.17	6.26	6.24	6.01	6.33	6.12	6.16	6.12	6.22	6.05	6.2	6.19	6.45	6.14	6.27	6.09	6.06	6.1	5.7	5.9	5.73	5.8	5.95	6.04	5.84	5.88	5.74	6.06	5.87
TLR5	6.81	6.24	5.66	6.22	5.61	6.08	5.67	6.15	6.29	6.15	6.02	5.77	5.97	6.01	6.3	5.93	6.1	5.98	5.77	6	5.85	6.06	6.2	6.08	6.21	5.66	6.05	6.16	6.12	5.41	5.49	4.35	5.1	5.9	5.51	4.91	5.13	5.52	5.52	4.81	5.33
SUSD4	3.67	4.16	3.85	3.96	3.84	3.66	4.01	3.66	4.02	4	3.79	3.73	3.58	3.64	3.74	4.04	3.74	4.17	3.8	3.87	3.78	3.79	3.81	3.86	3.92	3.84	3.86	4.19	3.95	4.2	3.74	3.86	4.11	4.14	3.81	4.08	3.86	3.8	3.81	3.77	3.85
CAPN8	3.56	3.72	3.84	3.93	3.6	3.72	3.72	3.79	3.68	3.55	3.69	3.95	3.7	3.33	3.64	3.55	3.64	3.63	3.78	3.6	3.78	3.94	3.65	3.59	3.74	3.72	3.67	3.74	3.91	3.78	3.87	3.62	3.69	3.94	3.66	3.74	3.75	3.77	3.7	3.72	3.62
CAPN2	8.77	9.57	9.55	9.48	9.5	9.54	9.58	9.49	9.51	9.6	9.48	9.76	9.44	9.41	9.28	9.62	9.7	9.55	9.45	9.33	9.52	9.59	9.67	9.64	9.65	9.67	9.65	9.42	9.37	9.8	9.29	9.9	9.68	9.71	9.34	9.74	9.81	9.44	9.44	9.82	9.65
TP53BP2	6.62	6.18	6.34	6.11	6.16	6.49	6.25	6.34	6.41	6.02	6.32	6.47	6.19	6.4	6.06	6.35	6.18	6.57	6.4	6.18	6.29	6.2	6.39	6.15	6.61	6.35	6.49	6.27	6.41	6.87	6.51	7.35	6.44	6.78	6.21	7.01	7.07	6.67	6.46	7.49	6.29
FBXO28	6.01	5.85	5.98	5.81	5.7	6.04	5.84	5.85	6.04	5.86	5.84	5.78	5.89	5.95	5.74	6.12	5.76	6.19	5.9	6.06	6.04	5.85	5.93	5.9	6.25	5.78	6.04	5.97	5.86	5.9	5.61	6.1	6.02	5.86	5.69	5.6	5.94	5.78	5.62	6.18	5.77
DEGS1	8.07	7.81	8.33	8.04	8.1	8.33	8.1	8.09	8.26	7.91	8.08	7.98	8.02	8.1	8.16	8.04	8.14	8.03	8.1	8.03	8.24	8.21	7.87	8.09	8.19	8.1	8.2	7.94	8	7.57	7.97	8.07	8.19	8.3	8.06	8.1	8.07	8.12	7.95	8.1	8.15
NVL	7.4	7.47	7.56	7.51	7.41	7.56	7.5	7.51	7.51	7.58	7.6	7.47	7.6	7.5	7.59	7.61	7.55	7.57	7.66	7.51	7.62	7.63	7.43	7.37	7.51	7.56	7.54	7.54	7.56	7.71	7.5	7.35	7.64	7.54	7.47	7.18	7.26	7.48	7.42	7.33	7.63
CNIH4	8.45	8.43	8.59	8.54	8.3	8.54	8.5	8.6	8.63	8.29	8.51	8.47	8.51	8.57	8.64	8.54	8.47	8.61	8.57	8.67	8.68	8.5	8.52	8.5	8.57	8.3	8.47	8.43	8.17	8.73	8.41	8.61	8.33	8.7	8.56	8.24	8.73	8.56	8.44	8.3	8.46
WDR26	7.84	7.52	7.4	7.37	7.42	7.46	7.31	7.51	7.53	7.3	7.41	7.4	7.4	7.45	7.53	7.38	7.34	7.42	7.27	7.48	7.44	7.44	7.47	7.3	7.55	7.31	7.31	7.33	7.25	6.63	7.25	7.06	6.91	7.02	7.21	7	7.3	7.18	7.26	7.04	7.21
CNIH3	6.59	5.79	5.98	5.8	5.29	5.85	6.4	6.17	6.42	5.93	5.74	6.2	5.57	6.22	6.46	6.27	5.59	6.16	5.93	6.43	6.12	6.31	5.54	5.55	6.54	5.6	5.9	5.56	5.48	4.69	4.77	4.2	4.25	4.87	4.39	4.52	4.28	4.73	4.62	4.82	5.24
DNAH14	4.76	4.27	4.66	4.57	4.29	4.37	4.67	4.71	4.88	4.6	4.62	4.29	4.66	4.57	4.83	4.92	4.43	4.71	4.66	5.12	4.41	4.66	4.58	4.56	4.72	4.61	4.59	4.47	4.71	4.66	4.32	4.45	5.07	4.73	4.57	4.19	4.6	4.69	4.3	4.84	4.73
LBR	8.08	8.26	8.25	8.03	8.15	8.18	7.8	8	8.04	8.12	8.09	7.89	8.19	8.14	7.98	8.23	8.23	8.04	8.18	8.02	7.86	8.16	8.28	7.73	7.93	8.1	8	8.11	7.93	7.84	7.8	7.51	7.77	7.87	7.92	7.76	7.92	7.97	7.65	7.76	8.05
ENAH	4.28	4.6	4.58	4.4	4.47	4.78	4.49	4.56	4.25	4.32	4.61	4.46	4.32	4.53	4.05	4.3	4.42	4.52	4.71	4.23	4.53	4.3	4.3	4.63	4.42	4.72	4.56	4.3	4.59	5.46	5.26	6.25	5.25	5.62	5.16	5.51	6.01	5.49	5.33	6.37	4.88
SRP9	6.14	6.43	7.02	6.84	7.03	6.89	6.93	7.05	7.12	6.9	6.77	6.97	6.99	6.82	6.71	7.04	6.71	6.86	6.77	6.93	7.14	6.92	6.56	6.96	6.91	6.79	6.89	6.79	6.89	7.48	6.85	7.06	7.06	7.01	6.91	6.7	7.09	6.99	6.92	7.11	7.12
EPHX1	7.87	7	6.38	6.35	6.12	6.34	6.47	6.05	6.82	6.31	6.39	6.52	6.22	6.68	7.01	6.61	6.43	6.32	5.95	6.87	6.1	6.76	6.79	6.07	7	6.47	6.6	6.04	6.51	5.87	6.42	6.18	6.84	6.13	6.42	6.46	6.41	6.52	6.32	6.21	6.12
TMEM63A	5.83	5.34	5.19	5.31	5.28	5.55	5.7	5.58	5.59	5.41	5.5	5.62	5.29	5.48	5.83	5.31	5.45	5.34	5.2	5.67	5.66	5.6	5.37	5.23	5.76	5.36	5.63	5.46	5.25	4.83	5.15	4.85	5.06	5.14	5.02	5.05	5.01	5.19	5.3	5.01	5.15
LEFTY1	4.27	4.14	4.02	4.24	4.12	3.96	4.18	3.89	4.03	3.89	4.15	3.87	3.92	4.46	3.78	4.3	3.87	4.45	4.18	3.71	4.3	4.11	3.98	4.11	4.48	4.17	3.98	4.57	4	4.19	4.25	4.11	4.74	4.15	3.69	4.15	4.17	3.94	4.36	4.73	4.34
PYCR2	8.14	7.96	7.99	7.94	7.85	8.06	8.01	7.82	7.85	7.98	8.03	8.06	8.05	8.03	7.87	7.78	7.89	7.9	8.13	7.96	8.08	7.89	8.04	7.91	7.89	8.16	7.98	8.08	7.89	7.44	7.65	7.73	8.05	7.9	7.9	7.61	7.62	7.83	7.65	7.69	7.71
LEFTY2	4.22	4.03	4.87	4.05	4.49	4.23	4.51	4.63	4.43	3.99	4.41	4.7	4	4.17	3.76	4.02	4.09	4.56	4.33	4.1	4.29	4.15	3.91	4.55	4.74	4.44	4.94	4.22	4.91	4.69	5.28	6.4	6.31	4.75	4.66	5.46	4.9	4.43	5.23	6.14	5.04
ACBD3	5.72	5.2	5.45	5.35	5.34	5.53	5.38	5.32	5.38	5.2	5.23	5.47	5.2	5.36	5.31	5.42	5.12	5.41	5.15	5.33	5.3	5.35	5.26	5.3	5.21	5.28	5.4	5.21	5.4	5.45	5.13	5.64	5.28	5.41	5.28	5.21	5.67	5.27	5.23	5.66	5.1
MIXL1	3.64	3.88	3.77	4.12	3.6	3.95	3.7	3.89	3.57	3.92	3.72	3.81	3.56	3.77	3.83	3.87	3.94	3.77	3.85	3.9	3.51	3.72	3.79	3.68	3.8	4.12	3.99	3.79	3.86	3.72	3.55	3.92	3.73	3.92	3.86	3.76	3.99	3.78	3.65	3.57	4.02
LIN9	4.7	5.04	4.9	5.01	5.27	4.96	4.97	5.02	5.12	5.26	5.07	5.11	5.12	4.88	5.05	5.02	5.02	4.97	5.19	5.14	5.09	5.08	5.64	5.56	4.76	5.5	4.93	5.47	5.08	5.42	4.98	5.06	4.93	4.85	5.41	5.09	5.93	5.32	5.3	4.97	5.07
PARP1	6.12	5.77	5.68	5.71	5.62	5.87	5.77	5.79	5.86	5.82	5.86	5.78	5.85	5.91	5.93	5.88	5.64	5.8	5.76	5.93	5.81	5.71	5.74	5.7	6.11	5.87	5.92	5.98	5.73	5.09	5.39	5.81	5.73	5.51	5.58	5.41	5.61	5.52	5.34	5.72	5.4
ITPKB	7.4	7.03	6.85	6.76	6.69	7.04	6.83	7.01	7.04	6.92	6.34	7.14	6.55	6.95	7.26	6.86	6.79	7.11	6.72	6.89	6.77	6.89	6.88	6.66	7.05	6.84	6.83	6.8	6.96	6.47	6.54	6.41	6.51	6.44	6.58	6.97	6.55	6.48	6.59	6.88	6.86
PSEN2	8.43	7.76	7.65	7.77	7.35	7.74	7.69	7.84	7.89	7.64	7.41	7.87	7.55	7.72	8.1	7.67	7.9	7.86	7.44	7.99	7.58	7.67	7.74	7.48	7.89	7.49	7.57	7.52	7.37	6.85	7.09	7.19	7.12	7.08	7.19	6.84	7.06	7.25	7.15	6.78	7.25
CDC42BPA	6.02	5.94	5.76	5.57	6.08	5.91	6.16	5.83	5.98	5.91	6.11	6.09	5.84	6.03	5.7	6.07	6.11	6.08	6.01	5.77	6	6.09	5.99	6.09	5.92	6.05	6	5.82	6.24	6.51	6.17	6.48	6.26	6.27	6.05	6.6	6.33	6.21	6.27	6.69	6.28
ZNF678	5.32	5.46	5.13	5.45	5.29	5.31	5.22	5.46	5.36	5.41	5.37	5.2	5.29	5.42	5.38	5.42	5.47	5.21	5.41	5.25	5.24	5.51	5.52	5.38	5.31	5.35	5.37	5.45	5.4	5.69	5.52	5.45	5.23	5.21	5.04	5.32	5.3	5.39	5.57	5.74	5.53
JMJD4	7.16	7.14	7.1	7.02	7.04	7.16	7.11	7.13	7.08	7.16	7.13	7.16	7.26	7.02	7.42	7.15	7.26	7.15	7.12	7.13	7.23	7.17	7.22	7.12	7.49	7.07	7.12	7.14	7.24	6.87	6.78	7.12	7.21	7.21	7.11	6.77	6.96	7.04	6.76	7.06	7
PRSS38	4.2	4.12	4.18	3.9	4.27	4.26	4.58	4.16	4.25	4.32	4.31	4.09	4.36	3.99	4.25	3.91	4.1	4.04	4.1	4.32	4.23	4.08	4.12	4.08	4.06	4.3	4.33	4.3	4.11	4.16	4.11	3.99	4.08	4.15	4.16	4.24	4.23	4.05	4.36	4.45	4.05
WNT9A	3.86	3.99	3.96	3.9	4.04	3.86	3.6	3.98	3.83	3.93	3.74	3.9	4.03	3.88	3.75	3.9	3.92	3.86	3.82	3.88	4.04	3.72	3.8	3.82	3.66	3.77	4.06	3.67	3.97	4.66	4.1	3.91	4.1	5.2	4.06	3.74	3.98	3.9	4.05	3.84	3.99
WNT3A	3.81	3.6	3.73	3.92	3.6	3.56	3.96	4.09	3.85	3.72	3.72	3.9	4.06	3.74	3.89	3.81	3.43	3.44	3.71	3.83	4.01	3.91	3.84	3.71	4	3.78	3.73	4.06	3.97	3.51	3.72	3.64	3.72	3.71	3.9	3.77	3.69	3.68	3.71	3.59	3.63
ARF1	6.48	6.37	6.83	6.55	6.74	7	7.09	6.8	7.03	6.92	6.95	7.05	7.05	7.1	6.96	6.83	6.54	6.9	6.95	7.24	7.08	7	6.15	6.96	7.06	6.84	7.14	6.68	6.87	6.34	6.97	7.16	7.15	6.74	6.78	7	7.19	7.1	6.83	6.66	6.84
C1orf35	7.38	7.39	6.91	6.8	7.49	7.72	7.62	7.66	7.68	7.57	7.35	7.64	7.4	7.54	7.62	7.63	7.63	7.77	7.62	7.65	7.55	7.73	7.46	7.57	7.54	7.62	7.65	7.71	7.68	8.06	7.5	7.59	7.36	6.48	7.26	7.59	7.4	7.34	7.61	7.51	7.58
GUK1	9.32	9.03	8.89	8.92	8.85	9.01	8.98	8.95	8.95	8.93	8.98	9.02	8.77	8.98	8.85	8.89	8.84	9	8.92	8.84	8.86	8.94	9	9.07	9.29	8.93	8.98	9.06	8.96	9.77	9.13	9.33	9.12	9.11	9.06	9.22	9.49	9.06	9.13	9.56	8.95
GJC2	5.37	5.18	5.51	5.24	5.62	5.52	5.53	5.15	5.37	5.6	5.34	5.17	5.28	5.49	4.89	5.71	5.56	5.61	5.7	5.13	5.33	5.3	5.38	5.46	5.57	5.56	5.31	5.22	6.22	6.52	5.64	6	5.96	5.81	5.74	6.1	5.64	5.41	5.59	6.42	5.47
IBA57	5.68	5.11	4.98	5.13	4.75	5.12	4.91	4.89	4.96	5.01	5.05	5.05	4.94	5.09	5.1	5.14	5.14	5.16	4.87	4.8	4.97	5.01	5.06	4.95	5.19	4.81	5.06	5.09	5.12	4.95	4.41	5.12	5.24	4.84	4.89	4.52	4.92	4.93	4.64	4.59	4.92
OBSCN	4.52	4.43	4.42	4.4	4.35	4.35	4.09	4.35	4.31	4.31	4.52	4.31	4.24	4.39	4.4	4.27	4.31	4.34	4.4	4.22	3.92	4.27	4.44	4.26	4.45	4.37	4.6	4.47	4.59	4.2	4.16	4.31	4.28	4.51	4.38	4.51	4.06	4.36	4.14	4.38	4.36
TRIM11	5.98	5.88	5.74	5.89	5.7	5.78	5.82	5.79	5.82	5.82	5.76	5.79	5.83	5.8	6.03	5.75	5.91	5.77	5.83	5.79	5.89	5.83	5.85	5.77	6.02	5.63	5.9	5.74	5.64	4.97	5.56	5.57	5.56	5.68	5.48	5.26	5.54	5.46	5.51	5.23	5.53
TRIM17	3.84	3.64	3.96	3.81	3.8	3.84	3.72	3.82	3.79	3.72	3.65	3.84	3.83	3.78	3.78	3.83	4.08	3.87	3.97	3.7	3.38	3.67	3.81	3.75	3.71	3.94	3.72	3.6	3.62	3.81	3.6	3.7	3.8	3.7	3.91	3.72	3.88	3.87	3.93	3.7	3.79
RNF187	7.46	7.01	7.04	7.03	6.87	7.01	7.05	6.85	7	6.85	6.71	6.94	6.88	7.19	7.36	6.93	6.91	6.78	6.83	7.13	6.87	6.95	7	6.79	7.23	6.99	7.09	6.8	6.85	6.19	6.63	6.89	6.93	6.62	6.83	6.68	6.84	6.72	6.71	6.88	6.59
RHOU	6.83	6.35	6.49	6.31	6.29	6.55	6.39	6.47	6.3	6.06	6.57	6.22	6.47	6.61	6.27	6.21	6.15	6.36	6.27	5.98	6.17	6.33	6.22	6.16	6.43	6.12	6.94	6.19	6.06	6.79	6.46	6.94	7.57	6.73	7.03	6.94	7.21	7.16	6.46	7.22	6.43
RAB4A	6.18	5.96	6.05	5.99	5.94	6.11	6.02	6.15	5.99	5.95	5.93	5.98	5.93	5.95	6.03	5.98	5.99	5.96	5.88	6.06	6.07	6.03	6.09	6.26	6.27	6.15	6.02	6.04	5.93	6.22	5.87	6.27	5.73	6.28	6.01	5.77	6.32	6.21	6.14	6.31	5.87
ACTA1	4.23	4.21	3.91	3.93	3.93	3.96	4.06	4.05	3.98	3.92	4.11	4.04	3.96	4.06	3.95	3.95	4.2	3.95	4.04	4	4.03	4.03	4.26	4.11	4.04	3.95	4.22	3.91	4	4.71	4.49	5.67	4.53	4.96	4.12	5.22	5.29	4.27	4.42	4.66	4.49
NUP133	6.78	6.8	7.01	6.98	6.98	7.17	6.88	7.03	6.96	7.03	7	6.95	7.08	6.96	6.96	6.76	6.92	6.99	7.09	6.98	7.11	7.04	6.95	7.08	7.18	7.05	7.13	7.11	7.15	6.91	6.91	6.92	7.08	6.77	7	6.87	6.98	6.97	6.67	7.29	6.97
ABCB10	5.88	5.68	5.84	5.48	5.73	6.09	5.86	5.98	5.95	5.73	5.44	5.84	5.68	5.99	5.85	5.81	5.73	5.98	5.81	6.02	6.05	5.84	5.78	5.94	6.02	6.23	6.05	5.88	5.77	5.99	5.64	6.31	5.74	5.92	5.94	5.68	6.19	5.97	5.68	6.1	5.87
TAF5L	6.36	5.86	5.96	6.06	5.7	6.17	5.81	5.98	5.84	5.51	5.82	5.94	5.76	5.96	5.7	5.78	5.87	5.9	5.96	5.8	5.79	5.73	5.85	5.86	5.7	5.81	5.88	5.97	5.85	6.12	5.92	6.57	6.08	6.37	5.93	5.94	6.4	6.19	5.96	4.9	5.67
URB2	5.45	5.34	5.46	5.25	5.16	5.36	5.3	5.33	5.43	5.26	5.28	5.25	5.4	5.23	5.21	5.35	5.36	5.31	5.47	5.55	5.18	5.2	5.28	5.29	5.43	5.3	5.31	5.23	5.24	4.85	5.34	5.7	5.74	5.75	5.13	4.91	5.47	5.16	5.34	5.44	4.99
GALNT2	6.46	6.1	6.22	5.82	5.83	6.07	6.08	5.84	5.66	5.63	5.87	6.08	5.67	6.19	5.61	5.67	5.81	5.83	5.72	5.4	5.82	5.6	6.17	6.17	6.01	5.86	6.07	5.55	6.22	5.71	6.56	6.84	6.48	6.33	6.07	7.15	6.39	6.18	6.53	6.54	5.72
PGBD5	4.82	4.23	5.23	4.78	4.3	5.03	4.82	5.14	5.26	4.68	4.68	4.82	4.82	4.37	4.55	4.63	4.83	5	4.66	4.75	4.76	4.78	4.23	4.77	5.48	4.55	5.02	4.66	4.48	3.79	3.92	3.94	3.82	4.24	3.92	3.75	3.7	4.05	3.86	3.72	3.93
COG2	6.84	6.67	6.82	6.8	6.66	6.74	6.74	6.88	6.89	6.75	6.62	6.57	6.73	6.72	6.77	6.82	6.82	6.82	6.81	6.85	6.83	6.89	6.71	6.87	6.9	6.73	6.78	6.88	6.82	6.48	6.44	6.62	6.77	6.73	6.33	6.23	6.68	6.54	6.51	6.65	6.67
AGT	6.08	8.41	7.68	6.88	8.14	7.89	7.64	6.61	6.61	7.28	8.07	7.72	7.76	7.04	6.56	8.25	6.86	7.55	7.94	6.76	7.51	8	8.38	7.31	6.84	7.61	7.41	7.14	8.35	7.29	8.12	7.27	8.47	7.97	8.34	8.46	7.52	8.38	8.13	7.89	9.05
CAPN9	3.68	3.72	3.63	3.89	3.63	3.91	3.72	3.67	4.05	3.72	3.83	4.05	3.94	3.96	3.72	3.7	3.88	3.92	3.66	3.8	4.33	3.85	3.64	3.77	3.67	4.05	3.79	3.75	3.91	3.7	3.68	3.76	3.85	3.8	3.73	3.88	3.97	3.73	3.76	3.94	3.71
C1orf198	9.01	8.84	9.77	9.5	9.79	9.61	9.87	9.63	9.38	9.52	9.39	9.65	9.55	9.59	8.93	9.29	9.89	9.92	9.95	9.03	9.77	9.46	8.89	9.72	9.61	9.65	9.76	9.38	9.86	9.4	9.47	10.18	9.65	9.63	9.68	10.14	9.75	9.65	9.61	9.95	9.85
TTC13	5.35	5.24	5.2	5.21	5.12	5.27	5.12	5.25	5.14	5.04	5.19	5.08	4.98	5.14	4.88	5.23	5.12	5.22	5.13	5.05	5.06	5.14	5.19	5.07	5.31	5.11	5.11	5.13	5.31	4.72	4.95	5.04	4.62	5.03	4.79	4.74	5.02	4.92	4.88	5.14	4.84
ARV1	6.83	6.62	6.57	6.46	6.53	6.6	6.56	6.92	6.62	6.44	6.48	6.62	6.56	6.63	6.45	6.66	6.56	6.7	6.46	6.62	6.77	6.62	6.64	6.69	6.7	6.55	6.63	6.52	6.74	6.83	6.13	6.51	6.52	6.58	6.39	5.82	6.54	6.42	6.28	6.55	6.48
FAM89A	7.52	6.74	7.21	7.06	7.24	7.37	7.22	7.51	7.02	6.78	7.41	6.95	6.94	7.18	7.16	7.14	6.79	6.73	7.11	6.65	7.1	6.68	6.89	6.41	6.92	6.8	7.08	6.83	7.04	6.19	6.98	6.69	7.5	7.66	7.25	6.47	6.67	7.23	6.97	6.27	7.32
TRIM67	3.76	3.85	3.91	3.7	3.51	3.57	3.83	4.02	3.92	3.68	3.72	3.77	3.63	3.79	3.85	3.85	3.58	3.95	3.7	3.81	3.99	3.78	3.85	3.64	3.76	3.71	3.69	3.89	3.67	3.89	3.87	3.85	3.77	3.82	3.75	3.75	3.75	3.87	3.68	3.6	3.56
C1orf131	5.46	5.45	5.55	5.29	5.3	5.48	5.5	5.3	5.55	5.29	5.46	5.45	5.28	5.46	5.16	5.44	5.2	5.47	5.26	5.29	5.34	5.42	5.36	5.39	5.5	5.29	5.45	5.38	5.5	5.26	4.93	5.47	5.07	5.61	5.16	4.56	5.15	5.18	4.8	4.99	5.17
GNPAT	7.29	7.13	7.07	7.11	7.11	7.23	7.17	7.03	7.14	7.09	7.04	7.14	7.13	7.28	7.14	7.11	7.07	7.11	7.1	7.22	7.17	7.16	7.14	7.03	7.19	7.15	7.18	7.14	7.08	7.15	6.8	6.94	6.92	7	6.9	6.76	7.03	6.88	6.77	6.96	6.98
EXOC8	5.75	5.5	5.83	5.81	5.49	5.85	5.76	5.82	5.92	5.83	5.82	5.7	5.94	5.82	5.74	5.74	5.49	5.81	5.8	5.82	5.92	5.7	5.5	5.61	6	5.67	5.87	5.63	5.89	5.65	5.54	5.92	5.78	5.94	5.76	5.41	5.72	5.67	5.3	5.82	5.49
EGLN1	6.43	6.61	7.09	6.95	7.28	6.81	6.94	7.32	7.06	7.15	7.09	7.08	7.18	6.97	7	7.2	6.96	7.08	6.95	6.77	6.94	7.01	6.66	6.98	6.6	6.95	6.8	7.09	6.78	7.08	7.49	6.87	6.77	7.19	7.03	7.4	6.95	6.77	7.57	6.84	7.41
TSNAX	5.86	5.28	5.45	5.31	5.31	5.43	5.19	5.35	5.28	4.88	5.08	5.09	5.16	5.38	5	5.39	4.87	5.34	5.12	5.3	5.22	5.13	5.46	5.41	5.47	5.34	5.34	5.32	5.39	5.55	5	5.42	5.47	5.4	5.22	4.81	5.39	5.38	5.16	5.6	5.18
DISC1	5.01	5.18	5.33	5.37	5.31	5.06	5.14	5.25	5.07	5.24	5.38	5.18	5.6	5.42	5.53	5.4	5.25	4.97	5.04	5.45	5.37	5.55	5.04	4.89	4.55	5.01	5.08	5.1	5.08	4.46	5.02	4.1	4.6	4.75	5.03	4.28	4.23	4.94	4.96	4.11	5.34
SIPA1L2	7.27	6.97	6.66	6.8	6.69	6.69	6.73	6.57	6.8	6.59	6.91	6.54	6.77	6.62	6.48	6.48	6.84	6.66	6.37	6.38	6.58	6.71	6.89	6.7	6.49	6.58	6.68	6.53	6.5	6.06	6.32	5.8	6.09	6.31	6.1	6.05	5.69	6.1	6.29	5.59	6.43
NTPCR	5.94	6.34	6.51	6.04	6.46	6.42	6.39	6.48	6.28	6.48	6.39	6.34	6.48	6.29	6.09	6.41	5.95	6.29	6.28	6.3	6.09	6.55	6.39	6.61	6.35	6.22	6.51	6.44	6.15	6.56	6.35	6.52	6.2	6.1	6.35	6.27	6.39	6.13	6.38	6.39	6.57
KCNK1	4.92	5.59	4.89	5.18	5.59	5.09	5.59	4.39	4.26	4.96	5.11	4.72	5.4	4.76	4.35	5.5	4.89	4.88	5.04	4.92	5.01	4.78	5.69	5.53	4.36	5.29	4.87	4.93	5.09	5.51	5.86	5.59	5.82	6.13	5.56	5.53	5.85	5.73	5.68	5.49	5.6
SLC35F3	4.49	4.6	4.59	4.33	4.76	4.51	3.94	4.17	4.19	4.38	4.25	4.64	4.5	4.47	4.15	4.02	4.96	4.6	4.41	4.38	4.88	4.35	4.26	4.12	4.38	3.99	4.54	4.93	4.74	3.84	4.37	4.22	4.28	3.98	3.76	3.91	4.01	3.86	4.53	4.1	4.14
TARBP1	6.16	5.74	5.76	5.38	5.87	5.95	5.97	5.9	5.99	6.05	6.2	5.93	6.13	6.01	5.98	6	5.93	6.01	5.9	5.97	6.18	6.15	5.76	6.04	6.25	6.22	6.09	5.89	5.97	6.27	5.68	5.35	5.69	5.71	5.61	5.7	5.55	5.81	5.63	5.91	6.11
IRF2BP2	5.97	5.65	6.02	5.92	6.12	6.04	6.2	6.17	6.18	5.95	6.2	6.03	6.05	6.15	5.74	6.1	6.05	6.29	6.15	5.98	6.29	6.14	5.84	6.12	6.28	6.25	6.22	6.07	6.31	6.11	6.36	5.77	6.05	5.86	5.76	6.56	5.82	5.92	6.27	6.88	6.14
TOMM20	7.77	7.99	8.4	8.3	8.4	8.31	8.26	8.34	8.31	8.33	8.35	8.31	8.12	8.36	8.3	8.2	8.3	8.23	8.27	8.3	8.19	8.39	8.03	8.32	7.88	8.22	8.29	8.07	8.29	8.92	8.5	8.34	8.24	8.24	8.58	8.61	8.37	8.43	8.52	8.68	8.47
RBM34	6.7	7.06	7.02	7.23	7.07	6.92	7.03	7.13	7.08	7.16	7.05	7.06	7.29	6.96	6.83	6.88	7.18	6.97	6.96	6.84	6.97	6.97	6.99	6.99	6.74	6.94	6.83	7.07	6.87	7.33	7.05	7.09	7.01	7.22	7.12	6.76	6.77	6.89	6.99	7.11	7.08
ARID4B	5.83	5.83	6.11	6.02	6.15	6.12	6.03	5.95	6.01	5.88	6.05	5.94	6.01	6.02	5.61	6.13	5.78	6.09	6.1	5.82	6.1	5.91	5.75	5.97	5.84	5.93	5.95	6.26	6.22	6.49	5.97	6.07	6.06	6.12	5.78	6.23	6.04	6.03	6.13	6.61	6.15
GGPS1	4.39	4.36	4.49	4.28	4.07	4.26	4.37	4.43	4.38	4.4	4.56	4.31	4.32	4.29	4.57	4.34	4.6	4.47	4.51	4.43	4.28	4.62	4.15	4.22	4.62	4.13	4.5	4.44	4.4	4.46	4.34	4.47	4.42	4.62	4.43	4.3	4.42	4.43	4.06	4.75	4.27
B3GALNT2	6.21	6.83	6.88	6.88	7.06	6.68	6.87	6.73	6.87	6.51	6.92	6.89	6.51	6.62	6.55	6.52	6.82	6.81	7.16	6.59	6.56	6.49	6.74	6.73	6.14	6.81	6.55	6.73	6.79	7.93	7.36	7.35	6.96	7.34	7.52	7.74	7.87	7.49	7.37	7.1	7.04
GNG4	4	4.29	3.91	3.97	3.83	4.04	4	3.87	3.96	4.07	4.11	3.82	4.01	3.91	3.86	4.11	4.12	3.95	4.18	3.83	3.84	3.79	4.31	3.91	3.85	4.1	3.92	3.89	3.82	3.96	4.08	4.12	4.47	4.12	4.16	3.89	3.93	4.18	4.16	4.29	4.28
LYST	5.83	6.04	6	6.05	6.1	6.11	6.05	5.94	5.95	6.02	6	6.08	6.05	6.16	6.12	6.07	6.11	5.9	5.93	6	6.01	6.26	6.03	5.63	6.02	6.07	6.07	5.93	6.05	5.75	5.74	5.5	5.79	5.85	6.14	5.92	5.84	5.98	5.7	5.97	5.98
NID1	6.1	7.13	7.06	6.79	7.19	6.75	7.05	6.48	6.56	6.73	6.99	6.88	6.57	6.53	6.3	6.92	6.92	7.04	6.85	6.02	6.88	6.99	7.11	6.45	6.44	7.29	6.74	6.54	7.36	6.79	6.92	6.81	7.01	7.08	7.69	7.2	7.68	7.66	6.89	6.48	7.19
GPR137B	8.68	8.16	8.07	8.35	7.77	8.47	8.33	8.52	8.41	8.12	7.96	8.27	8.18	8.36	8.67	7.97	8.3	8.13	7.89	8.56	8.18	8.25	8.19	8.23	8.42	7.94	8.35	8.08	7.85	6.31	7.29	6.13	6.67	7.33	7.5	6.35	6.71	7.54	7.3	6.33	7.4
EDARADD	8.3	8.36	8.47	7.72	8.56	8.61	8.42	8.29	8.2	8.57	8.23	8.71	8.52	8.7	8.56	8.46	8.41	8.27	8.4	8.78	8.51	8.55	8.49	8.7	8.64	8.56	8.44	8.16	8.14	7.1	8.58	8.56	8.38	8.23	7.76	7.96	8.34	7.67	8.53	7.4	8.32
LGALS8	6.84	6.08	6.28	6.31	6.01	6.07	6.15	5.74	6.15	6.05	5.82	6.13	6.28	6.07	6.4	6.08	5.64	6.15	5.8	6.09	6.3	6.29	6.13	6	6.49	5.95	6.22	6.2	5.54	4.85	6.21	5.3	5.46	5.5	5.57	5.8	5.45	5.64	6.1	5.44	5.98
HEATR1	6.71	6.67	6.5	6.54	6.54	6.48	6.62	6.48	6.46	6.65	6.6	6.58	6.64	6.63	6.65	6.67	6.53	6.5	6.53	6.7	6.61	6.51	6.67	6.51	6.59	6.74	6.49	6.61	6.53	6.06	6.57	6.53	6.98	6.57	6.46	6.3	6.31	6.46	6.55	6.52	6.48
ACTN2	4.12	4.1	4.1	4.04	4.05	3.99	4.13	4.22	4.3	3.94	4.05	4.42	4.06	4.13	4.09	4.09	3.81	4.4	4.49	3.89	4.01	3.88	4.14	4.07	4.29	4.1	4.15	4.09	4.12	5.64	5.25	5.5	4.96	5.02	4.48	6.07	5.11	4.39	5.11	6.04	4.47
MTR	7.01	7.01	7.26	7.51	7.46	7.3	7.36	7.38	7.4	7.19	7.22	7.38	7.29	7.32	7.07	7.2	7.27	7.46	7.27	7.13	7.34	7.22	7.12	7.28	7.08	7.43	7.24	7.35	7.21	7.72	7.39	7.48	7.38	7.35	7.59	7.6	7.39	7.52	7.49	7.38	7.43
RYR2	5.06	4.57	4.61	4.74	5.37	5.35	3.99	4.89	4.67	3.94	4.91	5.04	4.06	4.98	3.75	4.39	4.78	4.79	5.43	3.93	4.28	3.99	4.68	5.13	4.71	5.21	4.89	4.29	4.43	6.61	6.15	6.81	6.18	6.72	6.28	6.7	6.45	6.34	5.96	7	5.46
CHRM3	3.9	3.99	3.84	3.53	4.18	4.34	3.92	4	3.64	3.92	4.28	4.13	3.8	3.95	3.77	3.94	4.1	4.26	3.87	3.79	4.52	3.85	4.11	3.84	3.68	4.09	4.07	3.8	4.23	4.54	4.36	4.7	4.6	3.86	4.03	4.44	4.06	4	4.28	4.48	4.32
FMN2	3.6	3.63	3.62	3.66	3.8	3.67	3.62	3.78	3.81	3.7	3.55	3.82	3.63	3.73	3.65	3.94	3.95	3.81	3.85	3.67	4.13	3.69	3.7	3.63	3.67	3.76	3.78	3.54	3.8	3.71	3.65	3.56	3.75	3.7	3.87	3.92	3.73	3.68	3.65	3.93	3.57
GREM2	5.91	4.19	4.24	4.17	4.07	4.2	4.91	4.26	3.91	4.61	4.35	4.4	5.97	3.79	3.92	6.42	4.78	5.66	4.6	3.73	3.87	3.86	4.32	3.94	4.16	5.32	4.3	4.01	5.66	6.14	4.57	4.15	4.73	5.96	4.47	4.43	4.19	4.28	4.62	3.78	4.43
RGS7	3.8	3.61	3.63	4.01	3.71	3.9	3.86	3.87	3.77	3.7	3.57	3.81	3.74	3.73	3.87	3.76	3.76	3.86	3.83	3.71	3.81	3.72	3.81	3.78	3.71	3.66	3.89	3.61	3.85	3.83	3.73	3.85	3.71	3.69	3.74	3.76	3.62	3.89	3.79	3.62	3.73
FH	6.58	6.55	6.59	6.58	6.5	6.43	6.53	6.66	6.67	6.58	6.52	6.68	6.51	6.71	6.64	6.74	6.42	6.51	6.7	6.9	6.8	6.61	6.52	6.58	6.88	6.56	6.6	6.48	6.39	6.42	6.58	7.14	6.83	6.71	6.7	6.58	6.81	6.7	6.54	6.72	6.59
KMO	7.77	6.17	6.15	5.84	5.66	6.19	5.82	6.23	5.94	5.81	5.94	5.69	6.27	6.11	6.47	5.61	6.12	5.82	5.67	6.21	5.95	5.84	6.05	5.54	6.25	5.7	6.03	5.84	5.24	5.44	5.41	4.59	4.61	5.59	5.28	4.51	4.9	5.33	5.42	4.43	5.25
OPN3	5.89	5.39	5.05	5.46	4.99	5.58	5.35	5.47	5.49	5.18	5.05	5.26	5.41	5.34	5.68	5.13	5.23	5.2	5.15	5.58	5.34	5.23	5.31	5.27	5.69	5.11	5.49	5.21	5.05	4.18	4.95	4.37	4.43	4.89	4.73	4.7	4.61	4.74	4.88	4.48	4.71
CHML	5.96	5.37	5.61	5.79	5.77	5.83	5.72	5.76	5.82	5.66	5.66	5.67	5.75	5.77	5.32	5.53	5.58	5.81	5.75	5.72	5.75	5.49	5.38	5.55	5.57	5.63	5.57	5.69	5.57	5.86	5.81	6.19	5.34	5.5	5.95	5.77	5.67	5.72	5.91	6.13	5.57
WDR64	3.65	3.88	3.9	3.78	3.57	3.72	3.7	3.52	3.74	3.77	3.55	4.14	3.68	3.77	3.53	3.91	4.03	3.84	3.73	3.73	3.51	3.7	3.77	3.76	3.66	3.83	3.84	3.59	4.08	3.83	3.72	3.84	3.88	3.65	3.71	4.11	3.53	3.61	3.69	3.73	3.8
EXO1	4.47	4.43	4.26	4.31	4.16	4.43	4.2	4.36	4.52	4.24	4.21	4.27	4.18	4.26	4.16	4.36	4.29	4.36	4.19	4.32	4.32	4.36	4.37	4.11	4.74	4.47	4.27	4.32	4.09	3.85	3.98	3.97	4.13	4.01	3.93	3.89	4.2	4.05	3.92	3.83	4.13
MAP1LC3C	4.2	4.05	4.08	3.9	3.86	4.05	4.21	3.86	3.96	3.78	3.93	3.72	4	3.92	3.78	3.64	3.88	3.88	3.92	3.97	3.79	3.96	4.12	3.84	4.12	3.96	4.09	3.76	4.07	3.98	4	3.91	3.65	4.08	4	3.72	4.06	4.13	3.82	3.69	3.8
PLD5	3.83	3.93	4	4.05	3.93	3.92	3.78	4.04	3.78	3.87	4.15	4.06	3.94	3.94	3.72	4.02	3.66	3.67	3.98	3.66	4.09	4.08	3.64	3.82	3.75	3.97	3.61	3.86	3.83	5.36	4.62	5.24	4.43	4.19	4.51	4.97	5.02	4.6	4.5	5.96	4.13
CEP170	6.2	6.5	6.41	6.71	6.58	6.22	6.37	6.63	6.74	6.91	6.57	6.37	6.9	6.45	6.69	6.78	6.81	6.62	6.44	6.64	6.67	6.67	6.47	6.58	5.91	6.26	6.3	6.56	6.14	6.21	6.58	5.73	5.98	6.04	6.3	6.32	5.84	6.13	6.68	6.07	6.89
SDCCAG8	6.07	6.27	6.26	6.34	6.22	6.17	6.33	6.27	6.49	6.33	6.21	6.22	6.43	6.14	6.25	6.35	6.24	6.38	6.14	6.18	6.16	6.35	6.19	6.45	6.07	6.01	6.22	6.14	6.09	6.6	6.15	5.9	5.69	6.32	6.28	6.43	5.93	6.13	6.21	6.19	6.27
AKT3	5.39	6.07	6.31	6.39	6.62	6.23	6.41	6.43	6.32	6.34	6.47	6.39	6.32	6.15	5.99	6.44	5.94	6.53	6.51	5.86	6.29	6.22	6.12	6.43	5.14	6.45	5.96	6.47	6.54	7.38	7.04	6.83	6.64	6.68	6.78	7.45	6.96	6.63	7.1	7.26	6.92
C1orf100	3.74	3.91	3.98	3.79	3.8	3.66	3.93	3.91	3.95	3.71	3.1	3.81	4.16	3.88	4.01	3.99	3.78	4.09	3.77	3.97	3.79	3.78	3.92	3.9	3.85	3.78	3.71	3.72	3.71	3.89	3.73	3.87	3.84	3.98	3.8	3.92	3.74	3.82	3.54	3.68	3.72
HNRNPU	6.28	6.28	6.45	6.5	6.4	6.55	6.33	6.67	6.65	6.5	6.52	6.35	6.52	6.47	6.3	6.73	6.35	6.56	6.66	6.49	6.63	6.69	6.28	6.5	6.41	6.56	6.52	6.68	6.62	6.95	6.91	6.64	6.75	6.55	6.46	7.21	6.58	6.59	7.04	7.3	6.66
EFCAB2	5.2	5.08	4.54	4.84	5.11	4.49	5.32	4.53	4.6	4.49	4.94	4.78	4.98	4.88	4.91	5.11	5.1	4.57	4.8	4.89	4.58	4.87	5.14	4.95	4.62	5.05	5.07	4.97	4.75	5.17	4.89	5.12	4.57	5.12	4.91	4.7	5.13	5.06	4.84	5.56	4.46
KIF26B	4.62	4.4	4.49	4.29	4.19	3.9	4.29	3.84	4.18	4.58	4.76	4.11	4.48	4.22	4.26	4.39	4.06	4.35	4.39	4.6	4.83	4.17	4.28	4.63	4.19	4.25	4.6	4.18	4.76	3.99	4.03	4.06	3.87	4.05	3.86	4	3.8	3.96	3.91	3.65	4.27
SMYD3	4.33	4.54	4.72	4.66	4.82	4.56	4.67	4.7	4.94	4.69	4.7	4.61	4.71	4.53	4.63	4.66	4.42	4.53	4.73	4.82	4.66	4.65	4.43	4.7	4.79	4.62	4.64	4.54	4.68	4.76	4.75	4.53	4.56	4.54	4.6	4.64	4.62	4.46	4.69	4.9	4.69
TFB2M	6.07	6.16	6.27	6.17	6.09	6.14	6.25	6.19	6.32	6.18	6.19	6.22	6.26	6.2	6.23	6.23	6.02	6.23	6.23	6.27	6.33	6.25	6.03	6.22	6.36	6.09	6.17	6.35	6.26	6.18	5.75	6.08	6.44	6.19	5.98	5.42	5.9	5.9	5.74	6.09	6.2
CNST	5.99	6.24	6.12	6.47	6.56	6.03	6.4	6.22	6.27	6.53	6.36	6.24	6.72	6.03	6.3	6.29	6.55	6.36	6.38	6.17	6.26	6.34	6.24	6.24	5.38	6.18	6.13	6.47	6.17	6.35	6.67	5.97	5.98	6.1	6.39	6.48	6.17	6.04	6.55	6.11	6.52
SCCPDH	8.36	8.14	8.19	8.03	7.82	8.21	8.16	8.39	8.44	8.1	7.98	8.19	8.23	8.25	8.7	8.11	8.14	8.03	7.79	8.54	8.45	8.24	8.21	8.19	8.43	7.95	8.29	8.13	8.01	7.92	8.01	7.76	7.85	7.68	7.86	7.57	7.73	7.86	8.03	7.84	8
AHCTF1	5.69	5.46	5.54	5.51	5.58	5.51	5.61	5.57	5.72	5.41	5.85	5.63	5.61	5.63	5.24	5.48	5.25	5.78	5.74	5.48	5.62	5.49	5.55	5.6	5.75	5.54	5.73	5.56	5.82	6.11	5.88	6.38	6.03	6.25	5.93	6.27	6.04	5.96	5.86	6.57	5.82
ZNF695	4.21	3.83	3.74	3.84	4	3.78	3.79	3.82	3.94	3.93	3.83	3.65	3.75	3.95	3.91	3.86	3.71	3.77	3.89	4.14	3.8	3.84	3.92	3.88	3.86	4.1	3.84	3.74	4.04	3.87	3.79	3.98	3.9	3.92	4.01	3.66	4.04	3.91	3.83	3.9	3.6
ZNF670	4.8	5.11	4.98	5.25	5.37	5.03	5.18	5.44	5.28	5.16	5.25	5.3	5.42	5.17	5.25	5.15	5.31	5.25	5.41	5.05	5.21	5.21	5.13	5.04	4.83	5.13	5.11	5.19	5.01	5.17	5.39	5.27	5.24	5.31	5.21	5.11	5.57	5.04	5.42	5.04	5.54
ZNF669	4.33	4.46	4.52	4.41	4.29	4.4	4.49	4.51	4.57	4.49	4.28	4.27	4.43	4.39	4.35	4.52	4.42	4.52	4.4	4.41	4.24	4.37	4.12	4.33	4.22	4.3	4.55	4.15	4.32	4.3	4.19	4.51	4.53	4.19	4.2	4.27	4.25	4.17	4.13	4.14	4.12
ZNF124	4.79	4.46	4.73	4.7	4.65	4.98	4.62	4.78	5.05	4.1	4.4	4.75	4.46	4.59	4.65	5.03	4.55	4.67	4.6	4.9	4.69	4.59	4.42	4.67	4.9	4.11	4.56	4.67	4.63	4.29	4.52	4.46	4.29	4.36	4.37	4.38	4.12	4.35	4.33	4.24	4.54
ZNF496	4.74	5.11	5.24	5.14	5.38	4.99	5.11	5.4	5.29	5.5	5.08	5.22	5.29	5.25	5.34	5.16	5.35	5.07	5.4	5.53	5.26	5.37	5.34	5.34	5.13	5.02	5.23	5.53	5.12	5.22	5.32	5.3	5.07	5.04	5.61	5.33	5.47	5.21	5.54	5.05	5.14
NLRP3	7.96	7.39	7.09	6.91	7.13	6.94	7.05	6.65	6.79	7.07	6.88	6.62	7.28	7.05	6.62	7	6.9	7.02	7.18	7.01	6.66	7.18	7.2	7.26	6.85	7.02	6.96	6.95	6.54	5.87	7.22	5.06	5.77	6.43	6.1	6.35	5.66	6.02	7.24	4.78	7.02
OR2B11	4.18	3.95	3.94	3.98	3.91	4.2	3.84	3.96	4.03	3.78	3.8	3.98	3.88	3.88	3.87	4.06	4.05	3.82	3.95	4	3.88	3.99	4.09	3.87	3.8	4	3.78	3.73	3.95	3.85	3.88	3.92	3.87	3.91	3.95	3.91	3.92	3.85	3.76	4.02	3.92
OR2C3	3.96	3.77	3.77	3.69	3.96	3.73	3.96	3.85	4.03	3.96	3.88	3.94	4.05	3.74	3.87	3.81	3.81	3.88	4.11	4.32	3.71	3.97	3.92	4.08	3.68	3.93	3.99	3.88	3.78	3.65	4	3.84	4.06	3.67	3.95	3.9	4.04	4.03	4.03	4.3	3.78
OR2G2	4.06	3.84	3.98	3.82	3.77	4.86	3.87	4.11	3.96	3.91	4.04	4.04	3.97	3.84	3.98	3.88	3.92	3.94	3.89	3.84	4.61	3.91	3.91	3.78	3.8	4.03	3.75	3.97	3.71	3.66	3.99	3.64	3.91	3.68	3.93	3.98	4.43	3.81	4.03	3.78	3.92
OR2G3	3.76	3.69	3.85	3.82	3.76	3.91	3.89	3.82	3.8	3.84	3.78	3.99	3.75	3.91	3.86	3.76	3.83	3.72	3.63	3.81	3.5	3.86	3.65	3.67	3.8	3.83	3.86	3.8	3.82	3.86	3.85	3.94	3.73	3.71	4	3.67	3.94	3.72	3.93	3.74	3.81
OR13G1	3.75	3.76	3.73	3.67	3.75	3.87	3.65	3.6	3.78	3.79	3.76	3.51	3.85	3.98	3.77	3.76	3.89	3.71	3.55	3.79	3.82	3.76	3.75	3.6	4.22	3.76	3.72	3.6	3.74	3.57	3.68	3.79	3.79	3.62	3.85	3.79	3.63	3.73	3.47	3.77	3.9
OR6F1	3.69	3.8	3.68	3.71	3.63	3.74	3.67	3.88	3.73	3.77	3.52	3.76	3.78	3.81	3.81	3.86	4.08	3.92	3.9	3.73	3.66	3.56	3.79	3.76	3.67	3.94	3.81	3.45	3.73	3.98	3.74	3.72	3.88	3.88	3.64	3.75	3.72	3.76	3.78	3.59	3.73
OR1C1	3.58	3.68	3.7	3.67	3.69	3.52	3.65	3.96	3.71	3.87	3.52	3.73	3.59	3.83	3.75	3.69	3.46	3.75	3.64	3.71	3.56	3.73	3.66	3.86	3.64	3.74	3.78	3.89	3.6	3.87	3.62	3.51	3.64	3.46	3.61	3.77	3.56	3.51	3.8	3.91	3.61
OR14A16	3.95	4.06	4	4.01	3.96	4.18	3.98	3.76	4.59	3.94	4.18	4.04	4.26	4.01	3.93	3.97	3.89	4.09	3.89	3.78	4.32	3.91	3.88	4.1	3.84	3.87	3.76	3.98	3.78	3.92	4.13	3.96	3.97	3.7	3.99	4	3.71	4.04	3.8	4.09	3.86
OR11L1	3.6	3.73	3.73	3.82	3.86	3.84	3.69	3.67	3.67	3.62	3.62	3.75	3.69	3.56	3.86	3.58	3.59	3.68	3.67	3.8	3.6	3.65	3.67	3.73	3.64	3.71	3.73	3.57	3.94	3.65	3.5	3.76	3.64	3.72	3.72	3.61	3.63	3.77	3.66	3.74	3.72
TRIM58	5.54	5.68	5.22	5.2	5.13	5.4	5.81	5.26	5.3	5.23	4.96	5.36	4.9	5.17	6.06	4.89	5.6	5.58	5.22	5.21	5.49	5.14	5.73	4.95	5.08	6.63	5.17	5.31	5.5	4.14	4.37	4.21	4.48	4.33	5.04	4.21	4.26	4.9	4.55	4.27	4.74
OR2W3	3.78	3.72	3.83	3.92	3.74	3.92	3.79	3.52	3.67	3.96	3.61	3.75	3.68	3.75	3.74	3.92	3.76	3.66	3.69	3.74	3.52	3.87	3.83	3.82	3.64	4.13	3.75	3.78	3.65	3.63	3.68	3.79	3.91	3.8	3.56	3.77	3.64	3.67	3.76	3.68	3.7
OR2T8	3.58	3.86	3.98	3.62	3.77	3.52	3.7	3.72	3.69	3.69	3.58	3.65	3.61	3.68	3.79	3.92	3.71	3.87	3.69	3.55	3.78	3.81	3.7	3.62	3.47	3.9	3.93	3.53	3.76	3.6	3.62	3.71	3.77	3.87	3.76	3.5	3.76	3.64	3.76	3.67	3.76
OR2L8	3.8	3.66	3.78	3.86	3.65	3.68	3.57	4.05	3.8	3.79	3.67	3.62	3.67	3.75	3.88	3.63	3.72	3.82	3.78	3.61	3.64	3.79	3.72	3.77	3.9	3.77	3.48	3.92	3.83	3.63	3.59	3.69	3.71	3.83	3.52	3.73	3.67	3.8	3.72	3.79	3.65
OR2AK2	3.82	3.66	3.83	3.95	3.92	3.77	3.79	3.82	3.77	3.86	3.79	3.79	3.97	3.86	3.94	3.77	3.77	3.9	3.81	3.84	3.85	3.92	3.95	3.76	3.95	4.02	3.71	3.61	3.91	3.85	3.63	3.62	3.78	3.9	3.78	3.82	3.85	3.84	3.79	3.56	3.65
OR2L2	4	3.93	4.04	3.99	3.99	3.98	4.04	4.02	3.97	3.96	3.71	3.85	3.71	3.75	3.77	3.92	4.06	3.89	4.02	3.99	3.88	3.84	4.1	4.08	3.94	4.1	4.01	5.41	3.76	3.83	3.91	3.82	3.83	3.78	3.72	3.87	4.09	3.9	4.05	3.9	3.87
OR2L3	3.72	3.77	3.86	3.76	3.65	3.73	3.6	3.78	3.69	3.6	3.78	3.65	3.75	3.5	3.8	4.02	3.76	3.73	3.71	3.62	3.74	3.6	3.74	3.83	3.72	3.75	3.7	4	3.78	3.63	3.73	3.55	3.83	3.88	3.88	3.75	3.44	3.76	3.66	3.71	3.79
OR2L13	3.59	3.57	3.72	3.79	3.73	3.55	3.56	3.79	3.77	3.67	3.77	3.69	3.89	3.89	3.77	3.78	3.78	3.79	3.76	3.94	3.59	3.68	3.74	3.74	3.74	3.58	3.76	3.53	3.83	3.81	3.66	3.61	3.71	3.54	3.8	3.77	3.6	3.49	3.94	3.78	3.57
OR2M5	3.69	3.68	3.84	3.59	3.82	3.86	3.63	3.74	3.84	3.71	3.55	3.64	3.59	3.61	3.73	3.52	3.83	3.73	3.45	3.59	3.75	3.58	3.61	3.57	3.7	3.66	3.7	3.7	3.71	3.6	3.8	3.71	3.58	3.7	3.6	3.69	3.75	3.61	3.63	3.8	3.72
OR2M2	3.43	3.59	3.89	3.55	3.8	3.58	3.72	3.68	3.61	3.43	3.83	3.84	3.61	3.77	3.79	3.69	3.49	3.53	3.75	3.87	3.83	3.72	3.91	3.78	3.81	3.6	3.71	3.9	3.76	3.71	3.65	3.51	3.49	3.54	3.58	3.86	3.77	3.67	3.86	3.58	3.74
OR2M3	3.63	4.42	4.07	3.59	3.75	3.82	3.73	3.69	4.04	3.65	3.95	3.92	3.93	3.71	3.69	3.79	3.79	3.62	3.71	3.82	4.34	3.88	3.75	3.84	3.73	3.62	4.35	3.8	4.37	3.76	3.85	3.69	3.7	3.5	3.77	3.74	3.73	3.73	3.97	3.76	3.8
OR2M4	3.71	3.97	3.85	3.87	4.04	3.82	3.56	3.77	3.77	3.91	3.93	3.96	3.92	3.7	3.7	3.78	3.9	3.64	3.97	3.82	3.9	3.82	3.83	3.92	3.85	3.53	3.61	3.71	3.84	3.92	3.96	3.68	3.82	3.67	3.86	3.85	3.55	3.69	4.07	3.78	3.85
OR2T33	3.89	3.87	3.65	3.8	3.71	3.62	3.94	3.77	3.83	3.78	3.81	3.76	3.8	3.9	3.63	3.64	3.65	3.93	3.66	3.78	3.76	3.69	3.84	3.85	4.13	4.02	3.55	4.34	3.73	3.85	3.76	3.89	3.97	3.86	3.76	3.7	3.94	4.05	3.85	3.8	3.96
OR2T12	3.64	3.8	3.87	3.96	3.78	3.84	3.61	3.8	3.94	3.9	3.7	3.87	3.91	3.88	3.8	3.98	3.97	3.83	3.7	3.93	3.65	3.74	3.78	3.91	3.63	3.91	3.81	3.7	3.77	3.82	4	3.89	3.93	4.02	3.91	3.82	3.95	4.01	3.97	3.68	4.01
OR2M7	4.65	5.01	4.99	5.21	5.52	4.89	4.95	5.03	5.08	5.26	5.2	5.4	5.5	4.89	5.16	5.19	5.26	4.91	5.4	5.55	5.18	5.27	5.63	5.58	4.75	5.36	5.02	5.8	5.01	5.1	5.14	4.96	4.89	4.94	5.66	5.49	5.46	5.21	5.63	5.43	5.19
OR14C36	3.88	3.69	3.73	3.76	3.54	3.63	3.63	3.77	3.71	3.77	3.71	3.62	3.62	3.73	3.79	3.72	3.77	3.61	3.69	3.55	3.6	3.72	3.6	3.65	3.75	3.83	3.63	3.53	3.73	3.71	3.79	3.91	3.67	3.57	3.77	3.74	3.75	3.58	3.78	3.73	3.83
OR2T4	3.96	4.03	3.7	3.9	3.73	3.82	3.89	4.37	3.83	3.78	3.92	4.04	3.87	3.82	3.98	3.8	3.77	3.98	3.76	3.84	3.79	3.72	3.78	3.88	3.79	3.87	3.78	4.25	4.12	3.81	3.81	3.75	3.82	3.66	3.66	4.06	3.89	3.73	3.9	3.84	3.92
OR2T6	3.64	3.84	3.89	3.83	3.84	3.91	3.73	3.74	3.82	3.78	4.06	3.95	3.9	3.59	3.83	3.8	3.86	3.93	3.88	3.66	4.1	3.81	3.83	3.72	4.13	4.05	3.76	3.98	3.86	3.75	3.71	3.62	3.73	3.83	3.87	3.99	3.62	5.05	3.79	4.01	3.85
OR2T1	4	3.99	3.88	3.92	4.04	3.98	3.89	4.23	3.81	4.01	3.84	4.07	3.94	4.05	4.04	3.97	3.95	3.81	4.18	3.96	4.02	4.08	3.92	3.88	3.77	3.85	3.76	3.89	4.62	3.89	3.97	4.11	3.88	3.98	4	3.96	3.73	3.72	4.07	3.92	4.08
OR2T2	3.38	3.83	4	3.68	3.68	3.98	3.72	4.11	3.81	3.92	3.63	3.89	3.81	3.66	3.82	3.73	4.08	3.59	3.85	4.42	4.41	3.84	3.77	3.81	3.8	3.53	3.91	3.69	3.89	3.77	3.87	3.59	3.67	3.82	4.11	3.93	3.76	3.8	3.91	3.89	3.85
OR2T5	3.81	3.87	3.65	3.84	3.89	3.86	3.97	4.19	4.23	3.92	3.74	4.04	3.83	3.79	3.9	3.78	3.88	3.72	3.77	3.96	3.61	3.84	3.78	4	3.73	3.9	3.89	3.98	3.89	4.02	3.66	3.84	3.77	3.86	3.72	3.97	3.95	3.83	3.85	3.91	3.64
OR2G6	3.6	3.85	3.68	3.76	3.76	3.67	3.92	3.88	4.38	3.69	3.97	3.89	3.72	3.61	3.81	3.8	3.77	3.96	3.84	3.77	3.51	3.78	3.79	3.77	3.82	3.73	3.64	3.7	3.9	3.68	3.83	3.73	3.75	3.79	3.93	3.71	3.65	3.8	3.7	3.88	3.7
OR2T34	3.83	3.91	3.65	3.57	3.79	3.84	4	3.77	3.96	3.89	3.59	3.89	3.85	3.99	4.21	3.91	3.82	3.83	3.66	3.97	4.41	3.79	3.87	3.72	3.85	3.66	3.85	3.91	3.99	3.7	3.96	3.65	3.72	3.71	3.76	3.97	3.79	3.83	3.82	4.05	3.92
OR2T10	3.61	3.83	3.89	3.56	3.64	3.58	3.79	3.65	3.82	3.64	3.84	3.65	3.59	3.91	3.51	3.65	3.76	3.58	3.55	3.58	3.57	3.69	3.75	3.81	3.78	3.68	3.73	3.61	3.73	3.63	3.68	3.68	3.68	3.81	3.72	3.54	3.71	3.75	3.56	3.66	3.74
OR2T11	3.69	3.48	3.73	3.68	3.73	3.39	3.76	3.95	3.52	3.7	3.83	3.7	3.96	3.63	3.79	3.77	3.66	3.7	3.62	3.81	4.15	3.79	3.83	3.87	3.76	3.5	3.54	3.92	3.74	3.86	3.77	3.6	3.77	3.51	3.7	3.71	3.78	3.8	3.71	3.87	3.85
OR2T27	3.95	4.18	3.97	3.94	4.03	4.15	3.95	4.18	3.97	4.2	4.24	4.09	3.87	3.87	4.03	4.09	4.2	3.98	4.09	4.14	4.28	4.03	3.98	4.27	3.89	3.95	3.97	4.07	4.11	4.27	4.02	3.98	4.4	4.23	4.26	4.31	3.95	4.08	4.34	4.07	4.2
OR14I1	3.62	3.85	3.83	3.69	3.76	3.65	4.11	3.93	3.92	3.84	3.98	3.87	3.75	3.75	3.77	3.74	3.9	3.64	4.09	4.12	3.74	3.67	3.83	3.92	3.84	3.74	3.73	3.68	3.77	3.73	3.85	3.99	3.7	3.93	3.95	3.93	3.62	3.9	3.61	3.89	3.59
SH3BP5L	7.1	7.34	7.07	7.21	7.04	7.33	7.23	7.11	7.2	7.11	7.12	7.28	7.22	7.22	7.3	7.08	7.33	7.14	7.11	7.2	7.07	7.16	7.1	7.04	7.14	7.08	7.19	7.13	7.21	6.57	6.68	6.56	6.74	6.85	6.49	6.29	6.7	6.67	6.64	5.8	6.82
ZNF672	7.07	7.07	6.76	6.9	6.8	6.85	6.79	6.85	6.85	6.81	6.77	6.76	6.86	6.78	7.08	6.81	6.94	6.78	6.9	6.91	6.83	6.91	6.94	6.71	6.98	6.72	6.97	6.93	6.73	6.14	6.93	6.46	6.88	6.63	6.44	6.83	6.71	6.39	6.82	6.66	6.58
ZNF692	6.81	7.1	6.8	6.88	6.95	6.79	6.84	6.93	6.92	7.09	7.15	6.89	7.05	6.76	6.84	7.26	7.05	7.05	7.14	6.74	7.06	6.97	7.1	6.83	7.1	7.05	6.86	7.1	7.03	6.99	6.87	6.16	6.56	6.88	6.41	6.85	6.66	6.45	6.94	6.9	7.13
PGBD2	5.52	5.9	5.83	5.94	5.83	5.79	5.68	5.97	5.91	5.98	5.95	5.87	6	5.67	6.15	5.89	5.99	5.97	5.92	5.62	5.9	5.73	5.98	5.81	5.69	5.88	5.65	6.07	5.97	5.98	5.44	5.25	5.54	5.53	5.68	4.95	5.63	5.54	5.56	5.2	5.75
FAM110C	3.86	3.73	4.08	4.09	4.04	4.08	3.93	4.11	3.95	3.98	2.28	4.02	4.12	4.14	3.86	3.85	4.17	3.74	3.96	3.96	3.97	3.88	3.97	4.19	3.74	3.85	3.85	4.03	3.9	3.99	4.11	4.03	4.08	5.2	4.1	4.1	3.95	4.03	3.81	4.17	3.96
SH3YL1	5.11	4.63	4.95	4.85	4.61	5.06	4.98	4.82	4.79	4.6	4.79	4.97	4.87	4.99	4.95	4.86	4.66	4.97	4.83	5.02	5.02	4.77	4.89	4.93	5.22	4.89	5.01	4.97	5.28	4.81	4.48	4.77	4.7	4.58	4.76	4.56	4.78	4.97	4.28	5.16	4.66
ACP1	7.49	7.46	7.68	7.56	7.49	7.65	7.56	7.57	7.56	7.46	7.41	7.55	7.61	7.66	7.73	7.44	7.3	7.47	7.41	7.76	7.67	7.59	7.36	7.67	7.66	7.55	7.63	7.41	7.66	7.87	7.31	7.91	7.6	7.63	7.68	7.37	7.58	7.62	7.34	7.7	7.48
TMEM18	4.73	4.26	4.57	4.5	4.5	4.89	4.77	4.63	4.91	4.51	4.65	4.72	4.48	4.93	4.79	4.81	4.67	4.8	4.91	4.77	5.01	4.89	4.36	4.67	5.01	4.65	4.91	4.85	4.98	5.23	4.5	5.12	5.28	4.54	4.7	4.62	5	5.06	4.48	5.11	4.78
SNTG2	4.06	4.5	4.45	4.19	3.89	3.86	4.33	3.89	4.13	4.09	4.34	4.01	4.3	4.28	3.8	5.16	4.12	4.27	4.45	4.07	4.39	4.19	4.54	4.16	4.77	4.36	4.26	3.99	4.32	4.46	4.83	4.33	5.07	4.79	4.62	4.58	4.45	4.66	4.67	5.16	5.11
TPO	3.8	4.14	4.4	4.03	4.01	4.11	3.9	3.85	3.89	3.63	4.18	3.91	4.12	4	3.92	4.81	3.62	4.07	4.29	4.29	4	4.07	4.27	4.08	3.92	4.03	4.23	4.16	4.22	4.61	4.26	3.96	4.95	4.34	4.31	4.31	4.06	4.52	4.13	4.64	4.57
PXDN	7.64	8.89	8.64	8.42	8.69	8.65	8.4	8.43	7.94	8.36	9.33	8.78	8.5	8.14	7.55	8.23	8.2	8.55	8.47	7.56	8.81	8.37	8.89	8.46	7.9	8.4	8.19	8.09	8.73	8.17	8.78	8.65	8.54	8.49	8.33	9.15	8.95	8.44	8.79	8.69	8.96
MYT1L	3.79	3.86	3.46	3.79	3.72	3.88	3.6	3.84	3.85	3.78	3.72	3.89	3.82	3.71	3.72	3.76	3.65	3.78	3.74	3.7	4.14	3.88	3.61	3.92	3.71	3.53	3.66	3.81	3.59	3.69	3.77	3.56	3.83	3.62	3.73	4.15	3.78	3.77	3.81	3.86	3.82
ADI1	7.87	7.57	7.67	7.58	7.67	7.57	7.73	7.58	7.99	7.89	7.57	8.07	7.65	7.67	7.73	7.89	7.69	7.59	7.57	7.48	7.55	7.68	7.48	8.04	8.18	7.45	7.82	7.5	7.6	8.54	7.78	8.09	7.8	8.34	8.1	8.12	8.35	8.14	7.69	8.85	7.64
RNASEH1	5.13	5.17	5.55	5.41	5.26	5.5	5.31	5.4	5.33	5.57	5.37	5.54	5.32	5.51	5.48	5.33	5.31	5.26	5.35	5.54	5.56	5.26	5.11	5.42	5.8	5.31	5.54	5.08	5.17	5.12	5.33	6.03	5.62	5.62	5.56	5.38	5.54	5.56	5.28	5.3	5.12
RPS7	11.18	11.05	11.38	11.27	11.2	11.4	11.15	11.39	11.4	11.28	11.35	11.27	11.25	11.27	11.13	11.29	11.17	11.26	11.27	11.27	11.33	11.31	11.14	11.27	11.54	11.27	11.27	11.43	11.36	11.75	11.38	11.55	11.44	11.46	11.38	11.38	11.36	11.39	11.37	11.68	11.36
COLEC11	5.38	5.57	6.14	5.29	6.2	6.51	7.33	5.66	5.97	6.11	6.22	6.43	6.1	6	5.37	6.26	5.9	5.34	5.87	5.39	5.45	6.25	5.58	5.84	6.05	5.76	5.46	5.47	6.22	5.41	7.18	5.2	5.59	6.83	6.97	5.82	5.58	6.88	7.14	5.77	6.16
ALLC	3.82	3.76	3.78	3.78	3.83	3.81	3.79	3.74	3.76	3.8	3.78	3.85	3.77	3.75	3.77	3.8	3.84	3.77	3.8	3.82	3.9	3.71	3.83	3.85	3.8	3.78	3.89	3.62	3.82	3.67	3.9	3.85	3.89	3.97	3.95	3.88	3.97	3.97	4.06	3.79	3.8
DCDC2C	3.86	3.79	4.16	4.24	3.8	4.21	4.75	3.99	4	3.87	3.95	4.2	4.11	4.11	3.94	3.88	4.05	4.05	3.97	4.05	3.85	3.95	3.87	4.09	3.56	4.02	4.26	3.96	4.13	5.38	4.71	4.62	4.53	4.75	5.05	5.41	5.31	5.05	4.56	5.58	4.1
SOX11	3.82	4.27	3.98	4.4	4.61	3.93	3.98	4.33	4.12	4.18	4.47	4.15	3.88	3.81	3.65	3.93	3.74	4.13	3.73	3.78	4.2	3.99	4.02	3.84	4.02	3.98	4.02	3.79	3.55	3.62	3.48	3.7	3.53	3.63	3.41	3.54	3.55	3.52	3.78	3.48	4.23
CMPK2	4.08	3.71	3.85	3.39	3.91	3.71	3.79	3.87	3.62	4.04	3.6	3.94	3.55	3.83	3.82	3.74	3.96	3.89	3.97	3.99	4.07	4.09	3.71	3.65	3.58	3.73	3.76	3.66	4.1	3.87	3.71	3.87	3.93	4.05	4.08	3.7	4.06	3.73	4	3.56	3.94
RSAD2	5.99	6.2	7.7	7.78	6.58	5.96	6.53	6.24	5.84	6.48	6.16	7.26	6.66	6.79	6.17	7.03	7.35	6.47	6.66	6.24	6.46	6.81	6.16	5.76	5.82	6.68	6.73	6.62	6.68	5.83	5.6	5.32	5.75	5.75	6.04	5.46	5.43	5.8	5.51	5.86	5.93
RNF144A	4.17	4.82	4.56	4.51	4.67	4.52	4.46	4.36	4.2	4.64	4.64	4.71	4.29	4.22	4.12	4.77	4.2	4.41	4.44	4.06	4.43	4.65	4.66	4.28	3.96	4.44	4.09	4.24	4.81	4.96	4.61	4.47	4.59	4.32	4.59	4.87	4.72	4.43	4.39	4.79	5.29
ID2	9	8.77	8.91	8.77	8.68	8.9	9.02	8.83	8.95	8.7	8.49	8.95	8.64	8.72	8.99	8.93	8.71	8.89	8.49	8.88	8.61	8.86	8.73	8.59	8.76	8.68	8.78	8.87	8.7	9.25	9.47	9.33	9.22	9.48	9.14	9.74	9.03	9.02	9.45	9.44	8.76
KIDINS220	5.99	6.27	6.23	6.42	6.27	6.24	6.33	6.18	6.2	6.24	6.27	6.19	6.26	6.29	5.97	6.31	6.22	6.28	6.25	6.09	6.26	6.15	6.2	6.13	6.12	6.41	6.15	6.25	6.32	6.42	6.53	6.36	6.28	6.38	6.44	6.83	6.08	6.27	6.45	6.68	6.4
MBOAT2	4.89	4.94	4.9	4.73	5.04	4.83	4.72	4.93	4.52	4.5	4.89	4.81	4.7	4.9	4.43	4.82	4.64	4.81	4.88	4.25	4.53	4.69	5.17	4.82	4.32	5.35	4.38	4.52	4.95	5.39	5.12	5.27	4.98	5.01	4.95	5.33	5.21	5.02	4.84	5.79	5.15
ASAP2	6.28	6.1	6.58	6.75	6.59	6.57	6.97	6.44	6.56	6.39	6.48	6.77	6.38	6.65	6.19	6.72	6.44	6.72	6.52	6.2	6.69	6.5	6.29	7.05	6.54	6.8	6.81	6.66	6.94	7.11	6.79	6.99	6.74	6.61	6.51	7.35	7.21	6.92	6.97	7.42	6.75
ITGB1BP1	8.16	7.76	8.32	8.11	7.99	8.07	8.58	8.25	8.46	7.9	8.2	8.31	8.27	8.44	8.2	8.48	7.48	8.18	8.21	8.46	8.48	8	7.76	8.32	8.55	8.4	8.04	8.04	8.03	7.99	7.8	8.55	8.53	8.17	8.17	7.88	8.54	8.28	7.67	8.25	8.17
CPSF3	6.12	6.12	6.04	6.09	6.16	6.09	6.04	6.08	6.03	6.09	6.05	6.11	6.2	6.13	6.16	6.06	6.13	6.02	6.22	6.21	6.09	6.14	6.12	6.11	6.37	6.19	6.15	6.02	5.89	5.8	5.91	5.93	5.94	6.04	5.94	5.49	5.86	6.02	5.78	5.89	6
IAH1	8.15	7.89	7.99	8.07	7.95	8.02	8.03	8.23	8.17	8.02	7.84	8.08	7.95	8.08	8.09	7.98	8.14	8.06	7.83	8.12	7.92	7.92	7.92	7.94	8.05	7.98	8	7.96	8.02	8.21	7.79	7.97	7.68	8.07	7.98	7.89	8.29	7.93	7.99	8.27	7.86
ADAM17	6.91	6.44	6.29	6.46	6.33	6.48	6.51	6.37	6.43	6.5	6.47	6.34	6.38	6.53	6.38	6.48	6.53	6.43	6.36	6.58	6.44	6.5	6.51	6.55	6.26	6.26	6.3	6.27	6.21	5.98	6.35	5.93	5.95	6.28	6.14	6.02	6.05	6.13	6.43	5.7	6.3
YWHAQ	8.97	8.61	8.7	8.39	8.67	8.78	8.92	8.64	8.95	8.7	8.8	8.78	8.66	8.78	8.51	8.84	8.61	8.94	8.76	8.84	8.92	8.83	8.7	8.84	8.99	8.8	8.96	8.83	8.73	8.99	8.64	9.17	9.04	8.68	8.69	9	9.06	8.87	8.7	9.58	8.76
TAF1B	5.99	5.92	5.16	4.77	5.85	5.94	5.56	5.9	5.77	5.86	5.76	5.9	5.83	5.82	5.75	5.69	5.82	5.68	5.79	5.76	5.67	5.86	5.78	5.76	5.7	5.89	5.79	5.78	5.83	5.39	5.5	5.68	5.95	5.6	5.79	5.19	5.72	5.92	5.52	5.68	5.53
GRHL1	4.44	4.69	4.81	4.49	4.49	4.37	4.52	4.32	4.32	4.41	4.53	4.35	4.52	4.33	4.34	4.7	4.44	4.51	4.36	4.61	4.46	4.67	4.6	4.26	4.59	4.76	4.46	4.56	4.34	4.23	5.04	4.52	5.09	4.85	4.27	4.77	4.67	4.63	4.95	5.26	4.71
KLF11	6.85	6.56	6.84	6.63	6.46	7.02	6.8	6.55	6.76	6.55	6.59	6.58	6.61	6.84	6.8	6.79	6.56	6.54	6.6	6.99	6.64	6.69	6.54	6.63	6.95	6.73	6.88	6.53	6.47	6.4	6.17	6.96	6.61	6.67	6.91	6.46	6.82	6.93	6.2	6.85	6.46
RRM2	5.03	4.65	4.77	4.66	4.57	4.96	4.6	4.63	5.19	4.67	4.72	4.54	4.67	4.75	4.42	4.97	4.39	4.96	4.52	4.8	4.78	4.83	4.46	4.49	5.3	5.07	4.9	4.6	4.46	3.89	3.77	3.92	4.52	4.33	3.96	4.03	4.19	4.08	3.91	3.97	4.36
HPCAL1	7.3	6.88	7.26	6.86	6.92	7	7.09	6.85	7.36	7.08	6.92	7.03	7.09	7.12	7.23	6.97	6.91	7.15	7	7.52	6.98	7.28	6.73	6.83	7.35	6.91	7.07	6.92	6.65	5.62	6.56	6.1	6.42	6.39	6.25	6.23	6.29	6.33	6.55	5.9	6.77
ODC1	8.07	7.96	8.15	8.06	8	7.91	8.19	7.97	8.12	7.92	7.98	8.04	7.98	8.02	7.69	7.88	7.87	8.21	7.98	8.12	7.99	7.94	7.94	8.11	8.26	8.27	8.12	8.17	8.3	9.16	8.23	8.73	9.09	8.07	8.05	8.49	8.35	8.15	8.24	8.45	7.66
NOL10	3.98	4.44	4.45	4.33	4.28	4.26	4.28	4.31	4.35	4.15	4.27	4.31	4.29	4.29	4.2	4.37	4.36	4.14	4.38	4.23	4.39	4.23	4.26	4.34	4.26	4.46	4.3	3.99	4.2	4.54	4.45	4.82	4.55	4.62	4.31	4.25	4.43	4.47	4.44	5.19	4.25
ATP6V1C2	4.87	4.91	4.56	4.64	4.86	4.96	4.9	4.76	5.01	4.82	4.76	4.98	4.81	4.92	4.97	4.81	4.93	5.22	4.83	5.04	4.95	4.83	4.87	4.68	4.43	4.94	4.92	4.85	4.87	4.61	4.75	4.8	4.99	4.67	4.69	4.65	4.77	4.68	4.83	3.97	4.71
PDIA6	7.35	7.43	7.66	7.51	7.6	7.5	7.59	7.7	7.67	7.65	7.58	7.7	7.79	7.58	7.86	7.51	7.41	7.6	7.44	7.87	7.81	7.55	7.43	7.41	7.75	7.62	7.65	7.57	7.4	6.82	7.39	7.29	7.51	7.38	7.18	7.03	7.24	7.42	7.32	6.95	7.39
KCNF1	4.14	4.09	3.89	4.04	3.71	4.01	4.12	3.54	4.09	3.82	4.07	4.02	3.97	3.92	3.96	3.79	3.82	4.11	3.72	4	3.85	3.96	3.89	4.14	3.99	3.87	3.86	4.04	4.02	3.69	4	3.84	3.64	3.85	3.83	3.91	3.84	3.94	3.97	3.87	3.94
C2orf50	3.63	3.82	3.58	3.34	3.57	3.75	3.43	3.76	3.55	3.71	3.34	3.72	3.46	3.61	3.38	3.82	3.7	3.54	3.67	3.74	3.59	3.6	3.81	3.66	3.54	3.76	3.69	3.45	3.63	3.89	3.8	3.67	3.81	3.73	3.77	3.58	3.79	3.25	3.56	3.67	3.67
ROCK2	6.45	6.41	6.22	6.14	6.19	6.19	6.07	6.19	6.11	6.11	6.24	6.22	6.05	6.1	5.7	5.95	6.27	6.2	6.3	5.87	5.92	6.08	6.32	6.34	5.91	6.18	6.15	6.08	6.31	7.04	6.54	6.9	6.46	6.77	6.58	6.91	6.68	6.72	6.51	6.96	6.24
E2F6	6.46	6.64	6.63	6.54	6.52	6.69	6.59	6.61	6.66	6.62	6.53	6.64	6.68	6.44	6.64	6.67	6.6	6.6	6.44	6.75	6.67	6.85	6.57	6.27	6.78	6.48	6.68	6.59	6.47	6.31	5.94	6.37	6.34	6.61	6.08	5.82	6.28	6.2	6.07	6.27	6.27
GREB1	4.38	4.02	4.26	4.29	3.99	3.99	4.23	4.29	4.27	4.17	3.77	3.93	4.09	4.29	4.3	4.05	4.25	3.89	3.76	4.43	3.99	4.21	4.14	3.94	4.46	3.83	4.47	3.91	4.03	3.71	3.77	3.84	3.69	4.63	3.94	3.67	4.02	3.97	3.57	3.85	3.83
NTSR2	3.96	3.84	4.04	3.67	3.9	3.95	3.88	3.88	3.71	3.78	4	3.8	3.87	3.97	3.93	3.87	3.36	3.62	3.94	3.9	4.09	3.87	3.9	3.88	3.95	3.74	3.9	3.92	3.79	4.23	3.95	3.91	3.81	3.84	3.95	3.83	4.06	3.93	3.76	3.76	3.96
LPIN1	7.1	7.08	7.29	7	7.37	7.35	7.06	7.18	7.27	7.3	7.35	7.02	7.36	7.15	7.08	7.26	7.09	7.35	7.29	7.13	7.27	7.26	7.1	7.2	7.26	7.13	7.06	7.47	7.15	7.51	7.18	7.28	7.35	7.42	7.91	7.15	7.32	7.71	7.21	7.41	7.25
TRIB2	5.29	5.32	5.6	5.65	5.35	5.37	5.83	5.47	5.57	5.75	5.67	5.61	5.71	5.34	5.2	5.4	5.73	5.64	5.58	5.15	5.42	5.54	5.38	5.54	4.66	5.54	5.12	5.61	5.36	5.2	5.77	5.15	5.55	5.65	5.34	5.23	5.29	5.31	5.84	4.67	5.71
NBAS	6.6	6.48	6.3	6.33	6.15	6.38	6.44	6.33	6.49	6.21	6.41	6.46	6.29	6.41	6.51	6.13	6.46	6.28	6.47	6.3	6.23	6.42	6.43	6.43	6.62	6.38	6.4	6.43	6.44	6.2	6.51	6.28	6.35	6.25	6.43	6.48	6.44	6.49	6.52	6.48	6.22
DDX1	8.26	8.19	8.35	8.29	8.31	8.29	8.35	8.31	8.33	8.26	8.4	8.33	8.18	8.28	8.07	8.31	8.29	8.39	8.26	8.08	8.37	8.21	8.16	8.29	8.34	8.33	8.29	8.24	8.33	8.88	8.53	8.87	8.59	8.65	8.46	8.54	8.57	8.49	8.56	8.77	8.3
MYCN	3.87	4.5	4.74	4.25	4.33	3.88	4.56	4.19	4.44	4.4	4.33	4.19	4.3	4.53	4.02	5.16	4.02	4.45	4.36	4.04	4.15	4.62	4.44	4.11	4.81	4.69	4.33	4.06	5.35	3.58	3.98	3.71	5.18	3.87	3.86	4.02	4.01	4.03	3.7	4.53	4.44
RAD51AP2	4.1	3.78	3.96	4	3.84	3.8	3.85	3.87	3.86	3.89	3.86	3.69	3.95	3.99	4.02	4.04	3.97	3.87	3.89	3.98	3.83	4.07	3.87	3.93	4.06	3.93	4.13	3.9	3.93	3.88	3.84	4.05	3.84	3.87	3.96	3.82	3.9	4.01	3.96	3.83	4.05
VSNL1	4.48	4.35	4.76	4.61	4.16	4.61	4.91	4.55	4.76	4.4	4.35	4.35	4.46	4.3	4.89	4.48	4.34	4.49	4.77	4.43	4.66	4.38	4.09	5.12	4.74	4.3	4.8	4.64	4.79	4.02	3.95	3.87	4.13	3.59	3.9	3.85	3.86	4.06	3.84	3.65	4.22
SMC6	5.99	6.05	6.13	6.25	6.11	6.01	6.31	6.26	6.31	6.33	5.45	6.25	6.13	6.12	6.24	6.26	6.28	6.27	6.02	6.08	6.3	6.24	6.04	6.14	6.14	6.13	6.05	6.26	6.28	5.83	6.04	5.73	5.56	5.97	6.01	5.73	5.83	5.96	6.06	6.15	6.05
GEN1	4.35	4.65	4.65	4.71	4.39	4.58	4.63	4.54	4.84	4.87	4.76	4.58	4.68	4.65	4.58	4.72	4.7	4.75	4.73	4.83	4.57	4.63	4.58	4.49	4.67	4.85	4.95	4.48	4.54	4.25	4.5	4.13	4.57	4.63	4.44	4.17	4.48	4.56	4.23	4.12	4.37
MSGN1	3.57	3.99	3.87	3.88	3.83	3.99	3.8	4.03	3.93	3.95	3.93	3.96	3.78	3.84	3.65	3.85	3.99	3.64	3.71	3.89	4.35	3.78	3.76	3.86	3.8	3.91	3.8	3.89	3.72	3.85	3.78	3.62	3.85	3.85	3.78	3.87	3.83	3.77	3.79	3.82	3.84
KCNS3	5.7	5.89	6.56	6.03	6.37	6.52	6.78	5.87	5.88	6.1	5.85	6.01	5.94	6.18	5.25	6.31	6.36	6.29	6.11	5.89	6.46	6.66	5.86	6.42	6	6.32	6.66	5.98	6.87	6.22	6.11	6.61	6.25	6.6	6.4	6.15	6.76	6.43	6.12	7.04	6.32
RDH14	6.52	6.55	6.7	6.56	6.7	6.85	6.74	6.57	6.64	6.58	6.68	6.73	6.61	6.76	6.43	6.68	6.47	6.59	6.76	6.59	6.63	6.61	6.39	6.66	6.8	6.58	6.8	6.46	6.73	7.16	6.87	7.35	6.97	6.92	7	7.02	7.37	7.13	6.87	7.13	6.76
NT5C1B	3.8	3.69	3.7	3.7	3.89	4.06	3.62	3.91	3.83	3.8	3.7	3.79	3.72	3.94	3.91	3.68	4.02	3.84	3.49	4.1	4.16	4.03	3.66	3.9	3.95	3.77	3.7	3.59	3.97	3.64	3.76	3.82	3.83	3.77	3.8	3.72	3.79	3.84	3.97	3.82	3.78
OSR1	4.76	4.23	4.22	4.13	3.9	4.69	4.31	4.5	4.3	4.19	3.91	4.49	4	4.87	3.98	4.13	3.97	4.45	4.37	4.02	3.9	4.12	4.04	4.59	4.39	4	4.7	4.42	5.03	5.68	5.39	6.23	5.5	5.08	5.08	6.28	5.45	5.15	5.26	6.19	4.6
TTC32	5.66	5.98	5.83	5.53	6	5.85	5.87	5.89	5.82	5.84	5.9	6.51	5.94	5.92	5.77	5.72	5.99	5.82	6.66	5.66	5.75	5.69	6	5.91	5.66	5.89	5.81	5.95	5.9	7.03	6.54	6.5	6.54	6.81	7.24	7.01	6.39	7.15	6.54	6.93	6.46
WDR35	5.21	5.46	5.53	5.56	5.38	5.64	5.54	5.37	5.3	5.31	5.51	5.4	5.39	5.66	5.16	5.4	5.19	5.57	5.57	5.35	5.58	5.27	5.43	5.62	5.36	5.49	5.49	5.4	5.55	5.72	5.41	6.06	5.98	5.82	5.65	5.66	5.63	5.65	5.44	5.9	5.53
MATN3	4.31	3.93	4.2	4.13	4.19	4.12	4.3	3.9	3.68	3.96	3.66	3.67	3.97	4.05	3.77	4.05	4.13	4.1	3.84	3.91	3.98	3.72	3.75	3.99	3.93	3.99	3.91	3.95	4.25	3.99	3.61	4.18	3.87	3.74	3.89	3.85	4.24	3.97	3.73	3.87	3.85
PUM2	6.3	6.76	6.48	6.62	7.12	6.74	6.76	7.07	6.79	7.18	6.91	6.86	6.9	6.78	6.91	7.17	7.35	7	6.86	6.66	6.68	6.77	6.86	6.82	5.9	6.97	6.52	6.95	6.8	7.25	7.19	6.56	6.59	6.5	6.82	7.24	6.56	6.53	7.32	6.83	7.15
RHOB	8.59	7.27	6.88	7.55	7.28	7.32	7.29	7.12	7.27	6.79	7.52	7.33	6.88	7.08	6.88	7.13	6.98	7.19	7.73	6.83	7.15	6.8	7.2	7.28	7.25	7.18	7.29	7.41	7.25	8.49	8.64	8.37	8.08	8.52	8.07	9.54	8.88	8.19	8.57	8.12	7.32
HS1BP3	4.12	4.28	4.51	4.45	4.39	4.88	4.59	4.65	4.57	4.42	4.44	4.63	4.46	4.63	4.68	4.45	4.33	4.57	4.61	4.47	4.61	4.56	4.14	4.49	4.77	4.38	4.7	4.37	4.42	4.38	4.53	4.87	4.59	4.45	4.24	4.67	4.46	4.53	4.41	4.27	4.52
GDF7	4.38	4.66	4.75	4.78	4.68	4.67	4.59	4.59	4.45	4.68	4.47	4.8	4.71	4.74	4.66	4.55	4.85	4.55	4.87	4.77	4.62	4.69	4.83	4.89	4.57	4.8	4.75	4.72	4.67	4.73	4.68	4.67	4.49	4.53	4.87	4.89	4.45	4.63	4.84	4.3	4.84
APOB	4.24	4	4.24	4.16	4.19	4.19	4.18	4.27	4.05	3.93	4.1	4.18	3.99	4.33	3.88	3.95	4.09	4.04	4.13	3.81	3.98	4.04	3.94	4.2	4.12	4.22	4.29	3.92	3.84	4.02	4.33	4.57	4.22	4.08	4.12	4.31	4.38	4.22	4.27	4.94	4.07
KLHL29	6	5.92	6.58	6.49	6.63	6.65	6.61	6.49	6.06	6.44	6.49	6.49	6.35	6.42	6.17	6.4	6.67	6.29	6.6	5.96	6.66	6.21	5.82	6.62	6.24	6.71	6.53	6.24	6.7	6.73	6.77	7.13	7.25	7.41	6.66	6.86	7.39	6.8	6.78	6.67	6.83
ATAD2B	5.54	5.34	5.27	5.24	5.1	5.34	5.32	5.31	5.31	5.23	5.52	5.2	5.33	5.2	5.12	5.42	5.09	5.37	5.28	5.19	5.19	5.28	5.4	5.1	5.31	5.31	5.29	5.26	5.46	5.34	5.37	5.23	5.19	5.16	5.2	5.39	5.21	5.12	5.18	5.6	5.24
UBXN2A	4.99	5.12	5.5	5.5	5.64	5.31	5.67	5.59	5.69	5.44	5.45	5.58	5.57	5.56	5.67	5.61	5.41	5.51	5.51	5.4	5.72	5.59	5.29	5.59	5.46	5.47	5.53	5.48	5.59	5.84	5.54	5.93	5.59	5.79	5.78	5.79	5.88	5.72	5.49	6.02	5.66
MFSD2B	4.05	3.95	3.82	3.95	3.81	4.32	3.9	3.9	3.82	3.85	3.9	3.87	3.97	4.02	3.99	3.89	3.89	4.07	3.77	3.7	3.76	3.88	3.88	4.07	3.81	4.22	3.94	4.06	3.93	3.98	3.91	3.92	3.99	3.84	3.94	3.93	3.98	3.83	3.78	3.94	3.96
FKBP1B	6.54	6.32	6.29	6.42	6.13	6.4	6.63	6.39	6.51	6.15	6	6.38	5.96	6.72	6.53	6.25	6.42	6.17	6.2	6.38	6.26	6.16	6.32	6.43	6.72	6.16	6.43	6.13	5.94	6.29	6.22	6.16	6.24	6.36	5.98	6.08	6.17	6.05	6.15	6.46	6.12
TP53I3	7.28	7.41	6.74	7.08	6.9	6.95	6.74	6.82	6.81	7.03	6.77	6.76	7.08	6.71	7.21	7.03	6.77	7.25	7.07	7.04	7.1	6.94	7.28	6.95	7.04	6.86	6.79	7.12	6.78	6.78	6.49	5.46	6.31	6.55	6.66	6.18	6.69	6.67	6.37	6.05	6.81
PFN4	4.61	4.5	4.18	4.28	4.44	4.41	4.12	4.27	4.43	4.4	4.43	4.22	4.35	4.25	4.23	4.4	4.25	4.49	4.37	4.34	4.42	4.54	4.39	4.24	4.38	4.21	4.1	4.48	4.4	4.57	4.23	4.2	4.32	4.48	4.3	4.33	4.37	4.41	4.32	4.45	4.42
ITSN2	5.45	5.46	5.71	5.83	5.89	5.51	5.72	5.71	5.79	5.95	5.56	5.76	5.94	5.72	5.82	5.85	5.77	5.91	5.7	5.86	5.75	5.81	5.49	5.51	5.2	5.82	5.75	5.9	5.6	5.84	6.11	5.64	5.78	5.72	5.7	5.99	5.53	5.7	5.95	6.09	5.93
NCOA1	4.37	4.44	4.2	4.3	4.08	4.22	4.32	4.39	4.3	4.13	4.49	4.24	4.37	4.23	3.95	4.24	4.17	4.23	4.23	4.59	4.1	4.43	4.27	4.23	4.18	4.07	4.28	3.92	4.21	4.15	4.3	4.54	4.41	4.28	4.2	4.36	4.34	4.32	4.25	4.57	4.39
PTRHD1	7.16	6.87	6.67	6.71	6.62	6.83	6.66	6.85	6.97	6.63	6.66	6.72	6.45	6.84	6.97	6.8	6.83	6.65	6.61	6.91	6.9	6.94	6.8	6.7	7.04	6.65	6.78	6.86	6.71	6.74	6.58	6.49	6.47	6.68	6.81	6.12	6.5	6.67	6.53	6.39	6.62
CENPO	4.38	4.51	4.28	4.44	4.29	4.42	4.42	4.44	4.67	4.49	4.54	4.53	4.46	4.17	4.57	4.39	4.44	4.58	4.38	4.61	4.68	4.6	4.15	4.13	4.34	4.4	4.41	4.3	4.25	3.9	3.99	4.21	4.11	4.05	4.12	4.07	4.12	4.14	4.2	3.99	4.2
ADCY3	8	8.24	8.27	8.33	8.03	8.21	8.37	8.32	8.56	8.43	8.06	8.57	8.1	8.36	8.95	8.52	8.36	8.38	8.16	8.64	8.24	8.43	8.14	8.01	8.75	8.26	8.29	8.21	7.85	7.95	8.1	8.41	8.68	8.71	8.93	8.14	8.7	8.84	8.05	8.01	8.53
DNAJC27	4.67	4.86	4.66	4.87	5.1	4.88	4.99	5.26	5.11	5.26	5.11	5.05	5.25	4.95	5.09	5.32	5.31	5.19	5.11	5.03	5.22	5.1	4.94	5.01	4.58	5.07	4.88	5.07	5.12	5.39	5.3	5.02	5.72	4.88	5.4	5.9	5.1	5.27	5.43	5.61	5.42
EFR3B	3.85	3.66	3.8	3.83	3.7	3.84	3.7	3.82	4.07	3.72	3.94	3.91	3.76	3.73	3.97	3.82	3.76	3.94	3.7	3.82	3.71	3.86	3.87	3.84	3.87	3.68	4.33	3.71	3.71	3.7	3.63	3.85	3.87	3.69	3.72	3.77	3.6	3.85	3.88	3.67	3.59
POMC	5.26	5.9	5.32	5.45	4.98	5.62	4.99	5.64	5.8	5.38	5.24	5.8	5.79	5.48	5.6	5	5.16	5.2	5.17	5.53	5.21	5.74	5.75	5.64	6.03	4.85	5.32	5.36	5.18	5.43	5.22	4.66	4.98	5.18	4.88	5.08	4.53	5.04	5.26	4.69	4.63
DNMT3A	6.08	5.75	5.51	5.47	5.6	5.89	5.41	5.79	5.74	5.54	5.43	5.54	5.68	5.72	5.71	5.62	5.66	5.71	5.78	5.55	5.75	5.72	5.71	5.74	5.82	5.53	5.91	5.69	5.51	6.34	6.03	6.45	5.97	5.62	5.86	6.39	5.8	5.67	6.09	6.2	5.71
DTNB	4.71	4.23	4.26	4.54	4.33	4.22	4.73	4.44	4.57	4.27	4.44	4.39	4.56	4.59	4.6	4.18	4.24	4.47	4.36	4.55	4.29	4.45	4.2	4.55	4.76	4.29	4.56	4.22	4.28	4.13	4.35	4.36	4.32	4.38	4.16	4.13	4.17	4.21	4.02	4.29	4.22
ASXL2	7.31	7.35	7.6	7.43	7.46	7.59	7.49	7.68	7.5	7.56	7.59	7.37	7.66	7.54	7.55	7.54	7.66	7.56	7.65	7.64	7.68	7.58	7.42	7.46	7.53	7.56	7.65	7.61	7.39	6.84	7.21	7.15	7.22	7.12	7.2	6.91	7.27	7.32	7.11	7	7.47
KIF3C	5.6	5.55	5.57	5.3	5.67	5.59	5.4	5.44	5.36	5.48	5.24	5.45	5.31	5.65	5.11	5.5	5.58	5.29	5.73	5.4	5.6	5.24	5.53	5.81	5.85	5.37	5.24	5	5.51	5.45	5.37	5.79	5.56	5.84	5.43	5.56	6.1	5.58	5.3	5.78	5.27
RAB10	9.13	8.9	8.77	8.97	8.7	8.83	8.78	8.77	8.91	8.8	8.75	8.82	8.78	8.81	8.89	8.77	8.79	8.71	8.66	9.05	8.69	8.82	8.9	8.77	8.92	8.78	8.71	8.68	8.66	8.85	8.51	8.47	8.75	8.65	8.38	8.5	8.48	8.49	8.5	8.57	8.44
HADHA	7.29	6.99	7.41	7.16	7.3	7.22	7.24	7.37	7.48	7.28	7.3	7.31	7.41	7.42	7.6	7.3	7.11	7.41	7.26	7.52	7.39	7.38	6.89	7.28	7.67	7.26	7.42	7.28	7.29	7.34	7.36	7.33	7.26	7.09	7.21	7.13	7.29	7.45	7.28	7.31	7.41
HADHB	6.73	6.58	7.16	7.02	7.09	7.04	6.98	7.07	7.13	7	6.97	7.06	7.3	6.98	7.11	7.05	6.8	6.98	6.92	7.28	7.14	7.02	6.57	6.77	7.11	6.98	7.01	6.87	6.89	6.62	6.9	6.95	6.78	6.67	7.16	6.91	6.8	7.22	6.92	6.97	6.98
OTOF	6.95	6.62	6.5	6.5	6.42	6.47	6.38	6.53	6.36	6.58	6.64	6.53	6.57	6.49	6.73	6.32	6.32	6.22	6.4	6.57	6.35	6.4	6.65	6.56	6.42	6.43	6.52	6.43	6.52	6.17	6.54	6.39	6.39	6.31	6.53	6.58	6.49	6.47	6.63	6.35	6.27
CIB4	3.86	3.87	3.8	3.81	3.73	3.89	3.85	3.91	3.78	3.78	3.65	3.85	3.79	3.82	3.82	3.91	3.59	3.68	3.85	3.96	4.06	3.75	3.88	3.84	3.64	3.9	3.85	3.62	3.66	3.87	3.82	4.08	3.98	4.05	3.89	3.99	3.75	3.8	3.75	3.87	4
KCNK3	4.24	4.31	4.11	4.09	4.36	4.66	4.48	4.9	4.51	4.28	4.5	4.3	4.31	4.4	4.44	4.17	4.54	4.27	4.49	4.41	4.79	4.3	4.28	4.39	4.3	4.32	4.59	4.37	4.42	4.33	4.72	4.99	5.46	4.48	4.78	4.56	4.38	4.76	4.64	4.7	4.56
CENPA	4.52	4.41	4.51	4.47	4.42	4.34	4.39	4.49	4.82	4.45	4.47	4.18	4.37	4.45	4.32	4.83	4.27	4.58	4.23	4.63	4.32	4.52	4.19	4.22	4.83	4.51	4.36	4.33	3.75	3.72	3.85	3.77	4.48	4.22	4.07	3.93	4.03	4.15	3.78	4.29	3.93
DPYSL5	3.47	3.75	3.5	3.68	3.68	3.75	3.7	3.76	3.82	3.77	3.73	3.52	3.63	3.72	3.71	3.7	3.7	3.75	3.68	3.59	3.8	3.75	3.71	3.37	3.81	3.73	3.85	3.68	3.76	3.7	3.53	3.79	3.61	3.92	3.76	3.36	3.66	3.72	3.81	3.72	3.45
MAPRE3	4.65	4.34	4.74	4.58	4.35	4.29	4.67	4.56	4.65	4.54	4.31	4.35	4.36	4.62	4.44	4.33	4.48	4.51	4.4	4.53	4.25	4.32	4.42	4.35	4.61	4.3	4.61	4.23	4.31	4.3	4.42	4.48	4.51	4.29	4.51	4.57	4.52	4.66	4.31	4.74	4.45
TMEM214	8.9	9.15	8.98	8.97	8.95	8.99	9.03	8.94	8.91	8.97	9	9.04	8.9	8.94	9.07	8.99	8.86	8.96	9.01	9.01	9.05	8.95	9.08	8.92	8.84	8.89	9	8.78	8.96	8.67	9.11	9.1	9	9.09	8.97	9.17	9.1	9.01	9.1	8.7	9.03
AGBL5	4.14	4.21	4.34	4.32	4.17	4.36	4.41	4.44	4.56	4.26	4.31	4.54	4.5	4.47	4.5	4.41	4.08	4.49	4.33	4.24	4.69	4.27	4.02	4.36	4.52	4.09	4.38	4.51	4.44	4.51	4.45	4.98	4.48	4.25	4.29	4.6	4.57	4.57	4.4	4.66	4.32
OST4	9.83	9.41	9.29	9.22	9.12	9.27	9.14	9.32	9.26	9.09	9.27	9.36	9.06	9.25	9.16	9.15	9.25	9.28	9.11	9.24	9.2	9.26	9.38	9.27	9.18	9.15	9.25	9.13	9.29	9.43	9.15	9.26	9.16	9.04	9.28	9.07	9.41	9.27	9.21	9.18	8.96
EMILIN1	9.85	10.11	9.79	9.56	9.91	9.62	9.5	9.57	9.38	9.71	9.95	9.83	9.4	9.57	9.4	9.53	9.55	9.64	9.64	9.46	10.02	9.62	10.11	9.62	9.85	9.53	9.65	9.53	9.57	9.72	9.95	10.48	10.48	9.65	9.54	10.23	10.05	9.64	9.98	10.41	10.1
KHK	4.08	4.21	4.18	4.21	4.08	4.37	4.56	4.29	4.48	4.16	4.24	4.54	4.32	4.36	4.28	4.24	4.04	4.37	4.18	4.28	4.24	4.49	4.09	4.17	4.83	3.91	4.21	4.33	4.36	4.27	4.14	4.06	4.13	4.18	4.13	4.08	4.23	4.22	3.82	4.36	4.07
CGREF1	5.53	5.28	4.14	4.11	5.27	5.29	5.1	5.07	4.91	4.92	4.63	4.84	4.91	5.11	5.48	5.13	5.04	4.77	5.04	5.49	5.02	5.08	5.51	5.34	4.99	5.11	5.08	5.33	5.08	5.14	5.23	5.42	5.42	4.25	5.26	5.19	5.37	5.07	5.29	4.98	5.21
ABHD1	4.77	4.65	4.67	4.44	4.61	4.76	4.71	4.89	4.71	4.76	4.58	4.57	4.89	4.65	4.91	4.97	4.67	4.83	4.57	4.65	4.6	4.88	4.36	4.84	5.08	4.73	4.82	4.71	4.82	5.14	4.52	4.15	4.43	4.37	4.28	4.52	4.31	4.37	4.47	4.54	4.61
PREB	7.75	7.44	7.49	7.23	7.26	7.33	7.48	7.39	7.46	7.46	7.41	7.38	7.47	7.41	7.65	7.41	7.3	7.31	7.41	7.67	7.43	7.45	7.27	7.32	7.48	7.29	7.38	7.28	7.27	6.58	7.3	7.19	7.78	7.4	7.08	6.77	7.32	7.09	7.19	6.57	7.53
TCF23	4.28	4.05	4.04	4.04	4.21	4.06	4.02	4.06	4.08	4.09	4.39	4.09	4.14	4.01	4.05	3.94	4.27	4.13	3.99	4.19	4.36	4.32	4.48	4.16	4.12	4.09	3.99	4.13	4.17	6.32	4.09	4.52	4.27	5.68	4.37	4.17	4.32	3.81	4.35	4.55	4.02
SLC5A6	5.6	5.39	5.48	5.42	5.16	5.43	5.52	5.36	5.62	5.46	5.47	5.37	5.4	5.49	5.51	5.58	5.27	6.24	5.46	5.8	5.4	5.55	5.38	5.43	5.78	5.37	5.43	5.3	5.33	4.76	5.22	5.43	6.03	5.78	5.15	4.98	5.21	5.21	5.22	4.77	5.25
CAD	6.61	6.57	6.54	6.43	6.33	6.47	6.7	6.54	6.73	6.54	6.55	6.49	6.33	6.65	6.86	6.78	6.32	6.53	6.71	6.92	6.6	6.7	6.44	6.47	6.77	6.44	6.7	6.44	6.55	6.14	6.14	6.4	6.75	6.36	6.03	6.14	6.27	6.26	5.98	5.67	6.42
SLC30A3	5.69	6.06	6.57	6	5.7	6.74	7.04	5.77	6.08	5.91	5.53	6.45	5.61	5.96	5.11	5.98	6.22	6.81	6.51	5.59	6.19	6.45	6.04	5.9	6.58	5.96	6.07	6.32	7.44	5.6	6.61	5.36	6.98	6.38	7.06	6.69	7.08	6.93	6.55	6.4	6.22
DNAJC5G	4.03	3.94	4.11	4.1	4.12	4.03	4.52	3.59	4.09	3.89	3.73	4.05	3.97	4.14	3.84	4.03	4	4.33	4.2	3.87	3.74	4.1	3.92	3.86	3.89	3.94	4.14	3.92	4.35	4.21	4.2	3.76	4.29	3.95	4.3	4.06	3.79	3.99	4.16	4.51	4
TRIM54	5.17	4.87	5.73	5.08	5.11	5.32	5.88	5.17	5.35	5.35	5.07	5.4	5.28	5.19	4.84	5.14	6.19	5.64	5.37	5.11	4.97	5.67	5.05	5.49	5.53	5.25	5.24	5.37	5.75	4.4	5.19	4.11	4.91	5.01	5.66	4.95	4.93	5.53	5.29	4.68	4.77
UCN	6.05	6.13	6.37	6.29	6.3	6.4	6.41	6.45	6.66	6.53	6.25	6.26	6.47	6.34	6.65	6.48	6.77	6.46	6.19	6.27	6.36	6.71	6.06	6.38	6.36	6.33	6.4	6.31	6.43	6.14	6.13	4.99	5.94	5.93	6.18	6.01	5.52	5.83	6.09	5.83	6.23
MPV17	8.93	8.53	8.47	8.47	8.42	8.35	8.34	8.38	8.29	8.32	8.37	8.36	8.43	8.52	8.63	8.46	8.28	8.28	8.23	8.59	8.49	8.45	8.47	8.26	8.49	8.31	8.46	8.23	8.37	7.79	8.08	7.78	8.22	8.18	8.37	7.9	8.05	8.23	8.04	7.67	8.14
GTF3C2	7.81	7.7	7.35	7.32	7.49	7.59	7.53	7.34	7.53	7.55	7.5	7.43	7.48	7.56	7.69	7.51	7.44	7.54	7.53	7.57	7.59	7.46	7.55	7.4	7.8	7.55	7.64	7.55	7.56	7.15	7.16	7.56	7.5	7.3	7.19	7.08	7.39	7.21	7.09	7.45	7.43
SNX17	9.11	8.69	8.5	8.42	8.4	8.54	8.38	8.49	8.44	8.5	8.29	8.45	8.4	8.47	8.67	8.54	8.51	8.29	8.33	8.55	8.46	8.47	8.72	8.45	8.74	8.35	8.52	8.52	8.41	8.2	8.26	8.43	8.46	8.24	8.39	8.37	8.46	8.3	8.27	8.24	8.27
PPM1G	6.55	6.52	6.58	6.43	6.35	6.51	6.63	6.5	6.74	6.54	6.64	6.51	6.52	6.54	6.69	6.64	6.48	6.45	6.66	6.66	6.59	6.66	6.51	6.58	6.72	6.35	6.6	6.6	6.44	6.67	6.59	6.73	6.73	6.7	6.26	6.58	6.74	6.57	6.33	6.39	6.5
NRBP1	7.05	6.67	6.98	6.84	6.69	6.81	6.86	7	7.11	6.77	6.75	7	6.71	6.95	7.02	6.95	6.73	6.96	6.72	7.01	6.97	6.92	6.69	6.88	7.01	6.62	6.91	6.91	6.81	6.73	6.58	6.92	6.8	6.67	6.49	6.75	6.71	6.61	6.73	6.86	6.83
KRTCAP3	4.3	4.23	4.41	4.27	4.1	4.42	4.28	4.32	4.26	4	4.26	4.26	4.24	4.33	4.1	4.17	4.24	4.29	3.92	4.29	4.09	4.19	4.08	4.13	4.52	4.14	4.22	4.26	4.39	3.99	4.1	4.03	3.93	3.73	3.95	3.94	3.72	4	4.04	3.75	4.16
IFT172	7.35	7.36	6.93	6.78	7.58	7.45	7.37	7.54	7.47	7.54	7.3	7.43	7.28	7.39	7.44	7.48	7.48	7.53	7.48	7.55	7.55	7.53	7.44	7.5	7.33	7.35	7.51	7.15	7.54	7.68	7.17	6.85	7.15	6.71	7.31	7.56	7.05	7.12	7.36	7.1	7.66
FNDC4	5.32	5.49	5.57	5.34	5.23	5.4	5.66	5.59	5.49	5.49	5.69	5.61	5.42	5.47	5.56	5.08	5.27	5.41	5.54	5.16	5.55	5.41	5.45	5.7	5.54	5.32	5.58	5.25	5.22	4.79	5.78	5.87	6.12	5.85	5.6	5.64	5.71	5.87	5.9	5.35	5.67
GCKR	3.98	4	3.99	4.01	3.87	3.9	4.05	4.05	4.09	3.93	4.01	4.11	4.01	4.11	4.04	3.86	3.92	4.01	3.98	3.88	3.92	4.04	3.97	4.09	4.16	3.88	4.03	3.92	3.8	3.71	4.18	3.89	4.04	3.94	3.81	3.76	3.75	3.89	4.13	3.73	3.93
C2orf16	3.8	3.9	3.78	3.87	3.64	4	3.76	3.82	4	4	3.98	3.86	3.87	3.98	3.72	3.73	3.66	3.89	3.99	3.82	4.21	3.96	3.76	3.79	3.78	3.86	3.97	3.87	3.82	3.78	3.87	3.77	4.09	3.72	3.97	3.83	3.56	3.98	3.94	3.65	3.76
ZNF512	5.82	5.72	5.86	5.76	5.81	5.79	5.74	5.77	5.79	5.58	5.77	5.75	5.56	5.8	5.53	5.85	5.72	5.85	5.85	5.69	5.76	5.92	5.81	5.7	5.97	5.94	5.91	5.81	6.21	6.03	5.72	5.75	5.85	5.8	5.52	6.15	5.83	5.7	5.69	6.5	5.62
CCDC121	4.91	4.88	5.1	5.08	5.02	5.16	4.97	5.17	5.15	4.89	5.05	5.08	4.84	5.18	4.82	5.1	5.06	5.21	5.15	4.84	5.07	5.14	4.96	4.98	5.21	5.17	5.14	4.84	5.48	5.72	4.6	5.26	5.24	5.12	5.28	4.93	5.18	5.09	4.57	5.55	5.07
GPN1	7.97	7.9	7.84	7.75	7.75	7.76	7.82	7.95	7.84	7.91	7.84	7.76	7.91	7.94	7.86	7.81	7.82	7.89	7.84	7.88	7.79	7.79	7.76	7.8	7.76	7.85	7.82	7.88	7.7	7.64	7.66	7.84	7.88	7.75	7.61	7.28	7.6	7.66	7.51	7.69	7.78
SUPT7L	7.62	7.52	7.75	7.84	7.79	7.88	7.74	7.71	7.65	7.76	7.83	7.73	7.96	7.69	7.69	7.59	7.56	7.71	7.74	7.86	7.9	7.8	7.66	7.7	7.79	7.79	7.84	7.75	7.72	7.37	7.52	7.45	7.58	7.65	7.72	7.42	7.68	7.71	7.38	7.44	7.59
SLC4A1AP	6.96	6.96	6.94	6.97	6.73	6.96	6.95	7.02	7.03	6.95	6.92	6.99	7	7.13	6.9	6.96	6.87	7.08	6.87	6.96	6.91	6.91	7.04	6.88	7.08	6.82	6.97	7.06	6.82	6.76	6.72	6.94	6.88	7.02	6.73	6.56	6.91	6.73	6.75	6.97	6.73
MRPL33	8.07	8.06	8.05	8.11	8.02	8.1	7.99	8.07	7.99	7.8	7.98	8.18	7.9	8.07	7.85	7.87	7.89	8.07	8.07	7.84	7.94	7.94	8.15	8.12	7.99	8.01	8.11	8.04	8.13	8.68	8.23	8.78	8.46	8.65	8.33	8.54	8.55	8.2	8.33	8.73	8.07
RBKS	6.28	5.86	5.95	5.8	5.68	6.15	5.81	5.88	6.16	5.91	5.86	5.82	6.01	6	5.94	5.74	6.08	5.88	5.81	5.93	5.71	5.95	5.92	5.76	6.33	5.48	6	5.95	5.66	6.2	6.38	5.7	6.02	5.83	5.91	6.69	5.84	5.94	6.39	6.1	5.74
FOSL2	6.94	7.39	6.66	7.05	7.07	6.35	6.56	6.75	6.75	6.97	7.1	6.9	6.93	6.51	6.97	7.27	7.11	6.62	6.92	6.4	6.44	6.93	7.48	6.66	5.89	6.56	6.13	7.04	6.14	7.33	8.14	6.83	7.53	7.48	6.9	8.67	6.98	6.58	8.27	7.48	7.76
PLB1	7.19	6.73	6.37	6.5	6.77	6.43	6.53	6.57	6.33	6.36	6.68	6.15	7.18	6.67	6.7	6.34	6.92	6.53	6.68	6.21	6.46	6.77	6.8	6.98	6.48	6.69	6.68	6.8	6.28	5.92	6.47	5.27	5.62	6.03	6.62	5.81	6.07	6.55	6.41	5.27	6.19
PPP1CB	7.74	7.74	8.15	8.17	8.42	8.29	8.27	8.14	8.15	8.08	8.11	8.37	8.13	8.29	7.68	7.99	7.85	8.14	8.32	7.99	8.14	8.03	7.74	8.29	8.15	8.23	8.17	7.91	8.18	9.14	8.73	9.23	8.57	8.88	8.81	9.16	9.07	8.95	8.73	9.32	8.46
SPDYA	3.92	3.76	3.85	3.86	3.8	3.78	3.89	4.02	3.81	3.88	3.7	3.81	3.44	3.82	3.67	3.85	3.82	3.83	3.85	3.78	3.79	3.78	3.98	3.73	3.68	3.69	3.7	3.82	3.59	4.11	4	3.9	3.7	4.31	3.81	3.8	3.78	3.73	3.66	3.84	3.84
TRMT61B	4.43	4.47	4.7	4.37	4.28	4.47	4.63	4.69	4.57	4.49	4.59	4.22	4.45	4.57	4.55	4.43	4.44	4.68	4.47	4.5	4.34	4.64	4.22	4.35	4.42	4.46	4.64	4.29	4.57	4.38	4.31	4.66	4.67	4.74	4.28	4.06	4.42	4.48	4.28	4.41	4.47
WDR43	5.92	5.87	4.49	4.24	5.87	6.03	5.79	5.92	5.58	5.58	5.84	5.86	5.56	5.71	6.09	5.9	5.73	5.87	5.89	6.14	5.95	5.93	5.79	5.76	5.49	5.6	5.94	5.66	6.02	6.2	5.88	6.43	6.6	5	5.83	5.88	6.08	5.96	6.09	6.43	5.7
CLIP4	7.33	6.74	7.39	7.24	7.07	7.3	7.15	7.65	7.56	7.07	7	7.45	7.09	7.52	7.7	7.08	6.99	7.05	6.85	7.56	7.28	7.43	6.84	7.01	7.43	7.13	7.41	7.14	6.9	6.96	7.3	7.16	6.91	7.19	6.9	7.17	7.33	7.16	7.4	7.15	7.3
ALK	5.69	4.67	4.59	4.82	4.31	3.76	4.7	5.77	5.57	5.13	5	3.99	4.81	4.35	5.5	4.63	5.05	4.55	3.96	6.08	5.28	5.27	4.8	4.3	5.47	4.25	5.06	4.71	5.05	3.65	4.13	3.75	3.88	4.4	4.08	3.57	4.15	4.42	4.18	3.68	3.9
YPEL5	8.05	7.72	7.91	7.84	7.81	7.94	7.89	7.9	7.94	7.54	7.7	7.89	7.74	7.96	7.64	7.66	7.69	7.83	7.9	7.61	7.77	7.72	7.7	7.81	7.81	7.77	7.94	7.74	7.95	8.17	7.96	8.23	7.96	8.02	8.04	8.31	8.14	8.07	7.98	8.51	7.83
LBH	7.02	6.52	6.69	6.63	6.94	6.92	6.72	6.7	6.45	6.38	6.86	6.95	6.64	6.7	5.77	6.46	6.88	7.09	7.05	6.01	6.4	6.38	6.49	7.07	6.72	7.02	6.72	6.77	7.34	6.28	6.45	7.88	6.59	6.99	6.75	6.78	7.34	6.72	6.46	7.25	6.77
LCLAT1	4.02	4.18	4.84	4.11	4.3	4.51	4.34	4.56	4.34	4.35	4.35	4.29	4.35	4.27	4.08	4.18	4.2	4.44	4.23	4.21	4.74	4.22	4.14	4.2	4.35	4.24	4.08	3.98	4.29	4.41	4.01	4.35	4.18	3.89	4.09	4.25	4.35	4.34	4.06	4.76	4.27
CAPN13	4.03	4.07	4.08	4.17	4.09	3.97	4.2	3.87	3.8	3.93	4.11	4.01	3.92	3.99	3.91	3.83	4.02	4.05	3.79	4.03	3.82	3.88	4.06	3.94	4.27	3.87	3.64	4.22	4.01	3.89	4.01	3.93	3.96	4.27	3.63	4.07	3.93	3.97	3.94	4.06	3.96
GALNT14	7.33	6.02	5.9	5.41	5.65	6.08	5.82	5.88	6.02	5.47	6.39	5.89	5.73	6.06	5.82	5.31	5.51	6.35	5.5	5.31	5.73	5.28	5.89	5.16	6.12	5.76	5.45	5.55	5.22	4.84	5.32	5.25	5.45	5.33	5.78	5.03	5.15	5.9	5.35	5.23	5.44
CAPN14	3.95	4.13	4.21	3.93	4.22	3.98	3.97	4.16	3.93	3.87	3.75	4.06	3.99	3.73	3.94	3.84	3.92	4.06	4.03	3.99	3.63	3.97	4.05	3.82	4.2	4.16	3.99	4.08	3.78	3.81	3.93	3.92	3.83	3.89	3.79	3.85	4.01	3.99	3.84	3.92	4.01
EHD3	5.67	5.64	5.93	6.03	5.96	5.85	6.3	5.97	6.04	5.62	6.01	6.2	5.77	5.78	5.41	5.53	5.97	5.98	6.17	5.6	5.87	5.93	5.45	5.97	6	5.88	5.97	5.94	6.02	5.37	5.83	6.19	6.5	5.74	6.11	6.14	5.88	6.15	5.99	6.26	5.7
XDH	3.77	3.77	4.02	3.87	3.71	3.91	3.83	3.84	3.67	3.94	3.95	4.2	3.92	4.03	4.04	3.63	3.81	3.88	3.86	3.82	3.71	3.8	3.85	3.73	3.89	3.89	3.96	3.76	3.86	3.59	4.19	3.71	3.62	3.99	3.85	3.66	3.95	3.75	4.17	3.71	3.74
SRD5A2	4.1	3.83	3.92	3.73	3.94	4.03	3.8	3.73	3.91	3.87	3.99	4.09	3.71	4.03	3.96	3.89	3.88	3.89	3.87	3.93	4.37	4.08	3.96	3.82	3.9	3.93	3.9	3.89	3.85	4.04	3.97	3.71	4.01	3.69	4.25	3.98	4.1	4.07	4.09	3.99	4
MEMO1	3.65	3.86	4.33	4.3	4.23	4.22	4.2	3.98	4.21	4.13	4.07	4.08	4.33	4.13	4.18	4.13	3.99	4.29	4.03	4.22	3.97	4.08	3.96	3.92	3.96	3.91	4.23	4.2	4.07	3.93	4.18	4.22	4.26	4.15	4.1	3.93	3.96	4.15	4.04	4.35	4.26
DPY30	7.97	7.79	7.91	7.92	7.92	7.97	7.82	7.9	7.83	7.85	7.82	7.81	8.01	7.85	7.83	7.82	7.81	7.78	7.76	7.81	7.83	7.85	7.77	7.91	7.85	7.82	7.83	7.91	7.66	8	7.65	7.68	7.6	7.9	7.67	7.46	7.75	7.75	7.75	7.74	7.8
SPAST	5.57	5.42	5.69	5.53	5.58	5.67	5.57	5.51	5.72	5.46	5.59	5.55	5.5	5.74	5.44	5.52	5.17	5.51	5.57	5.7	5.64	5.44	5.4	5.41	5.91	5.36	5.62	5.64	5.6	5.29	5.11	5.61	5.15	5.52	5.3	4.94	5.46	5.5	5.09	5.42	5.52
SLC30A6	4.3	4.33	4.38	4.38	4.37	4.17	4.38	4.17	4.13	4.27	4.37	4.32	4.26	4.37	4.47	4.28	4.16	4.16	4.33	4.41	4.27	4.29	4.01	4.16	4.45	4.29	4.3	4.15	4.33	3.86	4.22	4.28	4.37	4.33	4.38	4.17	4.22	4.26	4.06	4.15	4.28
NLRC4	7.35	7.5	6.72	6.81	6.92	6.89	6.49	6.81	6.99	6.86	7.18	6.55	7.09	6.68	7.04	6.97	7.09	7.06	6.41	6.8	6.59	6.71	7.42	6.41	7.02	6.77	6.88	7.07	6.2	5.42	6.15	5.24	5.32	6.02	5.95	4.35	5.47	5.9	6.12	4.5	5.97
YIPF4	5.78	5.37	5.54	5.39	5.65	5.47	5.47	5.7	5.66	5.49	5.65	5.49	5.54	5.53	5.45	5.63	5.56	5.65	5.41	5.61	5.71	5.56	5.55	5.52	5.53	5.61	5.51	5.57	5.63	5.45	5.39	5.56	5.32	5.69	5.43	5.26	5.76	5.51	5.62	5.76	5.53
BIRC6	5.82	5.71	5.84	5.79	5.59	5.85	5.63	5.73	5.68	5.69	5.79	5.78	5.6	5.76	5.66	5.68	5.95	5.75	5.61	5.81	5.74	5.76	5.83	5.72	5.64	5.75	5.76	5.63	5.81	5.8	5.83	5.94	5.93	5.61	5.81	6.17	5.79	5.76	5.96	6	5.68
TTC27	6.6	6.8	6.68	6.53	6.63	6.73	6.72	6.8	6.96	6.73	6.85	6.75	6.68	6.89	6.79	6.78	6.79	6.88	6.81	6.73	6.93	6.84	6.83	6.83	7.02	6.82	6.85	6.89	6.79	7.07	6.48	6.92	7.18	6.92	6.72	6.55	6.66	6.72	6.66	7.13	6.85
LTBP1	7.65	7.6	7.98	8.16	8.42	8.21	8.31	7.86	7.77	7.73	8.13	8.32	7.8	8.08	7.04	7.7	8.12	8.44	7.86	7.17	8.01	7.8	7.5	8.43	7.6	8.28	8.21	7.88	8.42	8.19	8.19	8.95	8.15	8.12	8.42	8.5	8.98	8.53	8.19	8.62	8.26
RASGRP3	6.35	6.16	4.44	4.52	5.9	6.19	6.01	6.36	6.36	6.22	6.03	6.02	6	6.07	6.36	6.05	6.13	6.14	5.86	6.24	6.21	6.12	6.19	5.85	6.46	5.84	5.99	5.95	5.97	4.32	5.44	4.14	5.01	4.67	5.15	4.59	4.62	5.11	5.6	5.05	5.73
FAM98A	5.85	5.63	5.67	5.7	5.47	5.66	5.66	5.56	5.61	5.42	5.61	5.73	5.29	5.74	5.54	5.51	5.42	5.56	5.57	5.56	5.47	5.47	5.57	5.68	5.72	5.64	5.67	5.35	5.75	5.24	5.6	6	5.59	5.88	5.66	5.6	5.76	5.59	5.57	5.93	5.19
CRIM1	3.69	3.91	4.06	3.77	3.73	3.95	3.92	4.14	4	3.84	3.89	3.73	3.84	3.7	4.14	3.71	3.45	3.68	3.72	3.75	4.53	3.98	3.69	3.72	3.7	3.71	3.91	3.68	4.36	3.76	3.88	3.9	3.83	3.71	3.79	3.89	3.87	3.8	3.88	4.13	3.83
FEZ2	7.79	7.46	7.54	7.36	7.45	7.61	7.51	7.72	7.66	7.49	7.32	7.49	7.41	7.72	7.54	7.5	7.53	7.58	7.3	7.53	7.64	7.61	7.46	7.56	7.54	7.46	7.59	7.5	7.54	7.12	7.25	7.5	7.07	7.58	7.53	6.91	7.47	7.4	7.3	7.71	7.28
VIT	4.07	4.33	3.6	3.83	3.97	3.88	3.81	3.78	3.68	3.99	3.9	3.93	3.96	3.57	3.76	6.58	3.91	3.87	3.81	3.92	3.88	3.51	4.36	3.87	3.82	5.54	3.67	3.94	3.68	6.61	6.26	6.27	6.49	6.32	7.06	6.99	7.86	7.22	6.19	6.14	6.07
STRN	5.24	5.42	5.44	5.4	5.29	5.51	5.28	5.48	5.16	5.16	5.37	5.31	5.24	5.39	5.06	5.02	5.26	5.36	5.2	5.27	5.28	5.12	5.4	5.37	5.47	5.39	5.35	5.16	5.25	5.67	4.83	5.76	5.49	5.66	5.57	5.22	5.69	5.66	4.88	6.17	5.56
HEATR5B	5.73	5.43	5.23	5.36	5.24	5.39	5.44	5.32	5.31	5.34	5.26	5.27	5.23	5.36	5.26	5.42	5.31	5.36	5.38	5.29	5.23	5.21	5.43	5.29	5.33	5.27	5.43	5.23	5.31	4.98	5.1	5.26	4.83	5.03	4.97	5.13	5.19	5.19	5.01	5.29	5.19
EIF2AK2	7.56	8.03	8.13	8.02	8.11	7.94	8.17	7.89	7.97	8.23	8.13	8.3	8.21	8	7.93	8.31	8.53	8.02	8.26	7.96	7.97	8.16	7.82	7.83	7.52	7.95	8	8.07	7.94	8.19	7.95	7.67	7.88	7.88	8.04	7.95	7.91	8.17	7.95	7.71	7.99
SULT6B1	3.7	3.83	3.86	3.7	3.6	3.8	3.62	3.72	3.91	3.77	3.22	3.79	3.41	3.9	3.72	3.94	3.97	3.87	3.94	3.64	3.67	3.73	3.72	3.9	3.51	3.69	3.66	3.73	4.01	7.42	4.05	5.52	4.09	5.43	3.74	3.83	3.85	3.71	3.82	3.83	3.93
CEBPZ	6.61	6.8	6.76	6.7	6.67	6.63	6.67	6.6	6.74	6.79	6.66	6.72	6.89	6.68	6.61	6.66	6.86	6.76	6.76	6.66	6.79	6.69	6.77	6.7	6.72	6.71	6.69	6.71	6.68	7.35	6.96	7.12	7.14	7.11	6.77	7.04	6.73	6.73	6.94	7.18	6.78
PRKD3	5.67	5.85	6.16	5.83	5.98	6.03	6.15	6.14	6.13	5.98	6.04	5.99	6.11	6.13	5.82	6	6.01	6.2	6.06	5.78	6.15	6.16	6.01	6.06	6.01	6.08	6.06	6.02	6.28	6.36	6.14	6.32	6.08	6.29	6.26	6.29	6.21	6.23	6.07	6.51	6.15
QPCT	5.43	5.75	5.89	5.57	5.45	5.47	5.76	6	5.85	5.72	6	5.61	5.89	5.71	6	5.9	5.74	5.68	5.63	5.66	5.99	6.04	5.81	5.61	6.05	5.63	5.78	5.68	5.63	4.45	5.32	4.54	5.07	5.72	5.06	4.54	4.96	5.13	5.21	4.28	5.44
CDC42EP3	4.17	4.11	4.82	4.71	4.62	4.27	4.59	4.67	4.59	4.51	4.53	4.36	4.68	4.6	4.51	4.44	4.55	4.64	4.65	4.51	4.5	4.47	4.01	4.62	4.46	4.47	4.55	4.27	4.55	4.79	4.31	5.28	5.11	4.83	4.61	4.71	4.96	4.72	4.39	4.98	4.48
CYP1B1	8.85	9.52	8.54	8.37	8.52	8.07	8.32	8.3	8.29	8.41	9.27	8.34	8.92	8.22	8.64	9.01	8.5	8.1	8.34	8.39	8.33	8.19	9.44	7.76	7.7	8.69	8.01	7.89	8.2	8.39	9.05	8.6	9.3	9.4	9.17	9.02	8.58	9.19	9.07	7.75	8.74
ATL2	6.99	6.8	6.8	6.86	6.79	6.93	6.75	6.68	7.06	6.73	6.77	6.74	6.53	6.78	6.34	6.84	6.64	6.83	6.78	6.76	6.62	6.6	6.84	6.83	6.87	6.64	6.79	6.68	6.71	7.71	7.07	6.89	7.12	6.91	6.63	7.27	6.82	6.78	7.08	7.88	6.67
GALM	7.34	6.72	7.25	7.03	6.78	7.25	6.86	7.03	7.09	7.05	6.82	7	7.08	7.19	7.51	6.94	6.99	7.2	6.84	7.09	6.96	6.97	6.69	6.56	7.21	6.91	6.89	6.78	6.64	6.15	6.47	5.76	6.13	6.15	6.62	6.58	6.18	6.33	6.43	6.65	6.8
SRSF7	6.16	5.83	6.21	5.95	6.11	6.22	6.12	6.14	6.22	5.73	5.94	5.93	6.15	5.97	5.95	6.09	6.29	6.18	5.86	6.21	6.15	6.16	5.96	5.87	6.2	5.99	6.15	6.2	6.19	6.38	5.69	5.6	6.45	6.29	6.38	5.67	5.97	6.52	5.66	6.07	5.31
GEMIN6	7.4	7.5	7.39	7.36	7.43	7.45	7.45	7.52	7.42	7.61	7.58	7.36	7.53	7.46	7.54	7.55	7.58	7.43	7.4	7.51	7.47	7.51	7.55	7.38	7.55	7.42	7.44	7.47	7.33	7.52	7.03	7.07	7.3	7.34	7.26	6.46	7.1	7.23	6.89	6.97	7.09
DHX57	5.28	5.26	5.09	4.87	5.13	5.14	5.09	5.05	5.16	5.09	5	5	5	5.02	4.99	5.08	5.24	5.23	5.02	5.01	5.1	5.13	5.23	5.09	5.12	4.94	4.92	4.91	5.07	5.05	4.99	5.32	4.95	5.02	5.11	4.86	5.16	5.22	5.07	5.17	4.89
MORN2	6.28	6.34	5.94	5.96	6.15	6.22	6.26	6.11	6.11	5.99	6.12	6.19	6.06	6.26	6.02	6.12	6.35	6.01	6.19	6.33	6.25	6.08	6.26	6.21	6.22	6.03	6.14	5.79	6.14	6.15	6.09	6.24	6.29	5.96	6.13	5.59	6.27	6.25	5.95	6.02	5.84
ARHGEF33	3.74	3.74	3.94	3.86	3.76	3.61	3.94	3.96	3.92	3.97	3.77	3.9	3.83	3.83	3.93	3.93	3.88	4.21	3.86	3.74	3.91	4.14	3.78	3.93	3.87	3.69	3.82	3.82	3.98	3.84	3.91	4.39	3.75	3.65	3.77	3.91	3.81	3.65	3.97	3.91	3.76
SOS1	4.5	4.84	4.76	5.09	5.13	4.8	4.98	4.74	4.88	4.92	4.8	4.95	4.79	4.71	4.59	4.9	4.96	5.07	4.85	4.53	4.63	4.75	4.83	4.72	4.43	4.66	4.58	4.91	4.84	5.18	4.59	4.99	4.82	5.18	4.79	4.55	4.87	4.63	4.81	5.21	4.56
CDKL4	3.9	3.85	3.85	3.9	3.96	3.93	3.85	3.85	3.9	3.96	3.8	3.91	3.79	3.76	3.84	3.83	4.01	3.97	4.23	3.99	4.05	3.83	4.02	4	3.9	3.79	3.71	3.65	3.84	3.8	3.83	3.77	3.83	3.71	4.04	3.86	3.73	3.85	3.92	3.88	3.9
MAP4K3	4.81	4.24	4.31	4.35	4.46	4.54	4.42	4.31	4.44	4.41	4.23	4.34	4.33	4.5	4.2	4.44	4.34	4.67	4.42	4.41	4.71	4.29	4.29	4.41	4.43	4.38	4.5	4.31	4.5	4.57	4.57	4.9	4.42	4.59	4.46	4.62	4.58	4.52	4.45	5.12	4.46
THUMPD2	5.98	5.61	6.23	6.15	6.13	6.23	6.23	6.32	6.15	6.09	5.92	6.24	6.06	6.24	5.73	6.04	6.05	6.23	6.02	5.89	6.34	6.16	5.75	6.33	6.24	6.12	6.49	6.01	6.35	6.26	6.3	6.68	6.36	6.43	6.52	6.41	6.72	6.52	6.29	6.9	6.29
SLC8A1	6.79	6.87	6.89	7.19	6.85	6.91	6.61	7.15	6.78	6.9	6.82	6.66	7.43	6.92	6.97	6.6	6.94	7.03	6.88	6.99	7.04	6.98	6.9	6.74	5.76	6.82	6.7	7.27	6.68	6.85	6.76	5.82	6.3	6.5	6.77	6.45	5.95	6.54	6.71	6.41	6.88
PKDCC	5.63	5.45	5.99	6.1	5.99	6.32	6.1	5.99	5.93	5.84	6.11	6.55	5.74	6.03	5.44	6.01	5.61	6.31	6.48	5.79	6.23	5.8	5.45	6.06	6.08	5.87	6.36	5.96	6.84	7.03	6.63	7.2	7.12	7.46	7.09	6.65	7.54	7.12	6.59	6.51	6.38
EML4	8.77	8.59	8.82	8.99	8.56	8.88	8.58	8.84	8.93	8.96	8.72	8.7	8.9	8.85	9.05	8.78	8.68	8.7	8.72	9.1	8.9	8.68	8.52	8.59	8.72	8.61	8.88	8.85	8.62	8.47	8.63	8.17	8.51	8.35	8.32	8.6	7.99	8.37	8.68	8.42	8.79
COX7A2L	8.17	7.92	8.01	7.57	8.02	8.15	7.99	8.07	8.13	7.9	8.03	7.94	7.98	8.09	7.72	7.96	7.97	7.93	7.84	7.87	8.08	8.09	7.95	7.96	8.11	8	8.13	8.01	8.08	8.56	7.96	7.88	7.91	8.1	8.24	7.87	8.17	8.33	8.01	8.55	7.96
KCNG3	3.64	3.57	3.73	3.63	3.8	3.69	3.73	3.67	3.84	3.69	3.75	3.53	3.77	3.87	3.84	4.07	3.49	3.59	3.6	3.85	3.91	3.62	3.68	3.8	3.77	3.52	3.94	3.98	3.63	3.69	3.68	3.63	3.69	3.85	3.7	3.68	3.66	3.58	3.94	3.85	3.67
MTA3	5.11	5.14	5.12	5.21	5.25	5.1	4.97	5.11	5.03	5.05	5.1	5.14	5.01	5.05	4.86	5.04	5.06	5.08	5.09	4.97	5.17	5.04	5.15	5.03	4.95	5.07	5.02	5	5.16	5.61	5.39	5.51	5.38	5.51	5.52	5.45	5.62	5.42	5.39	5.86	5.41
OXER1	6.69	6.31	6.21	6.29	6.26	6.38	6.49	6.31	6.28	6.35	6.52	6.54	6.42	6.61	7.06	6.2	6.26	6.44	6.33	6.48	6.29	6.44	6.19	6.19	6.52	6.3	6.52	6.4	6.56	6.34	6.15	6.23	6.43	5.81	6.14	6.34	6.23	6.11	6.17	6.22	6.36
HAAO	5.97	5.37	5.66	5.37	5.37	5.39	5.49	5.4	5.63	5.27	5.49	5.35	5.31	5.55	5.52	5.28	5.28	5.42	5.28	5.49	5.38	5.52	5.24	5.45	5.63	5.48	5.65	5.61	5.5	6.01	5.59	5.97	5.79	5.12	5.81	5.99	5.98	5.72	5.78	5.89	5.4
ZFP36L2	8.82	8.51	7.86	8.26	8.57	8.21	8.06	8.26	7.97	8.49	8.64	8.14	8.2	8.22	8.16	8.84	8.43	8.02	8.41	8.05	8.14	8.28	8.51	8.13	7.9	8.23	8.1	8.43	8.31	8.39	9.13	8.02	7.94	8.05	8.4	9.12	8.15	8.34	9.08	8.54	8.37
THADA	5.65	5.7	5.48	5.51	5.36	5.47	5.65	5.63	5.65	5.52	5.65	5.61	5.51	5.64	5.61	5.67	5.56	5.77	5.6	5.58	5.57	5.56	5.65	5.59	5.69	5.53	5.55	5.66	5.7	5.64	5.81	5.36	5.75	5.61	5.5	5.59	5.65	5.52	5.82	5.75	5.63
PLEKHH2	4.8	4.93	4.94	4.84	5.08	5.2	4.96	4.91	4.36	4.66	4.89	5.1	4.97	4.83	4.36	4.93	4.86	5.32	5.28	4.41	5.14	4.93	4.76	5.31	4.69	5.35	5.02	4.79	5.18	5.32	5.46	6.09	5.35	5.1	5.47	5.66	5.77	5.45	5.51	6.19	5.51
DYNC2LI1	4.43	4.41	4.59	4.56	4.53	4.65	4.65	4.71	4.66	4.52	4.23	4.52	4.45	4.45	4.54	4.55	4.39	4.56	4.62	4.36	4.51	4.69	4.49	4.75	4.41	4.63	4.57	4.28	4.81	4.89	4.71	4.67	4.65	4.76	4.55	4.82	4.88	4.66	4.69	5.11	4.72
ABCG5	3.88	3.9	3.93	3.92	3.91	3.86	3.9	3.9	3.91	3.94	3.89	4	3.93	3.92	3.94	3.83	3.84	3.82	3.95	3.99	3.98	3.88	4	4.02	3.96	4.06	3.94	4.13	3.98	3.95	3.87	3.88	3.91	3.95	3.94	3.96	3.96	4.02	4.02	4.06	3.89
ABCG8	3.81	3.93	3.78	4.14	3.81	3.87	3.84	3.91	3.53	3.76	3.54	3.77	3.72	3.65	3.72	3.76	3.99	3.81	3.79	3.86	3.99	3.65	3.77	3.86	3.59	3.83	3.73	3.89	3.9	3.8	3.78	3.91	3.62	3.87	4.11	3.72	3.87	3.64	3.92	3.82	3.84
LRPPRC	6.76	6.6	6.74	6.73	6.59	6.63	6.6	6.63	6.75	6.69	6.6	6.67	6.47	6.71	6.79	6.82	6.64	6.59	6.72	6.79	6.69	6.72	6.62	6.64	6.76	6.83	6.7	6.63	6.61	6.91	6.81	6.77	6.82	6.71	6.73	6.78	6.62	6.77	6.9	7.15	6.61
PPM1B	6.82	6.51	7.01	6.77	6.98	7.14	6.78	6.84	6.87	6.75	6.88	6.86	6.57	6.95	6.5	6.83	6.54	6.74	6.94	6.76	6.86	6.71	6.49	6.81	6.79	6.93	7.08	6.63	6.89	7.6	7.4	8.07	7.35	7.38	7.62	8.09	8.06	7.63	7.42	7.84	7.12
SLC3A1	3.81	4.1	4.09	4.2	4.13	4.1	4.07	4.07	4.02	3.91	3.86	3.85	3.99	3.92	3.83	4.01	4.14	3.94	3.96	3.88	4.2	3.86	4.15	3.81	3.9	3.9	3.96	3.83	3.91	4.15	4.28	4.31	4.21	4.11	3.98	4.49	3.96	4.08	4.33	4.49	3.89
PREPL	6.02	6.31	6.83	6.86	7.09	7.06	6.96	6.8	6.81	6.5	6.83	6.85	6.65	6.74	6.47	6.62	6.52	7.08	7.07	6.66	7	6.77	6.5	6.98	6.83	6.98	7.02	6.77	7.3	7.93	7.17	6.98	7.49	7.18	7.04	7.65	7.22	7.25	7.01	7.49	6.92
CAMKMT	3.98	4.06	3.93	4.01	4.01	3.96	3.93	4.04	4.16	4.02	3.88	4.03	4	3.74	3.98	4.17	3.87	3.96	4.14	3.99	3.81	4.05	4.06	3.9	4.19	4.11	3.87	4.08	4.1	4.31	4.33	4.1	3.86	4.05	4.03	4.22	4.05	4.2	4.19	4.39	3.9
SIX3	3.84	3.93	3.88	4.11	4.17	3.83	3.93	4.29	4.12	3.63	4.28	3.91	4.08	3.78	4	4.01	4.1	3.84	3.94	4.25	4.04	3.97	4.35	4.46	3.93	4.72	4.34	4.32	4.21	4.3	4.02	3.91	4.09	4.04	4.37	3.92	5.06	4.18	4.18	4.39	4.11
SIX2	4.82	4.68	4.83	4.81	4.54	4.2	4.92	4.71	4.76	4.73	4.68	4.69	4.59	4.86	4.29	4.74	4.83	4.8	4.77	4.73	4.73	4.52	4.66	4.44	4.95	4.07	5.07	4.27	4.26	4.59	4.49	4.8	4.68	5.14	4.55	4.49	4.79	4.38	4.4	4.9	4.45
SRBD1	5.95	5.7	5.63	5.64	5.56	5.52	5.59	5.44	5.57	5.54	4.7	5.57	5.37	5.54	5.45	5.69	5.56	5.47	5.57	5.42	5.44	5.54	5.69	5.57	5.55	5.59	5.6	4.6	5.63	5.2	5.43	5.36	5.56	5.41	5.45	5.1	5.38	5.48	5.48	5.17	5.13
PRKCE	5.75	5.43	5.48	5.63	5.52	5.36	5.51	5.49	5.62	5.52	5.56	5.44	5.4	5.64	5.69	5.34	5.61	5.4	5.33	5.29	5.32	5.45	5.53	5.25	5.47	5.31	5.34	5.28	5.48	5.25	5.51	5.13	5.37	5.76	5.54	5.05	5.06	5.55	5.46	5.43	5.26
EPAS1	9.42	10.07	9.99	9.92	9.8	9.67	10.25	9.83	9.77	9.7	10.42	9.79	10.17	10	9.66	9.94	9.85	10.14	10.32	9.39	10	9.94	10.12	9.65	9.9	10.06	10.09	9.62	10.28	10.17	10.25	10.55	10.68	10.3	10.2	10.65	10.4	10.36	10.32	10.49	10.39
ATP6V1E2	4.33	4.33	4.32	4.55	4.37	4.62	4.3	4.53	4.32	4.39	4.32	4.24	4.36	4.39	4.31	4.54	4.55	4.39	4.39	4.23	4.45	4.28	4.26	4.2	4.16	4.53	4.14	4.4	4.24	4.67	4.49	4.92	4.53	4.61	4.29	4.63	4.37	4.53	4.6	4.68	4.48
RHOQ	8.59	8.69	8.72	9.13	8.92	8.76	8.93	8.82	8.87	9.17	9.2	9.03	8.96	8.72	9.36	8.91	9.26	8.81	8.88	8.86	8.62	8.92	8.72	8.79	8.06	9	8.57	8.91	8.64	8.82	9.38	8.61	8.69	8.75	9.11	9.35	8.85	8.89	9.32	8.85	8.86
PIGF	6.39	6.49	6.28	6.11	6.34	6.44	6.52	6.58	6.7	6.35	6.4	6.38	6.67	6.68	6.48	6.49	6.27	6.58	6.17	6.75	6.66	6.64	6.39	6.51	6.68	6.34	6.58	6.53	6.44	6.18	5.97	5.93	6.16	6.39	6.28	5.73	6.12	6.37	6.04	6.07	6.38
CRIPT	6.55	6.6	6.47	6.52	6.51	6.5	6.48	6.55	6.7	6.43	6.76	6.69	6.71	6.65	6.57	6.6	6.66	6.61	6.53	6.77	6.53	6.7	6.54	6.55	6.7	6.52	6.69	6.59	6.7	6.87	6.41	6.03	6.44	6.47	6.63	6.6	6.32	6.59	6.36	6.76	6.52
MCFD2	7.08	7.11	7.31	7.5	7.52	7.24	7.3	7.57	7.42	7.5	7.31	7.44	7.61	7.24	7.5	7.25	7.65	7.41	7.24	7.29	7.29	7.27	7.08	7.04	6.94	7.1	7.02	7.23	6.74	6.93	7.56	7.14	7.24	7.35	7.58	7.16	7.19	7.33	7.54	6.68	7.43
TTC7A	6.85	6.89	6.78	6.83	6.7	6.92	6.84	6.75	6.76	6.84	6.59	6.89	6.57	6.87	7.24	6.98	6.9	6.72	6.65	7.05	6.8	6.82	6.92	6.81	6.87	6.74	6.78	6.65	6.7	6.11	6.85	6.26	6.31	6.69	6.53	6.55	6.43	6.42	6.7	6.42	6.68
CALM2	9.33	9.54	9.89	9.73	9.79	9.88	9.88	9.84	9.94	9.75	9.65	9.76	9.67	9.82	9.6	9.87	9.82	9.9	9.82	9.98	9.89	9.84	9.56	9.92	9.8	9.8	9.87	9.71	9.88	10.18	9.65	10.04	9.88	9.65	9.68	9.98	9.84	9.78	9.67	10.05	9.76
EPCAM	4.14	4.2	4.7	4.13	3.76	3.68	4.05	3.53	4.64	4.32	4.82	5.27	3.88	4.22	3.98	4.28	4.45	4.7	4.08	4.53	4.09	4.05	4.21	4.2	5.17	4.86	4.22	3.61	3.93	3.85	4.38	4.03	4.03	3.57	3.92	4.23	3.66	3.81	3.66	3.62	4.12
MSH2	5.74	5.83	5.76	5.94	5.82	5.85	5.73	6.09	5.87	5.78	6.02	5.74	5.67	5.78	5.94	5.9	6.07	5.86	5.76	6.15	5.83	5.86	5.8	5.62	5.93	6.1	5.8	5.81	5.88	6.12	5.21	5.51	5.4	5.22	5.45	5.2	5.43	5.53	5.14	5.71	5.84
KCNK12	4.36	4.68	4.27	4.36	4.58	4.49	4.66	4.56	4.49	4.86	4.87	4.6	4.64	4.72	4.71	4.72	4.49	4.57	4.64	4.44	4.73	4.41	4.67	4.43	4.69	4.84	4.46	5.16	4.44	4.69	4.65	4.3	4.9	4.45	4.38	4.66	4.67	4.58	4.9	4.57	4.53
MSH6	7.44	7.5	7.55	7.51	7.58	7.57	7.51	7.5	7.59	7.67	7.65	7.54	7.63	7.49	7.39	7.55	7.47	7.55	7.6	7.47	7.62	7.57	7.5	7.54	7.54	7.69	7.57	7.53	7.53	7.56	7.5	7.67	7.49	7.51	7.34	7.77	7.51	7.37	7.51	7.94	7.65
FBXO11	5.15	5.52	5.55	5.74	5.8	5.39	5.57	5.61	5.6	5.81	5.74	5.61	5.82	5.47	5.81	5.65	5.84	5.6	5.59	5.56	5.6	5.69	5.49	5.53	5.07	5.64	5.44	5.62	5.41	5.54	5.92	5.67	5.44	5.26	5.69	5.99	5.57	5.59	5.79	5.43	5.75
FOXN2	7.62	8.09	7.86	8.3	8.26	7.96	8.1	8.21	8.13	8.48	8.39	8.11	8.31	7.95	8.29	8.3	8.66	8.25	8.22	8.11	7.96	8.25	7.96	8.04	7.35	8.13	7.95	8.37	8.28	7.83	8.12	7.37	7.6	7.75	8.16	7.56	7.75	7.91	8.15	7.28	8.05
PPP1R21	5.27	5.08	5.3	5.42	5.31	5.45	5.21	5.33	5.41	5.31	5.37	5.22	5.36	5.33	5.36	5.25	5.05	5.44	5.24	5.32	5.27	5.42	5.01	5.1	5.19	5.14	5.27	5.38	5.51	5.65	5.44	5.57	5	5.22	5.12	5.45	5.3	5.25	5.38	5.66	5.22
STON1	6.04	5.97	6.3	6.05	6.27	6.11	6.32	5.82	5.78	6.04	6.57	6.26	6.14	6.03	5.31	5.9	6.17	6.08	6.25	5.33	5.9	5.79	6.05	6.29	6.18	6.47	6.07	5.59	6.44	6.62	6.49	6.68	6.2	6.59	6.92	6.84	6.84	6.92	6.55	7.17	6.46
STON1-GTF2A1L	5.18	4.13	4.27	4.17	4.98	5.09	5.28	4.48	4.04	4.83	4.89	5.32	4.52	4.69	4.73	4.76	4.31	5.4	4.71	3.93	4.91	5.66	3.98	4.91	4.07	4.99	5	4.29	5.42	5.63	5.69	4.29	3.79	3.69	4.99	5.84	5.38	5.08	5.65	5.27	5.07
LHCGR	3.86	3.68	3.69	3.72	3.75	3.67	3.7	3.65	3.74	3.74	3.67	3.72	3.75	3.71	3.73	3.67	3.75	3.73	3.61	3.73	3.77	3.73	3.74	3.69	3.71	3.69	3.77	3.63	3.62	3.69	3.78	3.65	3.67	3.71	3.77	3.72	3.79	3.68	3.71	3.78	3.83
FSHR	3.78	3.7	3.75	3.78	3.81	3.74	3.88	3.75	3.71	3.87	3.8	3.8	3.79	3.71	3.83	3.7	3.73	3.8	3.86	3.75	3.84	3.83	3.75	3.78	3.85	3.76	3.79	3.9	3.8	3.66	3.76	3.83	3.7	3.72	3.77	3.82	3.77	3.71	3.83	3.81	3.81
NRXN1	3.79	3.86	3.62	3.79	3.87	3.9	3.72	3.66	3.72	3.83	3.75	3.71	3.85	3.75	3.67	3.93	3.66	3.67	3.63	3.54	3.51	3.76	3.7	3.8	3.78	3.71	3.8	4.01	3.72	3.87	3.9	4.33	3.89	3.84	3.87	4.14	3.83	3.8	4.02	4.2	3.86
ASB3	6.64	6.5	6.41	6.38	6.23	6.58	6.35	6.3	6.41	6.34	6.39	6.4	6.35	6.39	6.21	6.38	6.3	6.44	6.43	6.31	6.38	6.36	6.47	6.27	6.53	6.41	6.41	6.46	6.46	6.45	6.25	6.28	6.29	6.5	6.15	6.25	6.34	6.39	6.24	6.69	6.55
CHAC2	4.46	4.62	4.48	4.57	4.53	4.67	4.69	4.72	4.68	4.7	4.52	4.66	4.64	4.65	4.47	4.78	4.61	4.61	4.61	4.8	4.52	4.46	4.53	4.78	4.75	4.88	4.53	4.52	4.5	4.43	4.65	5.23	4.85	5.06	4.52	4.22	4.71	4.63	4.5	4.52	4.41
ERLEC1	7.59	7.65	6.59	6.37	7.77	7.86	7.9	7.92	7.82	7.54	7.57	7.78	7.53	7.66	7.72	7.65	7.67	7.9	7.83	7.68	7.66	7.68	7.59	7.83	7.53	7.65	7.85	7.63	7.86	8.01	7.71	7.89	7.67	6.66	7.86	7.72	8.04	7.87	7.89	7.95	7.72
GPR75	4	4.19	4.2	4.06	4.14	3.95	4.01	4.19	3.91	4.19	4.19	3.91	4.17	4.06	4.14	4.23	4.16	4.27	4.04	4.07	3.95	4.08	3.94	3.94	3.85	4.08	4	4.01	4.02	3.91	3.69	4.16	3.89	4.13	3.95	4.06	4.06	4.07	3.86	4.01	4.21
PSME4	7.38	6.63	6.51	6.48	6.27	6.37	6.52	6.54	6.62	6.42	6.41	6.37	6.47	6.6	6.67	6.43	6.31	6.31	6.35	6.61	6.48	6.4	6.53	6.36	6.65	6.32	6.58	6.48	6.28	5.84	6.29	6.5	6.21	6.31	6.31	6.35	6.4	6.48	6.27	6.25	6.22
ACYP2	6.72	6.47	6.28	6.23	6.53	6.47	6.89	6.54	6.7	6.56	6.58	6.63	6.57	6.58	6.64	6.36	6.61	6.58	6.38	6.6	6.51	6.56	6.33	6.59	6.72	6.49	6.72	6.69	6.68	6.61	6.56	6.77	6.71	6.5	6.74	6.41	6.83	6.79	6.58	6.81	6.34
TSPYL6	3.71	3.73	3.74	3.73	3.73	3.59	3.81	3.6	3.71	3.76	2.8	3.77	3.71	3.8	3.75	4.02	3.79	3.68	3.75	3.76	3.84	3.52	3.65	3.64	3.69	3.61	3.85	3.78	3.8	3.78	3.58	3.95	3.94	4.1	3.77	3.77	3.86	3.73	3.72	3.7	3.77
C2orf73	3.83	3.92	3.8	4.01	3.76	3.45	3.74	3.6	3.81	3.71	3.79	3.73	3.79	3.5	3.64	3.53	3.81	3.87	3.52	3.51	3.67	3.82	3.7	3.87	3.75	3.59	3.73	3.69	3.91	4.09	3.8	3.91	3.86	4.06	3.77	3.74	3.78	3.96	3.95	3.77	3.85
SPTBN1	6.58	6.68	6.81	6.83	6.99	6.78	7.35	6.68	6.62	6.93	6.81	7.02	6.59	6.8	6.08	7.03	7.19	6.92	6.75	6.35	7.06	6.9	6.67	7	6.55	7.19	6.83	6.65	7.02	7.7	7.4	7.55	7.43	7.36	7.46	8.02	7.3	7.12	7.39	7.41	7.05
EML6	3.78	3.69	3.7	3.81	3.85	3.5	3.96	3.85	3.45	3.78	3.79	3.69	3.65	3.7	3.79	3.99	3.77	3.56	3.81	3.73	3.78	3.7	3.62	3.75	3.84	3.69	3.88	3.54	3.85	3.49	3.62	3.54	3.73	3.68	3.85	3.72	3.83	3.81	3.95	3.68	3.56
RTN4	10.31	10.35	10.65	10.55	10.45	10.59	10.61	10.74	10.71	10.49	10.31	10.47	10.49	10.4	10.58	10.57	10.76	10.63	10.57	10.7	10.67	10.6	10.43	10.62	10.34	10.37	10.56	10.39	10.08	9.95	10.4	10.69	10.53	10.72	10.36	10.65	10.69	10.47	10.36	10.27	10.53
RPS27A	10.39	10.25	10.45	10.42	10.41	10.46	10.33	10.3	10.23	10.4	10.42	10.36	10.29	10.59	10.36	10.39	10.36	10.31	10.37	10.32	10.25	10.33	10.25	10.42	10.33	10.46	10.43	10.37	10.56	10.68	10.53	10.61	10.53	10.58	10.71	10.66	10.42	10.55	10.53	10.79	10.41
MTIF2	6.55	6.55	6.36	6.51	6.52	6.56	6.53	6.51	6.63	6.55	6.48	6.59	6.46	6.44	6.46	6.45	6.52	6.72	6.36	6.36	6.49	6.53	6.45	6.53	6.52	6.34	6.42	6.4	6.28	6.41	6.19	6.23	6.26	6.3	6.52	5.78	6.29	6.42	6.07	6.23	6.46
CCDC88A	7.1	6.97	6.89	6.9	6.8	7.06	6.9	7	7.13	6.79	6.74	6.96	6.79	6.97	7.09	7.06	6.85	6.9	6.95	7.28	6.89	6.9	6.93	6.82	7.11	7.02	6.95	6.85	6.67	6.8	6.28	6.66	6.27	6.3	6.46	6.26	6.53	6.45	6.2	6.49	6.47
PNPT1	4.93	5.22	5.48	5.2	5.2	5.37	5.19	5.22	5.19	5.2	5.29	5.19	5.25	5.36	5.13	5.17	5.18	5.27	5.4	5.23	5.3	5.02	5.25	5.33	5.36	5.38	5.35	5.02	5.3	5.16	5.17	5.84	5.99	5.53	5.32	5.25	5.12	5.23	5.11	5.35	5.23
EFEMP1	10.27	10.35	11.34	10.8	11.06	11.03	11.28	10.77	10.8	10.85	10.83	11.24	10.9	10.71	10.19	10.46	10.58	11.05	10.81	10.43	10.9	10.79	10.37	11.09	10.63	10.64	11.03	10.39	10.83	10.48	11.04	11.18	11.16	11.11	11.02	10.92	11.35	11.11	11.14	10.53	10.91
CCDC85A	3.96	4.17	4.3	4.18	4.17	4.19	4.29	4.18	4.35	4.07	4.24	4.11	4.58	4.08	4.08	4.14	4.61	4.46	4.14	4.1	4.1	4.53	3.94	4.24	4.57	4.42	4.05	3.91	4.68	4.05	4.11	4.45	4.32	4.79	4.43	4.29	4.51	4.74	4.17	4.63	4.6
VRK2	5.72	5.77	5.66	5.8	5.62	5.65	5.69	5.63	5.71	5.85	5.71	5.63	5.71	5.56	5.72	5.78	5.93	5.51	5.65	5.6	5.58	5.74	5.77	5.81	5.49	5.42	5.59	5.97	5.47	5.84	5.78	5.69	5.59	5.31	5.67	5.7	5.57	5.72	5.83	5.72	5.64
FANCL	6.53	6.99	6.99	6.87	6.79	6.94	6.75	6.7	6.92	6.96	6.93	6.76	7.01	6.79	6.76	6.97	6.87	6.8	6.98	6.89	6.88	6.94	6.94	6.66	6.84	7.08	6.95	6.91	6.94	7.11	6.58	6.69	6.96	6.67	6.76	6.78	6.62	6.94	6.55	6.87	7.24
BCL11A	6.42	5.71	5.54	5.47	5.65	5.59	5.3	5.47	5.66	5.04	5.52	5.89	5.75	5.5	6.15	5.22	6.14	5.82	5.75	5.89	5.56	5.58	5.6	4.88	5.72	5.85	5.59	6.13	5.93	4.59	5.62	4.32	4.55	4.62	4.76	4.54	4.56	4.67	5.57	4.55	4.85
PAPOLG	6.39	5.93	5.84	5.77	5.73	5.96	5.89	5.97	5.97	5.64	5.97	5.79	5.82	5.87	5.82	5.95	5.58	6.05	5.89	5.89	5.97	5.95	5.83	5.8	6	5.81	5.97	6	6.05	6.02	5.82	5.73	5.89	6.09	5.77	5.48	5.8	5.76	5.82	6.06	5.81
REL	7.44	6.52	6.29	6.4	6.21	6.42	6.2	6.39	6.32	6.29	6.31	6.18	6.44	6.4	6.49	6.31	6.28	6.32	6.35	6.28	6.33	6.23	6.48	6.07	6.36	6.21	6.33	6.57	6.16	5.37	6.76	5.54	5.79	5.72	5.64	6.29	5.31	5.88	6.63	5.99	6.22
PUS10	4.89	4.55	4.33	4.45	4.5	4.74	4.68	4.38	4.59	4.56	4.58	4.54	4.55	4.72	4.6	4.62	4.65	4.74	4.51	4.58	4.79	4.73	4.41	4.77	4.87	4.41	4.76	4.77	4.49	4.21	4.24	4.02	4.18	4.11	4.38	4.16	4.03	4.17	4.29	4.12	4.46
[truncated: 14,179 more rows]
