# Supplementary material for: Screening and validation of atherosclerosis PAN-apoptotic immune-related genes based on single-cell sequencing
Source: Front Immunol. 2024 Apr 26;15:1297298. doi: 10.3389/fimmu.2024.1297298 (PMC11082397; doi:10.3389/fimmu.2024.1297298)
Supplement: Supplementary file 1 [file DataSheet_1.zip › table S1-24/Table S10.xlsx]

## Sheet: Sheet1
gene	p_val	avg_log2FC	pct.1	pct.2	p_val_adj
TNFAIP3	0	-1.98987	0.23	0.716	0
CASP8	2.58555e-182	-1.03256	0.109	0.381	4.56168e-178
PYCARD	3.4978e-121	-0.780891	0.086	0.293	6.17117e-117
RBCK1	1.53718e-104	-0.691609	0.107	0.302	2.71205e-100
CASP1	3.53458e-96	-0.699667	0.085	0.262	6.23606e-92
CASP8AP2	3.66092e-39	-0.357005	0.035	0.115	6.45896e-35
RIPK1	4.3969e-38	-0.330061	0.031	0.106	7.75746e-34
ZFP36L2	1.63092e-37	-0.305227	0.903	0.936	2.87743e-33
RPL30	1.06624e-36	0.16502	0.99	0.996	1.88117e-32
RPL19	2.9218e-31	0.150381	0.993	0.995	5.15494e-27
S100A4	2.34638e-30	-0.284369	0.852	0.909	4.13971e-26
VIM	2.26594e-29	-0.249361	0.968	0.979	3.99779e-25
NFKBIA	8.5246e-29	-0.355195	0.779	0.837	1.50399e-24
TSC22D3	3.55624e-28	-0.270885	0.883	0.911	6.27427e-24
RPS13	4.57616e-28	0.204497	0.982	0.988	8.07371e-24
RPL32	7.73074e-28	0.194704	0.991	0.992	1.36393e-23
RPS12	3.54435e-27	0.162208	0.994	0.996	6.2533e-23
RPL11	1.391e-26	0.162019	0.991	0.995	2.45415e-22
RPL35A	3.20487e-26	0.149357	0.985	0.987	5.65435e-22
RPS8	9.23416e-25	0.183893	0.991	0.995	1.62918e-20
RPL10	9.69703e-25	0.107056	0.993	0.997	1.71085e-20
ANXA1	5.23295e-24	-0.249981	0.804	0.868	9.23249e-20
RPL34	2.85546e-23	0.181091	0.989	0.993	5.03789e-19
DUSP1	2.92346e-23	-0.300673	0.641	0.729	5.15786e-19
RPS14	3.09844e-23	0.131218	0.988	0.994	5.46657e-19
RPL22	4.43211e-23	0.219056	0.931	0.926	7.81958e-19
SH3BGRL3	2.11042e-22	-0.196889	0.932	0.958	3.72341e-18
TMSB4X	3.55946e-22	-0.132564	0.993	0.997	6.27995e-18
S100A11	5.08207e-22	-0.250984	0.687	0.768	8.9663e-18
RPL29	5.23638e-22	0.143604	0.979	0.985	9.23854e-18
PPP1R15A	6.5408e-22	-0.245645	0.482	0.582	1.15399e-17
CXCR4	1.37775e-21	-0.216392	0.883	0.92	2.43076e-17
RPS15A	2.37351e-21	0.113546	0.991	0.994	4.18759e-17
RPS23	5.44603e-21	0.148235	0.988	0.992	9.60842e-17
AHNAK	1.26308e-20	-0.279046	0.337	0.438	2.22846e-16
LMNA	2.64277e-20	-0.338148	0.276	0.372	4.66264e-16
RPL5	2.71743e-20	0.155533	0.98	0.981	4.79436e-16
MCL1	6.02834e-20	-0.265609	0.538	0.629	1.06358e-15
RPS28	1.75284e-19	0.137328	0.984	0.99	3.09254e-15
S100A10	2.1448e-19	-0.201345	0.818	0.873	3.78407e-15
RPS27A	6.75183e-19	0.1262	0.993	0.995	1.19123e-14
RPL39	8.47317e-19	0.142668	0.982	0.988	1.49492e-14
RPS3	1.35761e-18	0.10556	0.99	0.994	2.39522e-14
RPS3A	3.29812e-18	0.218149	0.982	0.987	5.81888e-14
RPL18	1.39733e-17	0.127013	0.984	0.991	2.46532e-13
NACA	2.30394e-17	0.154177	0.969	0.969	4.06484e-13
RPL13	5.65363e-17	0.115561	0.995	0.997	9.9747e-13
RPL8	6.14902e-17	0.128227	0.984	0.984	1.08487e-12
LGALS1	9.9173e-17	-0.277113	0.486	0.578	1.74971e-12
CD52	1.02591e-16	-0.164591	0.852	0.898	1.81e-12
PHLDA1	1.09031e-16	-0.251583	0.118	0.185	1.92363e-12
KLF6	1.91068e-16	-0.246938	0.812	0.853	3.37101e-12
TAGLN2	2.73156e-16	-0.152336	0.683	0.762	4.8193e-12
RPL14	3.48853e-16	0.108403	0.985	0.988	6.15481e-12
CCDC107	2.22077e-15	-0.215172	0.306	0.395	3.91811e-11
GZMA	2.6165e-15	-0.181986	0.611	0.72	4.61629e-11
FOSB	4.78372e-15	-0.152853	0.33	0.418	8.43992e-11
RPS6	6.14715e-15	0.189776	0.969	0.973	1.08454e-10
EEF1B2	6.53469e-15	0.180278	0.914	0.92	1.15292e-10
ID2	8.06693e-15	-0.254548	0.401	0.487	1.42325e-10
RPL12	9.02863e-15	0.118177	0.982	0.987	1.59292e-10
CD2	1.22861e-14	-0.1593	0.827	0.874	2.16764e-10
RPL9	1.30822e-14	0.169206	0.973	0.971	2.30809e-10
IL32	1.52393e-14	-0.143692	0.931	0.958	2.68868e-10
JUND	2.49055e-14	-0.13375	0.922	0.949	4.39408e-10
TPM4	4.0567e-14	-0.192218	0.37	0.452	7.15723e-10
SAMSN1	4.08817e-14	-0.204187	0.484	0.564	7.21276e-10
EZR	4.44283e-14	-0.20286	0.664	0.734	7.83849e-10
ITGB1	4.66631e-14	-0.203374	0.393	0.48	8.23276e-10
RPL24	5.20897e-14	0.108987	0.978	0.98	9.19018e-10
MYADM	5.60656e-14	-0.207203	0.32	0.405	9.89166e-10
RPS5	7.17219e-14	0.13589	0.963	0.97	1.26539e-09
CD69	8.06482e-14	-0.222112	0.865	0.899	1.42288e-09
RPL6	8.72852e-14	0.108846	0.988	0.989	1.53997e-09
FOS	9.10569e-14	-0.224236	0.618	0.686	1.60652e-09
ENO1	1.0936e-13	-0.186467	0.497	0.575	1.92945e-09
RPLP2	1.50057e-13	0.115343	0.985	0.989	2.64746e-09
ANXA2	1.75747e-13	-0.180111	0.371	0.464	3.10071e-09
NEAT1	2.51731e-13	-0.189567	0.463	0.542	4.44129e-09
RPL37	3.28734e-13	0.150394	0.972	0.978	5.79985e-09
RPL18A	5.17825e-13	0.106939	0.985	0.99	9.13599e-09
DNAJA1	5.43246e-13	-0.166753	0.694	0.758	9.58448e-09
REL	5.45925e-13	-0.224782	0.426	0.499	9.63175e-09
LGALS3	6.43775e-13	-0.239568	0.276	0.356	1.13581e-08
PRDM1	7.56646e-13	-0.218872	0.371	0.456	1.33495e-08
LCP1	7.78571e-13	-0.190045	0.613	0.68	1.37363e-08
IFITM2	8.37784e-13	-0.177363	0.71	0.763	1.4781e-08
RGCC	1.46081e-12	-0.189844	0.723	0.78	2.57731e-08
RPL21	1.55692e-12	0.165633	0.97	0.979	2.74687e-08
MYL6	1.61259e-12	-0.143614	0.892	0.917	2.84509e-08
YWHAQ	1.89036e-12	-0.182034	0.334	0.41	3.33517e-08
APOBEC3G	2.14239e-12	-0.145724	0.392	0.483	3.77981e-08
EEF1A1	2.65868e-12	0.104919	0.996	0.997	4.6907e-08
PTPN22	2.66162e-12	-0.18662	0.167	0.231	4.69589e-08
CCR7	2.83331e-12	0.226405	0.391	0.323	4.99881e-08
SELL	3.25632e-12	0.235857	0.207	0.152	5.74512e-08
TENT5C	3.68147e-12	-0.191608	0.312	0.388	6.49522e-08
TNFSF10	4.96268e-12	-0.224417	0.232	0.299	8.75566e-08
AKIRIN2	5.51513e-12	-0.205296	0.161	0.222	9.73034e-08
LY6E	5.51659e-12	-0.188334	0.493	0.573	9.73291e-08
MSN	6.13722e-12	-0.194684	0.361	0.436	1.08279e-07
ARPC2	9.66851e-12	-0.133203	0.824	0.862	1.70582e-07
IQGAP1	1.00524e-11	-0.161111	0.282	0.358	1.77354e-07
ZFP36	1.13931e-11	-0.182072	0.71	0.762	2.01008e-07
S100A6	1.39893e-11	-0.151493	0.872	0.902	2.46813e-07
HERPUD1	1.42222e-11	-0.153654	0.581	0.656	2.50922e-07
RPS27	1.93121e-11	0.107851	0.989	0.992	3.40723e-07
MYL12B	3.9064e-11	-0.116857	0.819	0.864	6.89206e-07
RGS1	6.56114e-11	-0.270476	0.436	0.506	1.15758e-06
CXCR3	7.24489e-11	-0.186075	0.223	0.292	1.27822e-06
RPS4X	8.01362e-11	0.104503	0.981	0.986	1.41384e-06
TANK	8.16477e-11	-0.203292	0.256	0.32	1.44051e-06
ANKRD28	8.91484e-11	-0.191556	0.139	0.192	1.57285e-06
RORA	9.37729e-11	-0.170112	0.365	0.433	1.65444e-06
FRMD4B	1.13212e-10	-0.202179	0.166	0.224	1.99739e-06
GAPDH	1.61852e-10	-0.121095	0.959	0.971	2.85555e-06
RGS2	1.62124e-10	-0.207903	0.168	0.223	2.86035e-06
CORO1A	1.66069e-10	-0.147816	0.808	0.84	2.92996e-06
STOM	2.07931e-10	-0.15876	0.226	0.292	3.66852e-06
CAST	2.16134e-10	-0.140817	0.497	0.574	3.81325e-06
FAM89B	2.17895e-10	-0.182714	0.36	0.432	3.84433e-06
BHLHE40	2.71457e-10	-0.161854	0.182	0.242	4.78932e-06
CFL1	3.27668e-10	-0.113122	0.902	0.927	5.78105e-06
TIPARP	3.4221e-10	-0.147944	0.242	0.308	6.03761e-06
ATP2B1	3.93864e-10	-0.18454	0.243	0.306	6.94893e-06
JUNB	5.49088e-10	-0.150112	0.897	0.922	9.68755e-06
CAPG	9.2249e-10	-0.173754	0.148	0.2	1.62755e-05
MAF	1.02562e-09	-0.186369	0.181	0.237	1.80949e-05
MAP1LC3B	1.09191e-09	-0.133461	0.471	0.545	1.92645e-05
DNAJB1	1.21437e-09	-0.103198	0.537	0.613	2.14252e-05
CXCR6	1.22616e-09	-0.155368	0.126	0.177	2.16332e-05
PASK	1.24163e-09	0.174145	0.115	0.078	2.19061e-05
CLIC1	1.37569e-09	-0.131469	0.765	0.82	2.42712e-05
ATP1B1	1.45818e-09	-0.140614	0.102	0.147	2.57267e-05
DDIT4	1.48682e-09	-0.141412	0.738	0.791	2.62319e-05
RPS18	1.67153e-09	0.116152	0.99	0.993	2.94907e-05
BRD2	2.15912e-09	-0.156154	0.374	0.439	3.80934e-05
HOPX	2.16259e-09	-0.176372	0.191	0.249	3.81545e-05
TPM3	2.24879e-09	-0.140122	0.715	0.761	3.96753e-05
TOB1	2.32693e-09	-0.177951	0.402	0.468	4.1054e-05
RAB11FIP1	2.42217e-09	-0.204457	0.21	0.265	4.27343e-05
RPL10A	3.07154e-09	0.111435	0.968	0.97	5.41911e-05
ADGRE5	3.91268e-09	-0.142774	0.26	0.322	6.90314e-05
FOSL2	3.91455e-09	-0.146083	0.136	0.186	6.90644e-05
ATF3	3.92714e-09	-0.160604	0.092	0.135	6.92865e-05
IFNG	3.95457e-09	-0.221196	0.153	0.204	6.97705e-05
RHOC	4.23543e-09	-0.143314	0.243	0.305	7.47257e-05
KPNA4	5.18065e-09	-0.139953	0.124	0.171	9.14022e-05
CEBPD	6.06104e-09	-0.234017	0.131	0.177	0.000106935
CKLF	6.39384e-09	-0.154418	0.454	0.525	0.000112806
CDC14A	6.41365e-09	-0.145001	0.128	0.174	0.000113156
RPL3	6.56183e-09	0.116535	0.974	0.982	0.00011577
ZFP36L1	6.92908e-09	-0.15137	0.505	0.571	0.00012225
CREM	7.14286e-09	-0.175641	0.425	0.489	0.000126021
TNFRSF1B	7.74274e-09	-0.157722	0.23	0.286	0.000136605
SLAMF1	8.74901e-09	-0.159586	0.149	0.198	0.000154359
ARL4C	8.77697e-09	-0.145813	0.702	0.75	0.000154852
PFN1	9.18801e-09	-0.112204	0.931	0.943	0.000162104
CRIP1	1.06867e-08	-0.150023	0.303	0.366	0.000188545
TNF	1.11903e-08	-0.102058	0.315	0.381	0.00019743
RPS4Y1	1.88739e-08	0.137936	0.822	0.821	0.000332993
SRSF7	2.01947e-08	-0.142159	0.694	0.746	0.000356295
CHD4	2.20681e-08	-0.145762	0.172	0.222	0.000389347
DUSP5	2.26649e-08	-0.158725	0.271	0.331	0.000399877
PARP14	2.34898e-08	-0.151806	0.132	0.178	0.00041443
IL10RA	2.81042e-08	-0.124551	0.277	0.336	0.000495843
CYTOR	3.09727e-08	-0.115814	0.301	0.367	0.000546451
RNF19A	3.51013e-08	-0.137065	0.452	0.515	0.000619292
NR4A2	3.6529e-08	-0.149274	0.364	0.426	0.00064448
PMAIP1	3.75669e-08	-0.170791	0.194	0.246	0.000662792
PLIN2	3.77667e-08	-0.16207	0.287	0.343	0.000666318
CAPN2	4.38185e-08	-0.136029	0.173	0.223	0.00077309
CITED2	4.50989e-08	-0.171189	0.372	0.433	0.00079568
APOBEC3C	4.52612e-08	-0.137987	0.214	0.271	0.000798544
RUNX3	4.75868e-08	-0.143298	0.333	0.392	0.000839573
YWHAZ	5.94146e-08	-0.111354	0.711	0.759	0.00104825
CDC42	5.96492e-08	-0.130429	0.669	0.712	0.00105239
MYL12A	6.56151e-08	-0.104086	0.914	0.937	0.00115765
PIM3	6.82366e-08	-0.116813	0.375	0.441	0.0012039
TLN1	7.15242e-08	-0.128296	0.374	0.438	0.0012619
KLRB1	7.67948e-08	-0.211977	0.306	0.361	0.00135489
EMB	7.99016e-08	-0.124816	0.385	0.446	0.0014097
TYMP	8.2782e-08	-0.150599	0.168	0.216	0.00146052
GZMH	8.35892e-08	-0.140315	0.264	0.323	0.00147476
ACTR3	9.47623e-08	-0.135848	0.455	0.509	0.00167189
MIR4435-2HG	9.93348e-08	-0.105105	0.076	0.111	0.00175256
RPL7	9.96598e-08	0.153118	0.899	0.912	0.0017583
OASL	1.10282e-07	-0.15626	0.202	0.254	0.0019457
BTG3	1.12532e-07	-0.154865	0.323	0.38	0.0019854
IL7R	1.28355e-07	-0.195316	0.678	0.716	0.00226457
CTSC	1.36221e-07	-0.136886	0.392	0.458	0.00240336
EFHD2	1.38166e-07	-0.103749	0.228	0.283	0.00243766
LCP2	1.4898e-07	-0.118671	0.146	0.192	0.00262846
MYO1G	1.53082e-07	-0.105823	0.104	0.143	0.00270083
OPTN	1.76832e-07	-0.12056	0.308	0.367	0.00311985
UBE2S	1.77849e-07	-0.133058	0.466	0.531	0.00313779
DUSP4	1.84187e-07	-0.151208	0.197	0.248	0.00324962
IDS	1.91987e-07	-0.129376	0.325	0.383	0.00338723
NEDD9	1.97534e-07	-0.105537	0.081	0.116	0.00348509
SSBP4	2.01364e-07	-0.106137	0.23	0.285	0.00355266
PTGER4	2.04375e-07	-0.17551	0.4	0.451	0.00360579
JPT1	2.04933e-07	-0.131033	0.377	0.435	0.00361563
STARD7	2.13791e-07	-0.118686	0.082	0.117	0.00377191
TXNDC17	2.14698e-07	-0.115509	0.182	0.231	0.00378792
ZC3H12A	2.16685e-07	-0.108738	0.126	0.168	0.00382297
PDE4D	2.2981e-07	-0.128312	0.145	0.189	0.00405454
BRD1	2.43411e-07	-0.109948	0.164	0.209	0.0042945
G3BP2	2.49296e-07	-0.128567	0.423	0.482	0.00439833
HSP90AA1	3.01122e-07	-0.141805	0.855	0.879	0.0053127
TRABD2A	3.359e-07	0.127395	0.113	0.082	0.00592628
RNF213	3.79504e-07	-0.13926	0.414	0.477	0.00669559
PTP4A2	5.19436e-07	-0.12053	0.419	0.48	0.00916442
HNRNPUL1	5.32242e-07	-0.105317	0.147	0.191	0.00939034
MID1IP1	6.91565e-07	-0.133446	0.089	0.122	0.0122013
DDX5	7.01348e-07	-0.100008	0.856	0.874	0.0123739
HECA	7.14087e-07	-0.131676	0.153	0.195	0.0125986
C4orf48	7.384e-07	-0.101748	0.148	0.192	0.0130276
PTGER2	8.98787e-07	-0.109024	0.143	0.185	0.0158573
BROX	9.83777e-07	-0.116014	0.103	0.138	0.0173568
GNG2	1.0294e-06	-0.126547	0.217	0.265	0.0181616
MACF1	1.13151e-06	-0.105956	0.204	0.251	0.0199633
ACTN4	1.16345e-06	-0.120634	0.194	0.241	0.0205267
FTH1	1.19519e-06	-0.104351	0.983	0.99	0.0210868
RILPL2	1.28464e-06	-0.131371	0.324	0.379	0.0226649
PSMD8	1.31259e-06	-0.119758	0.399	0.455	0.0231581
GATA3	1.32474e-06	-0.130988	0.199	0.245	0.0233725
GYG1	1.56029e-06	-0.140457	0.138	0.178	0.0275282
HNRNPU	1.56061e-06	-0.120321	0.515	0.571	0.0275339
PCMT1	1.56858e-06	-0.121889	0.254	0.304	0.0276745
IFNGR1	1.61193e-06	-0.112746	0.308	0.361	0.0284393
TUBA1A	1.69171e-06	-0.110079	0.51	0.564	0.0298468
COX6C	1.82783e-06	-0.10547	0.587	0.641	0.0322484
PPP1CA	1.86751e-06	-0.122518	0.362	0.414	0.0329484
PCSK7	2.04936e-06	-0.155102	0.146	0.185	0.0361569
EML4	2.31934e-06	-0.101274	0.447	0.504	0.04092
ITGA4	2.3379e-06	-0.116336	0.268	0.32	0.0412476
CD44	2.98167e-06	-0.126704	0.596	0.647	0.0526055
ANXA5	2.99183e-06	-0.105072	0.327	0.383	0.0527848
CD83	3.32526e-06	-0.100705	0.083	0.115	0.0586675
SPTY2D1	3.40004e-06	-0.121115	0.158	0.198	0.059987
IDH2	3.7327e-06	-0.118734	0.213	0.258	0.065856
ARL6IP5	3.865e-06	-0.107727	0.692	0.737	0.0681902
RPS10	3.99791e-06	0.107738	0.784	0.794	0.0705351
PPP3CA	4.36518e-06	-0.112235	0.143	0.181	0.0770148
KMT2E	4.56305e-06	-0.104985	0.52	0.571	0.080506
RPL23	4.63507e-06	0.154841	0.843	0.855	0.0817765
CXorf38	4.65402e-06	-0.10697	0.078	0.108	0.0821109
PTPN4	5.08153e-06	-0.118692	0.145	0.183	0.0896534
AKAP13	5.36206e-06	-0.117237	0.431	0.486	0.0946027
TXN	5.96136e-06	-0.122464	0.504	0.562	0.105176
SP100	6.31702e-06	-0.119826	0.442	0.493	0.111451
BICDL1	6.39242e-06	-0.113113	0.102	0.135	0.112782
EIF3E	6.57745e-06	0.141096	0.588	0.565	0.116046
STK17B	6.60433e-06	-0.112114	0.721	0.757	0.11652
CDC42EP3	6.68949e-06	-0.114601	0.234	0.28	0.118023
ALOX5AP	6.6918e-06	-0.128938	0.485	0.539	0.118063
UTRN	6.74116e-06	-0.10827	0.224	0.27	0.118934
HLA-DRB1	6.75685e-06	-0.123495	0.455	0.508	0.119211
SNTB2	6.83285e-06	-0.112795	0.081	0.11	0.120552
STAT1	8.8618e-06	-0.137837	0.21	0.253	0.156349
SRSF3	9.0525e-06	-0.122807	0.494	0.541	0.159713
MDH2	9.88066e-06	-0.102742	0.32	0.368	0.174324
SLC4A7	1.06256e-05	-0.125247	0.129	0.164	0.187468
CNN2	1.14298e-05	-0.121204	0.289	0.338	0.201655
BTG2	1.15847e-05	-0.119853	0.637	0.672	0.20439
ANP32E	1.20779e-05	-0.10388	0.344	0.395	0.21309
CD40LG	1.23025e-05	-0.137512	0.178	0.216	0.217053
CHD1	1.24668e-05	-0.11866	0.272	0.318	0.219951
MDFIC	1.32785e-05	-0.106509	0.228	0.273	0.234272
JMJD1C	1.38769e-05	-0.104369	0.287	0.334	0.244831
NT5C3A	1.3973e-05	-0.117676	0.127	0.16	0.246525
CORO1B	1.43344e-05	-0.130443	0.28	0.326	0.252902
DOCK10	1.45674e-05	-0.112046	0.151	0.187	0.257013
HSPA5	1.47972e-05	-0.102225	0.54	0.592	0.261067
LRRFIP1	1.52534e-05	-0.113861	0.54	0.593	0.269116
PPP4R2	1.56231e-05	-0.105108	0.188	0.229	0.275638
CD6	1.66639e-05	-0.130378	0.229	0.27	0.294002
GPR171	1.7461e-05	-0.110926	0.134	0.169	0.308064
TRA2A	1.74907e-05	-0.133099	0.2	0.241	0.308589
RIT1	1.86362e-05	-0.112222	0.11	0.142	0.328798
PGAM1	1.91573e-05	-0.135713	0.379	0.423	0.337992
SDF2L1	1.97742e-05	-0.104319	0.19	0.23	0.348876
BOLA3	2.05439e-05	-0.105772	0.125	0.158	0.362456
CKS2	2.09355e-05	-0.12511	0.18	0.219	0.369365
MT2A	2.3055e-05	-0.108855	0.479	0.529	0.406759
FAM107B	2.38733e-05	-0.130994	0.53	0.576	0.421197
PHTF2	2.61018e-05	-0.10365	0.105	0.135	0.460514
SYTL3	2.6863e-05	-0.132076	0.199	0.236	0.473943
GZMB	2.69009e-05	-0.181507	0.103	0.133	0.474613
CCSER2	2.82868e-05	-0.103051	0.292	0.336	0.499064
SENP7	2.85569e-05	-0.104316	0.17	0.207	0.503829
TCEA1	2.86121e-05	-0.102251	0.363	0.406	0.504804
GOLGB1	3.28235e-05	-0.101037	0.271	0.314	0.579105
PAG1	3.58241e-05	-0.101704	0.117	0.147	0.632045
CD4	3.6212e-05	-0.111684	0.113	0.143	0.638889
COMMD4	3.76593e-05	-0.101362	0.086	0.113	0.664424
NEDD8	4.20584e-05	-0.102711	0.429	0.478	0.742036
AMD1	4.74539e-05	-0.109538	0.404	0.453	0.837229
POMP	4.8165e-05	-0.100488	0.366	0.416	0.849775
PSMA4	4.94175e-05	-0.103794	0.257	0.3	0.871874
GNG5	4.99025e-05	-0.117651	0.425	0.468	0.880429
NAA50	5.2392e-05	-0.112039	0.141	0.174	0.924352
RLF	5.39593e-05	-0.10223	0.087	0.114	0.952004
STK10	5.69446e-05	-0.105447	0.147	0.18	1
ZFAND5	5.8804e-05	-0.11805	0.262	0.305	1
PMVK	5.98578e-05	-0.100675	0.112	0.141	1
NFE2L2	6.03968e-05	-0.13233	0.334	0.374	1
CALR	6.24662e-05	-0.11752	0.501	0.545	1
TOB2	7.87196e-05	-0.103088	0.107	0.136	1
ISG15	9.19052e-05	-0.159049	0.275	0.315	1
RPS11	9.51218e-05	0.10975	0.902	0.903	1
PTMS	0.000122511	-0.106325	0.094	0.121	1
NCKAP1L	0.000127997	-0.100138	0.092	0.118	1
MBD4	0.000132453	-0.121215	0.181	0.215	1
AREG	0.000151746	0.161602	0.244	0.213	1
RPL22L1	0.000151953	-0.111342	0.375	0.417	1
C1orf162	0.000160525	0.116065	0.151	0.124	1
LUZP1	0.000176247	-0.122854	0.162	0.194	1
NASP	0.000181874	-0.102155	0.311	0.35	1
COX5A	0.000198992	-0.10066	0.385	0.43	1
GLRX	0.000212225	-0.124781	0.302	0.338	1
LMO4	0.000217733	-0.105912	0.222	0.257	1
RBPJ	0.000251568	-0.102867	0.204	0.238	1
BATF	0.000303645	-0.166321	0.302	0.338	1
LEF1	0.000348284	0.132878	0.175	0.149	1
SNHG15	0.000399434	-0.103349	0.257	0.294	1
GNLY	0.000482734	-0.254893	0.097	0.121	1
ARID5B	0.000505311	-0.126473	0.355	0.388	1
MAL	0.000615935	0.10163	0.161	0.137	1
USP36	0.000782703	-0.11638	0.117	0.141	1
RAP1A	0.000795056	-0.102857	0.37	0.405	1
IPCEF1	0.000903535	0.119891	0.178	0.153	1
ZC3HAV1	0.00124012	-0.108537	0.317	0.352	1
C12orf57	0.00138086	0.108345	0.682	0.676	1
TCF7	0.00319231	0.107087	0.224	0.201	1
ZFAS1	0.00388527	0.10205	0.535	0.53	1
SELENOM	0.00573207	0.118251	0.24	0.219	1
LPAR6	0.0117332	0.10655	0.129	0.113	1
STMN1	0.040743	0.146512	0.279	0.262	1
IFI6	0.05475	-0.125411	0.128	0.142	1
NUCB2	0.0727342	0.121507	0.289	0.277	1
CTLA4	0.092457	-0.100497	0.109	0.12	1
IGKC	0.104616	0.381972	0.534	0.533	1
MGP	0.132082	0.155497	0.357	0.35	1
IGHA1	0.328437	0.220956	0.198	0.193	1
HSPA1A	0.688748	0.131054	0.405	0.41	1
XCL1	0.69303	0.245245	0.107	0.106	1
CCL4L2	0.821701	0.240353	0.277	0.281	1
