# Supplementary material for: Screening and validation of atherosclerosis PAN-apoptotic immune-related genes based on single-cell sequencing
Source: Front Immunol. 2024 Apr 26;15:1297298. doi: 10.3389/fimmu.2024.1297298 (PMC11082397; doi:10.3389/fimmu.2024.1297298)
Supplement: Supplementary file 1 [file DataSheet_1.zip › table S1-24/Table S11.xlsx]

## Sheet: Table S11
x	Column1
1	CNTN4
2	CFL2
3	FERMT2
4	FILIP1
5	IGFBP6
6	SPARCL1
7	ENAH
8	LDOC1
9	SORBS1
10	C11orf96
11	PHGDH
12	TFPI2
13	FBLN5
14	IL11RA
15	NFIA
16	SCRG1
17	LMCD1
18	LAYN
19	NFIX
20	SLC22A3
21	PARM1
22	HSPB6
23	PID1
24	MAP1B
25	SELENBP1
26	LPP
27	CNN1
28	FHL5
29	ACTG2
30	DACT3
31	FILIP1L
32	TACC2
33	RAMP1
34	OSR1
35	CSDC2
36	PRKG1
37	CSRP1
38	NEXN
39	ITM2C
40	SVIL
41	CSRP2
42	FIBIN
43	BTC
44	OLFML3
45	MXRA7
46	ALDH1B1
47	TAGLN
48	LMOD1
49	RHOB
50	MYL9
51	SLC25A4
52	PPP2R2B
53	PLN
54	TPM2
55	RGS5
56	CRYAB
57	NPNT
58	TCEAL2
59	SYNM
60	SH3BGR
61	MYH10
62	MYH11
63	FXYD1
64	MRAP2
65	MT1X
66	GULP1
67	OGN
