# Supplementary material for: Screening and validation of atherosclerosis PAN-apoptotic immune-related genes based on single-cell sequencing
Source: Front Immunol. 2024 Apr 26;15:1297298. doi: 10.3389/fimmu.2024.1297298 (PMC11082397; doi:10.3389/fimmu.2024.1297298)
Supplement: Supplementary file 1 [file DataSheet_1.zip › table S1-24/Table S12.xlsx]

## Sheet: Table S12
ONTOLOGY	ID	Description	GeneRatio	BgRatio	pvalue	p.adjust	qvalue	geneID	Count
BP	GO:0006936	muscle contraction	12/61	347/18723	1.04795e-09	9.93004e-07	8.54259e-07	HSPB6/CNN1/PRKG1/LMOD1/MYL9/PLN/TPM2/CRYAB/NPNT/SYNM/MYH11/FXYD1	12
BP	GO:0003012	muscle system process	13/61	452/18723	1.8237e-09	9.93004e-07	8.54259e-07	LMCD1/HSPB6/CNN1/PRKG1/LMOD1/MYL9/PLN/TPM2/CRYAB/NPNT/SYNM/MYH11/FXYD1	13
BP	GO:0031032	actomyosin structure organization	9/61	196/18723	1.36185e-08	4.94351e-06	4.25279e-06	CFL2/FERMT2/SORBS1/CNN1/CSRP1/CSRP2/LMOD1/MYH10/MYH11	9
BP	GO:0030239	myofibril assembly	5/61	63/18723	1.88818e-06	0.000444987	0.000382812	CFL2/CSRP1/CSRP2/LMOD1/MYH11	5
BP	GO:0055002	striated muscle cell development	5/61	64/18723	2.0431e-06	0.000444987	0.000382812	CFL2/CSRP1/CSRP2/LMOD1/MYH11	5
BP	GO:0090257	regulation of muscle system process	7/61	252/18723	1.72893e-05	0.00283434	0.00243832	LMCD1/HSPB6/CNN1/PRKG1/MYL9/PLN/NPNT	7
BP	GO:0006937	regulation of muscle contraction	6/61	169/18723	1.82189e-05	0.00283434	0.00243832	HSPB6/CNN1/PRKG1/MYL9/PLN/NPNT	6
BP	GO:0010927	cellular component assembly involved in morphogenesis	5/61	107/18723	2.55937e-05	0.00348394	0.00299715	CFL2/CSRP1/CSRP2/LMOD1/MYH11	5
BP	GO:0007015	actin filament organization	8/61	442/18723	8.91066e-05	0.0107819	0.00927542	CFL2/FERMT2/ENAH/SORBS1/SVIL/LMOD1/RHOB/TPM2	8
BP	GO:1901879	regulation of protein depolymerization	4/61	87/18723	0.000185438	0.0201942	0.0173727	CFL2/MAP1B/SVIL/LMOD1	4
BP	GO:0060537	muscle tissue development	7/61	403/18723	0.00032578	0.0289058	0.024867	CFL2/OSR1/CSRP1/SVIL/CSRP2/PLN/MYH11	7
BP	GO:0055001	muscle cell development	5/61	184/18723	0.00033078	0.0289058	0.024867	CFL2/CSRP1/CSRP2/LMOD1/MYH11	5
BP	GO:0045214	sarcomere organization	3/61	42/18723	0.000345064	0.0289058	0.024867	CFL2/CSRP1/CSRP2	3
BP	GO:0006939	smooth muscle contraction	4/61	110/18723	0.00045487	0.0335429	0.0288562	CNN1/PRKG1/NPNT/MYH11	4
BP	GO:0048251	elastic fiber assembly	2/61	10/18723	0.000462024	0.0335429	0.0288562	FBLN5/MYH11	2
BP	GO:0051261	protein depolymerization	4/61	114/18723	0.000520686	0.0354392	0.0304875	CFL2/MAP1B/SVIL/LMOD1	4
BP	GO:0043244	regulation of protein-containing complex disassembly	4/61	121/18723	0.000651754	0.0417506	0.0359171	CFL2/MAP1B/SVIL/LMOD1	4
BP	GO:0030834	regulation of actin filament depolymerization	3/61	54/18723	0.000725133	0.0438705	0.0377408	CFL2/SVIL/LMOD1	3
BP	GO:0032387	negative regulation of intracellular transport	3/61	58/18723	0.000893755	0.0511536	0.0440063	MAP1B/PLN/CRYAB	3
BP	GO:0030042	actin filament depolymerization	3/61	59/18723	0.000939461	0.0511536	0.0440063	CFL2/SVIL/LMOD1	3
BP	GO:0043624	cellular protein complex disassembly	4/61	136/18723	0.00100867	0.0523069	0.0449985	CFL2/MAP1B/SVIL/LMOD1	4
BP	GO:0006940	regulation of smooth muscle contraction	3/61	64/18723	0.0011902	0.0576057	0.0495569	CNN1/PRKG1/NPNT	3
BP	GO:0051014	actin filament severing	2/61	16/18723	0.00121665	0.0576057	0.0495569	CFL2/SVIL	2
BP	GO:0070527	platelet aggregation	3/61	67/18723	0.00135903	0.0599377	0.0515631	PRKG1/CSRP1/MYL9	3
BP	GO:0070593	dendrite self-avoidance	2/61	17/18723	0.00137598	0.0599377	0.0515631	CNTN4/NEXN	2
BP	GO:1902903	regulation of supramolecular fiber organization	6/61	383/18723	0.0015156	0.0600792	0.0516848	CFL2/FERMT2/MAP1B/SVIL/LMOD1/CRYAB	6
BP	GO:0042692	muscle cell differentiation	6/61	384/18723	0.0015358	0.0600792	0.0516848	CFL2/CSRP1/CSRP2/LMOD1/NPNT/MYH11	6
BP	GO:0072189	ureter development	2/61	18/18723	0.00154474	0.0600792	0.0516848	NFIA/OSR1	2
BP	GO:1901880	negative regulation of protein depolymerization	3/61	72/18723	0.00167253	0.0628062	0.0540308	MAP1B/SVIL/LMOD1	3
BP	GO:0032970	regulation of actin filament-based process	6/61	397/18723	0.00181753	0.0659765	0.0567581	CFL2/FERMT2/SVIL/LMOD1/RHOB/PLN	6
BP	GO:0048662	negative regulation of smooth muscle cell proliferation	3/61	75/18723	0.00188059	0.0660632	0.0568327	CNN1/PRKG1/OGN	3
BP	GO:1902904	negative regulation of supramolecular fiber organization	4/61	167/18723	0.00214556	0.073016	0.062814	MAP1B/SVIL/LMOD1/CRYAB	4
BP	GO:0051146	striated muscle cell differentiation	5/61	283/18723	0.0022709	0.0749397	0.064469	CFL2/CSRP1/CSRP2/LMOD1/MYH11	5
BP	GO:0043242	negative regulation of protein-containing complex disassembly	3/61	82/18723	0.00242692	0.0777329	0.0668718	MAP1B/SVIL/LMOD1	3
BP	GO:0006112	energy reserve metabolic process	3/61	84/18723	0.00259918	0.0808716	0.069572	SORBS1/PID1/MRAP2	3
BP	GO:0072530	purine-containing compound transmembrane transport	2/61	24/18723	0.00275179	0.0809917	0.0696754	SLC22A3/SLC25A4	2
BP	GO:1903077	negative regulation of protein localization to plasma membrane	2/61	24/18723	0.00275179	0.0809917	0.0696754	PID1/MRAP2	2
BP	GO:0034109	homotypic cell-cell adhesion	3/61	90/18723	0.00316066	0.090102	0.0775127	PRKG1/CSRP1/MYL9	3
BP	GO:1904376	negative regulation of protein localization to cell periphery	2/61	26/18723	0.00322679	0.090102	0.0775127	PID1/MRAP2	2
BP	GO:1903076	regulation of protein localization to plasma membrane	3/61	104/18723	0.00474399	0.126096	0.108477	SORBS1/PID1/MRAP2	3
BP	GO:1902905	positive regulation of supramolecular fiber organization	4/61	209/18723	0.00479149	0.126096	0.108477	CFL2/FERMT2/MAP1B/LMOD1	4
BP	GO:1905476	negative regulation of protein localization to membrane	2/61	32/18723	0.0048632	0.126096	0.108477	PID1/MRAP2	2
BP	GO:0007596	blood coagulation	4/61	217/18723	0.00546803	0.134476	0.115687	TFPI2/PRKG1/CSRP1/MYL9	4
BP	GO:0090075	relaxation of muscle	2/61	34/18723	0.00547758	0.134476	0.115687	PRKG1/PLN	2
BP	GO:0008154	actin polymerization or depolymerization	4/61	218/18723	0.00555685	0.134476	0.115687	CFL2/ENAH/SVIL/LMOD1	4
BP	GO:0007599	hemostasis	4/61	222/18723	0.00592182	0.136873	0.117749	TFPI2/PRKG1/CSRP1/MYL9	4
BP	GO:0050817	coagulation	4/61	222/18723	0.00592182	0.136873	0.117749	TFPI2/PRKG1/CSRP1/MYL9	4
BP	GO:0032984	protein-containing complex disassembly	4/61	224/18723	0.00611017	0.136873	0.117749	CFL2/MAP1B/SVIL/LMOD1	4
BP	GO:0032956	regulation of actin cytoskeleton organization	5/61	358/18723	0.00615868	0.136873	0.117749	CFL2/FERMT2/SVIL/LMOD1/RHOB	5
BP	GO:0051495	positive regulation of cytoskeleton organization	4/61	226/18723	0.00630247	0.137268	0.118088	CFL2/FERMT2/MAP1B/LMOD1	4
BP	GO:0140694	non-membrane-bounded organelle assembly	5/61	367/18723	0.00682445	0.145722	0.125361	CFL2/CSRP1/CSRP2/LMOD1/MYH11	5
BP	GO:0007160	cell-matrix adhesion	4/61	233/18723	0.00700723	0.146747	0.126244	FERMT2/SORBS1/FBLN5/NPNT	4
BP	GO:0030168	platelet activation	3/61	123/18723	0.00754706	0.153439	0.132	PRKG1/CSRP1/MYL9	3
BP	GO:0050878	regulation of body fluid levels	5/61	379/18723	0.0077888	0.153439	0.132	TFPI2/PRKG1/CSRP1/BTC/MYL9	5
BP	GO:1904375	regulation of protein localization to cell periphery	3/61	125/18723	0.0078881	0.153439	0.132	SORBS1/PID1/MRAP2	3
BP	GO:0051693	actin filament capping	2/61	41/18723	0.00789035	0.153439	0.132	SVIL/LMOD1	2
BP	GO:1904706	negative regulation of vascular associated smooth muscle cell proliferation	2/61	43/18723	0.00865286	0.165315	0.142217	CNN1/PRKG1	2
BP	GO:0030835	negative regulation of actin filament depolymerization	2/61	45/18723	0.00944708	0.173056	0.148876	SVIL/LMOD1	2
BP	GO:0085029	extracellular matrix assembly	2/61	45/18723	0.00944708	0.173056	0.148876	FBLN5/MYH11	2
BP	GO:0008277	regulation of G protein-coupled receptor signaling pathway	3/61	134/18723	0.00953476	0.173056	0.148876	RAMP1/RGS5/MRAP2	3
BP	GO:0043462	regulation of ATPase activity	2/61	46/18723	0.00985594	0.175953	0.151368	PLN/TPM2	2
BP	GO:0031333	negative regulation of protein-containing complex assembly	3/61	141/18723	0.0109442	0.192229	0.16537	SVIL/LMOD1/CRYAB	3
BP	GO:0008038	neuron recognition	2/61	49/18723	0.0111289	0.192371	0.165493	CNTN4/NEXN	2
BP	GO:0034763	negative regulation of transmembrane transport	3/61	143/18723	0.0113678	0.193431	0.166404	PID1/OSR1/PLN	3
BP	GO:0007189	adenylate cyclase-activating G protein-coupled receptor signaling pathway	3/61	146/18723	0.0120209	0.198402	0.170681	RAMP1/PLN/MRAP2	3
BP	GO:0042060	wound healing	5/61	422/18723	0.0120244	0.198402	0.170681	FERMT2/TFPI2/PRKG1/CSRP1/MYL9	5
BP	GO:0072132	mesenchyme morphogenesis	2/61	52/18723	0.0124703	0.202042	0.173812	ACTG2/OSR1	2
BP	GO:0043254	regulation of protein-containing complex assembly	5/61	428/18723	0.0127192	0.202042	0.173812	FERMT2/MAP1B/SVIL/LMOD1/CRYAB	5
BP	GO:0110053	regulation of actin filament organization	4/61	278/18723	0.0128015	0.202042	0.173812	CFL2/FERMT2/SVIL/LMOD1	4
BP	GO:0072659	protein localization to plasma membrane	4/61	284/18723	0.0137506	0.212686	0.182969	SORBS1/PID1/RAMP1/MRAP2	4
BP	GO:0008360	regulation of cell shape	3/61	154/18723	0.0138666	0.212686	0.182969	FERMT2/RHOB/MYH10	3
BP	GO:0022411	cellular component disassembly	5/61	443/18723	0.0145749	0.217135	0.186796	CFL2/MAP1B/SVIL/LMOD1/SLC25A4	5
BP	GO:2000377	regulation of reactive oxygen species metabolic process	3/61	157/18723	0.0145981	0.217135	0.186796	FBLN5/PID1/CRYAB	3
BP	GO:0060485	mesenchyme development	4/61	291/18723	0.0149132	0.217135	0.186796	FERMT2/ACTG2/DACT3/OSR1	4
BP	GO:0010043	response to zinc ion	2/61	58/18723	0.015353	0.217135	0.186796	PLN/MT1X	2
BP	GO:0010559	regulation of glycoprotein biosynthetic process	2/61	58/18723	0.015353	0.217135	0.186796	RAMP1/ITM2C	2
BP	GO:2000649	regulation of sodium ion transmembrane transporter activity	2/61	58/18723	0.015353	0.217135	0.186796	OSR1/FXYD1	2
BP	GO:0046324	regulation of glucose import	2/61	59/18723	0.0158587	0.221412	0.190476	SORBS1/PID1	2
BP	GO:0051494	negative regulation of cytoskeleton organization	3/61	163/18723	0.0161258	0.222291	0.191232	MAP1B/SVIL/LMOD1	3
BP	GO:0072171	mesonephric tubule morphogenesis	2/61	63/18723	0.0179521	0.242635	0.208733	OSR1/NPNT	2
BP	GO:0051051	negative regulation of transport	5/61	470/18723	0.0183599	0.242635	0.208733	PID1/MAP1B/OSR1/PLN/CRYAB	5
BP	GO:1900076	regulation of cellular response to insulin stimulus	2/61	64/18723	0.0184928	0.242635	0.208733	SORBS1/PID1	2
BP	GO:1903018	regulation of glycoprotein metabolic process	2/61	64/18723	0.0184928	0.242635	0.208733	RAMP1/ITM2C	2
BP	GO:0000910	cytokinesis	3/61	173/18723	0.0188652	0.243941	0.209857	SVIL/RHOB/MYH10	3
BP	GO:0030837	negative regulation of actin filament polymerization	2/61	65/18723	0.0190404	0.243941	0.209857	SVIL/LMOD1	2
BP	GO:1905475	regulation of protein localization to membrane	3/61	175/18723	0.0194422	0.245272	0.211002	SORBS1/PID1/MRAP2	3
BP	GO:0046626	regulation of insulin receptor signaling pathway	2/61	66/18723	0.0195947	0.245272	0.211002	SORBS1/PID1	2
BP	GO:1902305	regulation of sodium ion transmembrane transport	2/61	68/18723	0.0207236	0.256066	0.220288	OSR1/FXYD1	2
BP	GO:0048660	regulation of smooth muscle cell proliferation	3/61	180/18723	0.0209273	0.256066	0.220288	CNN1/PRKG1/OGN	3
BP	GO:0045669	positive regulation of osteoblast differentiation	2/61	69/18723	0.0212981	0.25754	0.221555	FERMT2/NPNT	2
BP	GO:0006091	generation of precursor metabolites and energy	5/61	490/18723	0.0215503	0.25754	0.221555	SORBS1/PHGDH/PID1/SLC25A4/MRAP2	5
BP	GO:0007517	muscle organ development	4/61	327/18723	0.0218701	0.25754	0.221555	CFL2/SVIL/TAGLN/CRYAB	4
BP	GO:0048659	smooth muscle cell proliferation	3/61	184/18723	0.0221593	0.25754	0.221555	CNN1/PRKG1/OGN	3
BP	GO:0000281	mitotic cytokinesis	2/61	71/18723	0.0224667	0.25754	0.221555	RHOB/MYH10	2
BP	GO:0072078	nephron tubule morphogenesis	2/61	71/18723	0.0224667	0.25754	0.221555	OSR1/NPNT	2
BP	GO:0071479	cellular response to ionizing radiation	2/61	72/18723	0.0230608	0.258682	0.222538	RHOB/CRYAB	2
BP	GO:1990778	protein localization to cell periphery	4/61	333/18723	0.0231937	0.258682	0.222538	SORBS1/PID1/RAMP1/MRAP2	4
BP	GO:0008064	regulation of actin polymerization or depolymerization	3/61	188/18723	0.0234303	0.258682	0.222538	CFL2/SVIL/LMOD1	3
BP	GO:0072088	nephron epithelium morphogenesis	2/61	73/18723	0.0236614	0.258682	0.222538	OSR1/NPNT	2
BP	GO:0030832	regulation of actin filament length	3/61	189/18723	0.0237541	0.258682	0.222538	CFL2/SVIL/LMOD1	3
BP	GO:0046323	glucose import	2/61	74/18723	0.0242684	0.261666	0.225106	SORBS1/PID1	2
BP	GO:0061333	renal tubule morphogenesis	2/61	75/18723	0.0248818	0.265521	0.228422	OSR1/NPNT	2
BP	GO:0072028	nephron morphogenesis	2/61	76/18723	0.0255015	0.265521	0.228422	OSR1/NPNT	2
BP	GO:0010827	regulation of glucose transmembrane transport	2/61	77/18723	0.0261274	0.265521	0.228422	SORBS1/PID1	2
BP	GO:0032272	negative regulation of protein polymerization	2/61	80/18723	0.0280425	0.265521	0.228422	SVIL/LMOD1	2
BP	GO:1901653	cellular response to peptide	4/61	359/18723	0.0294892	0.265521	0.228422	LDOC1/SORBS1/PID1/MAP1B	4
BP	GO:0031589	cell-substrate adhesion	4/61	363/18723	0.0305396	0.265521	0.228422	FERMT2/SORBS1/FBLN5/NPNT	4
BP	GO:0032413	negative regulation of ion transmembrane transporter activity	2/61	86/18723	0.032036	0.265521	0.228422	OSR1/PLN	2
BP	GO:0017085	response to insecticide	1/61	10/18723	0.0321143	0.265521	0.228422	MAP1B	1
BP	GO:0031915	positive regulation of synaptic plasticity	1/61	10/18723	0.0321143	0.265521	0.228422	MAP1B	1
BP	GO:0044557	relaxation of smooth muscle	1/61	10/18723	0.0321143	0.265521	0.228422	PRKG1	1
BP	GO:0048241	epinephrine transport	1/61	10/18723	0.0321143	0.265521	0.228422	SLC22A3	1
BP	GO:0060272	embryonic skeletal joint morphogenesis	1/61	10/18723	0.0321143	0.265521	0.228422	OSR1	1
BP	GO:0072178	nephric duct morphogenesis	1/61	10/18723	0.0321143	0.265521	0.228422	OSR1	1
BP	GO:0072203	cell proliferation involved in metanephros development	1/61	10/18723	0.0321143	0.265521	0.228422	OSR1	1
BP	GO:0098885	modification of postsynaptic actin cytoskeleton	1/61	10/18723	0.0321143	0.265521	0.228422	MYH10	1
BP	GO:1901524	regulation of mitophagy	1/61	10/18723	0.0321143	0.265521	0.228422	SLC25A4	1
BP	GO:2000121	regulation of removal of superoxide radicals	1/61	10/18723	0.0321143	0.265521	0.228422	FBLN5	1
BP	GO:0048041	focal adhesion assembly	2/61	87/18723	0.0327222	0.265521	0.228422	FERMT2/SORBS1	2
BP	GO:0051781	positive regulation of cell division	2/61	89/18723	0.034112	0.265521	0.228422	SVIL/BTC	2
BP	GO:0002028	regulation of sodium ion transport	2/61	90/18723	0.0348154	0.265521	0.228422	OSR1/FXYD1	2
BP	GO:1904705	regulation of vascular associated smooth muscle cell proliferation	2/61	90/18723	0.0348154	0.265521	0.228422	CNN1/PRKG1	2
BP	GO:0033625	positive regulation of integrin activation	1/61	11/18723	0.0352694	0.265521	0.228422	FERMT2	1
BP	GO:0051610	serotonin uptake	1/61	11/18723	0.0352694	0.265521	0.228422	SLC22A3	1
BP	GO:0070314	G1 to G0 transition	1/61	11/18723	0.0352694	0.265521	0.228422	PHGDH	1
BP	GO:0070341	fat cell proliferation	1/61	11/18723	0.0352694	0.265521	0.228422	PID1	1
BP	GO:0070344	regulation of fat cell proliferation	1/61	11/18723	0.0352694	0.265521	0.228422	PID1	1
BP	GO:0106072	negative regulation of adenylate cyclase-activating G protein-coupled receptor signaling pathway	1/61	11/18723	0.0352694	0.265521	0.228422	MRAP2	1
BP	GO:0001657	ureteric bud development	2/61	91/18723	0.0355245	0.265521	0.228422	OSR1/NPNT	2
BP	GO:0072080	nephron tubule development	2/61	91/18723	0.0355245	0.265521	0.228422	OSR1/NPNT	2
BP	GO:1990874	vascular associated smooth muscle cell proliferation	2/61	91/18723	0.0355245	0.265521	0.228422	CNN1/PRKG1	2
BP	GO:0000302	response to reactive oxygen species	3/61	222/18723	0.0358046	0.265521	0.228422	FBLN5/RHOB/CRYAB	3
BP	GO:0032535	regulation of cellular component size	4/61	383/18723	0.0361229	0.265521	0.228422	CFL2/MAP1B/SVIL/LMOD1	4
BP	GO:0072163	mesonephric epithelium development	2/61	92/18723	0.0362392	0.265521	0.228422	OSR1/NPNT	2
BP	GO:0072164	mesonephric tubule development	2/61	92/18723	0.0362392	0.265521	0.228422	OSR1/NPNT	2
BP	GO:0014706	striated muscle tissue development	4/61	384/18723	0.0364167	0.265521	0.228422	CFL2/SVIL/PLN/MYH11	4
BP	GO:0060993	kidney morphogenesis	2/61	93/18723	0.0369595	0.265521	0.228422	OSR1/NPNT	2
BP	GO:0061326	renal tubule development	2/61	94/18723	0.0376852	0.265521	0.228422	OSR1/NPNT	2
BP	GO:0007411	axon guidance	3/61	227/18723	0.0378596	0.265521	0.228422	CNTN4/ENAH/NEXN	3
BP	GO:0097485	neuron projection guidance	3/61	228/18723	0.0382777	0.265521	0.228422	CNTN4/ENAH/NEXN	3
BP	GO:0006068	ethanol catabolic process	1/61	12/18723	0.0384144	0.265521	0.228422	ALDH1B1	1
BP	GO:0006563	L-serine metabolic process	1/61	12/18723	0.0384144	0.265521	0.228422	PHGDH	1
BP	GO:0010459	negative regulation of heart rate	1/61	12/18723	0.0384144	0.265521	0.228422	PLN	1
BP	GO:0032780	negative regulation of ATPase activity	1/61	12/18723	0.0384144	0.265521	0.228422	PLN	1
BP	GO:0072182	regulation of nephron tubule epithelial cell differentiation	1/61	12/18723	0.0384144	0.265521	0.228422	OSR1	1
BP	GO:0090331	negative regulation of platelet aggregation	1/61	12/18723	0.0384144	0.265521	0.228422	PRKG1	1
BP	GO:1901894	regulation of ATPase-coupled calcium transmembrane transporter activity	1/61	12/18723	0.0384144	0.265521	0.228422	PLN	1
BP	GO:1903599	positive regulation of autophagy of mitochondrion	1/61	12/18723	0.0384144	0.265521	0.228422	SLC25A4	1
BP	GO:0007044	cell-substrate junction assembly	2/61	95/18723	0.0384165	0.265521	0.228422	FERMT2/SORBS1	2
BP	GO:0001823	mesonephros development	2/61	96/18723	0.0391532	0.265521	0.228422	OSR1/NPNT	2
BP	GO:0007188	adenylate cyclase-modulating G protein-coupled receptor signaling pathway	3/61	233/18723	0.040404	0.265521	0.228422	RAMP1/PLN/MRAP2	3
BP	GO:0032271	regulation of protein polymerization	3/61	233/18723	0.040404	0.265521	0.228422	MAP1B/SVIL/LMOD1	3
BP	GO:0010717	regulation of epithelial to mesenchymal transition	2/61	99/18723	0.0413955	0.265521	0.228422	FERMT2/DACT3	2
BP	GO:0010635	regulation of mitochondrial fusion	1/61	13/18723	0.0415492	0.265521	0.228422	PID1	1
BP	GO:0030836	positive regulation of actin filament depolymerization	1/61	13/18723	0.0415492	0.265521	0.228422	CFL2	1
BP	GO:0045741	positive regulation of epidermal growth factor-activated receptor activity	1/61	13/18723	0.0415492	0.265521	0.228422	BTC	1
BP	GO:0106070	regulation of adenylate cyclase-activating G protein-coupled receptor signaling pathway	1/61	13/18723	0.0415492	0.265521	0.228422	MRAP2	1
BP	GO:1905907	negative regulation of amyloid fibril formation	1/61	13/18723	0.0415492	0.265521	0.228422	CRYAB	1
BP	GO:0048762	mesenchymal cell differentiation	3/61	236/18723	0.0417082	0.265521	0.228422	FERMT2/DACT3/OSR1	3
BP	GO:0031334	positive regulation of protein-containing complex assembly	3/61	237/18723	0.0421476	0.265521	0.228422	FERMT2/MAP1B/LMOD1	3
BP	GO:0061640	cytoskeleton-dependent cytokinesis	2/61	100/18723	0.0421536	0.265521	0.228422	RHOB/MYH10	2
BP	GO:0150115	cell-substrate junction organization	2/61	101/18723	0.0429169	0.265521	0.228422	FERMT2/SORBS1	2
BP	GO:0072593	reactive oxygen species metabolic process	3/61	239/18723	0.0430335	0.265521	0.228422	FBLN5/PID1/CRYAB	3
BP	GO:1904063	negative regulation of cation transmembrane transport	2/61	102/18723	0.0436853	0.265521	0.228422	OSR1/PLN	2
BP	GO:0034111	negative regulation of homotypic cell-cell adhesion	1/61	14/18723	0.0446741	0.265521	0.228422	PRKG1	1
BP	GO:0035810	positive regulation of urine volume	1/61	14/18723	0.0446741	0.265521	0.228422	BTC	1
BP	GO:0046325	negative regulation of glucose import	1/61	14/18723	0.0446741	0.265521	0.228422	PID1	1
BP	GO:0072160	nephron tubule epithelial cell differentiation	1/61	14/18723	0.0446741	0.265521	0.228422	OSR1	1
BP	GO:0072176	nephric duct development	1/61	14/18723	0.0446741	0.265521	0.228422	OSR1	1
BP	GO:0072498	embryonic skeletal joint development	1/61	14/18723	0.0446741	0.265521	0.228422	OSR1	1
BP	GO:0086103	G protein-coupled receptor signaling pathway involved in heart process	1/61	14/18723	0.0446741	0.265521	0.228422	PLN	1
BP	GO:0090281	negative regulation of calcium ion import	1/61	14/18723	0.0446741	0.265521	0.228422	PLN	1
BP	GO:1901077	regulation of relaxation of muscle	1/61	14/18723	0.0446741	0.265521	0.228422	PLN	1
BP	GO:2001171	positive regulation of ATP biosynthetic process	1/61	14/18723	0.0446741	0.265521	0.228422	PID1	1
BP	GO:0001558	regulation of cell growth	4/61	414/18723	0.045878	0.265521	0.228422	FBLN5/MAP1B/DACT3/CRYAB	4
BP	GO:0043434	response to peptide hormone	4/61	414/18723	0.045878	0.265521	0.228422	SORBS1/PID1/MAP1B/PLN	4
BP	GO:0030038	contractile actin filament bundle assembly	2/61	106/18723	0.0468103	0.265521	0.228422	FERMT2/SORBS1	2
BP	GO:0043149	stress fiber assembly	2/61	106/18723	0.0468103	0.265521	0.228422	FERMT2/SORBS1	2
BP	GO:0033002	muscle cell proliferation	3/61	248/18723	0.0471357	0.265521	0.228422	CNN1/PRKG1/OGN	3
BP	GO:0007409	axonogenesis	4/61	418/18723	0.0472346	0.265521	0.228422	CNTN4/ENAH/MAP1B/NEXN	4
BP	GO:0045926	negative regulation of growth	3/61	249/18723	0.0476031	0.265521	0.228422	DACT3/CRYAB/MT1X	3
BP	GO:0010273	detoxification of copper ion	1/61	15/18723	0.0477889	0.265521	0.228422	MT1X	1
BP	GO:0015697	quaternary ammonium group transport	1/61	15/18723	0.0477889	0.265521	0.228422	SLC22A3	1
BP	GO:0034310	primary alcohol catabolic process	1/61	15/18723	0.0477889	0.265521	0.228422	ALDH1B1	1
BP	GO:0036376	sodium ion export across plasma membrane	1/61	15/18723	0.0477889	0.265521	0.228422	FXYD1	1
BP	GO:0045217	cell-cell junction maintenance	1/61	15/18723	0.0477889	0.265521	0.228422	FERMT2	1
BP	GO:0045725	positive regulation of glycogen biosynthetic process	1/61	15/18723	0.0477889	0.265521	0.228422	SORBS1	1
BP	GO:0045986	negative regulation of smooth muscle contraction	1/61	15/18723	0.0477889	0.265521	0.228422	PRKG1	1
BP	GO:0051608	histamine transport	1/61	15/18723	0.0477889	0.265521	0.228422	SLC22A3	1
BP	GO:0060049	regulation of protein glycosylation	1/61	15/18723	0.0477889	0.265521	0.228422	RAMP1	1
BP	GO:0070886	positive regulation of calcineurin-NFAT signaling cascade	1/61	15/18723	0.0477889	0.265521	0.228422	LMCD1	1
BP	GO:0072075	metanephric mesenchyme development	1/61	15/18723	0.0477889	0.265521	0.228422	OSR1	1
BP	GO:0072224	metanephric glomerulus development	1/61	15/18723	0.0477889	0.265521	0.228422	OSR1	1
BP	GO:0106058	positive regulation of calcineurin-mediated signaling	1/61	15/18723	0.0477889	0.265521	0.228422	LMCD1	1
BP	GO:1990169	stress response to copper ion	1/61	15/18723	0.0477889	0.265521	0.228422	MT1X	1
BP	GO:2000650	negative regulation of sodium ion transmembrane transporter activity	1/61	15/18723	0.0477889	0.265521	0.228422	OSR1	1
BP	GO:0032410	negative regulation of transporter activity	2/61	109/18723	0.0492065	0.265739	0.228609	OSR1/PLN	2
BP	GO:0034766	negative regulation of ion transmembrane transport	2/61	109/18723	0.0492065	0.265739	0.228609	OSR1/PLN	2
BP	GO:0072009	nephron epithelium development	2/61	109/18723	0.0492065	0.265739	0.228609	OSR1/NPNT	2
CC	GO:0043292	contractile fiber	14/66	239/19550	5.00878e-14	6.51141e-12	5.2724e-12	CFL2/FERMT2/FHL5/CSRP1/NEXN/SVIL/CSRP2/LMOD1/MYL9/TPM2/CRYAB/NPNT/SYNM/MYH11	14
CC	GO:0030016	myofibril	12/66	231/19550	1.5605e-11	1.01433e-09	8.21318e-10	CFL2/FERMT2/FHL5/CSRP1/NEXN/SVIL/CSRP2/LMOD1/MYL9/TPM2/CRYAB/SYNM	12
CC	GO:0030017	sarcomere	10/66	211/19550	2.15907e-09	9.35599e-08	7.5757e-08	CFL2/FERMT2/FHL5/CSRP1/NEXN/CSRP2/LMOD1/MYL9/TPM2/CRYAB	10
CC	GO:0031674	I band	8/66	141/19550	2.42025e-08	7.86581e-07	6.36908e-07	CFL2/FERMT2/FHL5/CSRP1/NEXN/CSRP2/MYL9/CRYAB	8
CC	GO:0005925	focal adhesion	11/66	418/19550	1.39849e-07	3.57935e-06	2.89826e-06	FERMT2/ENAH/SORBS1/LAYN/LPP/CNN1/CSRP1/NEXN/SVIL/CSRP2/RHOB	11
CC	GO:0030055	cell-substrate junction	11/66	425/19550	1.65201e-07	3.57935e-06	2.89826e-06	FERMT2/ENAH/SORBS1/LAYN/LPP/CNN1/CSRP1/NEXN/SVIL/CSRP2/RHOB	11
CC	GO:0030018	Z disc	7/66	130/19550	2.74657e-07	4.71199e-06	3.81538e-06	CFL2/FHL5/CSRP1/NEXN/CSRP2/MYL9/CRYAB	7
CC	GO:0032432	actin filament bundle	6/66	80/19550	2.89969e-07	4.71199e-06	3.81538e-06	FERMT2/SORBS1/LPP/MYL9/CRYAB/MYH10	6
CC	GO:0001725	stress fiber	5/66	71/19550	4.12e-06	5.356e-05	4.33684e-05	FERMT2/SORBS1/LPP/MYL9/MYH10	5
CC	GO:0097517	contractile actin filament bundle	5/66	71/19550	4.12e-06	5.356e-05	4.33684e-05	FERMT2/SORBS1/LPP/MYL9/MYH10	5
CC	GO:0042641	actomyosin	5/66	81/19550	7.89971e-06	9.33602e-05	7.55953e-05	FERMT2/SORBS1/LPP/MYL9/MYH10	5
CC	GO:0016460	myosin II complex	3/66	20/19550	4.02085e-05	0.000435592	0.000352706	MYL9/MYH10/MYH11	3
CC	GO:0032982	myosin filament	3/66	22/19550	5.4055e-05	0.00054055	0.000437692	ACTG2/MYH10/MYH11	3
CC	GO:0032154	cleavage furrow	3/66	53/19550	0.000763073	0.00708568	0.00573739	SVIL/RHOB/MYH10	3
CC	GO:0016459	myosin complex	3/66	56/19550	0.000896454	0.00776927	0.00629091	MYL9/MYH10/MYH11	3
CC	GO:0005859	muscle myosin complex	2/66	15/19550	0.00114566	0.0093085	0.00753725	MYL9/MYH11	2
CC	GO:0043034	costamere	2/66	18/19550	0.00165852	0.0119782	0.00969895	SVIL/SYNM	2
CC	GO:0090533	cation-transporting ATPase complex	2/66	18/19550	0.00165852	0.0119782	0.00969895	PLN/FXYD1	2
CC	GO:0032153	cell division site	3/66	71/19550	0.00178296	0.0121992	0.00987787	SVIL/RHOB/MYH10	3
CC	GO:0005865	striated muscle thin filament	2/66	22/19550	0.00248234	0.0161352	0.013065	LMOD1/TPM2	2
CC	GO:0005912	adherens junction	4/66	170/19550	0.00261531	0.01619	0.0131093	FERMT2/SORBS1/NEXN/SYNM	4
CC	GO:0098533	ATPase dependent transmembrane transport complex	2/66	24/19550	0.00295304	0.0174498	0.0141294	PLN/FXYD1	2
CC	GO:0036379	myofilament	2/66	26/19550	0.00346223	0.0195691	0.0158455	LMOD1/TPM2	2
CC	GO:0030027	lamellipodium	4/66	202/19550	0.00483877	0.02621	0.0212227	FERMT2/ENAH/ACTG2/MYH10	4
CC	GO:0031252	cell leading edge	5/66	422/19550	0.0139334	0.0716389	0.0580072	FERMT2/ENAH/LAYN/ACTG2/MYH10	5
CC	GO:0062023	collagen-containing extracellular matrix	5/66	425/19550	0.0143278	0.0716389	0.0580072	SPARCL1/FBLN5/MXRA7/NPNT/OGN	5
CC	GO:0005938	cell cortex	4/66	308/19550	0.0202865	0.0976759	0.0790898	FERMT2/RHOB/MYL9/MYH10	4
CC	GO:0005911	cell-cell junction	5/66	494/19550	0.0255752	0.118742	0.0961473	FERMT2/SORBS1/NEXN/SYNM/FXYD1	5
CC	GO:0005901	caveola	2/66	84/19550	0.0327684	0.146893	0.118941	SORBS1/FXYD1	2
CC	GO:0005890	sodium:potassium-exchanging ATPase complex	1/66	12/19550	0.0397787	0.172374	0.139574	FXYD1	1
MF	GO:0008307	structural constituent of muscle	7/62	42/18368	8.65759e-11	1.3679e-08	1.18472e-08	CSRP1/NEXN/CSRP2/MYL9/TPM2/SYNM/MYH11	7
MF	GO:0003779	actin binding	13/62	441/18368	2.10687e-09	1.66443e-07	1.44154e-07	CFL2/FERMT2/ENAH/SORBS1/MAP1B/CNN1/NEXN/SVIL/TAGLN/LMOD1/TPM2/MYH10/MYH11	13
MF	GO:0051015	actin filament binding	8/62	217/18368	6.51967e-07	3.4337e-05	2.97389e-05	CFL2/FERMT2/NEXN/SVIL/TAGLN/TPM2/MYH10/MYH11	8
MF	GO:0005212	structural constituent of eye lens	2/62	23/18368	0.00270959	0.0857765	0.0742901	HSPB6/CRYAB	2
MF	GO:0005201	extracellular matrix structural constituent	4/62	172/18368	0.00271445	0.0857765	0.0742901	TFPI2/FBLN5/NPNT/OGN	4
MF	GO:0050699	WW domain binding	2/62	32/18368	0.00520946	0.137182	0.118812	ENAH/TCEAL2	2
MF	GO:0042805	actinin binding	2/62	36/18368	0.00655982	0.148064	0.128237	CSRP1/CSRP2	2
MF	GO:0098632	cell-cell adhesion mediator activity	2/62	49/18368	0.011906	0.223644	0.193696	CNTN4/NEXN	2
MF	GO:0005178	integrin binding	3/62	144/18368	0.0127392	0.223644	0.193696	FERMT2/FBLN5/NPNT	3
MF	GO:0051287	NAD binding	2/62	56/18368	0.0153578	0.242653	0.210159	PHGDH/ALDH1B1	2
MF	GO:0098631	cell adhesion mediator activity	2/62	59/18368	0.0169533	0.243511	0.210902	CNTN4/NEXN	2
MF	GO:0005516	calmodulin binding	3/62	201/18368	0.0304654	0.266219	0.230569	CNN1/MYH10/MYH11	3
MF	GO:0001540	amyloid-beta binding	2/62	84/18368	0.0327377	0.266219	0.230569	ITM2C/CRYAB	2
MF	GO:0004690	cyclic nucleotide-dependent protein kinase activity	1/62	10/18368	0.0332543	0.266219	0.230569	PRKG1	1
MF	GO:0005522	profilin binding	1/62	10/18368	0.0332543	0.266219	0.230569	ENAH	1
MF	GO:0034713	type I transforming growth factor beta receptor binding	1/62	10/18368	0.0332543	0.266219	0.230569	FERMT2	1
MF	GO:0005347	ATP transmembrane transporter activity	1/62	11/18368	0.0365192	0.266219	0.230569	SLC25A4	1
MF	GO:0015378	sodium:chloride symporter activity	1/62	11/18368	0.0365192	0.266219	0.230569	SLC22A3	1
MF	GO:0016670	oxidoreductase activity, acting on a sulfur group of donors, oxygen as acceptor	1/62	11/18368	0.0365192	0.266219	0.230569	SELENBP1	1
MF	GO:0097493	structural molecule activity conferring elasticity	1/62	11/18368	0.0365192	0.266219	0.230569	FBLN5	1
MF	GO:0015651	quaternary ammonium group transmembrane transporter activity	1/62	12/18368	0.0397733	0.266219	0.230569	SLC22A3	1
MF	GO:0017166	vinculin binding	1/62	12/18368	0.0397733	0.266219	0.230569	SYNM	1
MF	GO:0031994	insulin-like growth factor I binding	1/62	13/18368	0.0430166	0.266219	0.230569	IGFBP6	1
MF	GO:0032036	myosin heavy chain binding	1/62	13/18368	0.0430166	0.266219	0.230569	MYL9	1
MF	GO:0015373	anion:sodium symporter activity	1/62	14/18368	0.0462492	0.266219	0.230569	SLC22A3	1
MF	GO:0004029	aldehyde dehydrogenase (NAD+) activity	1/62	15/18368	0.0494709	0.266219	0.230569	ALDH1B1	1
MF	GO:0019215	intermediate filament binding	1/62	15/18368	0.0494709	0.266219	0.230569	SYNM	1
MF	GO:0030553	cGMP binding	1/62	15/18368	0.0494709	0.266219	0.230569	PRKG1	1
