# Supplementary material for: Screening and validation of atherosclerosis PAN-apoptotic immune-related genes based on single-cell sequencing
Source: Front Immunol. 2024 Apr 26;15:1297298. doi: 10.3389/fimmu.2024.1297298 (PMC11082397; doi:10.3389/fimmu.2024.1297298)
Supplement: Supplementary file 1 [file DataSheet_1.zip › table S1-24/Table S13.xlsx]

## Sheet: Table S13
ID	Description	GeneRatio	BgRatio	pvalue	p.adjust	qvalue	geneID	Count
hsa04270	Vascular smooth muscle contraction	2023-06-26	134/8216	2.9626e-06	0.000251821	0.000237008	ACTG2/RAMP1/PRKG1/MYL9/MYH10/MYH11	6
hsa04810	Regulation of actin cytoskeleton	2023-05-26	229/8216	0.000656017	0.0278807	0.0262407	CFL2/ENAH/MYL9/MYH10/MYH11	5
hsa04022	cGMP-PKG signaling pathway	2023-04-26	167/8216	0.00173575	0.0385345	0.0362677	PRKG1/MYL9/SLC25A4/PLN	4
hsa04530	Tight junction	2023-04-26	169/8216	0.00181339	0.0385345	0.0362677	MYL9/PPP2R2B/MYH10/MYH11	4
hsa04261	Adrenergic signaling in cardiomyocytes	2023-03-26	154/8216	0.0122414	0.208103	0.195862	PPP2R2B/PLN/TPM2	3
hsa04360	Axon guidance	2023-03-26	182/8216	0.0191184	0.270844	0.254912	CFL2/ENAH/MYL9	3
hsa04024	cAMP signaling pathway	2023-03-26	225/8216	0.0331384	0.345761	0.325422	MYL9/PLN/FXYD1	3
hsa05414	Dilated cardiomyopathy	2023-02-26	96/8216	0.03661	0.345761	0.325422	PLN/TPM2	2
hsa00920	Sulfur metabolism	2023-01-26	10/8216	0.0312156	0.345761	0.325422	SELENBP1	1
