# Supplementary material for: Screening and validation of atherosclerosis PAN-apoptotic immune-related genes based on single-cell sequencing
Source: Front Immunol. 2024 Apr 26;15:1297298. doi: 10.3389/fimmu.2024.1297298 (PMC11082397; doi:10.3389/fimmu.2024.1297298)
Supplement: Supplementary file 1 [file DataSheet_1.zip › table S1-24/Table S14.xlsx]

## Sheet: Table S14
x	Column1
1	SPARCL1
2	TFPI2
3	LAYN
4	TACC2
5	PHGDH
6	FILIP1
7	IL11RA
8	CNTN4
9	ALDH1B1
10	RGS5
11	LPP
12	SLC22A3
13	IGFBP6
14	NPNT
15	C11orf96
16	CFL2
17	RAMP1
18	LDOC1
19	DACT3
