# Supplementary material for: Screening and validation of atherosclerosis PAN-apoptotic immune-related genes based on single-cell sequencing
Source: Front Immunol. 2024 Apr 26;15:1297298. doi: 10.3389/fimmu.2024.1297298 (PMC11082397; doi:10.3389/fimmu.2024.1297298)
Supplement: Supplementary file 1 [file DataSheet_1.zip › table S1-24/Table S15.xlsx]

## Sheet: Sheet1
	x
Intercept	-124.154
CNTN4	10.9572
FILIP1	4.16491
PHGDH	6.12056
TFPI2	1.65322

## Sheet: Sheet2
	x
Intercept	-4.38281
CNTN4	2.19163
FILIP1	-1.8899
PHGDH	-0.680975
TFPI2	1.37792
