# Supplementary material for: Screening and validation of atherosclerosis PAN-apoptotic immune-related genes based on single-cell sequencing
Source: Front Immunol. 2024 Apr 26;15:1297298. doi: 10.3389/fimmu.2024.1297298 (PMC11082397; doi:10.3389/fimmu.2024.1297298)
Supplement: Supplementary file 1 [file DataSheet_1.zip › table S1-24/Table S16.xlsx]

## Sheet: Sheet1
	Treat	Control	padj	pvalue	log2FoldChange	immune_cell	sig
B cells naive	0.0207	0	0.00336425	0.00137629	0.0206969	B cells naive	**
T cells CD4 memory resting	0.116	0.006457	7.31e-06	3.32e-07	0.109551	T cells CD4 memory resting	****
T cells follicular helper	0.002043	0.01383	0.000174515	5.19e-05	-0.0117854	T cells follicular helper	***
T cells gamma delta	0.005007	0.03421	1.89e-05	2.58e-06	-0.0292071	T cells gamma delta	****
Monocytes	0.08098	0.007044	0.000278691	0.000101342	0.0739352	Monocytes	***
Macrophages M0	0.0792	0.4122	0.000151341	3.44e-05	-0.332981	Macrophages M0	***
Macrophages M1	0.04538	0.0228	3.35e-05	6.09e-06	0.0225744	Macrophages M1	****
Mast cells resting	0.03225	0	0.000174515	5.55e-05	0.0322451	Mast cells resting	***
Mast cells activated	0.02337	0.1109	1.73e-05	1.57e-06	-0.0875657	Mast cells activated	****
