# Supplementary material for: Screening and validation of atherosclerosis PAN-apoptotic immune-related genes based on single-cell sequencing
Source: Front Immunol. 2024 Apr 26;15:1297298. doi: 10.3389/fimmu.2024.1297298 (PMC11082397; doi:10.3389/fimmu.2024.1297298)
Supplement: Supplementary file 1 [file DataSheet_1.zip › table S1-24/Table S17.xlsx]

## Sheet: Sheet1
Treat	Control	padj	pvalue	log2FoldChange	immune_cell	sig
0.0207	0	0.00336425	0.00137629	0.0206969	B cells naive	**
0.02077	0.03131	0.0892488	0.052738	-0.0105381	B cells memory	ns
0.01188	0.007317	0.550686	0.475592	0.00456514	Plasma cells	ns
0.1217	0.06617	0.0669125	0.0364977	0.0555171	T cells CD8	ns
0	0.0004089	0.610959	0.555417	-0.000408901	T cells CD4 naive	ns
0.116	0.006457	7.30769e-06	3.32168e-07	0.109551	T cells CD4 memory resting	****
0.07079	0.02374	0.106578	0.0678224	0.0470483	T cells CD4 memory activated	ns
0.002043	0.01383	0.000174515	5.18757e-05	-0.0117854	T cells follicular helper	***
5.905e-05	0.000942	0.506939	0.414768	-0.000882983	T cells regulatory (Tregs)	ns
0.005007	0.03421	1.88863e-05	2.57541e-06	-0.0292071	T cells gamma delta	****
0.0005886	0.000512	0.237184	0.172498	7.65758e-05	NK cells resting	ns
0.03809	0.02251	0.137208	0.0935512	0.0155754	NK cells activated	ns
0.08098	0.007044	0.000278691	0.000101342	0.0739352	Monocytes	***
0.0792	0.4122	0.000151341	3.43956e-05	-0.332981	Macrophages M0	***
0.04538	0.0228	3.35111e-05	6.09294e-06	0.0225744	Macrophages M1	****
0.3132	0.2341	0.0628343	0.0314171	0.0790982	Macrophages M2	ns
0.0004117	0.0001394	0.84903	0.84903	0.000272268	Dendritic cells resting	ns
0.002522	0	0.0628343	0.0287119	0.00252152	Dendritic cells activated	ns
0.03225	0	0.000174515	5.55274e-05	0.0322451	Mast cells resting	***
0.02337	0.1109	1.73196e-05	1.57451e-06	-0.0875657	Mast cells activated	****
0.001485	0.0004185	0.84903	0.84903	0.00106622	Eosinophils	ns
0.01363	0.005003	0.355009	0.274325	0.00862614	Neutrophils	ns
