# Supplementary material for: Screening and validation of atherosclerosis PAN-apoptotic immune-related genes based on single-cell sequencing
Source: Front Immunol. 2024 Apr 26;15:1297298. doi: 10.3389/fimmu.2024.1297298 (PMC11082397; doi:10.3389/fimmu.2024.1297298)
Supplement: Supplementary file 1 [file DataSheet_1.zip › table S1-24/Table S18.xlsx]

## Sheet: Table S19
	B cells naive	T cells CD4 memory resting	T cells follicular helper	T cells gamma delta	Monocytes	Macrophages M0	Macrophages M1	Mast cells resting	Mast cells activated
CNTN4	0.000697225	2.43362e-06	0.00898876	1.3053e-05	0.00183579	0.000604313	1.80794e-05	6.80713e-05	5.07675e-06
FILIP1	0.00102881	1.096e-08	0.00078052	4.24125e-06	5.54895e-06	0.000195245	0.00917697	0.000165885	1.29555e-06
PHGDH	0.00102881	5.54895e-06	8.21853e-07	7.21832e-06	0.0281326	0.00573378	0.0602358	0.000244233	3.93028e-05
TFPI2	0.00355373	3.0128e-05	2.38684e-05	4.56242e-05	0.00203138	0.000658631	0.00011099	0.000872574	8.21853e-07
