# Supplementary material for: Screening and validation of atherosclerosis PAN-apoptotic immune-related genes based on single-cell sequencing
Source: Front Immunol. 2024 Apr 26;15:1297298. doi: 10.3389/fimmu.2024.1297298 (PMC11082397; doi:10.3389/fimmu.2024.1297298)
Supplement: Supplementary file 1 [file DataSheet_1.zip › table S1-24/Table S2.xlsx]

## Sheet: S2
SYMBOL	GSM1060118	GSM1060120	GSM1060122	GSM1060124	GSM1060126	GSM1060128	GSM1060130	GSM1060132	GSM1060134	GSM1060136	GSM1060138	GSM1060140	GSM1060142	GSM1060144	GSM1060146	GSM1060148	GSM1060150	GSM1060152	GSM1060154	GSM1060156	GSM1060158	GSM1060160	GSM1060162	GSM1060164	GSM1060166	GSM1060168	GSM1060170	GSM1060172	GSM1060174	GSM1060176	GSM1060178	GSM1060180	GSM1060117	GSM1060119	GSM1060121	GSM1060123	GSM1060125	GSM1060127	GSM1060129	GSM1060131	GSM1060133	GSM1060135	GSM1060137	GSM1060139	GSM1060141	GSM1060143	GSM1060145	GSM1060147	GSM1060149
OR4G2P	2.97946	2.9763	2.78402	2.88375	2.83233	2.89355	2.91439	2.74296	2.97443	2.93149	2.89837	2.87973	3.04734	2.87567	3.00116	3.28854	3.05825	2.779	2.87751	2.91428	7.15336	2.91489	2.87746	2.82884	2.69749	3.52597	3.25704	2.8515	2.93718	2.945	3.06945	2.81862	2.8054	2.9995	2.90421	2.88611	3.07667	2.8736	2.74298	2.64108	2.88796	2.8511	3.10985	2.87507	2.91675	3.0254	3.1268	3.04333	3.17425
OR4F4	2.93909	3.19208	3.20059	3.14589	2.96047	3.27476	3.28243	3.0695	3.21495	3.20321	3.10379	3.26637	3.31572	3.2766	3.16049	3.24494	3.17231	3.1483	3.1375	3.09126	6.9067	3.23099	3.20645	3.41152	3.5388	3.55392	2.9942	2.9636	3.18444	3.07929	3.04976	3.3187	3.51283	3.51641	3.29371	3.27502	3.24979	3.19559	3.12185	2.93421	3.20984	3.03595	3.11736	3.21969	3.34809	3.34708	3.36567	3.14606	3.02089
LOC728323	7.06372	7.809	7.73806	7.40955	7.2631	7.18187	7.15334	7.2013	7.09778	7.10554	6.99902	6.8305	6.62776	6.49282	7.02914	6.80058	7.08346	6.96761	6.91193	7.26989	7.50725	7.08703	7.76417	6.83224	7.07534	7.59525	6.44352	7.16201	7.18688	7.30564	6.81594	6.92016	6.88099	7.74086	7.64122	7.90782	7.00492	7.19757	7.07175	7.59095	7.33105	7.12211	7.02516	6.34173	6.62201	7.07136	6.62294	6.87221	7.15301
OR4F29	5.03621	5.84442	5.9458	5.94922	5.7601	5.69235	4.58062	6.05621	5.81254	5.28305	5.64681	5.40568	4.79614	4.72454	5.01237	4.76691	5.73624	5.31704	5.28018	5.32269	6.45003	5.63328	6.03362	6.06693	5.37332	6.27427	4.74834	5.49711	6.05929	6.2801	5.88187	5.84261	5.37283	5.4602	5.74767	5.68829	5.39755	4.58044	5.0505	6.53832	5.83894	5.75959	5.40533	5.33022	4.70103	4.71448	4.62643	4.53134	5.82535
MT-TM	8.427	8.01527	8.32162	8.25884	8.38388	8.64376	8.56114	8.26207	8.30556	8.32538	7.57386	8.04439	7.82975	8.63974	8.03035	8.28312	8.78441	8.04679	7.74131	8.06153	7.9261	8.89971	7.90345	8.84967	8.59869	8.56641	8.96442	8.24847	8.28113	8.91665	9.04654	8.32857	8.39527	8.0482	8.44434	8.49673	8.82199	8.12896	8.46657	8.03368	8.83814	8.18209	8.04641	8.0532	8.24423	8.18322	8.33016	8.11992	8.9095
MT-TW	8.91798	9.05934	8.85285	9.14659	9.26185	8.47223	7.35866	7.50433	8.8568	8.24614	7.38454	7.9849	6.41797	5.98358	8.2574	5.68314	8.04222	8.59977	8.06701	8.30296	7.14328	7.93889	7.48228	7.73778	7.76981	8.91247	7.99017	7.6631	7.84545	8.21389	8.22249	7.33013	9.09767	9.18361	9.10794	9.01828	9.27742	7.87969	9.10756	8.53143	9.3306	8.55007	8.21688	8.01836	6.67419	7.06582	8.13616	7.61135	7.2227
MT-TD	4.16786	5.33069	4.89228	4.42904	5.16533	4.19786	4.27569	4.22386	5.46231	4.87043	3.64036	4.34324	2.65172	2.8214	3.88641	3.1576	4.20573	4.38889	4.0359	4.83858	3.85654	3.97049	3.65938	4.44035	3.06269	5.07976	4.95118	2.97382	3.6947	3.80409	4.13208	3.98155	4.64412	5.29533	4.86547	4.46319	4.9568	4.27658	5.52155	4.55834	6.31935	4.86323	4.44457	4.07715	3.52945	3.40447	4.05155	4.01881	3.4751
MT-TK	8.62481	9.07797	8.9186	8.93767	9.31527	8.63621	9.6607	8.34997	8.79468	9.19812	7.75218	8.48729	7.84123	7.80028	8.42002	7.55299	7.89352	8.87283	8.33581	8.74901	7.98193	8.31577	8.03215	7.97657	7.62069	8.19598	8.13661	7.50556	7.89425	8.00219	8.33736	6.73031	8.82432	9.30459	9.17199	9.18241	9.11378	8.55086	9.49463	8.86989	9.62549	9.05592	8.49367	8.67148	7.93605	8.21052	8.4428	8.18964	7.88416
LOC100287497	6.16873	8.26867	7.94713	7.83674	7.56328	7.19777	6.62057	7.40343	7.58831	7.45136	7.10456	6.98289	6.77786	5.57306	7.35539	6.51304	7.53205	7.12873	7.62917	7.1581	8.28553	7.54169	8.40097	7.66049	8.00968	8.33383	7.58161	7.64374	8.42774	8.21335	7.34672	8.01319	6.57878	8.0979	7.53712	7.89381	6.80386	8.66623	8.37835	8.51798	7.79549	8.0963	7.62519	6.63291	6.70773	6.74287	7.07441	7.26576	7.74146
FAM87B	5.03999	5.17598	4.81677	4.84445	4.71716	5.05114	4.82614	4.865	4.85244	4.84656	5.45724	5.05766	4.96328	5.16067	4.9872	4.79658	4.7916	4.99279	4.82729	4.70142	4.91825	4.9552	4.90527	4.9162	4.79033	4.83117	5.36951	4.83584	5.00027	4.84692	5.03317	4.88138	4.80735	5.09023	4.81834	4.85745	5.09737	4.77546	5.01307	4.7927	4.83317	4.59833	5.0193	5.08311	4.93046	4.78158	5.00447	5.07228	4.87459
LINC01128	6.33648	6.22943	6.99573	6.83885	6.31555	6.36986	6.69825	6.3421	6.63887	6.7116	6.65513	6.54289	6.96645	6.22383	6.35226	6.48565	6.7421	6.39654	6.75944	6.30398	6.72357	6.3148	6.85494	6.36123	6.26754	6.6753	6.47056	6.48023	7.11349	6.83152	6.56002	6.5741	6.41872	6.58112	7.10222	7.06671	6.62309	7.04983	6.75872	6.97806	7.20222	6.96157	7.28687	6.63307	6.70368	6.98408	6.82099	7.23218	5.87443
SAMD11	6.5117	6.33662	6.32201	6.30428	6.50223	6.46977	6.17654	6.10035	6.41175	6.45299	6.76858	6.69138	6.39396	7.05478	6.17854	6.60215	6.12525	6.44721	6.69207	6.45731	6.40735	6.5048	6.34801	6.24153	6.46657	6.39584	6.44956	6.20276	6.45209	6.5064	6.61963	6.57186	6.53121	6.20349	6.63105	6.65903	6.65181	6.27628	6.3768	5.97842	6.45912	6.37887	6.72154	6.60589	6.45585	6.52582	6.73127	6.61762	6.3905
KLHL17	6.84447	6.47011	6.5425	6.52542	6.61239	6.89571	6.63657	6.68269	6.53456	6.77104	6.93886	6.80079	6.74582	7.31492	6.72479	6.68963	6.4197	6.82168	6.76588	6.87504	6.60764	6.70298	6.17649	6.4261	6.74622	6.5683	6.74992	6.54806	6.68582	6.54203	6.87863	6.70262	6.9626	6.35827	6.68282	6.68013	6.80504	6.34396	6.75716	6.37123	6.63529	6.39183	6.92903	6.90401	6.9334	6.47005	6.92637	6.95449	6.73977
PLEKHN1	6.87704	6.64351	6.44893	6.70786	6.57058	6.85993	6.66748	6.51789	6.57861	6.78511	6.9141	6.81301	6.76972	7.30254	6.72359	6.81346	6.68951	6.77807	6.91107	6.72437	6.71147	6.81238	6.56697	6.73817	6.87993	6.7498	6.87327	6.84465	6.78865	6.80082	7.08827	6.81261	6.91489	6.40239	6.69821	6.93082	6.74125	6.48576	6.68938	6.69515	6.69845	6.77204	6.76122	6.80819	6.8974	6.9625	7.08536	7.05389	6.775
ISG15	6.87587	6.58381	6.55281	6.56085	6.60186	6.82766	6.83812	6.26111	6.79648	6.82483	6.76972	6.95314	6.70994	7.3511	6.68642	6.71814	6.83555	6.53983	6.73883	6.46683	6.92148	6.76631	6.54696	6.73371	7.15038	6.86924	7.10089	6.65186	6.50479	6.95403	6.70578	7.17272	6.74894	6.37032	6.56165	6.2129	6.90256	6.41178	6.46944	6.43489	6.09742	6.39602	6.83852	7.06033	6.70059	6.93487	6.8887	6.59732	6.86653
AGRN	6.6769	6.76322	6.51826	6.87224	6.85212	6.98682	6.99559	7.1479	6.81264	6.94615	7.0151	6.71674	6.91506	7.3432	6.84031	7.03697	6.32689	6.67351	6.72148	6.57867	6.76797	6.68416	6.34126	6.31779	6.88314	6.29829	6.5593	6.45547	6.27383	6.52499	6.66819	6.56309	6.84842	6.47347	6.76919	6.57468	7.07656	6.66019	7.01565	6.67506	6.65556	6.69584	6.90824	6.8562	6.78323	6.64909	6.84499	6.86894	6.63073
MIR200B	5.59334	5.57034	5.53757	5.13544	5.09697	5.42355	5.37845	5.51549	5.53786	5.93898	5.53077	5.75486	5.51017	5.98437	5.31607	5.82733	5.52818	5.51742	5.33456	5.4981	5.33964	5.20399	5.0987	5.38525	5.49181	5.43454	5.05836	5.2554	5.12141	5.3695	5.55074	5.16539	5.29792	5.52514	5.3336	5.4693	5.27993	5.3019	5.55081	5.58069	5.36637	5.67165	5.73481	5.79164	5.59175	5.58408	5.85872	5.59137	5.28461
MIR200A	3.60218	4.14018	3.88847	3.58678	3.52388	3.78376	3.61374	3.5433	3.7162	3.47979	3.94609	3.81554	3.83904	4.39946	3.80508	3.65484	3.97487	3.97901	3.94909	3.57469	3.87631	3.92847	3.76423	4.11764	4.05232	4.57558	3.53373	3.9636	3.83853	4.10387	3.88491	3.80833	3.89544	3.73602	3.93929	4.00156	3.72113	3.83918	3.67733	3.63775	3.87097	3.52361	3.97267	3.76218	3.9552	3.79806	4.15924	3.93201	3.76738
MIR429	6.04221	5.76952	5.84208	5.69527	6.16932	5.87531	5.87417	5.87132	5.43398	6.06606	5.84182	5.84018	5.92127	6.46447	5.72963	6.03714	6.05526	5.69823	5.75009	5.81109	5.73808	5.77636	6.04758	5.84974	5.99854	5.88921	5.99631	5.74307	5.77649	5.64422	5.9293	5.91443	5.99903	5.68653	5.81692	5.81422	5.89467	5.64734	5.91175	5.78253	5.67843	5.65451	5.76693	6.00107	6.27172	5.68743	5.81615	6.01677	5.84158
TTLL10	6.93056	6.96605	6.60484	6.69248	6.82665	6.88146	6.6252	6.64803	6.94441	6.74868	7.04363	6.98489	6.90825	7.24276	6.77831	6.94902	6.73612	6.86664	7.06445	6.92213	7.05641	7.1583	6.69156	7.05502	7.08146	6.94907	7.05782	7.08726	6.97536	7.12662	7.10691	7.19143	6.9844	6.53896	6.80193	6.94772	6.94067	6.48631	6.91627	6.58814	6.72476	6.62364	7.05431	6.97253	7.13344	6.74197	7.1435	7.07438	6.9397
B3GALT6	6.85415	6.62266	6.68311	6.86212	6.78614	7.13462	6.98507	7.14896	6.83574	6.95489	7.14219	7.02374	7.17536	7.52483	7.04236	7.43969	6.87421	6.95085	7.23597	7.10035	6.89169	6.98286	6.57652	7.0182	7.1556	6.97611	6.91329	6.88842	6.80207	6.96557	7.23806	7.04607	7.14454	6.444	7.01751	6.93299	7.24406	6.79651	6.89791	6.62611	6.90046	6.69351	7.06701	7.18855	7.10967	6.88473	6.99273	7.34511	7.14654
SCNN1D	6.26984	5.83817	6.01386	6.06776	5.99128	6.36493	6.16551	5.93063	6.05982	6.14021	6.00742	6.09764	6.10113	6.3806	5.98477	5.90866	5.84642	6.3567	6.11729	6.35927	6.2386	6.02392	5.97856	6.44508	6.109	6.21985	6.08008	6.07825	5.85496	6.09022	6.32223	6.23895	6.25839	5.74891	6.05197	6.29324	6.1956	5.92967	5.94046	6.0027	6.07247	5.85223	6.12988	6.2118	6.19885	5.88631	6.14596	5.91583	6.2527
PUSL1	6.64071	6.24358	6.35321	6.56971	6.31646	6.50796	6.4376	6.64842	6.39586	6.15611	6.77663	6.51618	6.27107	6.92017	6.53205	6.69633	6.21054	6.59443	6.68703	6.43773	6.46761	6.57204	6.24912	6.2347	6.61941	6.45828	6.48814	6.30729	6.54028	6.41037	6.46983	6.46833	6.41778	6.0324	6.59747	6.57815	6.57721	6.36969	6.41441	6.43522	6.3169	6.28291	6.4046	6.63145	6.53128	6.40977	6.65363	6.29973	6.3205
CPTP	6.41965	5.9234	6.03418	6.14511	6.17034	6.47707	6.5871	6.37432	6.05188	6.18218	6.36824	6.27047	6.47955	6.89904	6.34202	6.64499	5.96359	6.28316	6.29149	6.34917	5.93929	6.15988	5.8737	5.99597	6.14877	5.92044	6.04992	5.90019	5.9946	6.08022	6.20864	6.12047	6.19937	5.93062	6.35765	6.2281	6.34954	5.92315	6.30131	6.08654	6.02785	6.09972	6.31419	6.27412	6.28565	6.46062	6.54183	6.56795	6.125
TAS1R3	6.33941	6.07924	6.1938	6.31867	6.17243	6.28344	6.27553	6.15336	6.2772	6.24057	6.55812	6.45402	6.20125	6.49445	6.13904	6.34303	5.99503	6.31772	6.34237	6.44728	6.26885	6.42221	6.02094	6.14643	6.24401	6.277	6.27142	6.21001	6.25551	6.22319	6.44976	6.42834	6.34177	6.10092	6.24316	6.36576	6.1503	6.23969	6.43889	6.25037	6.25382	6.28865	6.56859	6.34871	6.34936	5.97381	6.39762	6.28022	6.04744
VWA1	7.1824	6.60066	6.70494	6.87826	6.86116	7.07398	7.004	6.9469	6.92544	6.85328	7.1708	7.11037	7.04735	7.55443	6.97787	7.42384	6.83331	6.90361	7.05468	7.02126	6.98789	7.06503	6.58503	6.67372	6.88504	6.81027	6.96318	6.76363	6.92006	6.77216	7.24632	6.79114	7.34596	6.63781	6.88445	6.92148	7.1349	6.57737	6.78481	6.5998	6.80366	6.74946	7.00655	7.18024	6.9381	6.98773	7.27355	7.11497	7.01398
ATAD3C	6.01506	5.55832	5.60799	5.65166	5.69054	5.87491	5.8988	5.8454	5.79029	5.61839	6.25095	5.94007	5.84809	6.22725	5.91214	6.10844	5.49311	5.74689	5.73493	5.75523	5.75648	5.51999	5.27141	5.46287	5.62442	5.57706	5.37087	5.53999	5.45575	5.48494	5.82935	5.75088	5.84392	5.41454	5.63085	5.70768	5.69098	5.70891	5.74743	5.63998	5.76992	5.59963	6.06492	6.00604	5.85473	5.50631	5.73791	5.89168	5.61197
ATAD3A	7.33303	6.66121	6.70452	7.07811	6.7369	7.21663	6.97931	7.31405	7.17656	6.90305	7.41246	7.04694	7.04873	7.60516	7.1758	6.99578	6.70779	7.05515	7.12219	7.20712	6.8848	6.89231	6.54347	7.07121	6.95455	6.28543	6.75092	6.5431	6.65136	6.91493	7.00941	6.89695	7.17047	6.53315	6.93606	7.04342	7.06538	6.51845	6.91043	6.78544	6.89329	6.82251	6.99811	7.11128	7.10745	6.81364	7.14547	7.02418	6.86854
ATAD3B	6.98734	6.59477	6.74286	6.76383	6.79553	7.18102	6.97661	7.17489	6.81282	6.76574	7.0953	6.96419	6.96461	7.19354	6.98768	6.88067	6.58294	6.88066	6.93674	6.79629	6.81887	6.67623	6.34391	6.45801	6.70249	6.20482	6.40998	6.60285	6.42299	6.40423	6.92475	6.6663	6.93515	6.66626	6.71359	6.70522	6.76545	6.65695	6.92964	6.81163	6.49866	6.74773	6.92555	7.02384	7.04739	6.54153	6.80016	6.73321	6.5013
SSU72	6.03006	5.80911	5.79228	5.80058	5.68	6.11822	5.9479	5.6199	5.87196	5.99333	5.98215	6.08723	6.26924	6.6314	5.90039	6.14021	5.86456	6.16803	6.02339	6.10064	5.79459	6.04212	5.76636	6.14688	6.1854	6.05292	6.14879	6.00287	6.01012	6.35945	6.1118	6.11204	6.22242	5.34789	5.85745	5.95944	6.08422	5.61367	5.53954	5.67374	6.24857	5.58094	6.18328	6.07201	6.04189	5.97314	6.19276	6.1979	6.36586
MIB2	6.6585	6.39852	6.65243	6.42393	6.56647	6.81314	6.7456	6.55705	6.77929	6.68588	6.96629	6.81919	6.81877	7.18923	6.71651	6.87938	6.27981	6.68971	6.78754	6.69313	6.73847	6.81724	6.2166	6.60887	6.64304	6.58564	6.71231	6.49268	6.37888	6.64619	6.85752	6.69347	6.79632	6.25485	6.87993	6.81973	6.8293	6.38252	6.80929	6.57836	6.63277	6.58067	6.86385	6.80011	6.87595	6.81234	6.90742	6.82241	6.62089
MMP23B	7.50474	7.06722	7.20325	7.26457	7.12162	7.41646	7.17661	7.3216	7.34848	7.24014	7.56382	7.47897	7.27574	7.80792	7.16205	7.59844	6.92655	7.38899	7.46025	7.39971	7.21827	7.39343	7.14274	7.06073	7.29985	6.96362	7.36013	7.03432	7.18478	7.04758	7.62965	7.33836	7.44882	6.87557	7.26471	7.41871	7.46699	6.84521	7.35144	7.20546	7.272	7.1299	7.52537	7.4614	7.23597	7.24307	7.57146	7.66593	7.19622
CALML6	5.32539	5.43509	5.05493	5.44999	5.07313	5.23334	5.15145	5.26371	5.61473	5.26121	5.4894	5.32218	5.23038	5.63863	5.49103	5.78119	5.30571	5.12059	5.02017	5.10453	5.26834	5.10759	4.83498	5.11342	4.83943	5.17994	4.95346	5.18814	5.03804	5.22588	5.24235	5.28204	5.12049	5.38642	5.20014	5.30293	5.01249	4.90186	5.24512	5.10799	5.06667	5.38068	5.49364	5.20788	5.28825	5.13485	5.38794	5.30448	5.14112
GABRD	6.29542	6.04586	6.29383	6.05607	6.10326	6.32841	6.0654	5.99514	6.52032	6.2145	6.48055	6.44304	6.6114	6.81773	6.32893	6.43339	6.13103	6.27043	6.2172	6.23838	6.13791	6.31343	6.08095	5.92164	6.27484	5.96734	6.24184	6.22996	6.26143	6.29646	6.35305	6.02275	6.52183	6.20993	6.07961	6.07301	6.44983	5.8266	6.0991	6.19669	6.24374	6.15239	6.82409	6.51128	6.52562	6.06607	6.61685	6.82621	6.21843
PRKCZ	6.1625	5.73012	5.63603	5.86476	5.78272	5.8786	6.04574	5.96242	6.09005	5.86391	6.05379	5.97578	6.23935	6.17234	5.75644	6.22024	5.90045	5.9605	5.89035	6.17076	5.79793	5.80244	5.77634	5.61889	5.90711	6.09709	6.10007	5.63905	5.71853	5.75283	5.88596	5.99098	6.2627	5.65267	5.82201	5.59035	5.89149	5.56597	6.08413	5.69192	5.54372	5.64656	5.73491	6.29499	5.88013	5.95671	5.90284	5.85916	6.0134
C1orf86	6.15231	5.93922	5.88285	5.91798	5.97186	5.99368	5.86757	5.92507	6.15257	6.04319	6.57806	6.35979	6.11681	6.48844	5.97161	6.40148	5.85564	6.10563	6.18102	5.93483	6.1029	5.969	5.78003	5.82503	6.12568	6.08	5.98515	5.72311	6.09915	6.00509	6.08868	6.15973	6.46138	5.87456	6.24286	6.21759	6.05529	5.86514	6.25215	6.16964	6.30464	6.13777	6.53247	6.10191	6.05454	6.28475	6.17237	6.27018	5.99607
SKI	8.25571	8.85544	8.47027	8.67021	8.80392	8.59186	8.37389	8.40836	8.5812	8.53318	8.96095	8.84824	8.63809	8.77285	8.48262	8.67078	8.20555	8.32492	8.55225	8.44641	8.6956	8.52662	8.48882	7.9457	8.38544	8.20155	8.10308	8.04871	8.41676	8.57467	8.23352	8.27241	8.50087	8.71002	9.0914	8.99634	9.14777	9.01591	9.09094	8.81852	8.95142	8.98668	8.8732	8.49606	8.82177	9.04429	8.89685	9.06707	8.25168
MORN1	6.0311	5.50227	5.8463	5.38524	5.68175	5.48613	5.70272	5.27675	5.79311	5.72341	6.14391	5.70377	5.90386	6.08691	5.74833	5.87312	5.85021	5.88682	5.55054	5.59334	5.50162	5.90005	5.45371	5.5648	5.67457	5.32769	5.56379	5.32879	5.413	5.54728	5.72949	5.4695	5.85851	5.76894	5.40343	5.68648	5.7247	5.80093	5.48968	5.36154	5.52197	5.3056	5.79036	6.17063	5.67366	5.52299	5.93439	6.00397	5.43289
RER1	9.24501	8.82674	9.03376	9.02799	9.17249	9.34795	9.39981	9.47984	8.82162	9.00434	8.82598	9.05042	9.18548	9.17619	9.30058	9.31896	9.20167	9.08263	9.21537	9.17218	9.174	9.26523	9.09494	9.17367	9.2972	9.00915	9.26255	9.44393	9.23234	9.2161	9.25895	9.22544	9.01789	8.71694	8.98583	8.83254	9.33727	9.17213	9.09519	9.14037	8.87862	8.86057	8.98425	9.07969	9.00686	8.91695	8.96033	8.97196	9.23881
PLCH2	6.75919	6.47804	6.47705	6.55714	6.36695	6.82019	6.43772	6.54687	6.61129	6.5224	6.74472	6.78287	6.54977	7.01159	6.45652	6.67428	6.25465	6.68477	6.74587	6.65307	6.63892	6.7806	6.28118	6.72064	6.73088	6.44568	6.54955	6.5034	6.51039	6.70993	6.82692	6.68897	6.79822	6.46315	6.6221	6.61785	6.59892	6.46169	6.75586	6.37075	6.54313	6.61322	6.7997	6.80874	6.75384	6.58029	6.83383	6.81756	6.58255
FAM213B	7.86252	7.31108	7.46574	7.76027	7.36088	7.84261	8.32108	7.90968	7.45164	7.78988	7.50555	7.81206	8.06126	8.61299	8.15171	7.95327	7.88975	8.05174	7.89578	7.61703	7.67648	7.61242	7.00338	7.44367	7.75831	7.13044	7.06953	7.53512	7.12766	7.18686	7.62661	7.07528	7.55946	7.45743	7.1443	7.1292	7.69537	7.13295	7.45697	7.43659	7.12446	7.20656	7.41953	8.04251	7.77037	7.49436	7.52121	7.41138	7.54805
ACTRT2	5.66353	5.52956	5.48282	5.50486	5.46454	5.76307	5.60459	5.62472	5.61459	5.7599	6.0836	5.7525	5.63968	6.29966	5.42326	5.63178	5.55245	5.75784	5.84592	5.57885	5.49203	5.80877	5.54748	5.68713	5.61528	5.6905	5.8762	5.62162	5.87207	5.89776	5.77645	5.68633	5.67675	5.57282	5.65552	5.74752	5.60699	5.24573	5.57494	5.41415	5.84832	5.44712	5.79838	5.7873	5.76401	5.61845	5.77335	5.85893	5.65933
PRDM16	6.68599	7.80889	7.71266	7.69656	7.82389	6.90847	6.48039	6.72679	7.55398	7.25239	7.82008	7.35184	7.22161	6.67294	6.60828	6.91522	6.73274	6.92509	7.29537	6.90249	7.51908	7.14661	7.47559	6.51506	6.69193	7.44169	6.8177	6.29839	7.67466	7.07932	6.55877	7.02799	7.18903	7.69868	8.42968	8.3803	7.88405	8.17808	8.09407	7.9198	8.17811	8.33514	8.07089	6.98549	7.44115	7.83234	7.86462	7.88089	6.80109
ARHGEF16	5.36905	5.25287	5.36981	5.23172	5.07659	5.42229	5.07721	5.30579	5.34815	5.35126	5.52138	5.68522	5.5141	5.90173	5.27747	5.60858	5.28652	5.25687	5.54981	5.39413	5.25939	5.24865	5.0347	4.93848	5.30019	5.35704	5.24347	4.93316	5.04784	5.16448	5.44002	5.22069	5.23314	5.05788	5.46663	5.25772	5.34879	5.15623	5.29515	5.1809	5.06763	5.14649	5.35527	5.50154	5.37611	5.33284	5.53226	5.40123	5.35795
TPRG1L	8.50457	8.11647	8.09501	8.19535	8.38658	8.1037	8.45725	8.31435	8.24211	8.35514	8.32625	8.37387	8.35674	8.49564	8.25879	8.49444	8.29727	8.43742	8.3807	8.33305	8.41949	8.39917	8.51768	7.96587	8.20742	8.08407	8.21875	8.28635	8.28999	8.25219	8.07828	8.10192	8.29994	8.16229	8.38388	8.53317	8.53681	8.32377	8.37334	8.29808	8.5061	8.51328	8.41078	8.3923	8.51377	8.66543	8.43445	8.69852	8.37864
TP73	6.32226	6.03281	6.21365	6.03953	6.07944	6.45231	6.24018	6.00455	6.17842	6.08445	6.54694	6.37437	6.16216	6.66321	6.12205	6.23826	6.06817	6.25223	6.24913	6.34098	6.26563	6.2541	5.7833	6.09033	6.23185	6.00493	6.22324	6.11297	6.10418	6.26111	6.37645	6.07237	6.35281	5.89413	6.20803	6.33679	6.3856	5.97155	6.10764	5.88021	6.25502	6.04152	6.46166	6.34205	6.24962	6.09921	6.47616	6.33033	6.02421
CCDC27	5.76336	5.81122	5.47929	5.55523	5.56978	5.87937	5.37535	5.65347	5.6445	5.7247	5.91015	5.7982	5.74119	6.14593	5.83367	5.87913	5.37946	5.73677	5.89988	5.74392	5.65308	5.69221	5.52489	5.46803	5.54933	5.65314	5.69218	5.45686	5.49971	5.65177	5.65279	5.64082	5.75764	5.63805	5.65608	5.71082	5.54571	5.47498	5.67568	5.58627	5.5914	5.52475	5.98443	5.786	5.58877	5.44603	5.92845	5.79342	5.42284
DFFB	6.41609	6.38681	6.32147	6.43161	6.5423	6.5558	6.22899	6.43255	6.37038	6.37202	6.47487	6.44177	6.38789	6.305	6.51138	6.47074	6.5787	6.4847	6.51306	6.48524	6.29158	6.3845	6.36583	6.34776	6.44288	6.33135	6.10559	6.09506	6.20662	6.29336	6.53091	6.59935	6.3132	6.29313	6.5362	6.37114	6.26053	6.42978	6.52058	6.66742	6.32814	6.47157	6.35361	6.46285	6.38579	6.35869	6.43325	6.29617	6.31622
AJAP1	5.17071	4.76959	4.5068	4.50605	4.59758	4.61539	4.44221	4.52159	4.54218	4.64104	5.0868	5.10721	4.95478	5.30248	4.74374	4.80285	4.74832	4.87374	4.87209	4.8699	4.84858	4.79864	4.5855	4.59826	4.75908	4.44327	4.38977	4.89686	4.79919	4.8538	4.75196	4.74508	4.85463	4.54054	4.54219	4.91239	4.66577	4.3926	4.39556	4.38653	4.47575	4.93991	5.00845	4.85195	4.88353	5.01617	5.04298	4.8395	4.73351
KCNAB2	9.18433	8.45504	8.5395	8.82344	8.41832	9.52343	9.38657	9.62676	8.62963	9.13273	8.34279	8.85497	9.41092	9.44592	9.55962	9.02299	9.08479	9.22475	8.99287	8.92082	8.41086	8.77637	7.26377	8.91217	9.11725	7.86616	8.20689	9.26044	7.61884	8.00512	9.19565	8.34335	8.70881	8.66302	7.48516	6.10646	8.51117	7.73397	8.1635	8.54945	7.4147	7.95149	7.23813	9.21167	8.79677	7.85267	8.09906	7.85193	8.96567
RNF207	6.23521	6.28151	6.10421	6.17968	6.09433	6.30351	6.20565	6.67682	6.37766	6.28229	6.28271	6.38782	6.59692	6.59461	6.21983	6.48542	6.24117	6.29376	6.50685	6.27683	6.22025	6.29734	6.05308	6.14412	6.47017	6.03126	6.26886	6.24227	6.39544	6.36275	6.38462	6.3042	6.41354	5.97634	6.25783	6.2686	6.45136	6.07953	6.35167	6.21857	6.29193	6.36695	6.64082	6.35637	6.45813	6.30019	6.54797	6.2019	6.28796
LINC00337	5.06244	4.8849	4.92513	4.82585	4.78827	4.76811	4.94588	5.06654	4.87104	4.76279	5.13019	5.17476	5.09781	5.59496	5.05738	4.98423	4.63762	4.79881	5.05105	4.76938	4.65322	4.84736	4.66138	4.88818	4.66901	4.98435	4.58738	4.61872	4.94192	4.66079	5.11923	5.17973	5.07278	5.13145	4.89246	4.87302	4.99769	4.76107	4.94429	4.69067	4.75741	5.2177	5.50978	4.90946	5.20248	5.05566	5.2627	4.92345	4.6031
HES3	6.54665	6.4279	6.30619	6.46241	6.48957	6.70337	6.55095	6.20834	6.59676	6.41763	6.82145	6.64987	6.64977	7.31916	6.44713	6.7493	5.98855	6.70821	6.57178	6.47753	6.45438	6.45602	6.02833	5.95881	6.68499	6.23996	6.33543	6.31065	6.38248	6.45703	6.54745	6.43119	6.90143	6.4258	6.53997	6.5695	6.63433	6.26257	6.59885	6.0177	6.42131	6.0014	6.57216	6.68779	6.68865	6.53474	6.94449	6.69437	6.45247
LOC100130071	6.64945	6.59595	6.51545	6.44023	6.47783	6.67281	6.27774	6.44453	6.69363	6.6171	6.82542	6.5354	6.54181	6.90096	6.45688	6.52156	6.20592	6.57643	6.60925	6.43536	6.54383	6.45209	5.94474	6.38657	6.56354	6.87199	6.53587	6.25918	6.40348	6.52588	6.58527	6.81549	6.5264	6.56884	6.42441	6.69967	6.43816	6.39088	6.53872	6.24228	6.39733	6.49189	6.81706	6.6078	6.482	6.24489	6.92221	6.57413	6.4545
ESPN	6.87495	6.37936	6.56149	6.59637	6.27826	6.86164	6.49852	6.78067	6.76451	6.80539	6.84147	6.94204	6.79783	7.2002	6.72516	6.97926	6.65133	6.76865	6.81652	6.95951	6.28092	6.80106	6.31946	6.54495	6.45074	6.37312	6.55155	6.68135	6.35007	6.65963	7.05116	6.89081	6.78488	6.35486	6.69944	6.65969	6.66869	6.29556	6.47271	6.30133	6.45557	6.36594	6.86941	6.80825	6.72247	6.9197	7.132	6.80773	6.63892
RNU6-731P	6.99861	6.25942	6.40061	6.51405	6.46698	6.78148	6.52373	6.35329	6.58497	6.70427	6.81852	6.74439	6.6728	7.02122	6.55214	6.69189	6.61341	6.69905	6.48762	6.75894	6.52565	6.92707	6.49299	7.0281	6.91499	6.84832	7.00158	6.97852	7.03564	7.13269	7.08156	7.18332	6.72437	6.48976	6.65222	6.75013	6.44983	6.45008	6.44121	6.4935	6.41751	6.2018	6.56948	6.4997	6.74299	6.73416	6.7552	6.78532	6.97613
TAS1R1	5.16795	5.26604	4.99248	5.00778	5.02057	5.33067	4.99999	5.03668	5.22718	5.48045	5.27405	5.18575	5.32589	5.42995	5.15117	5.25828	5.12788	5.29376	5.28074	5.35967	5.29375	5.31615	5.02189	5.06566	5.26949	5.41077	5.49545	5.0656	5.0782	5.13123	5.46794	5.23573	5.17113	5.21669	5.19052	5.07243	4.94726	5.39531	5.44316	5.16663	5.24342	4.98641	5.26744	5.4772	5.34992	4.8526	5.4228	5.29587	5.11328
ZBTB48	6.0259	5.67259	5.78033	5.88802	5.89435	6.17884	6.23893	6.34465	5.97583	6.10838	5.98578	5.8147	6.12108	6.44572	6.04492	6.14785	5.67425	6.15878	5.88194	5.7383	5.8659	6.05846	5.75387	5.98041	6.04102	5.61381	5.93675	5.92583	5.52454	5.80191	6.18154	5.80305	5.66207	5.70475	5.82816	6.02986	5.85529	5.92561	6.03452	5.83953	5.86408	5.8897	5.85733	6.08736	6.12112	5.88808	6.06225	5.90319	5.91246
PHF13	6.76196	6.63177	6.69261	6.69353	6.81473	6.74889	6.69129	6.6982	6.80445	6.68939	7.01226	6.67469	6.82896	7.0094	6.6557	6.80911	6.375	6.69015	6.66743	6.6596	6.59686	6.57554	6.72312	6.38529	6.77972	6.48131	6.43274	6.51486	6.8002	6.65454	6.64687	6.54882	6.69919	6.66831	7.18953	6.8514	6.8902	6.92442	6.96437	6.87029	6.89861	6.68314	7.303	6.74725	6.9752	6.69755	6.73028	6.9864	6.41089
THAP3	6.42929	5.80614	6.2496	6.14079	6.19683	6.0929	5.93974	6.188	6.38888	6.20735	6.43471	6.53059	6.06604	6.4814	6.27765	6.45083	6.15945	6.24474	6.06706	6.21167	6.31919	6.42532	6.0864	5.73551	6.29577	5.60071	6.11599	6.11062	5.99516	6.23358	6.04647	6.25739	6.26474	6.42784	6.34503	6.12835	6.31725	6.24737	6.21755	6.15915	6.09454	6.31982	6.36368	6.10971	6.38454	6.21092	6.12324	6.30153	5.93158
CAMTA1	5.71375	5.80607	5.82368	5.87525	5.76662	5.7893	6.20253	5.85689	5.87518	5.89373	5.8852	5.83259	5.90253	5.89463	5.90554	5.96321	5.75832	5.70876	5.82269	5.91791	5.91039	5.69705	5.76071	6.20369	6.01501	6.06004	5.76027	6.33952	5.80653	5.87336	6.0046	5.87088	5.84757	5.98039	6.00133	5.74563	5.81774	5.73537	5.90017	6.00141	5.95779	5.92555	6.12377	5.83008	6.0597	5.92452	6.04136	5.77883	5.93007
RNU1-8P	4.46704	4.86109	4.43686	4.48746	4.40816	4.4461	4.5198	4.35248	4.56384	4.45452	4.82018	4.74578	4.99173	4.45528	4.29762	4.33227	4.41311	4.73032	4.52472	4.40617	4.36636	4.57608	4.29666	4.34819	4.53448	4.72687	4.64378	4.15366	4.44035	4.24574	4.75563	4.39374	4.50969	4.59044	4.38514	4.77825	4.51813	4.42166	4.64288	4.46273	4.82679	4.47765	4.6825	4.67288	4.57189	4.91683	4.62189	4.73033	4.69454
VAMP3	9.3613	9.41967	9.32584	9.39849	9.50773	9.21379	9.44281	9.2189	9.13033	9.22827	9.18774	9.32236	9.1893	9.0322	9.27429	9.40874	9.84721	9.29098	9.26933	9.2268	9.77297	9.64577	9.99508	9.73116	9.46662	9.661	9.696	9.76881	9.76789	9.80254	9.3942	9.66738	9.2161	9.49841	9.37207	9.47424	9.45298	9.35623	9.10474	9.24788	9.50248	9.26674	9.25499	9.34843	9.2448	9.65484	9.36709	9.35394	9.75068
PER3	7.21981	9.00117	8.78988	8.96827	8.70734	8.07046	8.53632	8.2717	8.43133	8.32134	8.12178	8.54865	8.04626	8.01512	8.25086	8.54621	8.53452	8.34783	8.29999	7.82987	9.15801	8.28887	8.85609	8.03126	8.04478	8.6992	8.56273	7.86767	8.23678	8.77012	7.44594	8.58296	7.46858	9.04351	8.84382	9.22476	8.69694	9.09063	9.11722	8.89423	8.79912	8.94168	8.57194	8.07659	8.04934	8.88883	8.92414	8.98054	8.4809
PARK7	10.5394	10.324	10.3967	10.4503	10.3918	10.4098	10.4892	10.3292	10.5392	10.1941	10.4832	10.422	10.5048	10.537	10.3162	10.5649	10.5594	10.4127	10.314	10.2671	10.8793	10.6681	10.9812	10.2087	10.363	10.3614	10.5706	10.4168	10.5156	10.61	10.3399	10.5025	10.4677	10.3123	10.6102	10.4873	10.6044	10.5664	10.3845	10.3463	10.6348	10.3613	10.5496	10.32	10.5391	10.6954	10.5134	10.5073	10.6555
SLC45A1	6.19323	5.83335	5.87937	5.69876	5.95685	6.00815	5.60283	5.7002	5.98586	5.9622	6.31152	6.15298	6.09538	6.63557	5.71001	5.76766	5.4815	6.00321	6.19137	5.66721	5.85122	6.2043	5.67631	5.83755	5.69275	5.99638	5.6739	5.62138	5.74956	5.84461	5.66292	5.73829	6.05179	5.81508	6.15479	6.17215	5.99146	5.93188	6.10781	5.66568	5.92403	5.92246	6.40006	6.14879	6.32668	6.11322	5.96233	6.10886	5.74412
HMGN2P17	4.662	5.00027	5.11995	4.92669	4.87847	4.91176	4.82951	4.86166	5.08268	4.92553	5.04973	5.21659	4.79883	4.81503	5.07321	4.98354	4.8497	4.86793	5.06733	5.1156	5.31551	5.16063	5.61897	5.42799	4.8562	5.25188	5.41952	5.30291	5.38765	5.47695	5.30528	5.18993	4.83018	5.16215	5.01551	4.99693	4.91591	4.8952	5.13756	4.84636	4.9159	4.74218	5.16709	4.95231	4.84563	4.96575	4.83406	4.6564	5.2001
CA6	4.60515	4.60121	4.6173	4.68424	4.85322	4.58091	4.53999	4.27126	4.59943	4.51327	4.63134	4.70701	4.59193	4.71857	4.61823	4.94009	4.77503	4.81296	4.52687	4.70013	4.46098	4.68456	4.51126	4.63943	4.52046	4.87622	4.43674	4.57165	4.67621	4.45094	4.62368	4.53951	4.35146	4.441	4.88301	4.58673	4.55639	4.56546	4.54353	4.50051	4.492	4.40293	4.97209	4.97306	4.51935	4.53443	4.66877	4.53683	4.49592
H6PD	7.7013	7.41695	7.83332	7.97435	7.94634	7.76712	7.82942	7.79739	7.56095	7.73385	7.92952	7.65858	7.67523	7.88014	7.49626	8.07844	7.16422	7.69373	7.4129	7.54939	7.2687	7.38876	7.29384	7.30749	7.39873	7.05733	6.86364	7.41315	7.30727	7.39657	7.73472	7.40985	7.81189	7.35105	8.10019	7.83343	8.05441	7.67172	7.67889	7.72005	7.68512	7.84405	7.7642	7.7487	8.00166	7.92123	7.59704	7.83111	7.17963
SPSB1	8.0746	9.03091	8.45213	8.58407	8.86976	8.45046	7.99118	8.0056	8.69078	8.59821	8.94415	8.71219	8.35743	8.43039	8.43328	8.23308	8.02191	8.12948	8.57925	8.27293	8.82678	8.04017	8.51484	7.7123	8.12133	8.1973	7.99508	7.9613	8.28411	8.6965	8.12791	7.7537	8.62076	8.80718	8.82192	8.68628	9.32204	8.54949	8.77025	8.28419	8.7839	8.90949	8.67251	8.49482	8.66367	8.79212	9.2363	8.85442	7.95528
SLC25A33	6.37547	5.88503	5.82601	6.02388	5.98724	6.4776	6.67624	6.25196	5.96221	6.11848	5.91265	6.02692	6.10586	6.49382	5.97421	5.99439	6.69028	6.02073	6.18485	6.25981	6.12803	6.15505	6.32973	6.32644	6.26718	6.15739	6.126	6.18576	5.98468	6.08241	6.47051	6.13455	6.21371	6.00405	6.07395	5.78712	6.16753	5.96341	5.83403	6.16667	6.11025	5.66206	5.82835	6.2366	6.00603	6.06756	5.93036	6.04537	6.44244
TMEM201	5.72682	5.70184	5.37992	5.55984	5.44648	5.68024	5.55822	5.76251	5.73268	5.43441	5.73344	5.87292	5.83027	6.06892	5.85157	5.91391	5.58816	5.62127	5.61685	5.65935	5.6251	5.54107	5.28397	5.50977	5.65629	5.55896	5.33216	5.4761	5.56172	5.36716	5.69086	5.64085	5.82972	5.66751	5.77506	5.70963	5.63619	5.54012	5.79134	5.61308	5.41298	5.82171	5.7242	5.60712	5.88442	5.59578	5.73303	5.63413	5.65565
PIK3CD	7.37878	7.03959	7.01686	7.05781	7.05622	7.57703	7.53349	7.7431	7.07537	7.53711	7.16917	7.15761	7.48974	7.61032	7.43324	7.8351	7.19846	7.32746	7.34601	7.40539	6.64676	7.0559	6.65419	6.92142	7.19834	6.62749	7.09183	7.11465	6.73147	6.87765	7.44666	7.36665	7.329	7.02727	6.70926	6.46222	6.76283	6.8587	7.23181	7.06656	6.59639	6.95078	6.69673	7.45474	7.20328	6.92601	6.87457	7.14249	6.92304
NMNAT1	5.91032	5.60702	5.55834	5.92587	5.78192	5.77232	6.19267	6.06013	5.69818	5.76874	5.31813	5.56293	5.67096	5.64132	5.82691	5.82681	5.91194	6.00804	5.94851	5.63472	5.69459	5.52885	5.68145	5.93356	5.96069	6.03814	5.64184	5.90292	5.6472	5.45985	5.71651	5.49835	5.73503	5.58747	5.79972	5.77164	5.57188	5.70486	5.70255	5.73353	6.0113	6.04081	5.55544	5.60923	6.08731	5.9553	6.01139	5.58343	5.82274
RN7SKP269	5.46912	5.60918	5.65683	5.57272	5.70523	5.64203	5.91049	6.10872	5.72976	5.84643	5.66958	5.71178	5.76177	5.94635	5.80756	5.72747	5.88865	5.70662	5.74043	5.75741	5.87596	5.65964	6.2351	5.8369	5.943	5.93531	5.83702	5.87937	5.52797	5.9432	5.82939	5.78048	5.82631	5.58179	6.01104	5.96351	5.97115	5.97867	5.94818	5.78297	6.15197	5.93149	5.75506	5.61193	5.8293	5.95848	5.35056	5.77932	5.94073
RBP7	5.92046	5.29256	5.75762	5.6212	5.81563	5.65826	5.53314	5.62961	5.62396	5.37867	5.03662	5.7753	5.97778	6.29455	5.04974	5.54972	6.01253	5.55068	5.43524	6.47079	5.48805	5.1963	5.84417	5.22239	5.31559	6.37522	6.02524	5.58449	5.00505	5.63429	5.48297	6.29894	5.78222	5.80484	6.31862	5.5304	5.46264	5.09908	5.59817	5.32295	5.95782	5.61387	5.51495	5.48411	5.74802	6.21812	4.95044	5.70811	5.89724
UBE4B	8.62712	9.47462	9.27126	9.01911	9.08794	8.75675	8.73874	8.86925	8.97902	8.49685	8.89966	8.84125	8.93968	8.20064	8.81641	8.74871	8.82119	8.73564	8.86259	8.74591	9.03747	8.9994	9.01442	8.72969	8.94287	9.09773	8.56381	8.78848	9.10982	9.06522	8.72405	8.72512	8.76531	9.51966	9.83675	9.57885	8.92754	9.29025	9.21549	9.20657	9.15669	9.12854	9.37464	8.62454	8.88032	9.13089	9.08029	8.95305	8.80263
RNU6-828P	3.61749	3.59179	3.85605	3.81999	3.6273	3.91714	3.79066	4.0336	3.52462	3.58213	3.63062	3.50276	3.75194	3.7011	3.70725	3.46383	3.77196	3.86374	3.74038	3.62088	3.80706	3.61243	3.92953	3.70998	3.65412	3.97338	4.07176	3.64161	3.71492	3.98418	3.75502	3.77741	3.95011	3.70181	3.86543	3.64472	3.6581	3.9904	3.95148	3.79114	3.7381	3.83866	3.74406	3.70808	3.96128	3.44937	3.72103	3.62193	3.78706
KIF1B	8.43545	8.83273	8.59375	8.47168	8.55402	8.7026	8.67712	8.83512	8.58939	8.40978	8.41327	8.67681	8.73549	8.19798	8.71391	8.35221	8.50936	8.54486	8.52166	8.19109	8.40056	8.56908	8.2001	8.58026	8.6756	8.43011	8.18215	8.53673	8.35405	8.17762	8.37105	8.37823	8.23542	8.88363	8.83616	8.6323	8.61249	8.56958	8.70898	8.91573	8.50838	8.61039	8.60584	8.5881	8.58873	8.36666	8.59586	8.19911	8.36883
PGD	10.9443	8.59578	9.58978	9.83579	9.35988	10.7656	10.3877	10.6084	9.7713	9.77742	9.30997	10.4955	10.347	10.6504	10.9482	10.1826	10.309	10.3877	9.95629	10.1023	9.82534	9.68029	9.10532	9.98203	10.2022	9.00223	9.6344	10.7245	8.7367	9.11621	10.5868	9.38119	10.185	8.65008	8.4092	7.38637	9.42589	8.57966	8.72165	9.33533	8.69272	8.63236	8.15981	10.8603	9.54145	8.99491	9.27263	8.75602	10.2478
APITD1-CORT	5.49357	5.38029	5.40131	5.40409	5.43202	5.21265	5.38971	5.2781	5.44545	5.21935	5.24232	5.47629	5.37769	5.60103	5.21798	5.24627	5.65189	5.45471	5.35856	5.37579	5.62994	5.49861	5.41741	5.37377	5.61659	5.5317	5.3333	5.43683	5.42173	5.41262	5.29519	5.40433	5.44419	5.33367	5.36261	5.40694	5.52182	5.3809	5.38302	5.24502	5.32088	5.37116	5.42641	5.50411	5.43519	5.2793	5.4061	5.7349	5.50522
PEX14	7.15762	6.9898	7.21603	7.18742	7.0971	7.30261	7.37585	7.54915	7.2781	7.42516	7.3148	7.29045	7.57705	7.82599	7.2665	7.6608	7.0908	7.18586	6.98333	7.02213	7.08752	7.28212	6.88491	6.95309	7.28108	6.82841	6.86583	7.02688	7.03019	6.97472	7.21092	6.84666	7.05176	7.04141	7.20962	7.03209	7.0915	7.19486	7.27098	7.15752	7.16932	7.17604	7.32256	7.24363	7.50653	7.46763	7.12195	7.19795	7.01353
RN7SL614P	7.33122	7.53163	7.46925	7.53237	7.47216	7.83452	7.21294	7.55966	7.63744	7.45468	7.87045	7.62911	7.46722	7.62553	7.42448	7.41233	7.02871	7.52563	7.56314	7.54843	7.34462	7.3083	7.15069	7.22635	7.44723	7.51882	7.37027	7.02221	7.14369	7.20279	7.39219	7.34743	7.36157	7.4165	7.46994	7.69633	7.41073	7.41824	7.67863	7.32259	7.73032	7.52727	7.74915	7.61784	7.52931	7.49964	7.59027	7.54636	7.21525
TARDBP	9.72373	9.62182	9.97878	9.88883	10.0325	9.78915	9.8705	9.88919	9.83843	9.72524	9.6871	9.79758	9.97918	9.66793	9.88284	9.85367	9.89901	9.83688	9.89695	9.86451	9.97673	9.93097	10.0827	9.99807	9.84076	9.80812	9.78559	9.99325	9.94947	10.1104	9.75554	9.92107	9.76837	9.53421	9.99752	10.0454	9.78393	10.1326	9.89757	10.0242	10.0186	9.80337	9.84181	9.6935	9.92043	9.79964	9.88138	9.79241	9.87051
ANGPTL7	4.42581	4.84524	5.11164	4.40715	5.06352	4.11581	4.17167	4.42501	4.51888	4.43716	4.69715	5.89509	5.53878	4.35533	4.35206	4.55169	4.37231	4.85308	4.82603	4.6148	4.0743	5.23142	4.73307	4.5525	4.31822	4.54288	4.36081	4.0661	5.35757	4.59701	4.36674	4.63087	4.73794	4.58156	5.33071	7.01076	4.47012	5.15853	4.94351	4.88075	5.57476	5.81309	5.57631	4.7952	5.8011	5.86912	5.50892	5.08907	4.58557
RNU6-291P	2.83723	2.81674	2.77262	2.76479	2.82341	2.74803	2.82933	2.94979	3.10876	2.99406	2.95121	2.97204	3.02287	2.87657	2.7734	2.95508	3.17187	2.88063	2.8807	2.65271	3.02083	2.89223	2.78277	2.84493	2.6212	3.14129	2.98466	2.90358	2.93145	2.5566	2.85985	2.69802	2.63878	2.66725	3.32047	2.64989	2.6444	2.89748	2.83634	2.7738	2.47858	2.77454	3.12388	2.98307	2.94235	3.06015	2.83127	2.88149	2.94679
UBIAD1	7.56906	7.38359	7.37015	7.28336	7.43146	7.33142	7.36035	7.36547	7.6107	7.57241	7.6317	7.52626	7.55196	7.53724	7.55174	7.43163	7.42608	7.37723	7.50161	7.51039	7.52455	7.48084	7.35628	7.09199	7.18253	7.02083	7.35104	7.21875	7.50449	7.43939	7.46986	7.37655	7.44645	7.5029	7.5446	7.54684	7.38452	7.42224	7.29014	7.20333	7.66664	7.48178	7.47514	7.5692	7.55495	7.49566	7.43533	7.73469	7.47403
PTCHD2	6.0413	5.77001	5.66103	5.71629	6.01912	5.99923	5.71805	5.70225	5.99963	5.70103	6.09597	6.04061	6.1258	5.97243	5.87095	5.87764	5.83455	5.95028	5.6668	5.78581	6.03692	5.94023	5.78035	6.0478	5.84913	5.69889	5.96278	5.98422	6.06829	5.85866	6.09178	6.29977	5.94145	5.65887	5.94521	5.95716	5.8177	5.51655	5.87187	5.60203	5.79822	5.71246	5.95537	5.83427	6.10381	5.7835	5.99882	5.73778	5.82482
FBXO44	6.34625	5.97955	6.27532	6.32441	6.16372	6.28909	6.08632	6.08963	6.06551	6.25879	6.51645	6.21682	6.34232	6.63488	6.20557	6.46907	6.03214	6.30803	6.34617	6.32181	6.27191	6.30689	6.24697	6.36878	6.29138	6.14573	6.33878	6.2883	6.25811	6.50257	6.29968	6.41973	6.32392	5.75712	6.47983	6.21058	6.03803	6.29191	6.1267	6.28076	6.39821	6.22722	6.28255	6.19961	6.31363	6.2821	6.23239	6.19764	6.17436
FBXO6	6.86939	6.2768	6.53796	6.40071	6.55242	6.67705	6.72545	6.66886	6.52473	6.51988	6.72326	6.80328	6.86309	7.30694	6.71761	7.12365	6.4668	6.77168	6.66322	6.7878	6.57789	6.55255	6.37069	6.6982	6.65039	6.28572	6.88042	6.80377	6.36925	6.58675	6.72817	6.81456	6.68182	6.16319	6.68947	6.45888	6.58241	6.32246	6.22558	6.47645	6.48471	6.31453	6.61265	6.88241	6.86595	6.58193	6.6814	6.7052	6.67457
DRAXIN	6.95771	6.19555	6.33557	6.4131	6.31384	6.48771	6.10829	6.35486	6.35687	6.18499	6.63835	6.66632	6.45892	6.90287	6.46627	6.73705	6.43759	6.40498	6.39086	6.45799	6.30283	6.34767	6.21609	6.12097	6.50915	6.28626	6.6675	6.13734	6.25648	6.19711	6.58873	6.41185	6.51545	6.38586	6.34416	6.58013	6.34436	6.17619	5.78924	6.14663	6.13577	5.96846	6.56472	6.63008	6.39258	6.53114	6.63169	6.58188	6.75199
AGTRAP	8.05093	7.1775	7.7352	7.85208	7.60735	8.15542	7.8892	8.01309	7.75192	7.68868	8.14001	7.87311	8.14302	8.21876	7.93231	8.26824	7.78071	7.97745	7.99116	7.77359	7.72736	7.86302	7.51855	7.99508	8.08119	7.39129	7.93767	8.05655	7.61958	7.62178	8.25591	7.76584	8.01469	7.23108	7.50058	7.64679	7.77011	7.32165	7.59611	7.56995	7.54383	7.39404	7.72782	8.06025	7.94513	7.52278	7.45673	7.66008	7.90053
C1orf167	6.11327	5.91787	6.03921	5.84152	5.90346	6.11846	5.98802	6.14583	6.10671	6.09304	6.1971	5.87565	6.16124	6.48173	5.94195	6.12388	5.64998	6.22936	5.9925	6.15354	6.04795	5.83608	5.48628	6.0244	6.21832	6.06057	6.16805	5.77213	5.83337	6.14374	6.00743	6.04614	6.1573	5.86966	5.62278	6.11342	6.11005	5.97483	6.02338	5.84701	5.99265	6.01113	6.13647	6.08673	6.12441	5.95257	6.35169	6.23496	5.98532
CLCN6	7.78022	8.35567	8.24801	8.35665	8.06941	8.02362	8.1232	8.43423	7.93143	7.92816	7.95308	7.90401	8.13493	7.58923	8.19086	7.80413	7.84518	8.07749	8.10217	8.09725	8.16369	7.91239	8.24618	8.12654	8.07636	7.90409	7.97399	7.85799	7.97759	8.05433	7.90138	8.13561	7.62724	8.30316	8.05606	8.09388	7.86086	8.51555	8.25997	8.29666	7.86663	8.10766	7.68553	7.86917	7.88537	7.71152	7.94898	7.83307	7.79568
RNU5E-1	11.6201	10.7131	10.845	11.5314	10.841	12.0132	11.9558	11.4531	10.7833	11.7229	10.9987	11.773	11.6556	12.0833	10.2143	11.7135	11.1704	11.0916	9.28932	11.4131	11.6755	10.5818	9.67136	11.2811	11.8932	11.1401	11.326	10.468	10.5045	10.9847	10.7408	10.97	11.5323	10.7154	11.0437	11.9822	11.775	10.7779	12.0285	11.6205	11.0526	11.7871	10.963	11.5648	11.9709	11.6621	10.5509	11.922	11.4677
PLOD1	9.32638	8.90847	9.19534	9.06042	9.11154	9.36599	9.34977	9.60525	8.95051	9.34375	9.83526	9.33954	9.34353	9.44237	9.62276	9.36572	8.95011	9.1528	9.17365	9.01717	8.91651	9.30594	8.69298	8.93421	9.34445	8.55368	8.65647	9.08982	8.84194	8.59873	9.30516	8.716	9.32292	8.91374	8.94957	8.40782	9.42274	8.75439	8.89177	9.25551	8.83962	8.74752	9.04887	9.46031	9.26147	9.10111	9.2661	8.85772	8.99175
MFN2	8.75312	8.59095	8.8075	8.67967	8.74224	8.64905	8.91369	8.84178	9.01604	8.72075	8.93359	8.80759	9.06399	8.96576	8.87666	9.05635	8.67103	8.87256	8.72576	8.80102	8.76254	8.78591	8.66472	8.55686	8.92493	8.58718	8.45751	8.89743	8.7414	8.55256	8.55387	8.55699	8.78384	8.54702	9.05651	8.89126	8.77003	8.8177	8.67867	8.76114	8.9293	9.02578	8.93654	8.87429	8.90653	9.03157	8.95465	8.89433	8.47702
MIIP	7.35489	7.17507	7.16138	7.09263	7.1216	7.52429	7.18098	7.39507	7.31369	7.15786	7.17696	7.29976	7.33341	7.78002	7.46245	7.49069	7.16283	7.33994	7.43989	7.21344	7.00204	7.06359	6.79518	6.89094	7.1657	6.81485	7.24946	6.982	7.212	7.16639	7.30101	7.12696	7.20581	7.13645	7.24934	7.03055	7.3977	7.04589	7.21792	7.12495	7.03903	7.08256	7.12974	7.22521	7.50847	7.22192	7.34028	7.36992	7.14687
TNFRSF8	6.84219	6.38597	6.43819	6.50028	6.50241	6.76086	6.56877	6.60479	6.7905	6.45168	6.79067	6.90563	6.5738	7.22469	6.72215	6.71324	6.59541	6.70712	6.71476	6.68933	6.82803	6.45495	6.2407	6.60687	6.85427	6.56943	6.57931	6.41933	6.40629	6.58222	6.78331	6.8549	6.70473	6.54542	6.58123	6.70145	6.68742	6.43045	6.66256	6.37234	6.56445	6.24452	6.85349	6.88921	6.6312	6.46953	6.9625	6.60021	6.48993
TNFRSF1B	9.0437	7.71033	8.06521	8.03382	8.04523	9.15195	8.8156	9.06436	8.21746	8.62968	8.36337	8.35978	8.79531	9.11276	8.99016	9.15753	8.23407	8.43797	8.48525	8.4992	7.78157	8.0412	6.96866	8.17115	8.55751	7.61647	7.77338	8.29611	7.31136	7.72311	8.88551	8.80268	8.61262	7.94101	6.9842	6.24357	7.91287	7.58631	7.93508	8.09029	6.9251	7.55079	7.13616	8.66823	8.47766	7.45873	7.72091	7.90439	8.27457
VPS13D	8.24823	8.92375	8.65312	8.67917	8.76386	8.31707	8.36496	8.62454	8.60297	8.56193	8.52931	8.49158	8.61071	7.63469	8.63614	8.12507	8.47575	8.49096	8.48291	8.35354	8.66744	8.48378	8.56688	8.46863	8.48675	8.65256	8.37797	8.39446	8.53242	8.33883	8.30972	8.5104	8.40055	8.8751	8.69286	8.7021	8.57814	8.89426	8.78728	8.90147	8.70853	8.84823	8.68475	8.29303	8.45958	8.29898	8.50961	8.32675	8.34218
SNORA59B	6.22702	5.95324	6.55281	6.74227	6.10688	6.51629	6.16156	6.45091	6.20492	6.60289	6.1623	6.1547	6.49301	6.64649	6.21015	6.56986	6.43479	6.55683	6.33745	6.37175	6.28436	6.26863	6.25285	6.28193	6.40441	6.37008	6.21476	6.317	6.17313	6.71795	5.74349	6.72005	6.47571	6.26817	6.31943	6.55125	6.61692	6.37755	6.38198	6.73156	6.262	6.37227	6.28265	6.04236	6.38535	6.38872	6.31857	6.42073	6.76552
AADACL4	3.87569	3.91195	4.04058	3.70325	3.9585	3.72155	3.99883	3.8443	3.6153	3.99014	4.06262	3.85039	3.84472	4.04318	3.92059	3.9696	4.07307	3.81969	3.77892	3.7073	4.03791	3.96614	4.04876	4.04128	4.03995	3.9319	3.80629	4.06064	4.05465	3.83318	3.99445	3.98729	4.0524	3.7692	3.83564	4.05406	3.91515	3.92452	3.69895	4.04734	3.78565	3.81733	3.89631	3.89675	3.95093	4.08526	3.98109	3.93885	3.95622
AADACL3	4.28039	4.37966	4.30299	4.42011	4.0822	4.4172	4.15697	4.23565	4.25631	3.90615	4.28865	4.1468	3.99355	4.53362	4.31181	4.46562	4.54918	4.21763	4.32614	4.34553	4.32921	4.6946	4.13269	4.19567	4.35895	4.38353	4.06089	4.30035	4.065	4.32174	4.61117	4.1619	3.90194	4.01338	4.30886	4.71995	4.29132	4.07758	4.25855	4.21645	4.24832	3.97704	4.40424	4.31892	4.38952	3.99304	4.17308	3.82907	4.0267
C1orf158	4.42332	3.89609	3.90015	3.84455	3.85967	4.10493	3.92453	3.98228	3.83711	4.10486	4.36096	4.12071	4.08626	4.46095	4.07751	4.13141	3.96406	4.2889	4.17721	4.03415	4.15679	4.16544	4.07941	4.04	4.16318	4.01826	4.15108	4.10722	3.83466	4.29244	4.2647	4.02343	4.35632	3.8395	4.14432	4.41294	4.1591	3.91733	3.85106	3.81588	4.1428	3.93585	4.10651	4.21477	4.12629	4.28222	3.94079	4.39049	4.1981
PRAMEF12	5.16013	5.27963	5.01636	5.14851	4.98211	5.1356	4.99307	5.09148	5.11481	4.8879	5.23477	5.10238	5.12578	5.39917	5.0005	5.20865	5.07449	4.97756	5.23212	4.99639	4.9448	5.29394	5.07424	5.02629	5.08247	4.98445	5.27292	4.93408	5.0759	5.16144	4.88451	4.97239	5.1202	5.14754	5.08368	5.32075	5.12518	5.01197	4.80996	4.93802	5.10019	4.90517	5.20809	5.31421	5.02781	5.24904	5.24058	5.18985	5.18276
PRAMEF14	3.10416	3.19579	3.03326	3.25454	3.07603	3.33582	3.15446	3.06527	3.24155	3.21326	3.17271	3.18998	3.44279	3.33823	3.27983	3.21022	3.2014	3.08897	3.23919	3.09424	3.29224	2.95051	3.14117	3.18507	3.22264	3.48765	3.15416	3.16524	3.23572	3.22253	3.11485	3.213	3.09194	3.10965	3.2253	3.14817	3.10952	3.01187	3.31787	3.17194	3.27309	3.07313	3.35024	3.15564	3.22539	3.11714	3.35874	3.16294	3.47156
PRAMEF2	3.61634	3.60735	3.27213	3.64969	3.20991	3.64443	3.24869	3.43566	3.3429	3.54102	3.41139	3.69782	3.59953	3.75906	3.49084	3.62718	4.03715	3.16561	3.26188	3.42222	3.35795	3.28236	3.64564	3.29975	3.89252	3.49525	3.37231	3.59232	3.32433	3.4397	3.93081	3.3483	3.63098	3.37771	3.67389	3.60821	3.55556	3.58967	3.62063	3.3196	3.61227	3.45287	3.51435	3.76234	3.6499	3.14903	3.58625	3.61245	3.30595
PRAMEF8	5.84192	5.86197	5.93143	5.84056	5.66995	6.02336	5.86753	5.93663	5.87107	6.21118	6.04999	5.93014	5.94633	6.02472	5.72745	5.79169	5.68723	6.07462	5.90675	5.80847	5.95024	5.94719	5.8139	5.96112	5.888	5.55005	6.15657	5.91327	6.15973	5.84424	6.18343	6.20671	5.99688	5.79643	5.8664	5.81058	6.09334	5.82698	5.92379	5.77594	5.76268	5.78855	5.91606	6.06738	5.91249	5.90221	6.08167	5.97785	5.96375
RNU6-1072P	3.26576	3.16499	3.49507	3.17624	3.28137	3.29226	3.30892	3.09548	3.28467	3.18746	3.31474	3.29638	3.0925	3.23567	3.18447	3.27189	3.25876	2.9931	3.2571	3.12956	3.25914	3.00409	2.95034	3.30789	3.01799	3.25338	3.08162	3.18288	3.14493	3.46526	3.30896	3.10847	3.04156	3.33734	3.35126	3.40077	3.15571	3.11047	3.23169	2.92621	3.24712	3.34432	3.5737	3.16261	3.15188	3.38234	3.18667	3.02727	3.15126
LOC391003	5.6468	5.67585	5.38612	5.35226	5.57435	5.77429	5.34637	5.41865	5.46017	5.38415	5.28908	5.42579	5.22853	5.56643	5.23944	5.30248	5.37839	5.51378	5.56336	5.28916	5.56936	5.61099	5.44285	5.79113	5.50595	5.28796	5.45861	5.51962	5.4079	5.48106	5.68181	5.38427	5.62436	5.52006	5.48324	5.83756	5.58814	5.44964	5.44294	5.32128	5.35194	5.53246	5.77838	5.48459	5.55553	5.21731	5.72606	5.28229	5.3392
PRAMEF25	4.97379	5.29159	4.95567	5.03966	5.08226	5.24792	4.89655	4.91216	5.166	4.85206	5.02104	4.96911	4.85485	5.189	4.69487	4.87303	5.01039	5.13263	5.01839	4.89558	5.28284	5.40121	4.9676	5.42774	5.13302	4.8993	5.05901	5.18152	4.83708	5.06302	5.28851	5.04812	5.2045	5.06037	5.01496	5.34604	5.28521	4.94557	5.06739	4.88783	4.91788	5.01562	5.48402	4.9758	5.29203	4.79524	5.46307	4.89224	5.17031
PRAMEF4	3.8004	3.78215	3.75511	3.71924	3.67421	3.81834	3.78498	3.68275	3.95171	3.69106	3.98427	3.97367	3.81749	4.04047	3.84877	3.61088	3.81108	3.7768	3.69724	3.90773	3.92253	3.90583	3.75372	3.86347	3.9464	3.75123	3.62209	3.79839	3.72483	3.73066	4.10277	3.84713	3.85902	3.82935	3.89066	3.83639	3.88984	3.91978	3.83278	3.60888	3.94389	3.80879	3.82927	3.9162	3.89493	3.92853	4.03647	3.86359	3.87015
PRAMEF10	4.22384	4.47759	4.14118	4.13666	4.09459	4.45184	4.18526	4.18373	4.3558	4.13885	4.55078	4.43993	4.31241	4.61628	4.31832	4.1158	4.20289	4.32521	4.26279	4.30923	4.34777	4.50112	4.08923	4.29539	4.27991	4.32593	4.3688	4.30787	3.90901	4.21587	4.32596	4.48306	4.56736	4.28506	4.15531	4.27983	4.28818	4.24919	4.29029	4.10995	4.23374	4.1191	4.49042	4.42529	4.42065	4.19595	4.5811	4.42572	4.27953
PRAMEF16	4.08282	4.33613	4.12602	4.39567	4.15533	4.37126	4.18456	4.14816	4.08075	4.18119	4.35333	4.22186	4.28464	4.31325	4.13752	4.1791	4.30408	4.24774	4.11419	4.24032	4.13791	4.27412	4.10077	4.22918	4.30057	4.0769	4.05928	4.33801	4.24432	4.32684	4.32546	4.55322	4.25244	4.2388	4.29194	4.24054	4.41479	4.03208	4.25137	4.19842	4.22901	4.12118	4.23491	4.34848	4.24169	4.24129	4.33566	4.03282	4.28277
PRAMEF20	5.14715	4.84294	5.04045	4.74216	5.13781	5.07582	4.80928	5.05978	5.33285	5.00349	5.01717	5.04664	5.1497	5.29991	5.05491	4.91821	4.97451	4.90912	5.04176	4.81854	4.93128	5.05246	4.88363	5.35675	5.0896	4.87948	5.46702	5.15607	4.69074	4.92406	5.27749	5.22486	4.8982	4.94662	4.95539	5.10541	5.24032	5.24664	4.92086	4.88901	5.12008	4.6758	5.37141	5.20734	5.01674	5.19755	5.32978	4.66475	5.08719
PDPN	9.046	7.41057	7.7263	7.49941	7.22982	8.14584	8.03225	8.775	6.62404	7.44246	8.20167	7.59727	7.93238	8.22656	8.06741	7.91725	8.2404	7.91162	7.43575	7.10192	7.81526	8.1542	6.70352	8.48501	8.12962	7.51094	8.17661	8.25766	7.61594	7.00947	9.09151	6.62499	7.95682	7.44896	6.89634	6.5103	7.65394	7.03629	7.18366	7.54076	6.33231	7.02377	7.39403	7.9148	8.24657	7.42892	7.63554	6.64688	8.16847
PRDM2	8.04686	8.27031	7.96677	7.96057	7.815	8.14818	7.76942	8.06642	7.76585	7.79936	7.82445	7.75343	8.24343	7.83922	7.88949	7.93448	8.03184	7.66991	7.67869	7.95466	8.05227	8.04653	7.69918	7.81924	8.06918	7.89981	7.66411	7.93112	7.93285	7.85875	7.91088	7.88744	7.80531	8.46823	7.91311	8.03185	7.81725	8.28551	8.18684	8.15672	8.03927	8.05556	7.98119	7.79429	8.07515	7.78171	7.98743	7.97979	7.94202
KAZN	5.85617	5.99471	5.85914	5.72216	6.05879	5.86018	5.8353	5.70941	6.1356	5.89707	6.407	6.09815	5.94325	6.31513	5.92941	6.04876	5.6044	5.82493	6.05095	6.02088	6.11072	5.87609	5.85412	5.80572	5.69467	5.87974	5.80129	5.73354	5.82915	5.91896	5.77736	5.66931	6.03102	5.94302	6.05738	6.24267	6.18198	5.86491	6.23701	5.91239	6.19302	5.89975	6.34267	6.12008	5.69876	6.28767	6.20343	6.16328	5.54367
TMEM51-AS1	5.13664	6.12757	5.38721	5.10684	5.25533	5.72409	4.66764	5.42019	5.20812	5.46056	5.44745	5.36698	5.63837	5.21075	5.52783	4.99243	5.23236	5.19798	5.1139	5.31091	5.54583	5.28065	5.19587	5.50573	5.41879	5.32006	5.1166	4.83893	5.03444	4.97559	5.49366	5.05032	5.66846	6.17571	5.15764	5.67628	4.91238	5.47899	5.01943	5.13572	5.7254	5.31736	5.35598	5.54799	5.16989	4.83187	5.45805	5.45358	4.98043
TMEM51	7.45416	7.05304	7.10817	6.95844	6.77377	7.48596	7.61316	7.67962	6.69306	7.25303	6.89738	7.12175	7.11632	7.79062	7.78641	7.15107	7.19979	7.38515	7.3246	6.91235	6.83922	7.4461	6.29905	7.66505	7.4019	6.67805	7.0211	7.35889	6.24268	6.4268	7.7619	7.12458	6.76722	7.20898	6.73556	5.62854	7.01051	6.24207	6.67614	6.93894	5.96354	6.90464	6.16201	7.287	7.21863	6.32392	6.84173	6.2463	7.42359
FHAD1	6.58722	6.5839	6.07896	6.41759	6.09168	6.75336	6.30814	6.81971	5.62018	6.1039	5.82235	6.17775	6.34157	6.15315	7.09261	6.01853	6.68872	6.54201	5.87472	5.77384	6.43391	6.493	5.45383	6.38504	6.10485	5.94318	6.45355	6.14013	5.55651	5.78458	6.6518	5.79694	6.02734	6.79556	5.21048	5.21281	5.97159	5.55736	5.59974	6.24849	5.22077	5.24932	5.37582	6.34723	6.14539	5.66416	6.12474	5.55638	6.3894
EFHD2	9.0339	7.91219	8.12941	8.42527	8.24076	9.51743	9.26243	9.1043	8.54205	8.93062	8.60202	8.823	9.15416	9.58103	9.30213	9.34865	8.63791	8.85868	8.66476	8.77007	7.8232	8.47333	7.37467	8.20609	8.81271	8.10973	7.99096	8.69277	7.76927	7.79128	8.87326	8.3356	8.85553	8.13707	7.54373	6.89643	8.4122	7.72239	8.35641	8.22078	7.55724	7.718	7.81702	9.0536	8.8306	8.07014	8.19621	8.16368	8.50254
CTRC	4.95196	4.78993	4.83317	4.75233	4.90206	5.05442	4.66403	4.79038	4.79344	5.06428	4.89116	5.08456	4.76135	5.46163	5.05241	5.0288	4.50701	4.86871	4.84808	5.01406	5.1984	5.27921	4.93407	4.81877	5.05763	5.38351	5.0022	4.72107	4.93252	4.97743	5.21772	4.99263	4.96701	4.66784	4.68386	4.91029	5.12605	4.77596	4.92024	4.77928	4.78069	4.72775	5.06174	4.99031	4.8651	4.6246	5.15239	4.94015	4.92218
CELA2A	5.48075	4.92081	4.90569	4.80089	4.8628	5.2026	4.75701	4.77258	5.03858	4.91232	5.419	5.03318	4.84992	5.40211	4.99259	5.06982	4.84062	5.13127	4.87049	5.09859	4.7255	5.01577	4.72393	4.98541	4.91117	4.75868	4.78891	5.16857	4.61586	5.0177	4.97626	4.81087	5.14087	4.78213	5.05225	5.03283	5.06931	4.80798	5.0002	4.69192	4.94538	5.09269	5.18829	5.44259	5.21646	5.02648	5.1523	5.04374	5.31609
CELA2B	5.22122	5.08071	4.80835	4.85242	4.71199	5.31317	4.92403	4.71043	5.16038	5.08509	5.13286	4.98557	5.31203	5.65654	4.88879	5.06042	4.85384	4.9778	5.13309	5.01072	4.9738	5.26591	4.67374	4.89178	4.88353	5.10952	5.05608	4.93311	4.87511	4.91278	4.92205	4.90165	5.09141	4.98906	4.9805	5.21766	5.00926	4.92378	4.96084	4.82002	5.08729	4.58521	5.39157	5.32586	5.1456	4.82714	5.29015	5.33373	4.91066
DNAJC16	7.87213	7.96597	7.92217	7.74807	7.79825	7.81551	7.84822	7.6936	7.86774	7.61118	7.57202	7.73537	7.95284	7.45208	7.98296	7.74171	7.97576	7.68999	7.71141	7.92726	7.97547	7.936	7.98241	7.77095	7.76809	7.90327	7.81953	8.01354	7.88602	7.63831	7.702	7.76693	7.66672	8.01281	7.73052	7.62042	7.80402	7.77508	7.68067	7.86274	7.69004	7.89043	7.4932	7.49187	7.64464	7.78503	7.73015	7.60224	7.92615
CHCHD2P6	6.60357	6.30628	6.33677	6.53549	6.55375	6.78126	6.64368	6.81879	6.39267	6.42197	6.67553	6.45133	6.47287	7.08378	6.54682	6.75211	7.11403	6.4865	6.52244	6.76291	6.89451	6.93844	7.02085	6.65835	6.85839	6.76991	6.89535	6.88157	6.92115	7.0082	7.04768	6.97973	6.49949	6.38073	6.56825	6.55754	6.55311	6.65581	6.68737	6.6145	6.64783	6.72694	6.86882	6.58793	6.74543	6.48159	6.39381	6.60922	6.99142
RSC1A1	8.10346	8.08538	7.94696	8.0677	8.03122	8.2306	8.1804	8.28282	8.12689	8.01976	7.84539	7.90623	8.22923	8.15017	8.39114	8.00931	8.28022	8.25124	8.06505	7.9781	7.88538	7.98596	7.62351	7.90945	8.1799	7.8888	7.80137	8.11175	7.57452	7.74005	8.13538	7.88451	7.91144	8.17106	7.68071	7.5773	7.94412	7.89825	7.92492	7.90936	7.84965	7.94709	7.6101	8.08305	7.96085	7.70784	7.68459	7.72218	8.11708
PLEKHM2	9.05334	8.5121	8.86145	8.87826	8.72838	9.39397	9.45762	9.36178	8.72882	8.92736	8.8543	9.0037	9.37683	9.60915	9.42634	9.26309	8.59101	9.08893	8.89452	8.74828	8.43957	8.63325	8.02681	8.21793	8.93566	7.93944	7.95619	8.6418	8.02464	8.23424	8.79554	8.34758	8.74122	8.52121	8.79416	8.32321	8.88686	8.64298	8.80014	8.86439	8.42861	8.61204	8.62702	9.10963	9.06512	8.76286	8.81571	8.72315	8.60069
SLC25A34	6.73	6.51537	6.60712	6.64416	6.51311	6.68363	6.53732	6.93516	6.70484	6.72816	6.94108	6.76716	6.84202	7.17365	6.76404	6.49322	6.49141	6.62252	6.6487	6.53599	6.60021	6.69682	6.29156	6.42098	6.80224	6.67587	6.69287	6.75453	6.55889	6.36058	6.7203	6.63655	6.68653	6.51728	6.65057	6.75875	6.6834	6.30201	6.67948	6.66012	6.6014	6.75063	6.75998	6.52135	7.05051	6.35828	6.51108	6.55289	6.478
TMEM82	5.96312	5.45494	5.60017	5.48287	5.64026	5.73874	5.45791	5.24488	5.61398	5.31301	6.08591	5.64172	5.50298	6.0756	5.83976	5.90353	5.30592	5.81236	5.80286	5.78327	5.72913	5.73346	5.11272	5.6353	5.87685	5.84466	5.73102	5.69097	5.28302	5.7501	6.08016	5.86191	5.95715	5.72622	5.90664	5.5702	5.79682	5.4902	5.51586	5.40048	5.63388	5.21158	5.71893	5.99316	5.38764	5.23166	5.65852	5.74341	5.47154
FBLIM1	7.43756	7.99258	8.16176	8.33635	8.61314	7.53982	7.52117	7.80723	8.3672	8.09495	8.31664	7.94978	8.14701	7.50858	7.51173	7.60348	7.44834	7.72771	8.15786	7.69202	7.94245	7.47827	8.10129	6.97814	7.62234	7.20811	7.26026	7.31804	8.1931	7.90616	7.03821	7.53832	7.8816	7.70669	8.9385	8.70622	8.69007	8.51603	8.82836	8.47806	8.42223	8.73503	8.85441	7.58138	8.25234	8.42134	8.48457	8.48313	7.36096
SPEN	8.77915	9.48564	9.18835	9.10183	9.21729	8.84775	8.65584	8.81279	9.09304	8.84936	9.01713	8.92865	8.99786	8.46414	8.96342	8.66346	8.54253	8.74015	8.82027	8.74139	8.93519	8.77427	8.70668	8.49346	8.64397	8.86118	8.52749	8.40668	8.7689	8.64373	8.46827	8.71108	8.84878	9.34245	9.53239	9.41119	9.23954	9.43701	9.26769	9.14724	9.27951	9.35816	9.17161	8.59188	8.90434	8.85327	8.88793	8.99609	8.55922
C1orf64	5.3638	4.9096	5.20464	5.00805	5.08477	5.1559	4.93964	4.84158	5.16527	4.95946	5.0433	5.13901	4.87757	5.47845	4.77411	5.34422	4.97555	5.04559	5.05949	5.10414	5.17703	5.21806	5.00178	4.99392	5.18071	5.25892	4.87422	5.00773	5.10201	5.06006	5.33684	5.06399	5.22254	5.0628	5.05736	5.00681	5.22963	5.00735	5.02835	5.00308	5.20621	5.07639	5.1305	5.12223	5.13947	5.41659	5.45497	5.20856	5.15599
CLCNKA	5.32145	5.83764	5.58077	5.60887	5.4945	5.9538	5.12134	5.33391	5.59888	4.96905	5.44257	5.72793	5.36564	6.07788	5.679	5.53088	5.59665	5.65242	5.6631	5.58646	5.70861	5.62467	5.42134	5.66933	5.62127	5.50607	5.58838	5.55762	5.36857	5.40538	5.65962	5.59526	4.96789	5.19476	5.2499	5.81157	5.55327	5.55375	5.80765	5.55967	5.43642	5.32155	5.88459	5.68006	5.52657	5.21488	6.03884	5.65503	5.56803
CLCNKB	4.92277	5.31061	4.74597	5.08492	4.7813	5.09327	4.91273	5.03398	5.34153	4.99714	5.15411	5.17754	5.07256	5.17715	4.88788	5.01207	5.06061	5.04677	5.22335	4.95778	5.08897	5.04402	4.9647	5.19423	5.01124	5.11518	5.41206	5.04621	4.88118	5.25365	5.22015	5.06607	4.71046	5.25275	4.92543	5.09209	5.14199	4.93308	5.28963	4.78572	4.87266	4.84913	5.35882	4.97146	4.81314	5.23869	5.33215	5.16677	4.67563
SZRD1	9.47418	9.41821	9.31842	9.31667	9.4705	9.19156	9.39501	9.0414	9.35756	9.38576	9.47483	9.41325	9.44662	9.1757	9.16148	9.50378	9.1368	9.29236	9.32195	9.27005	9.37688	9.18046	9.51664	9.10192	9.14353	9.28312	9.16751	9.40592	9.47036	9.2553	9.2942	9.23654	9.39077	9.39522	9.59483	9.47066	9.40544	9.42792	9.37068	9.29666	9.55971	9.67383	9.72931	9.38828	9.56003	9.65159	9.49559	9.48888	9.09779
NECAP2	9.95637	9.67421	9.53972	9.5466	9.62101	10.1294	10.0783	10.0515	9.63184	9.8741	9.9043	9.81782	9.98898	10.1765	10.0703	10.3854	9.83848	10.0255	9.67923	9.80456	9.64072	9.87208	9.37088	9.92037	9.97382	9.63826	9.86963	10.0108	9.30801	9.63951	10.1821	9.79538	9.8313	9.67156	9.19064	8.71282	9.50799	9.33961	9.43642	9.54185	9.42898	9.23058	9.16182	9.96711	9.81419	9.56051	9.61225	9.59004	9.74833
LOC102724970	4.58761	5.03247	4.71521	4.34587	4.57116	4.54879	4.48587	4.80899	4.79567	4.73345	4.978	4.9378	4.99946	4.60857	4.80212	4.67474	4.44555	4.90955	4.77111	4.7269	4.86599	4.65572	4.48162	4.12609	4.75596	4.40963	4.72669	4.62743	4.61348	4.39904	4.7826	4.71478	4.84774	4.81026	4.80659	5.01342	4.58568	4.90215	4.69	4.6553	4.59324	4.96096	4.8839	4.82736	5.07657	4.5363	4.98029	5.05851	4.54746
FAM231A	6.14978	6.58631	6.79569	6.21956	6.30756	6.40844	5.47371	5.857	5.95143	5.82828	6.55845	6.37694	6.20511	5.65584	6.6394	6.6462	5.77677	5.78992	6.49126	6.32477	5.91131	6.65411	6.2996	5.91436	6.28204	5.87974	6.59822	5.94209	6.36971	6.18472	6.47364	5.83503	6.23015	5.86703	6.26525	6.41743	6.29667	6.67306	6.48822	6.45386	6.01821	6.59934	6.6126	5.83561	6.49452	6.35637	6.26004	6.08431	6.32705
MST1	5.41043	5.05951	5.25059	5.21903	5.09882	5.53057	5.18283	5.56759	5.22153	5.03497	5.39962	5.34105	5.3861	5.53956	5.40265	5.32793	4.87583	5.31792	5.3744	5.3929	5.24642	5.29273	5.25011	5.2629	5.39739	5.06959	5.16863	5.14917	5.20566	5.1522	5.50257	5.17755	5.32302	5.09178	5.23612	5.28982	5.31231	5.14885	5.12497	5.35319	5.11679	5.1656	5.45747	5.42578	5.32345	5.15324	5.41288	5.47984	5.05673
RNVU1-18	11.8728	11.047	11.5725	11.921	11.2927	12.1618	11.494	11.4192	11.3992	11.7968	11.5992	11.7977	11.4571	11.9442	11.6939	11.9193	10.938	11.6517	11.4624	11.6204	11.2611	11.6911	10.7842	11.7736	11.8153	11.5924	11.529	11.1176	11.6372	11.8673	11.8142	11.9941	12.0411	10.7489	11.4119	11.8853	11.8456	12.0583	11.921	11.6155	11.3053	11.3615	11.7435	11.8097	11.6054	11.6062	12.228	12.1778	11.0929
CROCC	6.40066	6.39642	6.40746	6.21055	6.32871	6.42856	6.24555	6.2314	6.24072	6.44693	6.47419	6.34232	6.46678	6.71619	6.25446	6.34285	5.84456	6.39121	6.36223	6.34947	6.22021	6.18162	5.78596	6.06298	6.32726	6.26782	6.21818	6.04264	6.25699	6.17297	6.20675	6.28272	6.35262	6.16729	6.43951	6.60818	6.43625	6.41093	6.47376	6.44209	6.35976	6.23389	6.39204	6.4301	6.28797	6.24568	6.58595	6.7245	6.33724
LOC440570	4.21281	3.92493	4.02244	4.08386	3.95499	4.30659	3.88288	3.95167	4.10084	4.0075	4.34068	4.35703	4.18221	4.73302	4.02593	4.35185	3.93826	4.13573	4.2958	4.03831	4.1448	4.23616	3.93273	4.03683	4.41641	4.30635	4.15968	4.20214	4.28216	3.98026	4.15355	4.37668	4.21073	4.14579	4.24786	4.18634	4.1385	4.20841	4.18584	4.38162	4.00266	4.4825	4.15826	4.12797	4.39207	4.0194	4.29733	4.2913	4.1099
PADI1	4.96367	4.75256	4.68811	4.68851	4.86133	4.93346	4.48162	4.91653	5.00165	4.69155	5.05351	4.94302	4.82868	4.9351	4.69543	4.96107	4.74484	4.90461	5.00616	4.79977	4.97976	4.78979	4.6857	4.90717	4.98295	4.69858	4.62244	4.85889	4.70499	4.79081	4.97403	5.0451	4.72086	4.56323	4.77844	4.85593	4.86332	4.64101	4.92376	4.43093	4.63146	4.64573	5.16773	4.97918	4.90027	4.5503	5.08599	4.91185	4.7893
PADI3	5.75484	5.34564	5.3947	5.59498	5.54186	5.59029	5.32753	5.34768	5.55747	5.62187	5.79278	5.75578	5.51976	5.88599	5.53493	5.57227	5.40748	5.61615	5.58166	5.55531	5.59332	5.57416	5.28352	5.61758	5.71457	5.64181	5.52405	5.44017	5.47156	5.56753	5.88932	5.68613	5.56358	5.17017	5.53354	5.73127	5.71165	5.30845	5.53973	5.33054	5.57015	5.43437	5.77998	5.76966	5.64837	5.45089	5.64781	5.64735	5.47891
PADI4	5.43085	5.19913	4.80215	4.83699	4.87151	4.96693	5.055	5.19722	5.01969	5.05242	5.18335	5.05815	5.21845	5.32635	4.93861	5.38801	5.13214	4.76348	5.13014	4.91317	5.11714	4.96231	4.70997	5.20549	5.11593	4.79859	5.05626	5.0499	5.02859	4.88198	5.25941	4.98552	5.16921	4.94162	4.87655	4.84524	4.90021	4.8001	4.86465	4.9611	5.23245	4.80159	5.16765	4.99526	5.05403	5.06918	5.16249	5.0429	4.95045
PADI6	4.6394	4.55716	4.66285	4.66181	4.58599	4.62834	4.42666	4.61859	4.64646	4.69417	4.88829	4.69309	4.77826	4.56828	4.54985	4.63321	4.50696	4.65592	4.67493	4.55812	4.80163	4.66159	4.44869	4.67742	4.53838	4.8217	4.818	4.66001	4.63858	4.52433	4.69546	4.67642	4.8789	4.87356	4.80831	4.63434	4.6349	4.55653	4.61509	4.49678	4.69758	4.78547	4.95062	4.8332	4.67376	4.46387	4.62244	4.88369	4.61053
ARHGEF10L	7.26464	7.21354	7.37936	7.23558	7.33528	7.55282	7.39998	7.71609	7.32436	7.2498	7.40136	7.41192	7.50792	7.4458	7.40513	7.3983	6.89385	7.32302	7.40668	7.00769	7.19519	7.11412	6.97961	6.89681	7.11355	7.10725	6.55225	6.88386	7.05904	6.96898	7.04288	6.76157	7.20271	7.23784	7.89347	7.6829	7.43283	7.55312	7.78033	7.74535	7.28608	7.54367	8.05048	7.22358	7.53821	7.18654	7.47888	7.34502	6.86077
ACTL8	5.58419	5.47021	5.49672	5.02464	5.34285	5.38487	5.13673	5.05092	5.59442	5.0221	5.65238	5.84181	5.34359	6.05566	5.72942	5.5412	5.62492	5.36075	5.46045	5.61621	5.45026	5.52477	5.30757	5.33423	5.60562	5.46098	5.67528	5.4442	5.44907	5.50062	5.22776	5.50367	5.64735	5.28892	5.37188	5.38717	5.42322	5.17842	5.11424	5.37571	5.70978	5.41143	5.49361	5.69797	5.75124	5.60045	5.70684	5.8435	5.80925
IGSF21	7.64982	7.10347	7.38893	7.59404	7.3323	7.8101	7.74177	7.84621	7.59942	7.52499	8.17939	7.46886	7.98868	7.89565	7.51333	7.4757	7.24347	7.14014	7.51025	7.30803	7.39113	7.79288	6.70724	7.43673	7.4592	7.01715	7.16114	7.20342	7.07481	6.94667	7.23303	7.98133	7.14778	6.79992	6.76425	6.318	7.24423	7.28134	7.31346	7.35845	6.83908	6.85126	7.42668	7.56118	7.71359	7.08672	7.44732	6.71561	7.10442
KLHDC7A	6.40424	6.24614	6.17443	6.00093	5.97779	6.32702	5.81626	6.15655	6.39983	6.11376	6.4086	6.26456	6.18979	6.57602	6.27596	6.42211	6.22958	6.22118	6.21579	6.19131	6.36934	6.22178	6.06522	6.067	6.25063	6.2854	6.26723	6.21449	6.51054	6.58676	6.40342	6.53043	6.29285	6.02875	6.14915	6.33658	6.24196	6.08638	6.20539	5.94693	6.2558	6.08137	6.39511	6.382	6.31228	6.30802	6.41404	6.28517	6.25927
PAX7	5.87705	5.29738	5.44282	5.28465	5.49561	5.7577	5.39981	5.49032	5.76625	5.54774	5.64912	5.81544	5.96228	6.23291	5.40023	5.75389	5.45959	5.68585	5.47085	5.477	5.37125	5.38636	5.21355	5.21966	5.85971	5.70349	5.59543	5.28343	5.55546	5.37316	5.57373	5.57661	5.79647	5.32212	5.52213	5.65638	5.66986	5.22351	5.38833	5.09055	5.48473	5.21874	5.72736	5.62627	5.91216	5.49411	5.79797	5.65325	5.36908
MRTO4	7.38891	6.70725	6.77482	7.00224	7.07888	7.29939	7.23214	7.57557	7.00381	6.70433	7.20857	7.19985	7.32478	7.70202	7.60886	7.01738	7.85732	7.31126	6.9884	7.11298	7.3135	7.22091	7.15389	7.42784	7.43723	7.23973	7.07279	7.56325	7.17293	6.91783	7.53428	6.90982	7.19748	6.64795	6.74161	6.6686	7.3301	6.82065	6.92104	6.93594	6.68136	6.61633	6.78364	7.18443	7.06456	7.021	7.23309	6.85951	7.36747
PQLC2	6.57949	5.99608	6.12015	6.21342	6.11421	6.6635	6.65754	6.67987	6.19179	6.32848	6.36906	6.36636	6.60175	7.15425	6.62489	6.41776	5.92094	6.36215	6.4965	6.35205	6.14372	6.32278	5.87671	6.27487	6.60469	6.01005	6.23631	6.21952	6.1779	6.27379	6.59207	6.29838	6.38981	5.86194	6.23682	6.223	6.38527	6.05139	6.0786	5.96692	6.16689	5.88963	6.43885	6.61381	6.41605	6.22631	6.30449	6.39546	6.50923
LOC644083	4.89284	4.7327	4.66603	4.50332	4.5539	5.1329	4.33022	4.96598	5.00476	4.67621	5.05197	4.69412	5.02882	5.02449	4.65029	4.82284	4.64795	4.65544	4.9179	4.84249	4.51309	4.60722	4.4295	4.79157	4.73949	4.56093	4.60412	4.72396	4.48452	4.49932	4.86327	4.67179	4.71881	5.01415	4.88647	4.60748	4.72827	4.5405	4.37617	4.6756	5.03016	4.39544	4.63688	5.02438	4.95308	4.2123	5.0293	4.70124	4.72386
RN7SL277P	9.1017	8.60305	9.04411	8.94152	8.60474	8.91402	9.14352	8.86161	8.93272	8.9938	8.92118	8.99539	8.86447	9.72605	8.70397	9.18779	8.47452	8.78336	8.90776	9.05133	8.70949	8.55957	8.52435	8.19035	8.78477	8.52219	8.44257	8.64641	8.64627	8.80893	8.66533	8.76451	9.11663	8.44369	9.15449	9.25506	8.86734	8.90562	9.02381	8.82009	9.07564	8.9964	9.29026	9.27383	9.34029	9.25117	8.97797	9.10667	8.95085
RNU4-28P	2.68949	2.60258	2.54166	2.56233	2.60072	2.62274	2.56258	2.78486	2.77816	2.75788	2.481	2.61553	2.68422	2.70482	2.71382	2.66636	2.59893	2.80843	2.51639	2.59283	2.6365	2.50984	2.74133	2.80342	2.58335	3.06738	2.5617	2.63472	2.56111	2.6933	2.68529	2.7174	2.53503	2.55635	2.59671	2.67572	2.48885	2.70833	2.61658	2.62384	2.50025	2.6003	2.50907	2.59604	2.62536	2.52069	2.74998	2.66014	2.53533
MINOS1	9.72606	9.37312	9.57915	9.53714	9.66328	9.64511	9.66086	9.71709	9.55133	9.5309	9.41323	9.60784	9.48544	9.459	9.58625	9.48829	10.3368	9.64593	9.64219	9.60529	10.0592	10.0101	10.2636	10.1752	9.90134	10.0719	10.1658	10.3068	10.19	9.96346	9.92611	9.9621	9.61897	9.41118	9.52668	9.66927	9.64424	9.54467	9.61937	9.63587	9.55023	9.47006	9.52164	9.60024	9.70674	9.49351	9.56405	9.47335	10.1356
RPS14P3	5.81278	5.62167	5.81726	5.8412	5.69005	5.79837	5.83566	5.87651	5.61748	5.7086	5.4528	5.64504	5.47414	5.69961	5.63233	5.68611	6.01044	5.53228	5.55624	5.90687	6.12564	5.8127	6.48502	5.85422	6.30405	6.04471	6.18795	5.6367	5.94238	5.69241	5.6745	5.68369	5.46692	5.85604	5.50296	5.70376	5.57172	5.92813	6.01903	5.73601	5.64898	5.99998	5.73928	5.31202	5.61574	5.81942	5.37121	5.61092	5.88515
NBL1	8.15112	8.10057	8.29507	8.22278	8.23337	8.62685	8.54497	8.65052	8.0535	8.53896	8.92929	8.53487	8.48498	9.06716	8.20937	8.55375	7.94062	8.34643	8.2747	8.15545	7.97831	8.17407	7.63448	8.00962	8.25992	7.6556	8.25761	7.7836	8.08721	8.0991	8.21213	7.85403	8.16561	7.95506	8.29403	8.2079	8.14295	8.1496	8.55983	8.55322	8.1761	8.49428	8.5499	8.55515	8.73419	8.76523	8.49148	8.57533	7.93426
HTR6	6.0784	5.62509	5.62839	5.69452	5.53052	5.7821	5.56028	5.30322	5.76229	5.75893	6.22264	5.94063	5.87142	6.08098	5.65566	5.93874	5.46015	5.62796	5.71405	5.8132	5.92326	6.02946	5.50795	5.86437	5.97162	5.81278	5.99475	5.66693	5.82281	5.81727	5.84142	5.87312	5.89477	5.65574	5.82381	5.76815	5.76292	5.7734	5.69354	5.53595	5.62993	5.28396	5.67685	5.95038	5.77568	5.73617	5.83638	5.66823	5.77779
OTUD3	7.0451	7.39166	7.2397	7.26067	7.19269	7.25603	7.18706	7.20651	7.25959	7.16843	7.14294	7.13943	7.16764	7.09459	7.1924	6.95109	7.14121	7.08817	7.15857	7.13103	7.30231	6.99756	7.322	7.0108	7.29491	7.12721	6.51332	7.04159	7.13174	7.01381	7.03148	7.24575	7.19257	7.74697	7.47624	7.67601	7.07194	7.62619	7.38159	7.65036	7.41158	7.41419	7.4187	6.92508	6.9951	7.00479	7.27173	7.26724	6.79096
RN7SL304P	7.79779	7.1462	7.56902	7.48495	7.31892	7.59921	7.95166	7.74987	7.5468	7.97966	7.66922	7.73439	7.76823	8.42576	7.34754	7.82675	7.27641	7.55766	7.65456	7.79451	7.46118	7.21344	7.21548	7.33908	7.45339	7.41484	7.17216	7.18754	7.44994	7.45647	7.5029	7.42401	7.79515	7.3534	7.55318	7.78459	7.63162	7.29441	7.85097	7.3157	7.80522	7.76679	7.65239	7.86203	7.89906	7.86186	7.55042	7.76778	7.6286
PLA2G5	6.12528	6.27132	5.53044	5.85652	5.8862	6.27994	6.44766	6.52005	6.26415	6.36475	6.58743	6.27443	6.03876	6.20896	6.10626	6.66861	6.41277	6.20914	6.38352	6.08801	6.33084	6.27874	6.46066	6.05498	6.48459	5.57574	6.71394	6.6102	6.1945	6.16229	6.27599	6.30746	6.92819	6.35574	6.02781	5.5857	5.571	6.25451	6.03182	6.16401	7.07143	6.61624	6.03798	6.42142	6.28403	6.48705	6.71531	6.79584	6.50784
PLA2G2F	5.74841	5.55803	5.34756	5.56636	5.22385	5.46048	5.0527	5.29276	5.85684	5.52133	6.06106	5.7205	5.59118	5.89201	5.8085	5.86859	5.57944	5.34617	5.56619	5.47616	5.46139	5.6132	5.45706	5.58617	5.84674	5.47836	5.55534	5.76203	5.84447	5.45075	5.68163	5.78718	5.8904	5.49855	5.65435	5.65037	5.56456	5.31276	5.46314	5.58952	5.38933	5.50276	5.77594	5.55596	5.38576	5.44431	5.90351	5.69847	5.82602
UBXN10	5.42599	5.41235	5.17953	5.33909	4.96866	5.47645	5.47388	5.96222	4.99386	5.81156	5.27455	5.17157	5.29128	5.99863	5.50657	5.37664	5.5801	5.53718	5.25816	5.0636	5.02536	4.95576	4.41694	5.95872	5.31696	3.97092	5.17453	5.31996	4.52773	4.60189	5.27451	4.63424	5.42415	4.6854	4.59188	4.80613	5.22964	4.63406	5.11834	5.18035	4.62874	4.65324	5.21901	5.5707	5.42356	5.12489	5.45284	4.91418	5.67205
VWA5B1	5.58034	5.22672	5.26156	5.3437	5.11921	5.54119	5.40698	5.2561	5.41439	5.34253	5.53184	5.45078	5.25683	5.76982	5.21723	5.23834	5.23523	5.57368	5.53626	5.51312	5.2459	5.53569	5.42557	5.46637	5.69799	5.0471	5.47716	5.48793	5.23732	5.32618	5.42887	5.59723	5.42462	5.29208	5.28113	5.50745	5.42756	5.24635	5.25982	5.40712	5.23284	5.29816	5.6383	5.40361	5.35489	5.35411	5.38377	5.36793	5.40388
FAM43B	7.92325	7.30747	7.5607	7.52398	7.60813	7.88351	7.55336	7.63669	7.69419	7.8387	7.83773	7.81665	7.56169	8.16449	7.66946	7.85896	7.58529	7.86918	7.77186	7.80621	7.68576	7.65928	7.13663	7.4618	7.68471	7.51112	7.6637	7.64966	7.55429	7.66954	7.84876	7.82795	7.79528	7.50338	7.52093	7.63218	7.62811	7.60082	7.60866	7.45766	7.60029	7.74141	7.838	7.81185	7.81187	7.42541	8.053	7.83715	7.6554
CDA	6.23404	5.29078	5.32467	5.3216	5.21003	5.88638	5.53227	6.29371	5.52724	5.64739	5.63877	6.12641	5.77128	6.09826	5.99591	6.23911	6.07239	5.71901	5.55455	5.86875	5.52101	5.69932	5.31836	5.62925	5.39545	5.4158	5.62631	5.60137	5.6308	5.27432	6.2808	5.48888	5.6995	5.41842	5.42433	5.0988	5.66336	5.24891	5.53958	5.39661	5.68327	5.36016	5.68338	6.19564	5.55394	5.6188	5.64032	5.6825	5.65219
PINK1	7.78724	7.39814	7.57536	7.85493	7.91624	7.73152	8.16066	7.83718	7.76834	7.73769	8.18013	7.89163	7.72793	8.24776	7.79249	7.94083	7.69572	7.77154	7.95651	7.4878	7.88682	7.65644	7.81092	7.48301	7.83446	7.22461	7.255	7.56474	7.78988	7.76221	7.6901	7.47813	7.73684	7.69507	8.2885	8.06874	8.09772	8.11646	8.02019	7.89569	8.1687	7.88123	8.05748	7.88513	8.04416	8.23368	8.10531	8.19651	7.64574
PPP1R11P1	6.49752	5.98448	6.27686	6.14963	6.21188	6.52424	6.41111	6.3674	6.22407	6.55098	6.53568	6.43818	6.67447	6.5233	6.58944	6.56316	6.09885	6.22637	6.3214	6.31566	6.07677	6.14352	5.83924	6.50216	6.42745	6.27147	6.31773	5.71288	5.94985	6.13521	6.4738	6.03152	6.38846	6.14334	6.17558	6.59704	6.48095	6.11459	6.28756	6.4242	6.40071	6.14653	6.577	6.40668	6.55187	6.26662	6.88443	6.24499	6.32762
HS6ST1	6.911	5.95123	6.35092	6.64785	6.34017	6.73217	6.69438	6.49885	6.4005	6.60909	6.62838	6.75364	6.96816	7.1777	6.71126	7.13387	6.52936	6.64863	6.57413	6.85291	6.51833	6.33354	6.09241	6.14398	6.60866	6.62799	6.54946	6.39515	6.43233	6.53075	6.43362	6.69039	6.71039	6.2668	6.46173	6.5488	6.62115	6.261	6.48949	6.34078	6.67172	6.41168	6.53446	6.83228	6.66189	6.52436	6.6189	6.72738	6.63561
NBPF3	6.4227	6.70872	6.66468	6.88876	6.77555	6.43967	6.38626	6.66144	6.69015	6.32959	6.56404	6.32833	6.6642	6.01483	6.32487	6.12195	6.26426	6.2079	6.38868	6.58164	6.31322	6.11978	6.67053	6.32845	6.47521	6.73884	6.48163	6.363	6.41592	6.60539	6.32673	6.39182	6.39422	6.96892	6.63616	7.23049	6.69871	6.78471	6.89732	6.84848	7.03091	6.66131	6.53819	6.22893	6.56234	6.66226	6.30072	6.08356	6.03557
ALPL	6.4546	5.34433	5.38844	5.6765	5.81915	6.14715	5.97322	6.32789	6.07832	5.51449	5.95167	6.01556	6.12799	6.00007	5.90225	7.13128	5.80293	5.88226	5.67827	6.07675	5.68466	5.50462	5.33299	5.38909	5.50088	5.58209	5.79851	5.28843	5.44276	5.63843	5.69544	5.62512	6.80649	5.23108	5.49668	5.29635	5.73989	5.37951	5.4957	5.33541	5.94228	5.21737	5.78918	6.07667	5.78884	5.23177	5.70824	5.63076	5.66084
LDLRAD2	6.54063	6.50855	6.40306	6.5039	6.48556	6.5368	6.40332	6.38373	6.49855	6.59478	6.63359	6.55264	6.47524	6.70509	6.54406	6.64223	6.16445	6.54793	6.61074	6.37119	6.60744	6.6828	6.3917	6.43357	6.63271	6.31665	6.43014	6.48112	6.44665	6.44033	6.65568	6.35127	6.64154	6.26616	6.57328	6.48967	6.86485	6.42739	6.53127	6.34383	6.56048	6.54499	6.84089	6.64765	6.55706	6.57465	6.88067	6.70065	6.75108
CELA3B	6.3268	5.94064	6.22551	6.07635	6.05093	6.2113	5.97792	6.17271	6.20622	5.78451	6.23376	6.51461	6.19291	6.4794	6.26891	6.16711	5.85875	6.19163	6.43131	6.13663	6.5665	6.36868	6.20391	6.63251	6.61685	6.50371	6.52114	6.54347	6.22138	6.33502	6.46653	6.36204	6.20625	6.04011	6.23675	6.0998	6.15891	5.84385	5.83488	5.8901	5.99854	5.99698	6.28205	6.18699	6.19189	5.85317	6.40922	6.26325	6.25557
RN7SL386P	3.8549	5.03346	3.32801	3.70232	4.31591	4.01048	3.32256	3.57104	3.8757	3.76392	4.33633	4.53458	4.25106	3.79815	4.08134	3.99896	3.89237	3.89653	4.20873	4.25296	3.86661	3.94762	3.86155	3.75263	4.02025	3.244	4.01522	3.39202	4.04191	3.75444	3.76883	3.97461	3.92639	3.91778	3.77994	4.57509	3.88188	4.05485	3.56746	3.7627	3.38237	3.83359	4.72087	3.88181	4.22882	3.37839	3.53992	3.99633	4.09661
RNU6-776P	4.87545	4.66956	4.54729	4.82227	4.64972	4.69587	4.65201	4.79981	4.53863	4.82085	4.70595	4.77626	4.88691	4.99271	4.58584	4.92404	4.93553	4.87958	4.70544	4.82302	5.00826	4.95994	5.06217	4.96581	5.19731	5.08332	5.22646	5.25942	5.3439	5.29566	4.94294	5.19206	4.99443	4.62671	4.80783	4.79834	4.82959	4.79959	4.70869	4.72179	4.71759	4.68897	4.88967	4.62064	4.94254	4.81008	4.62712	5.02788	4.91821
CELA3A	5.42411	5.67062	5.40716	5.51697	5.52262	5.86774	5.2	5.39891	5.8176	5.57804	6.05969	5.84923	5.78617	6.04588	5.73534	5.75057	5.47278	5.76827	5.79453	5.87967	5.46226	5.56853	5.53929	6.03715	5.71953	6.05106	5.87561	5.65978	5.55261	5.68712	5.98472	5.68365	5.94428	5.61951	5.71525	6.07264	5.75791	5.39849	5.33701	5.46561	5.78676	5.39402	5.70483	5.63391	5.64113	5.5302	5.89945	5.81761	5.88162
RN7SL186P	3.90835	3.79416	3.41015	3.73066	4.12383	3.78387	3.69823	3.88101	3.86145	3.90405	3.81439	3.90437	3.34786	4.33105	3.69001	3.86165	3.51352	3.41834	3.82802	3.82968	3.75889	3.88121	3.6417	3.49487	3.22351	4.1426	4.10096	3.44249	4.38127	3.25405	3.72803	4.03384	3.90674	3.43481	4.44862	3.90038	4.02339	3.66201	3.87188	3.10575	3.96029	3.56971	3.7909	3.80764	4.00005	4.01909	3.84325	4.20876	3.81972
LINC00339	6.33354	6.13782	6.04127	6.79969	6.81357	6.75876	6.29447	6.61843	6.68358	6.28719	5.82116	6.72105	6.47335	6.37336	6.96277	7.71461	7.69742	6.9912	6.22458	6.27432	6.71645	6.61244	6.71824	6.47279	7.31788	7.11907	6.12666	6.87878	7.28246	6.85123	7.08941	6.35107	6.34075	5.70972	5.94862	6.76911	6.83408	6.25943	5.95825	6.05024	6.6998	6.22768	6.09015	6.79725	6.05439	6.32419	6.96481	7.13396	7.43335
CDC42	7.42276	7.62187	7.46724	7.2411	7.43896	7.41957	7.56227	7.69626	7.16881	7.48366	6.79001	7.50116	7.05105	6.96907	7.5114	7.04792	7.803	6.8977	7.48499	7.2901	7.5441	7.64942	7.55323	7.47788	7.39589	7.55239	7.72219	7.65987	7.44631	7.55364	7.42268	7.66067	7.08443	7.62054	7.29909	7.48464	7.05366	7.24738	7.14372	7.26173	7.32746	7.45221	7.0604	7.24503	7.31043	7.10197	7.17207	6.90106	7.52983
ZBTB40	7.05191	7.77599	7.81726	7.81541	7.84738	7.54757	7.56983	7.62894	7.66776	7.62294	7.53822	7.51887	7.47068	7.19931	7.59855	7.42074	7.55723	7.51731	7.59981	7.46557	7.66675	7.45614	7.77375	7.29449	7.60096	7.36372	7.3655	7.32542	7.76132	7.61175	7.42133	7.3887	7.15256	7.84382	8.04869	8.11217	7.73431	8.05468	7.88298	7.97214	7.68055	8.14203	8.01192	7.23338	7.54172	7.79033	7.6453	7.66331	7.33799
EPHA8	5.62081	5.37951	5.26427	5.40793	5.20402	5.43664	5.39956	5.09197	5.20967	5.14926	5.85244	5.77076	5.39946	6.04311	5.61449	5.42264	5.15675	5.66904	5.49313	5.53115	5.38874	5.2411	5.06084	5.17877	5.45115	5.48645	5.57879	5.19336	5.48043	5.27408	5.32675	5.68709	5.53667	5.09145	5.2479	5.44703	5.61453	5.33413	5.27319	5.26797	5.12262	5.28629	5.53692	5.48546	5.6592	5.45377	5.74441	5.632	5.55658
C1QA	9.29764	8.26171	8.76583	9.04063	8.90861	9.54299	9.8748	9.7841	9.30035	9.56619	9.01559	9.37567	9.57245	9.72053	9.45674	10.5184	9.45205	9.88221	9.71717	9.7433	8.98498	8.97654	8.42385	9.12546	9.36736	8.81757	9.22287	9.45386	8.29099	9.14788	9.63082	10.33	8.91414	8.67021	7.74218	6.31008	8.54331	8.03583	8.94374	8.9846	7.47835	8.19825	7.74952	9.69948	9.20382	8.45149	8.3799	9.0773	9.42912
C1QC	10.2365	9.51974	9.73788	9.91045	9.68455	10.623	10.6147	10.6873	10.2518	10.3379	10.1109	10.3013	10.6603	10.5756	10.5589	11.2063	10.243	10.5122	10.3884	10.5077	10.0031	10.0385	9.07537	9.94184	10.5249	9.63444	10.083	10.3187	9.33665	9.76432	10.519	10.952	10.0696	9.65613	8.80826	7.02269	9.37387	9.0107	9.78252	9.97754	8.53674	9.35497	8.88766	10.5237	10.3961	9.28694	9.59527	9.83518	10.1229
C1QB	9.98556	9.37675	9.93452	10.0981	10.0041	10.6298	11.077	10.831	10.2435	10.4819	9.69491	10.212	10.4575	10.3577	10.5344	11.2348	10.1516	10.7799	10.6204	10.6736	9.7505	9.70111	9.23903	9.87626	10.3172	9.55804	10.1271	10.2232	9.17567	10.0578	10.4568	11.1196	9.69965	9.63272	8.97811	7.35478	9.48286	9.32957	9.89072	10.1823	8.71733	9.33251	8.78549	10.5556	10.162	9.18859	9.67488	9.81839	10.2382
EPHB2	7.44771	6.65265	6.83027	6.75312	6.98217	7.64621	7.59082	7.91795	7.16438	7.31502	6.73373	7.18868	7.15615	7.7069	7.72347	7.43553	6.61599	6.64267	7.1829	7.28023	6.62647	6.83096	5.98252	6.55715	6.94474	6.46936	6.96663	6.91551	5.93337	6.54095	6.96215	6.7487	7.39325	6.7302	6.44943	5.81782	6.91744	6.33334	6.84433	6.6923	6.49755	6.45511	6.28514	7.38358	6.98168	6.38609	6.91898	6.61786	7.16596
KDM1A	8.19989	8.34137	8.24263	8.28895	8.28354	7.89214	8.27487	8.23457	8.18211	8.19437	8.27576	8.2463	8.13498	7.79582	8.15598	8.1882	8.27494	8.23426	8.12558	8.22271	8.44882	8.12098	8.18149	8.19741	8.09009	7.96954	8.20401	8.12234	8.2552	8.04703	8.12125	7.96831	8.36749	8.3102	8.2702	8.42355	8.25535	8.2936	8.28773	8.29028	8.26587	8.4367	8.12617	8.21585	8.12779	8.40484	8.20547	8.27789	8.04275
RNU6-514P	3.06334	3.30506	3.09376	3.09487	3.0655	2.99789	3.14531	3.36233	3.03367	3.16463	3.05886	3.01053	3.32002	3.14007	3.13932	3.29318	3.03628	3.21102	3.18628	2.99617	3.25425	3.11623	3.14583	3.40032	3.13751	3.33814	3.14071	3.1201	3.09645	2.89928	3.04433	3.29164	2.99758	3.00618	3.24813	3.21183	3.01831	3.1278	3.01454	3.05527	2.9993	3.26108	2.88448	3.11761	3.18787	3.36352	3.32244	3.04333	3.06776
RNU6-135P	6.45677	5.62143	6.35237	6.30375	6.33044	6.59026	5.9116	5.54207	6.06617	5.83644	6.27098	6.39168	6.31517	6.43875	6.19501	6.3274	6.31132	6.39444	6.4268	6.48516	6.57425	7.04715	6.52815	6.92714	6.89979	6.53102	7.20437	7.13048	6.84704	6.69598	7.02278	7.13861	6.44626	5.7306	6.255	6.46112	6.61552	6.31596	5.94544	5.63218	6.59645	5.6445	6.2345	6.30206	5.93302	6.41223	6.41124	6.60491	6.95323
C1orf213	5.02611	4.55835	4.9211	5.20363	5.08686	5.01754	4.66257	5.15239	5.08085	5.23082	5.08685	4.99001	5.11209	5.53554	5.10409	5.14841	4.99969	5.298	5.2977	5.1245	4.98808	5.19611	4.70857	5.45388	5.33539	5.67221	5.20471	5.14089	5.13576	5.34581	5.28152	5.32208	5.10273	4.86307	5.03165	5.30767	5.038	5.42083	5.15035	4.98346	5.08523	4.71662	5.255	5.06478	5.34074	5.05694	5.21525	5.30772	5.20242
MDS2	5.36301	5.28252	5.43189	5.34385	5.38309	5.45446	5.47904	5.40924	5.19582	5.41783	5.57669	5.18826	5.32718	5.55467	5.35889	5.36239	5.25421	5.31957	5.47009	5.55777	5.18514	5.60147	5.24191	5.08597	5.49042	5.88322	5.58622	4.95404	5.42142	5.46881	5.47435	5.22932	5.65206	5.54715	5.52829	5.7248	5.36375	5.39364	5.30918	5.27166	5.45486	5.22588	5.77224	5.50503	5.45175	5.51155	5.67463	5.51324	5.3477
RPL11	11.1837	10.8653	11.1936	11.0318	11.0595	11.256	10.9179	11.0732	10.7939	10.9179	10.702	10.9455	10.936	11.1871	11.0676	11.3731	11.0614	11.1192	11.2433	11.1883	10.9657	10.943	10.9335	11.1317	11.0045	11.0944	11.2916	10.9261	11.0145	11.074	10.9791	11.2388	11.2723	10.8901	10.9563	10.9679	11.1839	11.1556	10.9637	11.033	10.805	10.8093	10.8748	10.9584	10.9918	11.1174	10.9443	11.1966	10.9901
TCEB3	8.26257	8.17604	7.84674	7.80235	7.88373	7.97621	8.02417	7.94708	7.96758	7.80342	8.30074	8.03087	8.05799	8.14348	8.07113	7.9777	7.89343	8.0542	7.83921	7.97013	7.77003	7.85578	7.70891	7.83335	7.84652	7.57347	7.80407	8.12329	7.68086	7.52409	8.15979	7.79194	8.10166	8.28999	7.77869	7.74273	7.95358	7.72522	7.82608	7.80351	7.90021	7.82746	7.81088	8.06588	7.91842	8.05765	8.03281	7.90829	7.77101
PITHD1	7.31723	6.2678	7.04128	7.29142	7.1218	7.56279	7.817	7.56148	6.96952	7.14252	6.74903	7.21116	7.18473	7.83045	7.47038	7.513	7.50658	7.29456	7.24371	7.02647	7.13299	7.17179	7.23536	7.62841	7.40944	7.37534	7.24004	7.61616	7.01889	7.41893	7.3415	7.08474	6.8688	6.64861	6.97466	7.27545	7.14831	6.98225	6.9333	7.16243	7.06831	6.81494	6.98643	7.26703	7.30726	7.31915	6.84466	6.98545	7.47154
LYPLA2	8.50771	8.1393	8.25391	8.43484	8.2941	8.65111	8.45617	8.45931	8.3225	8.4315	8.72379	8.66304	8.82827	8.97849	8.52642	8.73385	8.49288	8.69586	8.59758	8.59311	8.63152	8.78745	8.33161	8.33385	8.87503	8.67209	8.60073	8.64313	8.51193	8.64476	8.75233	8.59336	8.60894	8.1282	8.43964	8.25208	8.38706	8.24474	8.21331	8.27218	8.22286	8.18938	8.73375	8.75274	8.63414	8.26393	8.63042	8.73218	8.74653
PNRC2	10.8752	11.0318	11.0706	10.858	10.9904	10.3711	10.6835	10.4126	10.9631	10.7323	10.6958	10.814	10.7944	10.5981	10.72	10.8062	11.1389	10.7279	10.9085	10.9451	11.0976	10.8642	11.3528	10.9498	10.7101	11.1275	11.0837	10.9362	11.2692	11.092	10.6779	11.0791	10.8925	10.9744	11.2306	11.2842	10.9252	10.9359	10.6131	10.913	11.298	11.0634	10.9382	10.727	11.0071	11.2219	11.1276	11.0264	10.9816
GRHL3	4.84131	4.8135	4.77412	4.7891	4.76528	4.81093	4.77148	4.61156	4.76244	4.5914	4.92333	4.88886	4.71196	4.83445	4.61023	4.86549	4.44585	4.71548	4.77465	4.66472	4.83409	4.80628	4.68409	4.6805	4.71427	4.99244	4.94521	4.67355	4.847	4.73773	5.00318	5.10056	4.6215	4.67467	4.81725	4.78159	4.91426	4.53935	4.84553	4.52172	4.82978	4.73644	4.98891	4.86656	4.87453	4.81828	5.15583	4.74122	4.85339
NIPAL3	7.43686	7.22456	7.41223	7.65977	7.59465	7.08547	7.32629	7.33125	7.38006	7.2889	7.05406	7.34538	7.36242	6.75471	7.22809	7.20456	7.73478	7.37833	7.48044	7.24596	7.46195	7.66125	7.82794	7.75638	7.4134	7.60829	7.81913	7.65526	7.4565	7.46596	7.32205	7.09274	7.42972	6.97864	7.34662	6.88518	7.35496	7.15385	6.99708	7.5522	7.56274	7.18477	6.82221	7.51226	6.84399	7.4843	7.13939	6.98916	7.4087
RCAN3	8.18767	7.5958	7.54052	7.75665	7.3269	7.70938	8.24564	8.00727	7.54473	7.82684	7.27879	7.65192	7.74134	8.17306	8.08789	8.03269	8.06186	7.78377	7.71229	7.91416	7.34847	7.62918	6.5707	7.60325	7.84297	7.26537	7.70044	7.74616	6.87168	7.28307	7.78372	7.41287	7.8945	7.78166	6.84152	6.35839	7.52604	6.97618	7.32175	7.68651	7.08416	7.14332	6.6632	7.86421	7.75577	7.4763	7.49834	7.50839	7.99019
NCMAP	5.61064	5.3457	5.39506	5.16008	5.01754	5.54865	5.04914	5.03685	5.44716	5.21009	5.40544	5.15914	5.33176	5.55959	5.11588	5.35737	4.93663	5.24022	5.52378	5.30069	5.06152	5.27831	5.0946	5.05906	5.29222	5.09218	5.30968	4.96944	4.9754	5.28156	5.5051	5.7519	5.03311	5.15311	5.35842	5.25654	5.23598	4.98848	5.07379	5.03076	5.1859	5.15874	5.40932	5.54128	5.56612	5.31426	5.14649	5.51071	5.06212
SRRM1	8.74266	8.96229	8.53378	8.78631	8.74885	8.87555	8.71188	8.9038	8.73699	8.7243	8.87567	8.63465	8.8195	8.52678	8.76323	8.73664	8.75922	8.55228	8.69571	8.64379	8.70381	8.82661	8.91707	8.67144	8.83094	8.95812	8.75312	8.57407	8.78163	8.7405	8.73663	8.79155	8.57196	9.21868	8.71842	8.77541	8.75781	8.81765	8.99238	8.96381	8.54082	8.9385	8.67391	8.54027	8.80581	8.59848	8.80032	8.71339	8.65085
CLIC4	11.7713	12.3207	12.0245	11.8822	12.1053	11.3314	11.5349	11.5796	12.1103	11.6691	12.1959	11.9257	11.8136	11.4687	11.6541	11.6476	11.6955	11.8932	11.8857	11.7399	12.0917	11.8535	12.3195	11.7946	11.5818	11.9102	11.7861	11.8205	12.306	11.9534	11.5495	11.7768	12.033	12.3096	12.2915	12.3123	12.1156	12.1357	12.0997	12.0746	12.3762	12.2329	12.3685	11.7921	11.9689	12.2169	12.3707	12.2044	11.645
RHD	4.16788	4.39834	4.03485	3.66263	4.10787	4.05504	4.1252	4.0498	4.34554	4.36697	4.05716	4.4505	4.09565	4.16582	4.07244	4.23286	4.09352	4.17691	4.19319	3.63121	4.23383	4.11156	3.58728	4.0258	4.02721	3.85999	4.08937	3.84443	4.07134	4.11382	3.94559	4.12809	4.2204	4.54825	4.08514	3.88891	3.9003	4.10453	4.07561	4.23649	3.82225	3.83782	4.33043	4.3973	4.37221	4.36226	4.29596	3.55683	4.09666
TMEM50A	10.1579	9.8024	10.1723	9.87007	10.0646	10.0444	10.164	9.90405	9.69002	9.74709	9.38042	9.96216	9.60218	9.46217	10.0464	9.86371	10.3419	9.90272	9.96943	9.98015	9.98872	10.1066	10.1764	10.2677	10.1031	10.0591	10.2346	10.2772	9.95518	9.94469	10.0796	10.2057	10.0052	9.74187	9.67668	9.47619	9.8461	9.71618	9.34671	9.83527	9.60779	9.40383	9.46351	9.99319	9.4497	9.61525	9.75132	9.4119	10.3091
SDHD	8.52103	7.84975	8.61872	8.80026	8.69679	8.80995	9.00186	8.98752	8.437	8.06145	7.94859	8.30973	8.67917	8.93229	8.80898	9.0124	9.55144	8.65225	8.75056	8.77454	9.1331	9.12468	9.42607	9.03664	9.09533	9.14739	9.33274	9.53677	9.41506	9.38626	9.26549	9.28608	8.28933	8.00077	8.65115	8.09089	8.66842	8.64687	8.51385	8.63775	8.52788	8.1684	8.32052	8.28914	8.47394	8.1993	8.2835	8.22124	9.3033
TMEM57	7.65538	7.70236	7.4594	7.62964	7.51955	7.28838	7.51747	7.2886	7.41972	7.54749	7.2981	7.49563	7.46449	6.98177	7.61157	7.37974	7.19775	7.47032	7.85005	7.66156	7.5438	7.48068	7.82653	7.84911	7.28137	7.51353	7.77751	7.55357	7.40779	7.60443	7.37515	7.46961	7.57435	7.66797	7.65293	7.58743	7.41626	7.54425	7.15891	7.63393	7.67532	7.62706	7.33868	7.59587	7.38993	7.6056	7.66406	7.34088	7.4269
LDLRAP1	7.00846	7.34174	7.3872	7.45788	7.74617	7.45932	7.38685	7.36085	7.60345	7.35787	7.61418	7.64848	7.46094	7.52649	7.25826	7.5604	7.0353	7.30872	7.45573	7.53786	7.50752	7.19706	7.35724	6.76644	7.10364	7.1361	6.81519	7.18753	7.22587	7.55496	7.03374	7.14886	7.35134	7.2213	7.74878	7.58329	7.70152	7.86826	7.87391	7.55145	7.56497	7.81948	7.53081	7.45307	7.67916	7.87463	7.62108	7.73648	6.9112
MAN1C1	8.02513	7.78935	7.71744	7.93412	7.71688	8.0738	7.67183	7.86454	8.0275	8.05279	7.92788	8.07287	8.0658	8.10766	8.03683	8.35887	7.61197	8.02562	7.68478	8.1991	7.89657	7.72325	7.4971	7.62274	7.75293	7.61118	7.63154	7.95223	7.64562	7.63968	7.70629	7.90614	7.82084	7.87305	7.60137	7.57782	7.9175	7.83512	8.02131	7.5846	7.62127	7.85609	7.53373	8.06406	8.02573	7.84662	8.03432	7.98882	7.58695
SEPN1	9.1129	8.34583	8.49153	8.75746	8.6332	9.52989	9.06176	9.28011	8.78745	8.76348	8.99139	8.9718	9.15212	9.6105	9.40197	9.19805	8.64199	8.78687	8.68598	8.71601	8.368	8.73748	7.90927	8.07537	8.98142	8.28714	8.27625	8.53329	7.99973	8.12251	8.56092	8.29558	8.97015	8.27907	8.19293	7.91314	8.84111	8.60595	8.71311	8.59503	8.33067	8.43267	8.54464	9.01848	8.85874	8.40136	8.76672	8.8428	8.78297
MTFR1L	8.23694	8.20825	8.36243	8.30609	8.31863	8.2235	8.21794	8.32954	8.24072	8.26255	8.46701	8.1201	8.29377	8.39447	8.18217	8.15881	8.12605	8.08471	8.29802	8.18104	8.59072	8.27602	8.41236	8.08239	7.9678	8.45036	8.02477	8.15362	8.52839	8.29659	8.1551	8.19534	8.07747	8.32667	8.50507	8.73051	8.33774	8.4292	8.50698	8.43029	8.40145	8.53797	8.67485	8.09099	8.39669	8.58284	8.3884	8.4567	8.13198
RNU6-110P	6.65367	5.61727	6.08632	6.37874	6.01623	6.76665	6.01662	6.20646	6.13963	6.31481	6.55505	6.61839	6.47295	7.2379	6.38718	6.93343	6.59446	6.56491	6.63725	6.75022	6.43768	6.76387	5.97258	6.51873	6.52648	6.55051	6.66753	6.55711	6.24185	6.65594	6.65406	6.77339	6.7188	6.00915	6.31986	6.51664	6.51917	6.05629	6.16338	5.84541	5.92946	5.943	6.85634	6.59271	6.61509	6.34966	6.84927	7.08673	6.85946
EXTL1	5.9174	5.66069	5.6216	5.77985	5.78373	5.96685	5.36457	5.75975	5.8184	5.43029	6.00714	5.96068	5.87541	6.23219	5.66156	5.92193	5.356	5.83794	5.80087	5.85077	5.89169	6.03886	5.68377	5.94585	5.62103	5.46316	6.00452	5.79374	5.65517	5.69404	5.86702	5.80014	5.96075	5.60371	5.92204	5.98808	5.98792	5.52839	5.71034	5.71377	5.57088	5.91734	5.88117	6.00631	5.87059	5.87966	5.81103	5.99884	6.06069
PDIK1L	7.68002	7.401	7.46245	7.65884	7.44845	7.2757	7.40166	7.10406	7.39858	7.27279	7.27019	7.43885	7.21856	7.4391	7.23644	7.57471	7.68994	7.4031	7.36914	7.74597	7.34041	7.46865	7.65003	7.63932	7.33641	7.39484	7.72982	7.60752	7.47378	7.49237	7.37579	7.68648	7.47461	7.37093	7.41397	7.48409	7.34038	6.90566	7.04828	7.11109	7.67935	7.22828	7.34541	7.48533	7.18671	7.48952	7.32932	7.35167	7.71634
FAM110D	6.80517	6.56644	6.74345	6.55382	6.56853	6.99757	6.76439	6.56423	6.79837	6.7615	6.95454	6.90467	6.81122	7.09453	6.60841	6.77327	6.46857	6.84294	6.9051	6.9057	6.78942	6.92459	6.64071	6.64807	6.81349	6.70939	6.88671	6.64491	6.58522	6.81004	7.00097	7.11236	7.00239	6.54146	6.68535	6.86584	6.77556	6.63892	6.78705	6.2337	6.90576	6.69082	6.88576	7.03491	6.82758	6.66808	6.81692	6.84394	6.98781
ZNF593	6.76985	6.22886	6.21395	6.48356	6.3412	6.8628	6.69394	6.54595	6.43742	6.94131	6.66245	6.78046	6.64615	7.33578	6.49956	7.06659	6.59087	6.52896	6.64802	6.75418	6.48479	6.62599	6.32976	6.37878	6.95334	6.36816	6.61946	6.63688	6.55241	6.39175	6.81768	6.85181	6.97018	6.33749	6.80334	6.7375	6.82882	6.50444	6.53796	6.32972	6.74684	6.23728	6.51827	6.80558	6.84244	6.34953	6.85355	6.79164	6.86521
CNKSR1	4.92026	4.7637	4.73141	4.70324	4.61482	4.97534	4.82552	4.84503	4.86735	4.72633	5.04249	4.87708	5.10921	4.85777	5.0712	4.87047	4.38122	4.72471	5.17775	5.02155	4.78091	4.71864	4.81612	4.72225	4.87484	4.65268	5.0344	4.80749	4.66929	4.84108	4.88853	4.86077	4.85183	4.82252	4.91047	4.85245	4.82237	4.78478	4.84374	4.80313	4.78372	4.58257	5.01221	5.00154	4.89735	4.96152	5.10751	4.99995	4.51967
CATSPER4	4.21418	4.03127	4.06376	3.97231	4.00745	4.10942	3.9697	4.15229	4.19166	4.03279	4.45412	4.36473	4.0025	4.53779	4.05335	4.30947	3.94348	4.25808	4.16076	4.19309	3.99513	4.34491	3.94104	4.09874	3.99682	4.26611	4.11642	4.0958	3.8885	4.01413	4.34294	4.15162	4.20071	4.08572	3.95232	4.15336	4.04228	4.02158	3.81811	3.8675	4.15124	4.07197	4.29109	4.40336	4.20977	4.08424	4.33253	4.11231	3.97429
CEP85	6.74511	5.95525	5.83283	6.1223	6.05297	6.52507	6.67796	6.5286	6.20188	6.24079	6.07785	6.30752	6.68796	6.30221	6.71476	6.37131	6.48722	6.46593	6.40861	6.50917	6.20215	6.199	5.8648	6.22766	6.28345	5.95251	6.11031	6.24221	5.45762	5.61455	6.42176	5.92525	6.50549	6.23268	5.52328	5.08477	6.19226	5.83394	5.96469	6.14212	5.66327	5.69233	5.28121	6.50418	6.26327	5.57956	6.10656	5.88651	5.99221
SH3BGRL3	8.91095	8.6467	8.73594	8.71655	8.62351	9.53452	9.31354	9.2194	8.83528	8.86487	9.13566	8.90032	8.92833	9.40206	9.06333	8.85448	8.94183	9.0315	9.01204	8.97132	8.7488	9.15029	8.3712	9.01617	9.19394	8.47735	9.0289	8.99115	8.81597	8.74281	9.44448	8.88542	9.0102	8.61157	8.44148	8.54238	8.99273	8.62714	8.61041	8.75293	8.42685	8.2452	8.82755	9.11479	9.15836	8.41991	8.91024	8.61179	9.44542
CD52	9.99945	7.89188	7.79169	8.83254	8.04993	10.6609	9.64971	9.57426	8.20749	8.48331	7.48847	8.66809	9.52869	11.1132	10.2023	9.38629	10.5873	8.89314	8.60661	8.7932	8.88795	9.24335	7.37633	9.42025	10.2575	8.60141	8.90194	10.6291	7.35795	8.82135	10.1446	7.85256	8.44316	7.67671	6.95658	5.82058	8.35961	7.13433	7.68501	7.97666	6.51329	7.01377	6.48498	8.84633	8.73963	7.53702	8.22991	7.33048	10.3487
LIN28A	5.38513	5.219	5.39646	5.21348	5.3901	5.14145	5.07852	5.19472	5.27541	5.24401	5.48885	5.14284	5.31222	5.56884	5.27714	5.27934	4.78622	5.23997	5.37686	5.3056	5.26922	5.13814	4.95372	5.18003	5.08027	5.40501	5.18838	5.09169	4.94519	4.87597	5.37354	5.3694	5.30411	5.38292	5.42685	5.36387	5.22243	5.17629	5.20452	5.1064	5.15381	5.18174	5.68233	5.70753	5.10654	5.05121	5.70752	5.36765	5.13593
DHDDS	8.71501	8.51821	8.57702	8.61821	8.55447	8.56871	8.72482	8.64764	8.73072	8.36543	8.66033	8.70547	8.66233	8.58356	8.89801	8.87061	8.73073	8.58196	8.66914	8.68403	8.52114	8.69925	8.66272	8.62415	8.65143	8.38924	8.53414	8.72874	8.41493	8.42864	8.62363	8.41707	8.48834	8.49191	8.62189	8.52636	8.56425	8.55836	8.50832	8.5179	8.6326	8.43912	8.34029	8.76719	8.6098	8.51784	8.61652	8.41884	8.49003
HMGN2	10.5426	9.93895	10.301	10.5399	10.4136	10.556	10.6589	10.369	10.201	10.454	10.4964	10.6573	10.5971	10.7172	10.5603	10.5281	10.9475	10.3051	10.3961	10.6634	10.7392	10.7456	11.1132	10.7572	10.7063	11.3953	11.0557	10.7636	10.989	10.731	10.5355	10.8143	10.3833	10.2982	10.373	10.2746	10.5393	10.341	10.6409	10.2126	10.3087	10.5134	10.4139	10.4415	10.4182	10.6247	10.3937	10.4347	10.6343
RPS6KA1	7.98575	7.06935	7.50933	7.52935	7.51116	8.28701	8.34033	8.27803	7.53121	7.79278	7.42265	7.63722	8.18371	8.37048	8.37512	8.49556	7.78335	7.82821	7.95956	7.9404	7.3512	7.54888	6.71267	7.70329	8.09433	7.21897	7.34399	7.88324	6.6842	7.16909	7.9786	7.63741	7.93504	7.08681	6.70907	5.71947	7.49813	6.85947	7.01612	7.09418	6.43468	6.91819	6.62243	7.9861	7.83795	7.17094	7.267	7.2464	7.79977
ARID1A	7.93125	8.25243	7.96089	7.98742	8.09164	8.26255	7.94547	8.19884	7.92195	7.98337	8.16736	7.84307	8.19846	7.83034	8.17738	8.13489	7.67234	7.75523	7.78491	7.77786	7.64792	7.67657	7.36114	7.27367	7.73215	7.78111	7.4687	7.52454	7.39516	7.54699	7.70307	7.73041	7.85757	8.13711	8.15564	7.94271	7.96425	8.09854	8.20578	8.21498	7.85689	8.171	7.89412	7.82332	7.86703	7.61884	7.83421	8.01073	7.47219
PIGV	7.67919	7.21808	7.21364	7.54289	7.49474	7.41186	7.54121	7.48873	7.27555	7.48078	7.47963	7.36919	7.64091	7.33945	7.57713	7.54217	7.81386	7.35093	7.58042	7.51095	7.32568	7.41826	7.55998	7.60133	7.52755	7.16419	7.6528	7.724	7.68737	7.4516	7.63599	7.30431	7.53523	7.27087	7.1856	7.43419	7.43654	7.36847	7.28412	7.368	7.4859	7.42762	7.41763	7.42811	7.54237	7.48504	7.53997	7.35502	7.61889
RN7SL165P	3.20685	3.22565	2.99521	2.93518	3.12162	3.32783	3.04963	3.14518	3.03002	3.54969	3.09613	3.41639	3.53324	3.63527	3.10319	3.08401	2.98423	3.06324	3.03539	3.03924	3.13617	2.98348	2.98834	2.93816	3.0781	3.30811	3.00639	3.04024	3.26133	2.99129	2.93814	2.99529	3.21975	2.90522	3.18612	2.83955	3.05876	2.97759	3.07126	3.00109	3.0082	3.26043	3.16269	3.05686	3.56003	3.35428	3.02547	3.13127	3.08453
ZDHHC18	7.62815	7.40184	7.43284	7.56575	7.45655	7.95528	7.78287	7.85127	7.5631	7.59782	7.7748	7.71166	7.68598	8.11338	7.73862	7.88921	7.21999	7.60631	7.53142	7.7471	7.40597	7.46627	7.13789	7.37596	7.52116	6.72543	7.34597	7.48686	6.88455	7.38443	7.65864	7.20201	7.58042	7.43301	7.42904	7.22354	7.57003	7.32992	7.56229	7.53781	7.30945	7.31181	7.61734	7.73719	7.59156	7.46827	7.49803	7.48931	7.69893
SFN	6.16517	5.98007	5.80514	5.71218	5.72655	5.90489	6.08393	5.85591	5.79224	5.97005	6.08848	6.1212	5.88421	6.36232	5.84048	5.72585	5.40723	5.74403	5.93039	5.89212	5.78894	5.71675	5.57482	5.6243	5.82784	5.67819	5.81995	5.73727	6.10754	5.88226	5.9594	5.83159	5.92868	5.83034	5.87325	5.8587	5.88569	5.72178	5.91227	5.68611	5.88086	5.90753	6.20696	5.93137	5.92996	5.90039	6.04287	5.95467	5.66245
NUDC	7.59159	7.6901	7.96401	8.13334	7.9601	7.88954	7.94327	8.07053	7.81673	7.71944	7.90865	7.82729	7.62762	8.13714	7.68435	7.71708	7.78711	7.69867	7.9119	7.81203	8.03254	7.88274	7.99097	8.02146	7.95003	8.17936	7.99047	7.63004	7.85406	7.86064	8.04024	7.77439	7.67683	7.57842	8.20726	8.10706	8.01941	8.11747	8.07729	7.93881	8.1421	8.05766	8.22853	7.79546	8.05967	8.12904	8.1174	8.01783	8.0603
TRNP1	7.60811	7.20504	7.33596	7.44573	7.42839	7.68113	7.40923	7.35962	7.6302	7.62421	7.74432	7.59306	7.45357	7.93752	7.29374	7.60647	7.31609	7.4646	7.60784	7.49886	7.4111	7.75101	7.4563	7.6306	7.53246	7.55824	7.42525	7.27715	7.60712	7.66216	7.7693	7.6479	7.68002	7.18795	7.70315	7.82465	7.65042	7.61478	7.57961	7.39326	7.54269	7.52229	7.80898	7.58465	7.83059	7.76381	7.67321	7.7713	7.76219
WDTC1	7.37296	7.48827	7.65294	7.64028	7.51927	7.81402	7.72753	7.71346	7.56148	7.70812	7.6706	7.56097	7.69762	7.62599	7.75144	7.85548	7.19513	7.63212	7.52236	7.59423	7.15692	7.39377	7.33342	7.0012	7.30743	7.0784	7.07986	7.04925	7.10157	6.99767	7.288	7.50714	7.51897	7.53175	7.6975	7.51392	7.66783	7.71645	7.77839	7.75838	7.56739	7.56755	7.55346	7.53635	7.55241	7.45712	7.51146	7.51136	7.20211
TMEM222	7.39085	6.7372	6.9922	7.21911	7.23051	7.36511	7.47317	7.16044	6.85938	6.95808	7.10424	7.14304	7.27493	7.48329	7.06411	7.53822	6.928	7.08008	7.16247	7.10808	6.91728	7.02813	7.08631	6.79977	6.87424	6.9948	6.90033	6.97924	6.99838	7.08868	7.16367	7.20264	7.15516	6.7518	7.0955	7.15375	7.22385	7.12356	7.28897	6.95914	6.94154	6.97818	7.06946	7.17762	7.24665	7.16804	6.84114	7.12524	7.04473
SYTL1	6.06005	5.76709	5.86425	5.87946	5.92127	6.07292	5.72493	6.06822	6.09252	6.1878	6.25075	6.23682	6.06383	6.67148	5.92157	6.33113	5.77499	5.98453	6.05131	6.30571	5.89754	6.12035	5.70874	5.80961	6.08844	6.19648	5.90369	5.8457	5.88551	5.96569	6.19621	5.95806	6.207	5.75132	5.855	6.13356	6.09641	5.94687	5.94765	5.92981	5.90524	5.95882	6.18233	6.15855	6.17585	5.99144	6.22188	6.23836	5.93792
GPR3	6.49058	5.84094	6.15381	6.43273	6.34159	6.56486	6.19216	6.18195	6.31528	6.46828	6.55768	6.63145	6.38666	6.76129	6.4546	6.54076	6.14599	6.67631	6.58852	6.6494	6.30762	6.51569	5.97656	6.26977	6.57028	6.57672	6.71996	6.29321	6.13067	6.42747	6.7493	6.64191	6.52126	5.97457	6.29953	6.4415	6.46489	6.06625	6.45441	5.99202	6.19648	5.95151	6.57157	6.62675	6.47211	6.22099	6.69614	6.60599	6.3934
TMA7	8.63148	7.86544	8.42971	8.22957	8.38803	8.89884	8.7212	8.60525	8.18584	8.54261	8.16986	8.24525	8.4242	9.32708	8.35102	8.91705	8.69415	8.4921	8.45081	8.6749	8.85853	8.72341	8.91507	8.50918	8.76342	8.65292	8.79908	8.53022	8.52603	8.51299	8.86328	8.59195	8.55002	8.24006	8.08073	8.0422	8.64867	8.33483	8.78746	8.29183	8.21945	8.22649	8.16592	8.35058	8.60542	8.14679	8.18351	8.39369	9.08996
RNU6-424P	5.46968	5.18225	5.18713	5.35278	5.49905	5.46683	5.17513	5.06071	5.3821	5.16551	5.38733	5.40645	5.27033	5.76612	5.5242	5.29941	5.44932	5.28264	5.4528	5.58286	5.52591	5.56618	5.32229	5.76986	5.34591	5.64668	5.49252	5.5482	5.50714	5.52926	5.639	5.46849	5.39042	5.26526	5.51955	5.39415	5.20792	5.19597	5.15136	5.43225	5.22648	5.24812	5.21411	5.32004	5.34955	5.37689	5.59635	5.74528	5.50221
FAM76A	7.31857	7.81517	7.67029	7.66374	7.68458	7.49278	7.46625	7.32891	7.54638	7.53998	7.22465	7.59481	7.35753	7.47249	7.34078	7.44714	7.69091	7.29811	7.43327	7.1371	7.77746	7.44603	7.71638	7.36728	7.16499	7.68996	7.52045	7.49061	7.65103	7.60151	6.94444	7.47109	7.46985	8.06671	7.95863	8.02451	7.86636	7.79006	7.76824	7.98156	7.84378	7.75966	7.62947	7.3575	7.32376	8.00686	7.60183	7.59768	7.46935
STX12	9.32439	9.23658	9.39246	9.16805	9.37026	9.14447	9.36072	9.29008	9.22445	9.28144	8.90902	9.01731	8.83201	8.66695	9.28506	9.30245	9.57007	9.26916	9.34173	9.20144	9.21405	9.28772	9.58144	9.70434	9.15283	9.32302	9.47206	9.7456	9.42727	9.16047	9.35887	9.44478	9.37919	9.24993	9.39645	9.08252	9.07297	8.99193	8.9922	9.37123	9.05511	8.95949	9.08176	9.14893	8.68044	9.18198	9.10045	8.94463	9.40806
RNU6-1245P	3.77636	4.17316	4.25166	4.33015	4.68065	4.16538	3.91237	4.07648	4.06825	4.41952	4.08949	3.3693	3.85483	3.13802	4.49895	3.35821	3.78215	4.26222	4.09084	4.30662	4.57012	3.79691	4.36971	4.85367	4.29228	4.72899	3.63264	4.95565	4.81539	4.48972	4.12942	4.34376	4.00626	5.19973	5.01843	4.37821	4.10147	4.59415	4.15744	4.84535	4.02301	4.94743	4.51886	3.42997	3.53808	3.91178	3.88559	3.57678	3.87347
PPP1R8	8.08018	7.78064	8.11995	8.01919	8.1537	8.03857	8.0682	7.81136	8.01217	7.84946	8.23986	8.17778	8.06449	8.35301	8.16967	8.02924	8.24378	8.00808	7.9117	8.18173	8.35312	8.11901	8.49837	8.22904	8.04898	8.05814	8.25023	8.21275	8.28973	8.24057	8.23798	8.22034	8.17427	7.97272	8.10403	8.04796	8.03634	8.15107	7.93894	8.0386	8.2608	7.99785	7.90455	8.05953	7.904	8.16244	8.0493	8.24843	8.30108
SCARNA1	5.53643	5.27647	5.51907	5.74033	5.64278	5.35135	5.71542	5.43045	5.62485	5.60388	5.13349	5.23644	5.27267	5.51001	5.16706	5.49475	6.14225	5.51749	5.43028	5.44962	5.45	5.09648	5.88917	5.29563	5.24812	5.63559	5.58627	5.30521	5.61477	5.89023	5.21209	6.01189	5.37746	5.41619	5.65473	6.01497	5.69378	5.52836	5.54676	5.51299	5.65185	5.49298	5.52854	5.63102	5.65091	5.7049	5.22815	6.03307	5.71075
THEMIS2	8.21707	7.58794	7.60006	7.70304	7.83933	8.92269	8.42928	8.98605	7.53174	8.07997	7.51924	8.09931	7.98243	8.24421	8.44835	8.29471	7.62639	8.05666	7.99867	7.96682	7.08107	7.64856	6.54308	7.86645	8.09255	6.7421	7.75635	7.98232	6.87951	7.26002	8.22784	8.02447	7.881	7.51076	6.68382	6.28137	7.50257	7.09519	7.20052	7.90589	6.40588	7.05752	6.62561	8.52463	7.63745	6.95566	6.84076	7.31816	7.60447
SMPDL3B	6.12243	5.10482	5.38049	5.57451	5.44687	5.43461	5.19387	5.58267	5.42519	5.10539	5.33984	5.40203	5.98367	6.24041	5.0011	5.67193	5.32234	5.64497	5.49741	6.55597	5.33309	5.48747	5.20778	5.27976	5.57356	4.94568	5.94541	5.37304	5.11093	5.57039	5.32231	5.16449	5.2923	5.11582	5.35383	5.16319	5.27149	4.8316	5.00635	5.226	5.28963	5.0753	5.35613	5.47624	5.30465	5.63953	5.31828	5.93301	5.41649
XKR8	6.03766	5.70684	5.96424	6.04364	5.88585	6.11055	5.99694	6.21823	6.16199	6.03463	6.22014	6.15728	6.20178	6.40291	6.19798	6.19407	5.859	6.04055	6.203	6.10274	6.18583	6.01524	6.00235	6.06386	5.87799	6.03834	5.94591	5.56954	5.96194	6.04626	6.032	5.78894	6.18612	5.75812	6.09323	6.24109	5.99602	5.74865	6.20924	6.19036	5.80068	6.03704	6.34258	5.9505	6.4355	6.04963	6.15956	6.01317	6.05382
ATPIF1	7.25108	6.76632	6.99132	7.06864	7.17796	7.21988	7.20804	7.02937	6.81057	7.08034	6.84251	7.09801	7.06784	7.15513	7.0909	7.34595	7.65519	7.05289	6.93576	7.09592	7.09931	7.06539	7.09634	6.90342	7.21001	6.78571	7.06718	7.18275	7.14997	7.17517	7.0654	7.10631	6.92535	6.79628	7.07777	6.95382	7.21541	7.29434	7.20897	6.71505	6.9097	6.87431	7.02331	7.18313	7.21918	7.21039	7.0603	7.17582	7.23451
SESN2	6.79523	6.14525	5.98517	6.36712	6.40515	6.43084	6.40393	6.18915	6.59684	6.44244	6.76134	6.32443	6.42486	6.90631	6.08534	6.66095	5.93811	6.39134	6.27659	6.41046	6.33669	6.33258	6.21254	6.4493	6.35372	6.58321	6.54836	6.54806	6.2881	6.43601	6.68198	6.45206	6.54367	5.97703	6.26681	6.22634	6.4967	6.0758	6.249	5.85903	6.07499	6.18874	6.38074	6.4038	6.27553	6.37708	6.53278	6.4745	6.47725
MED18	6.13171	5.09368	5.65524	5.64978	5.79316	5.9641	5.96976	6.11609	5.65833	5.73946	6.10203	5.76031	5.80083	5.70845	6.06293	5.82401	6.30559	5.81329	5.74845	5.85586	5.62258	5.66895	5.74087	5.62852	5.66233	5.08146	5.33632	5.85927	6.02409	5.75115	5.888	5.93953	6.02629	5.68092	5.55723	5.51206	5.94356	5.70879	5.89068	5.72152	5.84359	5.69536	5.83217	6.09859	6.02419	5.69423	5.67974	6.13413	5.59611
PHACTR4	8.34538	9.09097	8.7034	8.46219	8.54127	8.94573	8.78942	8.72053	8.62903	8.54588	8.29372	8.47726	8.6484	8.44263	8.55302	8.53827	8.90794	8.41006	8.48439	8.07445	8.97092	8.6554	8.61899	8.50552	8.77531	8.68674	8.43392	8.639	8.60142	8.64335	8.64887	8.46692	8.40538	8.93593	8.5398	8.24183	8.31354	8.97167	8.56987	8.75196	8.5097	8.5097	8.42447	8.6131	8.40557	8.37119	8.42229	8.28244	8.60506
RCC1	7.13462	6.06348	6.72376	6.61193	6.31443	6.94486	7.0615	7.03144	6.46968	6.51125	6.7858	6.65149	6.90618	7.111	6.94351	6.87112	7.07843	6.7272	6.85213	6.76561	6.46722	6.48559	6.49314	7.06213	7.01555	6.2519	6.86586	6.9223	6.44381	6.50164	7.05337	6.76637	6.97749	6.23467	6.0996	6.07063	6.46402	6.35899	6.32356	6.55161	6.17734	6.36838	6.23856	6.72493	6.57487	6.34567	6.31176	6.64545	6.8688
SNORA73A	10.1691	9.11711	9.3629	9.59816	8.92875	10.458	10.4797	10.5215	9.18308	10.7088	9.29641	9.50671	9.72359	10.6109	9.63273	10.5266	10.5483	9.39208	9.37692	10.0737	9.92086	9.77894	9.93192	9.64878	10.0012	9.4415	9.50413	9.94758	9.59652	10.2084	10.3683	10.1819	10.0476	9.17366	9.47907	8.65233	9.35161	8.76776	9.48309	9.27979	9.06121	9.22411	9.22449	9.26459	9.68453	9.92203	8.85352	9.84184	10.4033
TRNAU1AP	7.90932	7.73832	8.0919	7.78212	7.65385	7.8195	7.73135	7.81172	7.58206	7.74495	7.51058	7.69709	7.76264	7.48112	7.76974	7.65021	7.67415	7.81408	7.54076	7.71205	7.69315	7.70166	7.67667	7.80948	7.84155	7.73305	7.87221	7.69244	7.77801	7.6629	7.85565	7.48285	7.75172	7.516	7.80472	7.72891	7.66836	7.69939	7.69001	7.76302	7.60912	7.67408	7.53559	7.7014	7.5626	7.68551	7.62559	7.55777	7.83392
RAB42	6.011	5.60226	5.66848	5.79113	5.59865	6.63346	6.66886	6.03092	5.98205	5.88865	5.02479	5.96682	5.98696	6.29838	6.1297	6.0888	6.40019	6.29804	5.95147	5.96521	5.64014	5.64917	4.79803	5.81188	6.37962	5.45183	5.42205	6.40436	4.61991	5.15133	6.41583	4.87642	5.53177	5.90271	5.24059	5.09173	5.54957	4.7919	5.38466	5.36132	4.63534	5.28513	4.50852	6.42204	5.92416	5.34412	5.46435	4.9046	5.98858
RNU11	8.28003	7.85065	7.09114	6.92568	6.79916	7.46252	6.85305	6.66587	6.85484	7.16523	7.37607	7.50836	6.75703	7.6252	7.03478	7.17807	7.45713	7.02826	6.99638	7.12208	6.92523	7.34887	6.74049	7.61392	6.88799	7.3253	7.53476	6.92411	7.37	7.51467	7.43561	7.59334	8.65039	7.48659	7.15637	7.61219	7.52904	7.08608	6.75213	6.67184	6.9837	7.20927	7.28981	7.38266	7.22813	7.27754	7.53913	7.72077	7.09643
GMEB1	7.45703	7.28074	7.30396	7.19387	7.10589	7.31063	7.33729	7.2434	7.2574	7.3531	7.11408	7.24129	7.53586	7.2816	7.31381	7.333	7.39758	7.26874	7.18731	7.096	7.05655	7.08547	7.34223	7.42758	7.13043	7.12762	7.19418	7.29035	7.15526	7.11597	7.18804	7.33294	7.30745	7.36156	7.09401	6.97631	7.27843	7.09653	7.10939	7.20467	7.21481	7.33842	7.12968	7.3547	7.56343	7.35171	7.10096	7.40265	7.09888
YTHDF2	7.72069	7.30969	7.32552	7.4472	7.34975	7.64411	7.61237	7.64168	7.47364	7.38451	7.47441	7.49566	7.66852	7.55576	7.55864	7.63417	7.12277	7.50923	7.49607	7.29672	7.43655	7.19106	7.18787	7.47602	7.29656	7.22927	7.64737	7.39827	7.29601	7.14528	7.51316	7.21908	7.56424	7.06966	7.29017	7.3091	7.37867	7.2138	7.31383	7.27868	7.45205	7.0979	7.45875	7.53247	7.49286	7.20294	7.29148	7.34946	7.39399
OPRD1	6.57702	6.07456	6.2459	6.29773	6.1313	6.74921	6.32632	6.17162	6.37678	6.27167	6.75003	6.60611	6.33194	6.6577	6.26381	6.2329	6.26714	6.62202	6.57737	6.46081	6.46482	6.55561	6.14226	6.53129	6.60515	6.41529	6.4743	6.39417	6.20725	6.40918	6.70076	6.33863	6.41792	6.25679	6.33144	6.61996	6.39948	6.24982	6.38425	6.15801	6.25071	6.32017	6.67181	6.48309	6.28856	6.16959	6.65382	6.59387	6.44016
EPB41	7.88872	7.84362	7.76585	7.6363	7.56447	7.95978	7.882	7.79082	7.49872	7.59755	7.42915	7.49973	7.47762	7.65537	7.77441	7.50863	7.9035	7.66046	7.61885	7.87188	7.83908	7.75819	7.81886	7.97669	7.82296	7.77296	7.88719	8.0656	7.6271	7.77786	7.86623	7.73105	7.57422	8.05852	7.30608	7.17406	7.52494	7.35904	7.61886	7.74967	7.38763	7.74508	7.25837	7.62019	7.31971	7.72636	7.19026	7.64709	7.78139
PTPRU	6.37842	6.10058	6.2401	6.55587	6.54877	6.43234	6.06619	6.45976	6.55853	6.21776	6.9396	6.51755	6.61741	6.56	6.28524	6.51653	5.89573	6.07058	6.21043	6.14063	6.43909	6.33243	6.17994	5.89135	6.31662	5.95428	6.01645	5.95547	6.25007	6.37405	6.32334	6.09514	6.29517	6.02196	6.85594	6.8199	6.8615	6.46549	6.47953	6.48485	6.46264	7.04639	6.72835	6.45904	6.63575	6.72826	6.56214	6.65914	6.11134
MATN1-AS1	5.12556	4.92185	4.9267	4.98452	4.80536	5.34266	4.6625	5.0132	5.00614	4.90486	5.05145	4.93576	4.76334	5.14872	4.78515	5.16331	4.79344	5.17016	5.26874	5.13154	5.0735	5.12675	4.7817	4.95765	4.93556	5.4672	5.09017	5.04088	4.76374	5.16067	5.21972	4.91708	5.39	4.99036	4.99589	4.88513	5.09111	4.66408	4.90553	5.01438	5.02189	5.12123	4.98472	4.99155	5.09888	5.31675	5.05707	5.11374	5.30769
RN7SKP91	4.87134	4.73071	5.11264	5.10462	5.03962	5.17239	4.59682	4.85223	5.09296	4.64784	5.17881	5.06098	5.18001	5.41999	5.02113	5.12232	4.98297	5.06409	5.12725	5.15436	5.35028	5.1065	4.93919	5.37168	5.3373	5.14956	5.46566	5.09051	4.90522	4.96116	5.40797	5.40594	5.24853	5.00816	5.30308	5.13156	5.0555	5.08871	4.59418	4.69419	4.71868	4.71219	5.08846	5.12269	5.23221	4.69856	5.26705	5.04745	5.49894
ZCCHC17	7.9982	7.85503	7.72704	7.58088	7.91304	7.43002	8.06234	7.56726	7.58714	7.45672	7.50031	7.59496	7.59197	7.38776	7.68209	7.63468	8.08786	7.80652	7.70529	7.67535	7.98485	7.77166	8.10944	7.90601	7.48432	7.78913	7.73402	7.81626	7.80508	7.807	7.81189	7.64844	7.86335	7.95816	8.02393	7.70796	7.79714	7.57915	7.56673	7.48593	7.89214	7.53984	7.46352	7.62957	7.63055	7.92273	7.64908	7.59478	7.84242
SERINC2	7.72472	6.80525	7.04576	7.59019	7.19539	7.79836	7.5269	7.65788	7.54534	7.63169	7.48348	7.43477	7.83644	8.185	7.82996	7.42994	7.72618	7.43475	7.38503	7.25687	7.2861	7.72693	6.77498	7.61043	7.48699	7.30003	7.20825	7.45017	6.91477	7.27979	7.62344	7.15722	7.39393	7.11678	7.10879	7.1754	7.45446	6.93371	7.1231	6.95425	6.99609	6.89847	7.18009	7.75477	7.69408	7.06525	7.45296	6.96266	7.64333
TINAGL1	7.74332	9.07958	9.19768	9.49308	9.72359	8.26536	8.3733	8.46275	9.7855	9.15865	8.961	9.2921	8.94182	8.49439	8.15182	8.84836	8.35441	8.84713	9.50941	9.12787	8.86502	8.51631	9.7296	7.82835	8.14043	9.02663	8.28397	8.08518	9.33241	9.35485	7.53495	8.79596	8.72167	8.86089	10.0429	9.81305	10.0124	9.58578	9.90459	9.43201	10.06	9.77933	9.85993	8.83387	9.24701	9.7693	9.57887	9.73334	8.3766
HCRTR1	5.814	5.71776	5.6309	5.58202	5.71529	5.89751	5.83835	5.4977	5.87365	5.92141	5.98316	5.98144	5.90025	6.26767	5.72107	5.5493	5.68641	5.84488	5.85009	5.64036	5.76918	5.97005	5.68683	5.94094	5.95817	5.94324	5.81012	5.90299	5.72486	5.83894	6.1711	5.83315	5.97439	5.67609	5.84736	5.86402	6.06918	5.60225	5.96854	5.60268	5.92027	5.80355	5.86011	5.89801	5.87713	5.81856	6.05796	5.81237	5.87381
KHDRBS1	8.49897	8.67262	8.61832	8.73701	8.56873	8.70111	8.67056	8.59442	8.64355	8.40736	8.60474	8.62603	8.66528	8.56123	8.82672	8.55259	8.57699	8.636	8.56479	8.62055	8.63677	8.69967	8.63596	8.3544	8.65086	8.73079	8.58566	8.45646	8.58226	8.61756	8.37634	8.7649	8.53528	8.723	8.67021	8.59376	8.62304	8.6469	8.57727	8.70481	8.70663	8.60016	8.52707	8.51875	8.53539	8.59551	8.52682	8.82781	8.60577
TMEM39B	6.55383	6.38623	6.41822	6.62944	6.56829	6.68913	6.57201	6.62998	6.44557	6.50591	6.69173	6.5364	6.91188	6.50229	6.74979	6.55831	6.40058	6.67333	6.66538	6.70056	6.25399	6.3571	6.29044	6.20941	6.4187	6.25558	6.20687	6.51868	6.45769	6.45258	6.42328	6.46024	6.55062	5.99685	6.79045	6.37306	6.72488	6.85591	6.55227	6.49759	6.61027	6.33922	6.44323	6.56755	6.70189	6.75351	6.54225	6.77963	6.26456
KPNA6	8.83416	8.93838	8.84338	8.89956	9.05993	8.60267	8.70914	8.80671	8.96873	8.75599	8.97769	8.8986	8.94456	8.22424	8.98037	8.90453	8.81046	8.85022	8.84222	8.7698	8.84734	8.69224	8.8711	8.66415	8.56312	8.80801	8.58894	8.74441	8.78788	8.66641	8.67039	8.59982	8.90341	8.92579	9.20558	9.07851	8.90231	8.97089	8.95139	9.00597	9.19033	9.13068	9.14483	8.83318	8.82121	8.99065	9.04613	8.99094	8.54402
TXLNA	8.79588	8.77027	8.69519	8.7638	8.73853	8.64675	8.79765	8.73848	8.79464	8.67861	8.997	8.76198	9.01066	8.73335	8.78724	8.8586	8.62761	8.74496	8.75786	8.69281	8.79428	8.69343	8.73469	8.45408	8.60076	8.5675	8.51583	8.60999	8.56693	8.58827	8.714	8.60229	8.85256	8.61948	8.74853	8.61998	8.88515	8.70281	8.83609	8.79959	8.80496	8.82989	8.85038	8.66152	8.82482	8.75864	8.80624	8.75505	8.33236
CCDC28B	5.76008	5.42085	5.43324	5.2686	5.09776	5.5842	5.40677	5.23782	5.59383	5.5328	5.77528	5.45191	5.46334	5.26619	5.32278	5.47259	5.27392	5.28468	5.44508	5.39619	5.52401	5.69055	5.43523	5.17255	5.30669	5.28094	5.38238	5.26871	5.2268	5.52995	5.225	5.30793	5.2983	5.40679	5.5357	5.58358	5.5011	5.53327	5.66571	5.4387	5.35557	5.28358	5.53359	5.3785	5.50318	5.50691	5.7653	5.50503	5.2667
IQCC	5.47296	5.57356	5.82366	5.64494	5.74217	5.52982	5.60278	5.53639	5.50173	5.41857	6.10179	5.76932	5.81239	6.22315	5.67381	5.68728	5.41754	5.73482	5.79345	5.70984	5.47552	5.57812	5.49346	5.47013	5.46187	5.3406	5.65862	5.21854	5.5163	5.49327	5.80641	5.51469	5.70495	5.70258	5.74904	5.71779	5.77823	5.50906	5.6933	5.47745	5.59224	5.70764	5.74354	5.96697	5.51812	5.58625	5.61506	5.8618	5.2817
EIF3I	9.63867	8.84253	9.17786	9.23707	9.11795	9.30093	9.30375	9.32844	9.18474	9.17497	9.4248	9.31247	9.48961	9.64961	9.34373	9.60781	9.32985	9.34157	9.221	9.32549	9.12037	9.14872	9.26219	9.10175	9.10407	8.82982	9.2379	9.25603	9.08862	8.95672	9.27751	8.88563	9.39144	8.83476	9.23338	8.97898	9.4332	9.15661	9.09907	9.13124	9.22261	9.25196	9.30664	9.35548	9.3812	9.3702	9.28872	9.40573	9.07746
FAM167B	6.29125	5.62252	5.98462	5.67794	5.86763	6.26643	5.79515	5.8575	6.25485	5.73714	6.06202	6.16153	5.80604	6.31407	6.21547	6.21558	5.87796	5.96328	6.08826	5.94079	5.98907	5.92684	5.75318	6.1059	6.31053	5.75052	6.37722	5.84257	5.45035	5.83615	6.10028	6.13658	6.19722	5.50401	5.80771	5.9014	5.63071	5.79824	5.60597	5.37816	5.76049	5.64627	6.07026	6.22995	5.85191	5.78713	6.13419	6.26336	6.11983
LCK	7.00982	6.58086	6.563	6.75735	6.51112	6.83375	6.93723	7.11247	6.70141	6.85922	6.59008	6.76397	7.02236	7.1191	6.71414	7.0312	6.61902	6.80529	6.77397	7.465	6.37659	6.58396	6.23016	6.3806	6.87459	6.55571	6.90036	6.67348	6.34007	6.64228	6.90649	6.62867	6.94689	6.51674	6.23195	5.99827	6.37476	5.9323	6.81147	6.73818	6.09569	6.62194	6.37674	6.89361	6.81529	6.33179	6.63549	6.85861	6.57411
HDAC1	9.47432	8.94236	9.28183	9.34879	9.37595	8.7756	9.2271	9.14983	9.16709	9.24801	9.12646	9.31452	9.04669	8.72164	9.44022	9.08177	9.30024	9.40327	9.27145	9.58698	9.13051	9.08227	9.50592	9.31146	9.01806	9.36608	9.56712	9.41872	9.36386	9.11007	9.25687	9.14951	9.71177	9.04997	9.25262	9.31497	9.29437	9.0901	8.86443	9.13162	9.30507	9.16344	9.03477	9.50355	8.80647	9.36742	9.25012	9.17283	9.13268
TSSK3	5.26978	5.07541	5.19702	5.30944	4.9801	5.1497	5.06326	5.13566	5.13366	5.19122	5.40083	5.22501	5.04934	5.18128	4.992	5.10877	4.93648	5.0893	5.16825	5.01406	4.85498	5.04209	4.77	4.55563	4.96156	5.26103	5.37527	4.95798	4.84433	4.81255	4.89679	5.10781	5.02598	5.50869	5.2907	5.30915	5.07335	5.1558	5.14803	5.19429	5.07887	5.32095	5.3641	5.07933	5.46478	4.9855	5.0074	5.42314	5.09452
RN7SL122P	6.73132	6.31374	6.52074	6.23962	6.39094	6.5652	6.34768	6.42287	6.39035	6.5599	6.46778	6.40129	6.04928	6.71289	6.3306	6.19771	6.45684	6.44976	6.52306	6.31906	6.74179	6.57894	6.81795	6.40245	6.60665	6.55499	6.9236	6.41812	6.81606	6.69625	6.80845	6.75408	6.5528	6.46924	6.69048	6.55571	6.3	6.41493	6.60797	6.35049	6.38657	6.52102	6.35005	6.4587	6.41027	6.3872	6.40384	6.2343	6.66444
ZBTB8A	6.32553	6.58798	6.39795	6.46686	6.45615	6.5174	6.44928	6.47329	6.53724	6.53063	6.621	6.58283	6.2229	6.4754	6.47028	6.52816	6.48661	6.31038	6.47214	6.32055	6.68369	6.54226	6.74973	6.69858	6.61551	6.61938	6.66832	6.41287	6.87928	6.73302	6.33927	6.59254	6.37182	6.59919	6.8216	6.89464	6.58332	6.62491	6.66859	6.54706	6.83066	6.73379	6.64927	6.53505	6.49625	6.67478	6.58572	6.57386	6.5655
RBBP4	9.73736	9.57212	9.75514	9.7021	9.76133	9.61882	9.65715	9.53525	9.58834	9.56984	9.45894	9.51092	9.44601	9.16311	9.84493	9.65911	9.84877	9.8802	9.72427	9.86105	9.98795	9.91151	9.91846	9.86666	9.6286	9.94389	9.96694	9.92593	9.80567	9.90022	9.82233	9.89173	9.52088	9.55049	9.6307	9.67841	9.65306	9.68782	9.5111	9.68898	9.63159	9.54005	9.56342	9.72624	9.39731	9.72801	9.68542	9.72375	9.8561
KIAA1522	6.188	5.88965	5.94464	5.83883	5.70173	6.26615	6.21505	6.19898	6.04124	5.87321	5.93609	6.14999	6.16195	6.62939	6.02468	6.08316	5.73813	6.15896	6.18054	5.96391	5.85161	6.15214	5.70288	5.82828	5.77896	6.08241	5.83113	5.94973	5.78185	5.74888	6.08302	6.09021	5.99103	6.01981	6.17062	6.04655	5.89294	5.65527	6.01135	5.94835	5.94391	6.06006	6.28477	6.23869	6.02088	5.952	6.03332	5.92832	6.13516
S100PBP	7.63491	8.25804	8.14681	7.98105	7.93144	7.64552	7.71968	7.89453	7.81436	8.00439	7.69149	7.59934	7.59362	7.15605	7.9268	7.63366	8.18425	7.85057	7.90018	7.92111	8.15481	8.08722	8.51269	8.00652	7.92295	8.02914	7.9538	8.04237	8.12549	8.02288	7.87543	7.93318	7.68902	8.28645	7.9606	7.9927	7.70442	7.96756	8.05475	8.01215	7.79439	7.89811	7.74325	7.66657	7.4721	7.5998	7.74673	7.66154	7.98315
HPCA	5.872	5.85393	5.88321	5.99604	5.90404	5.93441	5.9438	5.59475	5.77433	6.15946	6.18775	5.97012	6.1623	6.19063	5.72728	5.78306	5.93742	5.98223	5.99521	5.86211	5.88136	5.98251	5.61268	5.66031	6.26283	5.94652	5.91296	6.2043	6.02183	5.93954	5.82724	6.08259	6.07342	5.78012	5.80162	6.10042	5.72631	5.50153	5.85734	5.79804	5.88132	5.89658	5.94629	6.10912	6.09699	6.08993	6.06021	5.51181	6.129
AZIN2	5.79876	6.17742	6.04843	5.9171	5.92784	5.99071	6.06038	6.24023	6.02639	6.03043	6.04266	6.24324	6.01807	6.45195	6.11668	6.23386	5.93536	5.75374	6.07432	5.68573	6.15533	6.14783	6.19188	6.00049	6.12709	5.89658	6.13049	6.00175	5.89873	6.15615	6.293	5.87405	5.83257	5.99571	6.0801	6.04633	6.06653	6.15007	6.18821	6.10069	6.08454	6.03044	5.89183	6.04476	5.79363	6.35776	6.11314	6.21436	6.14753
ZNF362	7.73482	8.32171	8.50135	8.47624	8.60354	7.86475	8.03146	8.15668	8.42202	8.30566	8.40805	8.44661	8.19736	8.00147	7.91374	8.38066	7.92038	8.03329	8.42748	8.13446	8.18159	7.88275	8.62324	7.43808	7.8184	7.9338	7.69176	7.46036	8.42805	8.25177	7.64668	8.13429	8.09168	8.43059	9.04129	9.29763	8.88529	8.80768	8.98272	8.62774	8.84613	8.93549	8.9943	8.06192	8.47799	8.70623	8.66803	8.8847	7.7803
ZSCAN20	6.36887	6.82109	6.50615	6.48623	6.48603	6.0714	6.20202	6.20576	6.55736	6.3706	6.55292	6.50899	6.45748	6.12762	6.53834	6.32216	6.20114	6.32175	6.27633	5.97784	6.50417	6.4242	6.6441	6.35359	5.90419	6.40337	6.18404	6.29419	6.54557	6.15509	6.21641	6.14504	6.33506	6.80607	6.86987	6.98119	6.56914	6.75257	6.58033	6.49647	6.88389	6.94092	6.85066	6.11645	6.52513	6.79225	6.69002	6.65256	6.08721
HMGB4	3.56055	3.23797	3.31393	3.2061	3.26842	3.58412	3.3326	3.48918	3.31912	3.50971	3.54526	3.66311	3.41364	3.90075	3.48088	3.45324	3.36684	3.50623	3.56792	3.40388	3.44917	3.50979	3.32971	3.53199	3.42333	3.59983	3.42105	3.4873	3.41078	3.29164	3.41375	3.4097	3.62713	3.39328	3.32795	3.25521	3.30498	3.3504	3.32663	3.35354	3.37512	3.51949	3.5635	3.53182	3.33022	3.33433	3.48479	3.63204	3.37378
RNA5SP42	6.40515	6.89997	6.46076	6.51297	6.10273	6.20813	6.00013	6.7814	6.66343	6.50354	6.75671	6.2656	5.97678	5.67068	6.126	5.68039	6.73454	5.26718	6.30298	6.34971	6.54829	6.45205	6.52434	6.5458	6.31161	6.41603	7.05935	6.7126	6.40239	6.2054	6.2112	6.02868	5.88717	6.64599	6.51601	6.74313	6.35742	6.71113	6.59863	7.48111	6.59481	6.89191	6.07748	6.45125	6.44847	6.28258	6.11763	5.80182	6.7276
C1orf94	4.45904	4.22743	4.36591	4.32836	4.38793	4.73725	3.99798	4.51272	4.44048	4.49305	4.58951	4.66701	4.55591	5.16344	4.45197	4.54816	4.30652	4.45624	4.3783	4.30327	4.50888	4.3912	4.16292	4.26035	4.4582	4.49496	4.44024	4.26745	4.51129	4.38025	4.56537	4.52222	4.75945	4.29615	4.3669	4.5165	4.54428	4.18133	4.42211	4.17039	4.2997	4.36359	4.68769	4.52858	4.40144	4.3548	4.7172	4.41861	4.29637
GJB5	5.43448	5.22935	5.19023	5.46396	5.24309	5.36732	4.85236	5.40575	5.14195	4.72937	5.59889	5.20232	5.16819	5.99945	5.07084	5.37141	4.93532	5.27292	5.36964	5.12542	4.85855	5.14081	5.01622	5.32607	5.28607	5.46108	5.22101	5.08659	4.88277	5.08137	5.65957	5.24566	5.07651	5.13388	5.13709	5.40812	5.25023	5.01808	5.2055	5.18482	5.28768	5.10046	5.25178	5.39942	5.42635	4.88648	5.22605	5.24184	5.09631
GJB4	5.31505	4.82552	5.17988	5.15524	4.95391	5.37466	5.14241	5.10846	5.36904	5.12977	5.63418	5.4073	5.06864	5.47239	5.11751	5.30105	5.11817	5.08532	5.18183	5.18713	4.8912	4.95326	5.04836	5.31319	5.26204	5.02256	5.16485	4.92113	5.25239	5.04789	5.36607	5.48127	5.11275	5.09455	5.2729	5.09833	5.21625	5.18894	5.18193	4.94147	5.02508	5.04427	5.45489	5.28252	5.47787	5.23694	5.23368	5.30377	5.26072
GJB3	4.77039	4.911	4.68233	4.51374	4.87974	4.7315	4.74508	4.84919	4.88815	4.54897	4.84813	4.61824	4.81184	5.18961	4.64986	4.60454	4.73333	4.88352	4.80385	4.94373	5.03134	4.74268	4.74284	4.99555	4.69797	4.87585	4.82022	4.66015	4.96115	5.02531	4.80236	4.83217	4.98307	4.81526	4.92014	4.91764	4.75065	4.82719	4.76298	4.72987	4.89091	4.81924	4.93779	4.86048	4.78819	4.78614	4.85339	5.00301	4.79173
GJA4	7.07624	6.89215	6.89374	7.1522	7.02197	6.63391	6.72956	6.55654	7.21177	6.97932	7.07977	7.28167	7.3268	7.21859	6.74337	7.2279	6.8178	6.97976	7.15686	7.1524	7.4407	6.92115	7.52063	6.58218	7.05746	7.12621	7.04388	6.63755	7.34853	7.19041	7.04613	7.17528	7.49748	6.6591	7.57648	7.42593	7.40255	7.40774	7.02386	6.64135	7.15206	7.16516	7.31562	7.14902	7.16464	7.45425	7.59516	7.82628	7.06059
ZMYM1	7.00286	7.36283	7.2507	7.04168	7.1092	6.58925	7.23184	6.90918	7.06085	7.15436	6.71729	6.96713	6.90211	6.20058	7.10392	6.80136	7.23383	7.02293	6.97613	7.00671	6.89162	6.91336	7.37195	7.23646	6.92215	7.33494	7.10122	7.3127	7.17151	7.18564	6.70915	7.10555	7.03563	7.53137	7.12304	7.22816	6.73022	7.17257	6.79207	7.08074	7.1915	7.31493	6.91841	6.9322	6.8333	7.13624	6.96921	6.879	6.99609
ZMYM4	8.97293	9.48621	9.30016	9.09039	9.17446	8.89478	9.06664	8.92468	9.19967	9.16388	9.20938	9.03845	9.04694	8.73864	9.11896	9.01904	9.15447	9.00214	8.91362	9.05838	9.27529	9.09776	9.20964	9.21346	9.03461	9.39677	9.07989	9.15079	9.23091	9.26472	9.02508	9.32535	9.12017	9.55026	9.14189	9.2163	9.13555	9.37542	9.13485	9.17262	9.38769	9.3916	9.27759	8.91822	9.06018	9.36946	9.25113	9.32243	8.97691
NCDN	6.72611	6.78827	6.6042	6.80154	6.94967	7.15176	6.70433	6.79171	6.98882	6.76643	7.04589	6.83276	6.90678	7.19009	6.67739	6.97822	6.54555	6.75982	6.94804	6.74969	7.07381	6.78313	6.76359	6.52725	6.62231	6.60583	6.90816	6.79917	6.66014	6.8168	6.65209	6.49274	6.77106	6.46598	7.16338	7.14556	7.0683	6.70879	7.17257	6.86526	7.063	6.99241	7.22194	6.941	6.96016	6.84277	7.02869	6.90551	6.67002
TFAP2E	7.53395	7.21221	7.44024	7.37267	7.44549	7.8054	7.17622	7.40671	7.53026	7.28132	7.75183	7.81262	7.4734	8.06368	7.56049	7.61628	7.22745	7.68217	7.68715	7.66766	7.58452	7.42987	7.23119	7.41743	7.5719	7.25205	7.61271	7.49379	7.56028	7.49555	7.54936	7.62858	7.72036	7.08521	7.45825	7.63075	7.6822	7.32435	7.35746	7.07644	7.42414	7.23138	7.66779	7.69696	7.66497	7.27055	7.77186	7.69792	7.47308
AGO4	8.56896	8.67751	8.83398	8.62517	8.55838	8.52486	8.74892	8.86731	8.47795	8.47897	8.13589	8.49131	8.55477	7.93713	8.87972	8.50895	8.70563	8.73575	8.60864	8.45226	8.27913	8.6414	8.25029	8.7087	8.78397	8.51326	8.23196	8.85706	8.28493	8.39434	8.65149	8.40845	8.52004	8.72547	8.70174	8.62231	8.23082	8.54848	8.47291	8.75034	8.38391	8.45773	8.28567	8.41604	8.26889	8.34362	8.21166	7.99176	8.62451
AGO1	8.10427	8.23375	8.22572	8.23189	8.13942	8.26001	8.05467	8.22974	8.05065	7.93286	8.07583	8.11929	8.24801	8.17833	8.38569	8.15136	8.09597	8.17833	8.03261	7.88489	8.03264	7.95928	7.75347	7.67918	8.05329	7.747	7.43127	8.02792	7.88277	7.88579	8.0935	7.95597	7.8017	8.19355	8.43504	8.39569	8.19533	8.27866	8.29311	8.12264	8.20881	8.22149	8.09388	8.05156	7.99932	8.18361	8.07391	8.10403	7.81594
AGO3	7.86447	8.64553	8.35574	8.19975	8.24256	8.10363	7.96058	8.16268	8.08683	8.09682	7.82275	7.96382	8.09406	7.13804	8.22994	7.77614	8.12447	8.16468	8.02173	8.14497	8.30321	8.03436	8.32025	8.11121	7.99047	8.40894	8.04905	8.10573	8.3344	8.13145	7.81066	8.01651	7.89486	8.58852	8.36919	8.33684	8.05837	8.54709	8.21428	8.47176	8.30601	8.45816	8.04959	7.76761	7.83739	8.02083	7.88761	7.96415	8.05458
TEKT2	5.59295	5.10819	5.15079	5.3202	5.10165	5.29912	5.00863	5.06791	5.56395	5.68385	5.44779	5.55591	5.41632	5.62284	5.22413	5.42892	5.08158	5.14909	5.39826	5.31609	5.32348	5.27744	5.18212	5.14485	5.19583	5.07604	5.21117	5.01553	5.35717	5.04575	5.4084	5.20209	5.47633	5.17214	5.48497	5.4733	5.47972	5.05395	5.36939	5.26861	5.56542	5.47391	5.71349	5.45389	5.63046	5.31336	5.59851	5.55183	5.08962
ADPRHL2	6.42673	6.02689	6.168	6.02148	6.27625	6.46576	6.80602	6.62762	6.45477	6.4323	6.5259	6.25633	6.77415	6.93849	6.74206	6.7484	6.33338	6.34391	6.31826	6.3101	6.4616	6.49497	6.25316	5.88978	6.30284	6.27562	6.06324	6.55462	6.24691	6.22801	6.54355	6.27416	6.1579	5.76551	6.63386	6.43172	6.54592	6.168	6.433	6.36704	6.27609	6.0268	6.5154	6.44186	6.34612	6.6396	6.39232	6.1763	6.21204
MAP7D1	8.80526	8.50438	8.41528	8.54361	8.63659	9.06457	8.9898	8.80401	8.65542	8.75126	8.96879	8.80967	8.86338	9.42339	8.84626	8.87493	8.36132	8.73249	8.73954	8.6204	8.4681	8.56325	8.02946	8.18256	8.80545	8.09982	8.01365	8.28946	8.19594	8.16962	8.60159	8.24155	8.79779	8.45531	8.5789	8.42692	8.80349	8.5233	8.98258	8.68733	8.53253	8.56509	8.9204	8.80084	8.85096	8.65263	8.73093	8.70773	8.50901
THRAP3	9.51344	9.56745	9.57123	9.53601	9.63342	9.24748	9.4294	9.47616	9.54136	9.46939	9.54545	9.53757	9.49325	8.95686	9.57179	9.17804	9.56741	9.39978	9.40943	9.49367	9.5116	9.4053	9.76665	9.52388	9.32126	9.26255	9.44934	9.46323	9.57283	9.3744	9.44263	9.3523	9.435	9.70879	9.59237	9.62072	9.52734	9.53289	9.52932	9.57639	9.64931	9.75049	9.55372	9.42803	9.5295	9.69842	9.28124	9.49239	9.3387
SH3D21	6.44279	6.24521	6.20172	6.28806	6.11396	6.67958	6.7575	6.94835	6.14903	6.39046	6.14655	6.28894	6.15971	6.79333	6.40491	6.04883	6.40378	6.52001	6.41327	6.00021	6.14895	6.23723	5.70495	6.12833	6.52528	6.10558	5.77112	6.31049	5.75867	5.96543	6.55243	5.89396	6.00214	6.26472	6.03262	5.7597	6.2055	5.96047	6.24349	6.3037	5.91713	5.94801	5.89933	6.34179	6.42469	5.92079	6.17347	5.78312	6.27811
RNU6-636P	2.80197	2.55186	2.77268	2.9728	2.87874	2.81605	2.71923	2.74868	2.71393	2.63459	2.8011	2.94304	2.73227	2.99915	2.76713	2.91722	2.87473	2.69237	2.79606	2.80433	2.78633	2.65925	2.69302	2.90522	2.81403	3.18817	2.79453	2.79016	2.83646	2.71367	2.72179	2.82001	2.85597	2.644	2.81129	3.01712	2.73249	2.70665	2.8202	2.46958	2.74632	2.60173	2.82155	2.77944	2.76923	3.02375	2.71236	2.9808	2.76757
ZC3H12A	7.68546	6.73013	6.93995	7.0339	6.8965	7.32544	6.90029	7.13126	7.15291	7.2197	7.81004	7.02793	7.05993	7.42417	7.3725	7.32525	6.78087	7.02356	6.94327	7.26171	6.78903	6.83599	6.52292	6.90415	7.01038	6.88605	7.29239	7.07455	6.71097	6.90671	7.53034	6.96777	7.42164	6.83613	6.97799	6.9374	7.03349	6.76565	6.94363	6.93649	6.90363	6.88945	7.30447	7.20345	7.17369	7.01709	6.99185	7.13121	6.80037
RPS27	11.4366	11.5605	11.6613	11.4379	11.362	11.6662	11.3376	11.4242	11.1809	11.0579	11.1033	11.2237	11.153	11.6495	11.0155	11.5547	11.7721	11.1385	11.2098	11.4739	11.8466	11.6861	11.8367	11.303	11.5372	11.2841	11.5438	11.2016	11.5463	11.6978	11.5265	11.6884	11.3153	11.6111	11.4159	11.3192	11.4509	11.5949	11.385	11.4859	11.3148	11.2935	11.2421	11.0299	11.4735	11.4776	11.3034	11.5117	11.6095
DNALI1	6.26439	6.78383	6.49664	6.50416	6.56593	6.38764	6.4955	6.29004	6.50703	6.81408	6.38348	6.64049	6.23791	6.46649	6.29707	6.5543	6.35532	6.22563	6.36948	6.33084	6.62735	6.46325	6.9846	6.33741	6.23784	6.14239	6.61507	6.35103	6.62619	6.77432	6.27453	6.34433	6.30163	6.53443	6.31773	6.86253	6.80946	6.77648	6.75197	7.05671	6.83716	6.83433	6.44289	6.25241	6.69468	7.00477	6.71234	6.5432	6.08941
CDCA8	5.43506	5.06951	5.31424	5.24221	5.17855	5.68115	5.44958	5.6676	5.24043	5.13556	5.61738	5.20655	5.20148	5.43986	5.52965	5.31907	5.23457	5.28721	5.41604	5.15425	5.21038	5.47969	4.99799	5.57252	5.56955	5.28351	5.44424	5.80888	5.33199	5.02964	5.60068	5.45329	5.53918	5.23041	5.03399	5.17278	5.37398	5.02089	5.06638	5.42573	4.98768	5.06323	5.22424	5.37451	5.22765	5.31027	5.38729	5.30604	5.32756
MANEAL	6.77543	6.75628	6.30307	6.63714	6.43358	6.64872	6.64213	6.4461	6.6789	6.51786	6.61553	6.68521	6.77418	6.98616	6.31221	6.79336	6.40211	6.58102	6.65952	6.6548	6.56203	6.73896	6.43494	6.27552	6.37494	6.4105	6.57792	6.27496	6.494	6.49042	6.58559	6.67112	6.56213	6.50615	6.51709	6.52257	6.58479	6.77362	6.57876	6.2057	6.46764	6.3118	6.80547	6.84459	6.94693	6.38973	6.77914	6.62775	6.95892
C1orf122	6.95374	6.62114	6.68286	6.64535	6.74394	7.28616	6.7615	6.70817	7.02307	6.66879	6.71576	6.99878	6.98136	7.27491	6.74141	6.839	6.77185	6.85202	6.81183	7.04317	7.01097	6.90897	6.75614	6.71915	6.98413	6.8322	7.33076	6.83137	6.789	7.15018	6.99875	6.98861	6.86448	6.34396	6.88612	6.99963	6.92276	6.87439	6.8468	6.60046	6.87151	6.52608	7.01224	6.94026	6.47706	6.7956	7.07004	6.99774	6.75301
RNU6-584P	3.29708	3.41742	3.11368	3.13901	3.07021	3.45523	2.99956	3.11249	3.6754	3.21841	3.10377	3.51092	3.20334	2.94606	3.00915	3.41777	3.66111	3.27165	3.0165	3.19214	3.59663	3.3143	3.24992	3.3765	3.22058	3.71193	3.20231	3.13239	3.35255	3.27199	3.27885	3.31371	2.9452	3.33439	3.45103	3.25511	3.06154	3.46724	3.51829	3.55208	3.1435	3.47657	3.23564	2.6825	2.74655	3.0327	3.13243	3.20231	3.84088
UTP11L	7.69843	7.34135	7.47775	7.59756	7.82077	7.22046	7.53621	7.46107	7.49469	7.43929	7.07904	7.14075	7.10079	6.94235	7.41808	7.15938	7.95269	7.32123	7.39837	7.56599	7.71086	7.53551	8.14697	7.8546	7.48736	7.90889	7.74882	8.03587	7.92747	7.78208	7.61146	7.61062	7.5	7.49733	7.64878	7.54196	7.50852	7.34086	7.23538	7.52228	7.58745	7.34615	7.43507	7.2528	7.06723	7.53063	6.94101	7.04775	7.66544
RNU6-753P	2.96357	3.08483	3.15294	2.95849	3.0335	3.36606	2.88635	2.6949	3.08032	3.06562	2.9312	3.06674	2.83748	3.03957	3.45099	2.92857	3.31178	2.91784	2.96375	2.79858	3.31056	3.27041	3.30172	3.88962	3.12311	4.05227	2.96837	3.5443	3.77276	3.34941	3.28392	3.7433	3.30284	3.16314	3.23626	3.21752	3.10368	3.18711	2.92289	3.30395	3.0719	2.98923	3.15193	2.70721	2.85329	3.43543	3.18712	2.92558	3.35817
RNU6-605P	2.90489	2.59804	2.56703	2.57522	2.60356	2.89175	2.69802	2.61748	2.55244	2.78659	2.72698	2.79139	2.79479	2.65341	2.99417	2.83048	2.89455	2.74505	2.66115	2.69371	2.71302	2.66405	2.82392	2.74013	2.44833	3.15578	2.65094	2.75903	3.01917	2.65221	2.70574	2.57282	2.77096	2.638	2.67859	2.82366	2.68664	2.64763	2.80815	2.85797	2.77618	2.72497	2.68227	2.57813	2.63378	2.94959	2.93828	2.69534	2.70763
AKIRIN1	9.41919	9.36042	9.15746	9.16373	9.28834	9.4264	9.3817	9.09538	9.38515	9.26456	9.25355	9.35291	9.29657	9.19788	9.40386	9.14808	9.33094	9.16653	9.21527	9.33725	9.23794	9.32418	9.11475	9.43078	9.39166	9.43962	9.30263	9.36954	9.33988	9.33646	9.56488	9.43986	9.50122	9.34295	9.36477	9.40068	9.26444	9.00062	9.20608	8.97002	9.34884	9.19079	9.27904	9.39325	9.37365	9.41957	9.38476	9.25105	9.24624
NDUFS5	9.81756	9.38907	9.49055	9.87697	9.52369	9.70249	9.84387	9.53393	9.81813	9.57862	9.517	9.50032	9.69908	9.5736	9.76255	9.97697	10.2765	9.50544	9.36589	9.62499	10.0013	9.69455	10.0701	9.77865	9.66431	10.1015	10.2379	9.77724	10.1159	10.0743	9.9243	9.84066	9.63831	9.43452	10.0317	9.97279	9.85889	9.88813	9.63482	9.48146	10.1934	9.82293	9.61514	9.53788	9.93067	9.92111	9.70531	9.78893	10.3442
MACF1	9.82931	10.7645	10.4532	10.2338	10.4336	9.91642	9.83016	10.1491	10.3852	10.0583	10.3671	10.1559	10.0069	9.269	10.2937	9.60862	9.9405	10.0208	10.0533	9.84178	10.3168	10.1775	10.1208	10.0565	10.1688	10.3826	9.9958	9.99688	10.2995	9.96467	9.86429	9.94075	9.99787	10.6472	10.757	10.5516	10.3076	10.4517	10.6696	10.7367	10.5978	10.5592	10.6946	9.93537	9.88557	10.0567	10.332	10.1193	9.89586
BMP8A	5.81644	5.57649	5.77715	5.68106	5.39939	6.23411	5.62451	6.16784	5.93386	5.68858	6.0706	6.07244	6.25246	6.23801	5.788	6.18831	5.74931	6.10869	5.93439	5.75097	5.96893	6.07091	5.36182	5.79232	5.83961	5.84135	6.27116	5.60971	5.655	5.55803	5.94207	5.519	5.69818	5.64815	5.56941	5.5437	5.5827	5.58069	5.71587	5.63342	5.79082	5.40567	5.95086	6.062	6.19782	5.93485	6.01397	5.8105	6.11841
OXCT2	6.53925	6.30955	6.26211	6.48541	6.4068	6.59796	6.37792	6.30027	6.53272	6.54732	6.69843	6.57965	6.47114	7.02533	6.46051	6.6379	6.34173	6.70598	6.53025	6.62032	6.5074	6.56329	6.37175	6.4325	6.60888	6.75839	6.63967	6.19768	6.37738	6.50131	6.58599	6.57757	6.59339	6.40419	6.53477	6.62816	6.56361	6.40206	6.60829	6.3806	6.49729	6.41829	6.60199	6.648	6.44513	6.70753	6.70464	6.60268	6.43016
PPIE	7.21328	7.32229	7.4213	7.37882	7.14845	7.08283	7.41914	7.33323	7.45778	7.20691	7.28694	7.3015	7.53297	7.41186	7.12672	7.22904	7.77964	7.44718	7.14638	7.17761	7.59305	7.39922	8.14179	7.32582	7.31383	7.62933	7.41709	7.32923	7.88759	7.78237	7.3582	7.6646	7.11277	7.22533	7.76345	7.67749	7.44542	7.46549	7.45871	7.3933	7.52059	7.53026	7.45711	7.052	7.63896	7.86818	7.30775	7.4088	7.46041
MFSD2A	6.24986	5.69486	6.0926	6.11885	5.73958	6.67279	6.93342	6.44872	5.89289	6.21091	5.70054	6.00787	6.5896	6.87694	6.63448	6.25996	6.43541	6.52149	6.60383	6.18962	5.79793	5.8845	5.24937	6.18099	6.1853	5.60822	6.05075	6.13551	5.39386	5.80961	6.24749	5.70847	6.18555	6.0389	5.40822	5.27822	5.76829	5.54306	5.85097	5.84754	5.44241	5.49299	5.50976	5.9822	6.16628	5.4188	5.65122	5.8097	6.43088
CAP1	12.0813	11.8621	11.9049	11.8787	11.9859	11.9309	12.0504	12.0216	12.0155	11.8576	11.9908	11.9708	12.0795	11.9622	12.0923	11.9466	11.9053	11.9711	11.9963	11.9229	11.7831	11.8468	11.6758	11.9259	11.8923	11.73	11.8223	12.0101	11.7818	11.6375	11.7424	11.7174	11.9115	11.8063	11.7946	11.6639	11.9561	11.8224	11.8233	11.9514	11.9999	11.837	11.9602	11.9559	12.0679	11.9931	12.0904	11.7064	11.8261
RLF	8.7053	8.83959	9.16667	8.77963	8.99286	8.14974	8.40333	8.33519	8.5981	8.63304	8.39165	8.5092	8.45699	7.76755	8.42519	8.25601	8.72236	8.61912	8.65006	8.4742	8.77819	8.55978	8.94519	8.88138	8.34657	8.79154	8.78468	8.81582	8.87289	8.94542	8.66316	8.73094	8.48271	9.01976	9.31641	9.42761	8.64058	8.85775	8.5162	8.96117	8.88023	9.0569	8.88099	8.44047	8.57775	9.00768	8.47441	8.74084	8.69402
RNU6-1237P	3.26577	3.24988	3.67501	3.34966	3.1656	3.20989	3.06601	3.30514	3.26577	3.41665	3.08884	3.2537	3.05858	2.80172	3.13891	3.12303	3.2086	3.06796	3.20455	3.13128	3.19073	2.96685	3.21507	3.36024	3.03921	3.95937	3.04201	3.05882	3.08634	3.22523	3.41471	3.0093	3.17381	3.29551	2.9475	3.09349	3.18798	3.30561	3.36592	3.55201	3.1517	3.5728	3.02455	2.91061	3.1789	3.32958	2.99387	2.95545	3.49476
TMCO2	3.92203	4.23013	4.08271	4.02604	3.74456	4.29186	3.80726	4.12338	4.00683	4.00967	4.07732	3.98838	4.08939	4.02202	4.01683	4.12953	4.12864	4.15639	3.92684	3.99484	4.12864	3.89181	4.07701	3.95376	4.11365	4.37664	3.83925	3.96418	4.0834	3.91637	4.0358	4.05814	4.19565	3.93971	4.22335	4.11992	3.92471	3.98398	4.08119	4.04879	3.80988	4.08047	4.01292	4.15357	3.86148	4.00611	4.22137	3.86253	4.03583
ZMPSTE24	9.72355	10.1969	10.0223	9.65236	10.1195	9.30137	9.70469	9.54239	9.64544	9.6401	9.18479	9.70724	9.47233	8.43843	9.42163	9.4491	9.94037	9.7196	9.90077	9.83113	9.6999	9.5925	10.5154	9.93809	9.45834	9.77867	9.87085	10.0564	10.3276	10.0996	9.46212	9.84787	9.81277	10.2772	10.4643	10.339	9.6559	10.0559	9.48155	9.89866	10.171	10.0645	10.0514	9.75129	9.54725	10.0637	9.87749	9.47039	9.76805
SMAP2	9.99027	8.7957	9.00035	9.06198	9.09797	9.20009	9.54167	9.75722	9.00017	9.32193	8.81011	9.11028	9.42511	9.21425	9.5241	10.0345	9.10144	9.65809	9.54278	9.69808	8.71316	9.04652	8.32154	9.24203	9.54984	8.90542	9.17878	9.08139	8.41622	8.75444	9.39916	9.78489	9.82189	9.03795	7.75718	7.16489	8.9123	8.56748	8.75454	9.31247	8.03259	8.535	8.01301	9.42742	8.9471	8.58753	8.75139	9.23193	9.19981
ZFP69B	5.27244	5.66385	5.05067	5.19834	4.95988	5.4244	5.6874	5.45415	5.40209	5.24855	5.39873	5.52624	5.52091	5.50665	5.13977	5.32525	5.84872	5.05798	5.3047	5.31202	5.46207	5.66838	5.45913	5.28404	5.23839	5.43291	5.12864	5.34895	5.40119	5.10244	5.36344	5.02849	5.06206	5.69056	5.55979	5.08665	5.49134	5.18814	5.23198	5.51305	5.50798	5.35136	5.33937	5.07416	5.80898	5.87079	5.59364	5.75922	5.45125
ZFP69	6.1942	6.44249	5.92301	6.19758	6.12604	6.09308	6.09512	6.23122	6.22201	6.20149	5.91456	6.24312	6.17935	6.34066	5.94648	6.09232	6.31977	6.09235	6.04609	6.00596	5.89479	5.73647	6.05938	6.04275	5.94387	6.11097	5.9781	6.21665	6.05521	5.81662	5.93626	6.21368	6.19473	6.52838	6.12795	6.31767	6.47349	6.25942	6.22807	6.33445	6.41645	6.30433	6.30604	6.01285	6.17874	6.51743	6.24783	6.23744	6.02515
EXO5	6.37074	5.93369	6.09679	5.96418	5.89748	6.225	6.51668	6.31562	5.97152	6.27215	5.85609	6.24948	5.96822	6.03181	5.98509	6.29053	6.30766	6.2357	6.14435	6.1673	6.29354	6.27748	6.39172	6.34255	6.14626	6.15563	6.15288	6.40183	6.49355	6.14425	6.2808	6.11919	6.01112	5.96935	5.82966	5.755	5.89443	6.03011	6.33077	6.07414	6.0862	5.8997	5.90366	6.22349	6.11081	6.06519	6.08125	6.16176	6.34425
ZNF684	4.54824	4.97819	4.80983	4.81363	4.71434	4.73974	5.14961	4.85607	4.65661	4.67	4.40118	4.72552	4.57086	4.38848	4.62641	4.97482	5.03634	4.6636	4.70622	4.48843	4.84369	4.35744	5.19739	4.924	4.41728	4.90727	4.67833	4.88578	5.17012	4.77994	4.56425	5.01497	4.9154	5.30828	4.83558	5.03996	4.717	5.1989	4.73129	4.88884	4.9955	5.22571	4.61856	4.72813	4.5446	5.11663	4.74818	5.0808	4.86343
NFYC	8.04611	8.17122	8.17801	8.22502	8.23466	8.23245	8.28303	8.20905	8.1201	8.25562	8.25711	8.13559	8.26373	7.83091	8.18146	8.00793	8.07933	8.07677	8.15615	8.2334	8.11163	8.11972	8.08784	8.04164	7.93747	8.18421	8.13894	8.07414	8.00359	8.15067	8.23088	8.26341	7.92253	8.20598	8.23653	8.14361	8.04934	8.35561	8.17519	8.36942	8.01737	8.29783	8.07302	8.18396	8.00915	8.10821	8.07616	8.14517	8.08504
MIR30E	4.70733	5.61273	5.08326	4.99371	5.28388	4.98936	5.09943	5.14201	5.12925	4.83473	5.28526	4.66382	5.18174	4.64692	5.09403	4.74301	4.9567	5.02665	4.74642	4.82594	5.29677	4.80681	5.20898	4.44707	4.98802	5.2265	4.65811	4.83832	5.04968	5.12187	4.54277	5.12307	4.83569	5.99086	4.79508	5.25404	4.52543	5.09056	5.30906	5.52972	5.55597	5.57209	5.36389	5.1143	4.79418	5.01085	4.98798	4.88946	4.77711
MIR30C1	4.09636	4.99482	4.30682	4.26114	4.17629	4.342	3.86787	4.64596	4.73809	4.27838	4.95714	4.41058	4.68513	4.56513	4.67935	4.29736	4.19709	4.40716	4.49853	4.15302	4.10858	4.49862	4.09932	4.221	4.27583	4.55085	4.13543	4.0817	4.06284	3.93357	4.10316	4.22134	4.63935	4.68647	4.27	4.22575	4.15613	4.88042	4.47717	4.49268	4.6273	4.37241	4.51559	4.59631	4.73065	4.2137	4.75268	4.37641	4.13717
KCNQ4	5.70787	5.58131	5.43727	5.65066	5.54847	5.62204	5.06492	5.18768	5.8276	5.37288	5.88634	5.65066	5.40073	5.58615	5.5147	5.84085	5.21163	5.7821	5.45049	5.32115	5.62833	5.43874	5.73814	5.23621	5.38195	5.47392	5.39988	5.43163	5.72657	5.18704	5.51959	5.6537	5.42787	5.54771	6.30396	5.90646	5.64589	5.80484	6.35958	5.9154	5.64826	5.7662	6.45439	5.42778	5.74988	5.72367	5.72361	5.97226	5.48964
RN7SL326P	5.09765	4.50333	5.01886	4.29015	4.34087	5.09267	4.75687	4.91768	5.01643	4.8391	4.95295	4.76292	5.1365	4.98619	4.89644	4.96169	4.85681	4.51757	5.17284	4.6533	4.70982	4.75314	4.41645	4.79069	4.9175	5.33442	4.2272	4.59725	4.6907	4.66066	4.50971	4.62335	5.12447	4.83105	4.99264	5.07868	4.80276	5.09717	4.999	4.8655	4.93728	4.97806	4.76853	4.85474	5.319	4.89281	5.02312	4.65077	4.56112
CTPS1	7.62739	8.76911	8.40726	8.57125	8.87107	7.77413	7.86308	7.96112	8.71615	8.14019	8.28675	8.59329	8.18476	7.41534	7.92576	7.56454	8.04384	8.06258	8.38356	8.10242	8.66304	8.33809	9.25957	7.94948	8.10933	8.58931	8.07797	7.87226	9.16537	8.55459	7.6706	8.11315	8.19244	8.7419	9.01753	9.53142	8.82697	9.334	9.05041	8.9018	9.28311	8.93243	9.00368	7.97877	8.46146	8.70023	8.88444	8.69711	7.89051
GUCA2B	6.67606	6.52505	6.58674	6.65885	6.59774	6.95738	6.8377	6.63656	6.78546	6.61614	7.01871	6.75783	6.79042	7.29378	6.66815	6.83766	6.41097	6.53932	6.74625	6.65103	6.55322	6.80629	6.3651	6.48759	6.49407	6.54876	6.66721	6.36824	6.34947	6.47997	6.8473	6.68872	6.90473	6.58223	6.69142	6.54167	6.71633	6.33045	6.589	6.49748	6.45494	6.59175	6.98485	7.02325	6.95256	6.65656	6.89956	6.97638	6.43238
RIMKLA	5.74486	5.28909	5.26244	5.39063	5.05958	5.37609	5.16863	5.39229	5.40658	5.69423	5.74798	5.6637	5.81284	5.89777	5.49395	5.69276	5.28409	5.47142	5.48062	5.44761	5.52407	5.77826	5.05191	5.27559	5.50872	5.46892	5.62204	5.50759	5.45669	5.47105	5.61537	5.6689	5.32463	5.21964	5.39766	5.35172	5.40831	5.29277	5.24522	5.35013	5.44622	5.55032	5.53627	5.85294	5.45427	5.41445	5.71023	5.86111	5.27046
PPCS	8.84478	8.46557	8.81367	8.78546	8.73106	8.93449	9.0677	8.77809	8.82756	8.45032	8.6606	8.8303	8.8236	9.0472	8.75415	9.01233	8.84714	8.74889	8.74496	8.87927	8.75154	8.68332	8.85248	8.54887	8.67854	8.45162	8.75445	8.84075	8.58784	8.72032	8.54724	8.71361	8.65494	8.64838	8.66016	8.72844	8.72341	8.72452	8.58867	8.52759	8.74353	8.51936	8.65537	8.75704	8.87927	8.71832	8.68094	8.7929	8.92568
CCDC30	5.31768	6.5299	5.50068	5.45773	5.44596	5.33914	5.48942	5.32655	5.24752	5.46634	5.45784	5.50369	5.33356	5.06882	5.38609	5.0579	5.51187	5.66561	5.09583	5.29407	5.88257	5.26866	5.69157	5.53444	5.27061	5.78729	5.35802	5.33379	5.67677	5.42098	5.03691	5.41409	5.00583	6.14328	5.54978	5.492	5.61577	6.00654	5.45377	5.74924	5.64703	5.6983	5.49905	5.31521	5.36563	5.57135	5.32181	5.57483	5.28639
PPIH	7.74449	7.36904	7.7584	7.61686	7.58645	7.97769	7.91818	7.87976	7.62302	7.78116	7.55952	7.57571	7.75357	7.86763	7.83003	7.92491	8.26692	7.97107	7.81246	7.87069	8.16813	7.86663	8.18278	7.89214	7.91429	7.81207	8.19615	8.0549	7.91194	7.89702	7.77118	7.8494	7.63416	7.37408	7.70191	7.4124	7.60552	7.7499	7.69068	7.83019	7.84747	7.50195	7.50353	7.56023	7.87019	7.87325	7.59537	7.65688	8.13254
YBX1	11.9932	11.7927	11.6451	11.7249	11.6397	11.8804	11.948	11.8287	11.7347	11.7359	11.713	11.839	11.9269	12.0614	11.9636	11.8247	11.7296	11.7482	11.7662	11.7312	11.5645	11.6944	11.4621	11.6479	11.696	11.4961	11.4878	11.6974	11.5249	11.4503	11.7901	11.505	11.8184	11.9054	11.699	11.629	11.7831	11.6304	11.6002	11.6069	11.5784	11.6522	11.7562	11.8701	11.771	11.837	11.774	11.6812	11.7346
C1orf50	6.59044	6.68687	6.42644	6.52266	6.68057	6.54475	6.62269	6.53794	6.42161	6.30426	6.40528	6.53137	6.59901	6.72408	6.50306	6.83918	6.64596	6.53651	6.47566	6.75212	6.27316	6.45761	6.76495	6.47802	6.44273	6.80701	6.27112	6.68286	6.69345	6.52809	6.47074	6.67378	6.7243	6.49499	6.69002	6.72361	6.69728	6.63829	6.61523	6.70594	6.50673	6.72577	6.59037	6.4111	6.82695	6.62953	6.33591	6.7473	6.32354
LOC100129924	5.07834	5.06355	5.15399	5.07153	5.02188	5.28329	5.03228	5.33503	5.14306	5.0524	5.21572	5.29542	5.04955	5.18093	4.79733	4.98146	4.99609	5.42343	5.06761	5.3205	5.05327	5.23171	4.60289	5.18222	5.09796	5.17516	5.02636	5.03815	5.02636	5.19951	5.47761	5.38209	5.13436	5.05468	5.15205	5.15531	5.0231	5.0069	5.05243	4.7939	5.1235	5.18745	5.31949	5.30151	5.01728	4.92601	5.15521	5.01626	4.97972
ERMAP	6.4243	6.32127	6.25296	6.59032	6.71574	6.31829	6.80907	6.70879	6.4898	6.62295	6.67984	6.50244	6.49771	6.69818	6.48517	6.50601	6.57511	6.39299	6.60306	6.57075	6.57943	6.38725	6.38226	6.46827	6.62637	6.85751	6.48453	6.66689	6.51241	6.408	6.63155	6.48463	6.32871	6.46673	6.42282	6.21176	6.55274	6.51759	6.49608	6.64025	6.34806	6.52882	6.24474	6.5807	6.5541	6.75833	6.37609	6.48099	6.65303
ZNF691	6.29319	6.23105	6.17278	6.26315	6.19656	6.3077	6.17771	6.30088	6.4554	6.17736	6.34634	6.17864	6.49312	6.242	6.24583	6.21447	6.05022	6.14349	6.5303	6.37245	6.51954	6.26557	6.57109	6.31949	6.51386	6.1651	6.10309	6.32459	6.06796	6.38904	6.40114	6.36554	6.31877	6.19733	6.31344	6.49047	6.32209	6.30393	6.34217	6.32957	6.27551	6.3621	6.29756	6.10616	6.49743	6.68409	6.19969	6.44537	6.14667
RNU6-880P	2.94457	3.30021	3.08931	3.11119	3.25377	3.07595	2.83762	2.93038	3.12394	3.30196	3.02101	2.98551	3.2241	3.24577	3.01351	3.32853	2.99011	3.13575	3.25406	3.10312	3.36182	3.09225	3.29574	2.98722	3.18704	3.26107	3.18135	3.10167	3.06546	3.56244	3.16045	3.26482	3.15945	3.35271	3.28145	3.29713	3.15108	3.14459	3.26652	3.13206	3.0097	3.23355	2.89307	3.25737	3.1602	3.02119	3.0973	3.05231	3.16711
FAM183A	4.46347	4.2741	4.15474	4.20761	4.08716	4.49974	4.14005	4.2181	4.27692	4.17425	4.42172	4.51131	4.34816	4.6913	4.29958	4.47676	4.13731	4.29742	4.32761	4.16321	4.4269	4.31737	4.17341	4.38593	4.38491	4.40496	4.06106	4.34284	4.29907	4.27765	4.09516	4.14943	4.44355	4.39012	4.42216	4.17901	4.36158	3.95016	4.08174	4.32419	4.5138	4.04886	4.73394	4.6358	4.4103	4.43745	4.56836	4.34208	4.19071
WDR65	3.84251	4.22463	4.0432	3.97182	3.74873	3.85699	3.65527	3.93287	3.85853	3.91829	4.26739	4.15501	4.06308	4.39358	4.08712	3.68495	3.87365	4.04242	3.93086	4.07831	3.68644	4.23684	3.879	4.11098	4.24732	3.93575	4.05444	3.9959	4.06773	4.00185	3.91937	4.01595	3.76654	4.11591	4.16057	4.12862	3.8876	3.74503	3.84607	4.12575	3.83645	3.87906	4.06285	4.0061	4.01768	3.77812	4.08379	4.33999	3.89146
RNA5SP46	3.43106	3.73626	3.70065	3.74205	3.67904	3.17681	3.17664	3.51849	4.0603	3.70738	3.51777	3.51514	3.46114	3.29767	3.71768	3.19408	3.54498	3.68174	4.14838	3.30176	3.50127	3.18927	3.95429	3.79225	3.4543	3.90565	3.966	3.69958	3.86605	3.42414	3.17041	3.39485	3.48839	3.78548	3.43649	3.58823	3.32106	3.85335	3.88585	3.6129	3.53011	3.5263	3.56711	3.22686	3.08071	2.86886	3.49781	4.08013	3.2853
TMEM125	6.3894	5.92646	6.33892	6.22217	5.97613	6.39297	6.06135	6.05518	6.27155	6.25442	6.49591	6.26274	6.23221	6.76603	6.18581	6.32403	5.87119	6.32282	6.19369	6.23301	6.30108	6.15873	5.82884	6.26834	6.41014	6.06245	6.24843	6.18478	6.0859	6.14018	6.29875	6.14848	6.35307	5.9853	6.22608	6.11125	6.22037	5.90387	6.05685	6.07068	5.9242	6.11351	6.546	6.1982	6.15639	6.08167	6.23825	6.28642	5.92665
TIE1	6.68156	5.65686	5.95556	6.78166	6.60235	6.59889	7.12221	6.81079	6.77242	6.53293	6.43286	6.94738	6.8154	7.04924	7.14247	6.74697	6.47729	6.81376	6.36941	6.8136	5.97154	5.91765	6.12285	5.99284	6.34835	6.29019	6.87373	6.13467	5.79376	6.03	6.60375	6.55307	7.18833	5.66137	5.60576	5.63198	6.24414	6.0876	5.87543	5.88063	6.3656	5.91695	5.86891	7.15098	6.19555	6.28976	6.4919	6.82638	6.46832
MPL	5.23188	5.11208	5.26374	5.2895	5.17529	5.26808	5.1347	5.26499	5.2552	5.13822	5.49799	5.29683	5.37216	5.61311	5.03918	5.14433	5.17011	5.29228	5.2708	5.27208	5.21161	5.07711	5.32051	4.99935	5.07842	5.09314	5.02348	5.28974	5.24863	5.24157	5.35492	5.25415	5.16376	5.23926	5.28384	5.31316	5.05166	5.41421	5.3333	5.13715	5.26537	5.41328	5.34969	5.29005	5.35973	5.26027	5.30163	5.35272	5.1367
CDC20	6.67409	5.94115	6.11876	6.06097	6.02276	6.25213	6.16808	6.18656	6.15017	6.05544	6.23866	6.48901	6.22752	6.80653	6.20258	6.27698	6.36354	6.35968	6.40414	6.27147	6.56206	6.39928	5.76252	6.2865	6.25427	5.95084	6.09524	6.37107	6.18651	6.05818	6.51578	6.08115	6.50705	5.87358	6.12048	6.2203	6.06651	5.68426	6.18514	5.95457	6.25357	5.86411	6.06432	6.4068	6.77474	6.28531	6.32994	6.40785	6.5487
SZT2	6.51157	6.86296	6.93818	6.90947	6.87913	7.07887	6.74891	7.23594	6.73651	6.73217	6.75094	6.70055	6.95135	6.6464	6.98634	6.7064	6.50064	6.90521	6.81985	6.73256	6.67463	6.69785	6.50261	6.64675	6.85794	6.59327	6.55799	6.57193	6.67871	6.60242	6.65938	6.68245	6.64434	6.68714	6.84578	6.76486	6.72155	7.07981	7.12908	7.28627	6.66031	6.76639	6.6754	6.59355	6.60928	6.46443	6.73837	6.79544	6.64776
PTPRF	6.53506	7.00252	7.02766	6.82644	7.15779	6.72542	6.81548	6.77218	6.8799	7.05836	7.25553	6.99328	6.8227	6.9018	6.85738	6.85589	6.30769	6.579	6.83206	6.71504	6.71815	6.80876	6.55707	6.38908	6.75958	6.69376	6.61773	6.41956	6.82257	6.88988	6.36029	6.63601	6.70692	6.81163	7.14076	7.03474	7.07747	7.00254	6.98361	7.2093	6.89073	7.40453	7.12411	6.89871	6.97171	7.12925	7.0458	6.95316	6.36809
KDM4A	7.9766	7.98773	7.99005	7.98461	8.09603	8.00109	8.02049	8.16227	7.92776	8.00955	7.9379	7.95841	8.1315	7.87368	8.33969	8.32197	8.05454	8.21605	8.05036	8.17681	8.04397	8.05369	8.10843	8.05518	7.99597	8.12059	8.06118	8.03374	7.93175	7.88771	7.99999	8.00113	7.96632	8.15424	7.93738	7.90696	8.04405	8.00044	7.95865	8.08239	7.93054	8.18697	7.71937	7.95589	7.9173	8.01494	8.01353	7.94938	7.88282
ST3GAL3	6.46454	6.81252	6.86878	6.99679	6.82582	6.57623	6.63515	6.62118	6.88872	6.85521	7.01506	6.74053	6.97176	6.59346	6.50361	6.90441	6.31001	6.56608	6.74305	6.7625	6.75683	6.62793	6.82135	6.15411	6.3307	6.61893	6.38254	6.12611	6.76268	6.53762	6.19528	6.44732	6.57458	6.81909	7.49561	7.25918	7.02773	7.17195	7.11681	7.08579	7.27457	7.19486	7.14621	6.46584	7.13676	7.39482	6.92487	7.26247	6.39072
RNU6-1058P	2.84996	2.82863	3.11997	2.76675	2.80131	3.10971	2.90871	3.01047	2.77106	2.9256	3.01625	2.80875	2.86222	2.97454	2.75121	2.73211	3.10911	2.94268	2.59086	2.97245	2.84415	2.74877	2.87675	3.02666	2.76815	3.19029	2.99824	3.15015	2.93515	2.7334	2.98214	2.75704	2.92521	3.06219	2.94916	2.86758	2.68709	2.71022	2.92901	3.22909	2.86518	3.0654	2.76307	2.76216	3.06748	2.76944	2.79796	3.01892	2.87563
ARTN	5.64522	5.66919	5.36986	5.4313	5.47288	5.78311	5.59894	5.45134	5.64545	5.47932	5.8489	5.78536	5.67448	6.37432	5.5646	5.70835	5.28907	5.98112	5.74219	5.66881	5.66579	5.57491	5.50219	5.80783	5.81293	5.73131	5.70261	5.59973	5.79627	5.80705	6.02344	5.79864	5.83242	5.48779	5.83097	5.7339	5.58551	5.34675	5.63135	5.47391	5.55512	5.46956	5.74385	5.88839	5.74542	5.64435	5.78377	5.98063	5.76819
IPO13	7.1136	7.09704	7.16928	7.4674	7.3725	7.34571	7.66158	7.64723	7.2748	7.27269	7.34381	7.27394	7.68875	7.44728	7.53523	7.36546	7.15642	7.25523	7.33379	7.08972	7.14628	6.90489	6.9747	6.79514	7.1853	6.78145	6.64275	7.05815	6.87526	6.88316	7.06608	6.8048	7.04814	7.06629	7.29937	7.08021	7.35461	7.20873	7.46472	7.41411	7.24227	7.35969	7.3142	7.27496	7.43601	7.26625	7.25899	7.18544	6.99086
DPH2	5.82657	5.19983	5.56966	5.85683	5.94295	6.07267	6.02128	5.8923	5.83603	5.7542	5.83742	5.68366	6.17432	6.01508	6.02364	5.92032	5.75587	5.94008	5.99537	6.07595	5.65103	5.83058	5.91184	5.4247	5.84223	5.68899	6.00067	5.75935	5.75968	5.98746	6.12338	5.6584	5.96802	5.43473	5.80608	5.70164	5.83365	5.7222	5.92969	5.43315	5.79313	5.67054	5.84405	5.83932	5.96326	5.59691	5.79201	5.83565	5.71238
ATP6V0B	8.93282	7.63439	8.27414	8.53672	8.2632	8.97201	9.04159	8.95303	8.24673	8.46643	8.04254	8.44481	8.589	8.93562	9.03035	8.92987	8.93315	8.62385	8.52068	8.59332	8.33147	8.56161	8.04289	9.0843	8.73727	8.31331	8.86368	9.03986	8.22625	8.49893	9.01082	8.65776	8.63197	7.80679	7.84998	7.21041	8.51894	7.87579	7.88047	8.01984	7.58816	7.70285	7.74648	8.84086	8.4208	7.87275	7.92252	8.03017	8.97952
B4GALT2	8.05504	8.00326	8.00612	8.18773	8.15261	8.12689	8.11689	8.09867	8.14037	8.09874	8.4694	8.19312	8.2478	8.51747	7.98263	8.37051	7.76316	8.18173	8.28466	8.19061	7.81638	8.0122	7.91085	7.67062	7.86057	7.47505	7.77373	7.64483	7.9526	7.96185	7.89049	7.84976	8.27308	7.7593	8.04637	8.19389	8.52443	8.03297	8.12682	8.04266	8.21052	7.92146	8.27287	8.29444	8.28723	8.55361	8.4025	8.44105	7.83094
CCDC24	6.33359	6.2127	6.31173	6.25898	6.32563	6.25441	6.16243	6.11685	6.66103	6.30006	6.60424	6.58467	6.24636	6.34644	6.1323	6.46549	6.08899	6.33348	6.39546	6.02813	6.239	6.278	6.19555	6.26678	6.39235	6.26366	6.21167	6.14079	6.4134	6.38975	6.29592	6.38372	6.33772	6.25492	6.3186	6.41654	6.25468	6.27241	6.32612	6.27775	6.23021	6.22965	6.41994	6.19663	6.35138	6.42069	6.47944	6.18729	6.10077
KLF17	5.33294	5.28186	5.22605	5.01201	5.05461	5.49691	4.93807	5.05477	4.96217	5.23825	5.4967	5.12716	5.10023	5.28137	5.01155	5.09101	4.99838	5.26378	5.23656	5.04037	5.12871	5.22807	5.21365	5.09234	5.24297	5.30999	5.15314	5.35523	5.14823	5.36543	5.46622	5.27786	5.39946	5.08113	5.41061	5.15052	5.32663	5.0188	5.29802	4.835	5.22976	5.41913	5.12904	5.39415	5.29166	5.31589	5.28113	5.41639	5.12754
DMAP1	7.33027	7.51179	7.55187	7.3976	7.43195	7.43282	7.39328	7.35163	7.47904	7.48991	7.45527	7.51686	7.47339	7.35669	7.38068	7.43776	7.34801	7.33226	7.44324	7.2594	7.46332	7.38522	7.37759	7.18386	7.14673	7.04942	7.09398	7.10433	7.27266	7.44314	7.2561	7.29648	7.28699	7.4114	7.81569	7.67811	7.34003	7.40164	7.63337	7.61724	7.57683	7.60766	7.68469	7.3084	7.46853	7.75993	7.53413	7.56917	7.25676
RNU6-369P	2.70008	2.55572	2.67552	2.48338	2.66554	2.79338	2.47905	2.68065	2.65196	2.43006	2.78393	2.77682	2.64307	2.67413	2.53491	2.70718	2.71606	2.73788	2.59471	2.55041	2.55994	2.91585	2.68262	2.87593	2.88008	2.99297	3.01715	2.65176	2.76697	2.67201	2.82048	2.73409	2.59878	2.74855	2.79282	2.72002	2.60174	2.41996	2.57715	2.77449	2.78266	2.72819	2.54352	2.57243	2.58557	2.63737	2.50746	2.71201	3.06161
RNF220	7.6503	7.30274	7.46227	7.63768	7.5824	7.4965	7.72671	7.52263	7.49558	7.49639	7.63288	7.50481	7.63184	7.94415	7.50421	7.89272	7.13925	7.61332	7.54913	7.50738	7.41651	7.33337	7.06867	7.21286	7.39683	7.33709	7.34182	7.23122	7.19581	7.25971	7.55233	7.40586	7.44814	7.18372	7.60796	7.58043	7.68939	7.56344	7.36039	7.56049	7.59228	7.46233	7.39168	7.59955	7.71688	7.63528	7.55613	7.62294	7.32265
C1orf228	4.95594	4.82457	4.72015	4.97918	4.98489	5.13938	4.80819	5.00459	5.0501	4.88072	4.94702	5.06858	4.99239	5.29257	4.92695	4.82837	4.62639	4.89395	4.93639	4.97291	4.74462	5.09135	4.58726	5.00473	5.0065	4.7278	5.25757	4.90592	4.83327	4.9263	5.14686	4.853	4.93039	4.84791	4.93059	5.00314	4.94063	4.77119	4.99656	4.85811	4.83658	4.92606	5.26939	5.14291	4.79658	4.83826	4.99819	4.95555	4.86408
KIF2C	5.17272	4.9006	4.72368	4.75464	5.05547	5.37126	5.31744	5.40188	4.82085	5.09679	5.21454	5.09475	5.12631	5.42965	5.58444	5.37884	5.14434	5.41277	4.87228	5.26683	5.36899	5.19328	4.75836	5.21992	5.54138	4.78636	5.27482	5.61557	5.07167	4.86684	5.46246	4.66232	5.74828	4.64384	4.59876	4.72039	5.33138	4.70771	4.86941	4.99089	4.73292	4.53643	4.84664	5.29162	5.33337	4.85972	5.19825	4.83479	5.23411
RPS8	10.7049	10.3303	10.6894	10.5685	10.4673	10.7145	10.5955	10.4705	10.4216	10.4171	10.4456	10.4156	10.4611	10.5717	10.4596	10.7167	10.5628	10.5447	10.5561	10.7191	10.5983	10.5134	10.6625	10.5215	10.5309	10.5499	10.7548	10.4409	10.654	10.6304	10.4986	10.6064	10.6897	10.4474	10.5386	10.4078	10.6124	10.5775	10.4163	10.5844	10.5548	10.4919	10.5733	10.3263	10.5189	10.5315	10.4506	10.6411	10.5224
SNORD55	7.20776	5.95176	6.67734	6.84884	6.54579	7.13219	6.54257	7.11116	6.59475	7.07703	6.7652	6.6447	6.84561	7.17544	6.71612	7.29624	6.54503	6.68999	6.62779	6.94561	6.10978	6.16022	6.2553	5.91053	6.22857	5.96178	6.13402	6.05356	6.35266	6.51883	6.60321	6.76712	7.14662	6.08202	6.74222	6.75403	6.82545	6.77209	6.48312	6.56957	6.54882	6.59946	6.8085	6.61926	6.93978	6.70762	6.65068	7.09161	6.53627
SNORD46	8.92102	7.9457	8.49029	8.77464	8.32974	8.91527	8.5122	8.68808	8.45271	8.55623	8.42676	8.37725	8.61926	9.04018	8.5676	9.02969	9.4833	8.31986	8.35467	8.61623	8.98095	9.2207	8.99331	8.75735	9.11892	8.77257	8.83237	8.67155	8.64097	8.85675	8.95233	9.43712	8.83502	8.03204	8.3629	8.43981	8.50548	8.50823	8.14976	8.19968	8.31938	7.9672	8.41019	8.59706	8.55313	8.21316	8.42274	8.80772	9.56262
SNORD38A	5.15132	4.95694	5.17478	5.1602	4.79675	5.35437	5.22669	5.55408	5.1466	5.09208	5.20958	5.17536	5.22921	4.93835	5.19779	5.06341	5.11967	5.20098	5.18066	5.36586	4.90483	4.90557	5.07529	4.86438	5.07256	4.70959	4.85092	4.7395	4.94374	5.08386	5.02253	4.92518	5.03081	4.93154	4.86506	5.15701	4.62607	5.52233	5.39128	5.86483	5.17963	5.13663	5.23931	5.0771	5.3001	4.81453	4.73093	5.06866	4.92193
SNORD38B	4.01603	3.11085	4.44624	4.33602	4.3333	4.4119	4.45327	4.63209	4.04554	4.14848	3.57177	3.82527	3.89741	3.08664	4.12974	3.42376	5.01427	3.97307	4.17434	4.04286	3.85031	4.03389	4.29187	4.30486	4.23333	4.81431	3.68184	4.40392	3.88722	4.03576	4.21722	4.33211	3.62253	3.63176	4.02779	3.49642	4.27772	4.35331	4.35403	4.74157	4.06676	4.1328	3.5361	3.30363	3.91815	3.91197	3.79857	4.0792	3.84982
PLK3	7.84643	7.35297	7.49933	7.58741	7.57691	8.60201	7.7996	8.29203	7.39264	7.81494	7.66606	7.71189	7.61111	8.02462	8.10858	7.54143	7.36138	7.51682	7.57824	7.54745	7.36194	7.50422	7.10064	7.61736	7.36536	7.44061	7.48181	7.59648	7.17602	7.28131	7.64695	7.19684	7.83936	7.13613	7.3919	7.24503	7.77378	7.37308	7.5334	7.7116	7.37809	7.28236	7.33608	7.65984	7.53245	7.47341	7.5117	7.3865	7.50425
RNA5SP47	3.19673	3.4405	3.09055	2.97585	3.14716	3.22914	3.25028	3.15602	3.41553	3.12161	3.53503	3.28379	3.52683	3.92905	3.28489	3.55394	3.37033	3.23036	3.13807	3.33808	3.54138	3.39856	3.32244	3.1342	3.18101	3.60559	3.49363	2.92807	3.53337	3.18713	3.08078	3.09239	3.24249	3.52395	3.16557	3.15193	3.05358	3.29989	3.41616	3.16128	2.92713	3.3466	3.2029	3.06132	3.77309	3.34471	3.88219	3.17205	3.33509
UROD	8.22736	7.59873	7.89323	8.18616	8.0087	8.43888	8.65018	8.53554	8.11703	8.01267	8.16159	8.10094	8.3042	8.54739	8.34299	8.13375	8.71364	8.20494	8.37235	7.97761	8.74359	8.51302	8.90426	8.72164	8.61045	8.10987	8.62913	8.74026	8.64913	8.53374	8.49201	8.31142	8.20106	7.56319	8.05323	7.97335	8.2667	8.21308	8.07011	8.19186	8.14183	8.03216	7.97509	8.13612	8.26843	8.43888	8.11376	7.86567	8.54926
HPDL	5.39268	5.02735	5.24498	5.02467	5.02759	5.37239	4.6641	5.07835	5.21961	5.15653	5.42348	5.60236	5.33385	5.68819	5.14817	4.8879	5.01762	5.54774	5.23147	5.46658	5.28768	5.26472	4.7316	4.95768	5.19311	5.48142	5.47433	5.35042	5.29679	5.26372	5.47246	5.52373	5.41294	5.25998	5.37244	5.25675	5.35399	5.26436	4.90734	5.44339	4.89913	4.87655	5.44035	5.63727	5.52512	5.10825	5.24676	5.4724	5.60444
TOE1	6.60733	6.07422	6.38062	6.65808	6.57945	6.43846	6.48155	6.42767	6.3259	6.81993	6.45622	6.47354	6.70743	6.47868	6.32259	6.61989	6.59878	6.78511	6.53914	6.57857	6.28386	6.70608	6.55593	6.16505	6.15684	6.53959	6.56114	6.7495	6.47091	6.49358	6.65754	6.68703	6.59795	6.75921	6.50552	6.54949	6.38049	6.55369	6.63265	6.68044	6.697	6.8798	6.5341	6.37361	6.72917	6.61713	6.3649	6.59209	6.23137
MMACHC	5.9634	5.6838	5.60561	5.6409	5.5863	5.76431	5.84243	5.85291	5.8698	6.19838	6.06843	6.08744	5.90692	5.92286	5.7984	6.18073	5.64627	5.91616	5.696	5.8489	5.8307	5.75355	5.8791	5.75415	5.94726	5.58055	5.80777	5.65327	5.90204	5.85358	5.84507	5.82741	5.94889	5.72239	5.8805	5.60016	5.68826	5.62629	5.83929	5.89952	5.76592	5.80024	5.89955	5.93606	5.5099	5.97739	5.94294	5.84913	5.72018
AKR1A1	8.90168	8.09013	8.71871	8.67028	8.70563	8.86075	9.39724	9.20469	8.71671	8.77788	8.41279	8.64284	8.82732	9.12371	9.18289	9.05716	9.38883	9.11852	8.95873	8.95368	8.78612	9.10013	9.09434	9.15973	9.33991	8.83543	9.13913	9.13767	8.54823	8.83792	9.3794	8.84403	8.76268	8.09039	8.30115	7.95569	8.56499	8.44725	8.52323	8.65643	8.15635	8.11143	8.09645	8.8189	8.64565	8.4786	8.52807	8.44084	9.45774
NASP	7.95954	7.66431	7.76845	7.77398	7.58114	7.76188	7.92188	7.93306	7.55635	7.81251	7.5033	7.68756	7.662	7.30653	7.98021	7.65667	7.65724	7.88281	7.65057	7.93301	7.4324	7.39323	7.43338	7.50663	7.41972	7.41477	7.4828	7.55783	7.45833	7.39279	7.44711	7.72521	7.68875	7.79947	7.58338	7.67781	7.49361	7.82411	7.53017	7.90487	7.53805	7.71802	7.53631	7.72833	7.33574	7.68214	7.58682	7.43136	7.49483
TMEM69	8.30088	7.97122	7.92305	8.00936	7.94999	8.19029	8.22346	8.08639	8.09399	7.98789	7.79586	7.9553	7.9262	8.00093	8.33406	8.10064	8.61473	8.00474	7.91813	8.04434	8.22133	8.33123	8.21804	8.72192	8.22445	8.17548	8.34524	8.64213	8.12138	8.01688	8.31589	8.24838	8.02819	8.00507	7.635	7.63188	7.79506	7.91571	7.78941	7.86468	7.89008	7.83249	7.67242	8.03536	7.87458	8.00674	7.69268	7.78181	8.31954
MAST2	7.00868	7.01954	7.1721	7.3049	7.10302	7.27726	7.23848	7.41182	7.41234	7.21369	7.32661	7.30584	7.43072	7.26271	7.36484	6.78245	6.80288	7.04792	7.2864	6.9048	7.16091	7.19324	6.75102	6.87762	7.16977	6.98888	6.74897	6.86287	7.02541	6.7776	6.90439	6.55865	6.9686	7.08302	7.59253	7.35723	7.18496	7.44041	7.43293	7.40923	7.31206	7.12451	7.57463	7.16183	7.1996	7.06647	7.35285	7.00018	6.79297
TSPAN1	4.20422	4.05266	3.97367	3.99754	4.14071	4.09983	3.9533	3.7514	4.17933	3.82751	4.36598	4.11898	3.94066	4.05937	3.8355	4.02346	3.8855	3.94013	4.05961	4.02005	4.2068	3.90122	4.0963	4.07992	4.0551	4.07651	4.30461	4.02068	4.08282	3.84491	3.97401	3.9607	3.95928	3.99536	4.15316	4.10469	4.29228	3.88646	4.06946	3.86263	3.96298	4.1584	4.08215	4.16963	4.10481	4.5322	3.99792	3.99685	3.90652
LURAP1	6.44917	6.59025	6.75835	6.53855	7.04959	6.33178	6.61382	6.53279	6.85438	6.36397	6.69131	6.43788	6.40549	6.74886	6.04577	6.39018	6.28669	6.32375	6.5978	6.73081	6.75234	6.55356	6.65916	6.05484	6.61063	6.58609	6.27182	6.49112	6.39484	6.71699	6.71391	6.73483	6.66078	6.57567	7.01685	6.94205	7.08646	6.80454	6.79229	6.75852	6.61361	6.96224	6.69984	6.52286	6.55248	6.7111	6.54293	6.58407	6.49323
RAD54L	5.14837	4.92977	4.80511	4.84528	4.70047	5.06802	4.90425	5.31869	4.89844	4.86305	5.08208	4.95404	5.01663	5.34195	5.01867	5.25759	5.1329	4.87625	4.99718	4.94064	4.82978	5.15	4.74623	4.67634	4.91715	4.80923	4.7696	4.91344	4.88602	4.70542	4.98355	4.95367	5.0879	4.95981	4.62097	4.86112	4.7371	4.75578	4.98622	4.94036	4.74245	4.62293	4.8459	4.84157	4.92457	4.98184	4.90612	4.98389	4.7795
UQCRH	6.47123	5.93674	6.13823	6.00926	6.23899	6.52106	6.45484	6.74137	6.28278	5.92703	6.26854	6.21682	6.31998	6.73424	6.21288	6.45008	6.57545	6.07345	6.01215	6.24705	6.55756	6.06189	6.54264	5.85682	6.01558	5.67321	5.72834	6.36098	6.13592	6.16486	6.1427	5.8382	6.18182	6.12807	6.28119	6.10716	6.23889	5.86276	5.82881	6.24151	6.35217	6.39257	6.45411	6.09543	6.65967	6.45806	6.2587	6.39692	6.172
NSUN4	7.48064	7.84733	7.5746	7.48052	7.48181	7.5923	7.43239	7.61965	7.48536	7.30439	6.99761	7.23446	7.47615	7.0114	7.46475	7.53541	7.46442	7.45739	7.44024	7.42332	7.38532	7.61603	7.52986	7.4978	7.50898	7.48365	7.46249	7.6245	7.47145	7.31822	7.5977	7.48122	7.24616	7.69788	7.64256	7.4991	7.25788	7.52167	7.50522	7.72165	7.63891	7.45125	7.21135	7.2615	7.38854	7.45622	7.02164	7.32873	7.50008
FAAH	5.22542	4.8092	5.11641	5.32539	5.27073	5.5435	5.37079	5.1378	5.25769	5.08684	5.56281	5.59588	5.11686	5.67531	5.39219	5.16585	4.80023	5.31459	5.35012	5.25984	5.35066	5.26627	5.07007	6.01253	5.31727	5.28639	5.19435	5.24253	5.2813	5.22141	5.32588	5.19784	5.19663	4.91264	5.45099	5.58955	5.14489	5.43802	5.4286	5.18083	5.24039	5.169	5.44335	5.37216	5.41353	5.13697	5.52656	5.41452	5.00196
DMBX1	6.40216	6.1717	6.39421	6.02414	6.21604	6.25661	6.23507	6.43225	6.28284	6.36993	6.56267	6.34969	6.64663	6.72756	6.43542	6.44432	6.25896	6.44962	6.42108	6.6522	6.45134	6.56138	6.36623	6.41968	6.44854	6.42519	6.47844	6.45796	6.17194	6.44209	6.53347	6.53671	6.56496	6.15677	6.10749	6.34422	6.31638	6.23908	6.24715	6.33379	6.18676	6.40956	6.41597	6.57392	6.33043	6.08518	6.59906	6.41131	6.49035
TEX38	4.34808	4.694	4.35664	4.1531	4.25737	4.3369	4.26516	4.43913	4.45908	4.27905	4.6948	4.62533	4.57148	4.88349	4.45974	4.54616	4.36316	4.28977	4.44176	4.30211	4.37159	4.05933	4.34999	4.36667	4.43636	4.15504	4.35643	4.35541	4.3366	4.1692	4.48619	4.78173	4.59305	4.44706	4.49152	4.36178	4.22776	4.30812	4.407	4.49512	4.60505	4.01213	4.4949	4.43933	4.23553	4.29981	4.63788	4.45255	4.42079
CYP4B1	4.79661	4.71513	4.80497	4.70802	4.79491	4.77848	4.45468	4.58437	4.89253	4.63533	4.8673	4.69469	4.64031	4.91077	4.645	4.65612	4.66421	4.83831	4.69592	5.03617	4.70227	4.8488	4.64434	4.67447	4.69603	5.12021	4.79182	4.56549	4.6969	4.5722	4.70008	4.72255	4.9663	4.51772	4.77702	5.0065	4.5618	4.77423	4.35849	4.60117	4.37996	4.51264	4.71391	4.75477	4.80926	4.59048	4.89792	4.82194	4.64948
CYP4X1	7.09647	8.72589	8.24358	8.32028	8.4262	6.72122	7.29897	6.63389	8.09199	7.83581	7.33783	8.18054	7.71288	7.39854	6.69476	7.69272	7.33923	7.74622	7.98051	7.56569	8.03018	7.49724	8.81757	7.45487	6.89973	7.95474	7.60441	7.3906	8.82745	8.7865	6.09501	7.78704	7.10323	8.89123	9.03481	9.12648	8.37982	9.0636	8.57614	8.15458	8.71891	8.86371	8.47046	7.26725	8.31092	9.24272	8.41542	8.73487	7.14854
CYP4Z1	4.74968	5.12304	4.32654	4.2911	4.42258	4.28779	4.23023	3.94389	4.44244	4.21468	4.73414	4.49845	4.73092	4.39559	4.39586	4.34825	4.02832	4.14777	4.58741	4.38358	4.55309	4.00018	4.789	4.26924	4.5462	4.71327	3.84106	3.90633	4.73295	4.40757	4.52364	4.33204	4.0589	4.38857	4.34934	5.07898	4.11115	5.01227	4.27849	3.98244	4.77518	4.53888	4.21355	4.30304	4.08131	4.65077	4.76423	4.75647	4.25516
CYP4A22	5.013	4.50048	4.40003	4.32389	4.7381	4.89877	4.48991	4.30634	4.71984	4.28156	4.82909	4.76921	4.62352	4.81539	4.66814	4.62496	4.70969	4.33132	4.69698	4.55473	4.48404	4.59368	4.61424	4.93416	4.23282	4.96461	4.87514	4.26633	4.89256	4.53568	4.90126	4.44087	4.85928	4.79864	4.56034	4.57168	4.72364	4.0813	4.21803	4.62143	4.81832	4.11893	4.88456	4.62025	4.40938	4.41946	5.01726	4.72868	4.21784
CMPK1	9.8136	9.74597	10.0143	9.94088	10.0519	9.53043	9.9949	9.76121	9.92609	9.95505	9.70001	9.88803	9.59757	9.96853	9.65276	9.82282	9.78193	9.83921	9.94566	9.82233	9.95757	9.7338	10.0118	9.82925	9.91334	9.76832	9.75386	9.79384	9.97282	10.0308	9.62382	9.83571	9.93215	9.83816	10.2107	10.2479	10.1493	10.3582	9.89465	9.99183	10.3868	10.042	9.9663	9.99116	9.97594	10.1918	9.98142	10.0826	9.98179
FOXE3	8.13632	7.71288	7.80469	8.00836	7.93044	8.42559	7.87464	7.84228	7.95209	8.13265	8.22645	8.16806	8.40346	8.70521	7.88673	8.42845	8.07628	8.17826	8.29722	8.14499	8.21304	8.41346	7.72606	8.16666	8.34866	7.85457	8.20408	8.11483	8.01754	8.14569	8.46919	8.20514	8.27022	7.64645	8.0337	8.20285	8.34027	7.97442	7.95539	7.83417	7.88275	7.91474	8.17068	8.22526	8.27176	7.94812	8.36706	8.44066	8.2845
FOXD2	6.10725	5.38846	5.68719	5.8133	5.88961	6.01067	5.67725	5.57493	5.8542	5.99013	6.23253	6.04399	5.97197	6.44626	5.84066	6.0193	5.69833	5.9965	6.13231	6.00279	5.79609	6.19034	5.63845	5.71278	6.01121	6.20315	5.9398	5.74335	6.06831	6.26696	6.16736	5.94825	6.17321	5.74784	6.06356	6.05395	6.14331	5.99098	6.00233	5.73858	5.59811	5.94473	6.33187	6.24729	5.98771	6.07904	6.13788	6.05477	6.08688
SLC5A9	4.40223	4.43445	4.13927	4.05803	4.24549	4.49849	3.80898	4.48086	4.59501	4.23778	4.72048	4.52009	4.3069	4.73105	4.31389	4.05323	4.11192	4.44062	4.56138	4.47067	4.58779	4.48805	4.14338	4.46638	4.45174	5.02388	4.42623	4.37204	4.27102	4.39643	4.4599	4.40912	4.4214	4.37812	4.33164	4.3998	4.35297	4.18218	4.20484	4.3477	4.33594	4.36668	4.69613	4.47289	4.72417	4.29107	4.52688	4.44419	4.43066
RNU6-723P	2.5731	2.35904	2.4973	2.52668	2.3412	2.44757	2.61081	2.35272	2.52292	2.50107	2.38392	2.48623	2.48345	2.59988	2.47231	2.59721	2.3659	2.2605	2.45211	2.41211	2.39674	2.53671	2.38033	2.45775	2.37546	2.56372	2.56285	2.3962	2.59042	2.4103	2.38875	2.34887	2.46665	2.35396	2.49583	2.41751	2.50577	2.40228	2.43616	2.36898	2.54373	2.4767	2.42307	2.42364	2.69641	2.55463	2.39345	2.5557	2.38994
STRADB	7.46523	7.5489	7.39304	7.35739	7.47538	7.33408	7.72165	7.39127	7.29659	7.3559	6.84692	6.86537	7.05073	7.09616	7.74522	7.22027	7.87143	7.50003	7.37593	7.28661	7.36386	7.01812	7.68972	7.64858	7.44374	7.35594	7.35169	7.90244	7.65844	7.70041	7.16151	7.18894	7.01286	7.68488	7.29306	7.15433	7.06101	7.40773	6.8794	7.24802	7.17006	7.4401	6.81443	7.32401	7.33999	7.22046	7.03939	6.93195	7.58454
RNU4-61P	3.14947	3.05494	3.09714	3.10221	2.93089	3.19042	3.34099	3.35029	3.00654	3.64751	3.14176	3.12845	3.35428	3.25128	3.11841	3.51201	2.88878	3.18049	3.05194	3.07219	2.90223	2.84995	3.0586	2.96933	3.09783	3.25817	3.00797	3.12579	2.97707	3.30933	2.98569	2.98961	2.96611	2.99833	3.29416	3.13403	2.98229	2.9993	3.31375	2.94717	3.06781	3.24604	3.17411	3.15093	3.29902	3.19416	3.19496	3.50966	3.14942
ELAVL4	3.94941	4.01028	3.77705	4.04314	4.14369	4.14322	3.98509	3.94987	4.24289	4.25016	4.16161	4.00653	4.17572	4.25705	4.25023	4.44829	4.40199	4.09437	4.117	3.96798	4.04586	4.422	3.95976	4.20192	4.06592	4.48216	4.08363	4.14888	4.10435	4.16002	4.08213	4.39765	4.02929	4.1254	3.91739	3.83999	3.92297	3.87722	3.96025	4.33531	3.93484	3.84006	3.91767	4.03915	4.29194	4.4013	4.154	4.12445	4.09429
RNU6-1026P	2.67634	2.79764	2.4914	2.37144	2.5605	2.69629	2.6459	2.62658	2.76217	2.55353	2.44059	2.4753	2.81528	2.3463	2.50381	2.57776	2.56725	2.49277	2.48927	2.34775	2.64934	2.41099	2.38595	2.66529	2.51138	2.92594	2.78125	2.63139	2.60741	2.60342	2.65487	2.52905	2.55844	2.50211	2.57873	2.57168	2.55772	2.49936	2.56939	2.7116	2.82335	2.62266	2.52807	2.61768	2.53791	2.68561	2.49561	2.71771	2.62195
CDKN2C	5.28925	5.16023	5.12429	5.20441	4.83397	5.26034	5.06711	4.78802	5.12004	5.10736	5.20029	5.03764	4.98901	5.05165	5.18761	5.09705	5.07789	5.17126	5.14509	5.27002	5.20608	4.99822	5.22832	5.03904	5.23872	4.97921	5.07658	4.85059	5.05315	5.19326	4.83185	4.94331	5.22088	5.05832	5.09332	4.97847	5.14565	5.08827	4.90571	5.16172	5.57073	5.22368	5.23256	5.15447	5.26859	5.58065	5.31477	5.24333	5.28896
RNF11	8.61448	9.11517	8.92245	8.93057	9.17859	8.30233	8.60897	8.36036	9.02077	8.69921	8.83792	8.77982	8.67066	8.45933	8.45203	8.59563	8.62455	8.67399	8.90851	8.50647	8.85546	8.53826	9.01445	8.53132	8.1634	9.00553	8.3887	8.53212	9.0979	8.90394	7.95242	8.58818	8.72732	9.26748	9.46519	9.42542	9.16191	9.14222	8.90439	8.98044	9.40353	9.04414	9.09869	8.61433	8.77986	9.49118	9.05906	9.05762	8.68535
RNU6-877P	2.61187	2.57711	2.43635	2.29757	2.60538	2.57123	2.4669	2.71598	2.5564	2.68561	2.64499	2.4218	2.65396	2.57379	2.40275	2.45274	2.59715	2.58719	2.49331	2.54779	2.55967	2.72356	2.52693	2.53312	2.54014	2.97619	2.92194	2.80855	2.85009	2.38381	2.57136	2.66748	2.61562	2.52548	2.50856	2.53537	2.60108	2.36538	2.52229	2.59803	2.53154	2.51983	2.51838	2.58597	2.97911	2.49534	2.50873	2.69184	2.66944
OSBPL9	8.82061	9.40487	9.54066	9.34594	9.50716	8.94057	8.92426	9.0704	9.38368	9.26242	9.10014	9.19453	8.99631	8.64205	8.97128	9.12589	9.31334	9.15217	9.21738	9.09277	9.12153	9.06906	9.63904	9.00495	8.9949	9.12615	9.27954	9.1149	9.66666	9.49806	8.82134	9.40341	8.79859	9.37574	9.78369	9.47737	9.49629	9.50175	9.49191	9.56998	9.71317	9.55448	9.47382	8.89235	9.26975	9.5923	9.44537	9.2571	9.02158
RN7SL290P	3.43599	4.00709	3.26553	3.77116	3.70777	3.89244	3.12157	3.74702	3.75426	3.55503	3.75462	3.47322	3.62825	3.88845	3.54298	3.80724	3.28938	3.61052	3.74551	3.66865	3.4719	3.11313	3.29074	3.16731	3.06354	3.96338	3.19622	3.40632	3.67048	3.40142	3.48743	3.32463	3.24079	3.57099	3.54842	3.93492	3.32534	3.45179	3.58874	3.52928	4.24013	3.80969	3.57745	3.8904	3.51751	3.4176	3.51961	3.37877	2.83897
BTF3L4	8.7012	8.73434	8.83955	8.73355	8.82077	8.05168	8.6569	8.47839	8.57711	8.76563	8.05269	8.46474	8.24109	7.94147	8.61189	8.39203	8.86074	8.67451	8.71005	8.67259	8.52716	8.37777	9.10669	8.90011	8.35821	8.69848	8.80812	8.82953	8.8871	8.68722	8.37454	8.64145	8.58142	8.75879	8.80783	8.79361	8.46906	8.53109	8.41884	8.662	8.81777	8.72749	8.19491	8.62687	8.3012	8.66312	8.24799	8.1898	8.56725
ZFYVE9	5.78723	6.7608	6.62958	6.28205	6.48722	5.27824	5.55778	5.78503	6.06971	6.34905	6.18064	5.989	5.97108	5.08136	5.68337	5.74074	5.95469	5.97446	6.04994	5.79023	6.45269	5.85929	6.7509	6.13944	5.73372	6.45796	5.76714	5.67927	6.74739	6.43057	5.46544	5.63872	5.93251	6.71669	7.0981	7.29804	6.3577	6.93453	6.74555	6.59653	7.03284	7.10382	6.72312	5.73999	6.1289	6.90463	6.56734	6.47873	5.80964
RN7SL788P	6.38229	6.56136	6.69421	6.42268	6.61727	6.72349	6.19296	6.18877	6.91007	6.53469	6.89458	6.64466	6.18639	6.81864	6.39764	6.46105	6.24569	6.60539	6.41285	6.6359	6.66181	6.54069	6.2687	6.66838	6.58341	6.44253	6.15409	6.11901	6.41743	6.63893	6.71308	6.59353	6.72409	6.33293	6.78822	6.96445	6.33848	6.70929	6.74821	6.60933	6.72579	6.55043	6.65585	6.86038	6.27282	6.47571	6.61256	6.24232	6.4437
PRPF38A	8.81823	8.9787	8.97659	8.88496	8.88862	8.75527	8.69074	8.61085	8.75288	8.7984	8.74921	8.86144	8.94409	8.84254	8.68861	8.89779	8.91245	8.74351	8.73568	8.79797	8.9428	8.68379	9.24419	8.82417	8.73076	8.99372	8.97827	8.88105	9.05492	8.80372	8.65847	8.78987	8.94341	8.93968	9.03912	9.06538	8.83861	8.97696	8.8037	8.83251	8.95938	9.00552	8.94077	8.67379	8.98748	9.22277	9.03428	9.10483	8.64508
GPX7	7.25026	6.35129	6.64611	7.16049	6.85511	6.81302	6.60862	6.99653	6.67752	6.85582	7.23244	6.87873	7.08978	6.91122	6.80557	6.85663	7.00814	6.69582	6.99963	7.18973	6.79216	7.17165	7.4371	6.15317	6.18524	6.92717	7.27616	6.99272	7.56259	6.70516	7.08629	6.84093	7.44346	6.38536	7.08812	7.16124	7.1363	7.1091	7.16741	7.1111	6.97724	7.02253	7.18448	6.5398	7.11487	7.29143	7.0318	6.88519	6.83389
FAM159A	4.74805	4.61527	4.65789	4.81805	4.58058	4.93293	4.44206	4.32158	4.53176	4.46063	4.65324	4.55866	4.52095	4.85986	4.65167	4.81214	4.62027	4.66001	4.71903	4.60577	4.86996	4.97433	4.56443	4.89645	4.76749	4.62804	5.18306	4.54398	4.44701	4.8857	4.91943	4.78905	4.68187	4.41096	4.79768	4.7004	4.51169	4.68441	4.57381	4.54807	4.5013	4.32668	4.8869	4.87668	4.57566	4.34833	4.59072	4.51476	4.59002
RN7SL62P	5.17108	5.06718	4.99637	4.71431	4.79684	4.7702	4.7395	4.95363	5.04896	4.84636	5.02901	4.97639	4.90822	4.83399	4.80393	4.7426	4.69761	5.03215	5.07775	5.11301	5.06138	4.64478	4.65547	4.61682	4.81999	5.03741	4.58332	4.66956	4.89446	5.00089	5.0512	4.65703	4.7589	4.94019	4.7693	4.84814	4.69678	5.00232	5.07258	4.82989	5.14375	5.07865	5.1658	5.26786	5.0526	4.95459	4.92902	5.00445	4.85724
ZYG11B	8.61784	9.0139	8.62665	8.61315	8.65205	8.31705	8.72372	8.61827	8.71446	8.66013	8.48629	8.6636	8.78301	8.06987	8.73951	8.74481	8.80093	8.68821	8.62728	8.43085	8.69519	8.54568	8.77235	8.51561	8.53042	8.59822	8.61543	8.76043	8.87686	8.71795	8.62488	8.52182	8.71284	8.92585	8.93969	8.82002	8.77118	8.73938	8.58511	8.7238	8.96862	8.8665	8.83637	8.59161	8.61932	8.88745	8.75894	8.69702	8.73366
ZYG11A	4.06466	3.70671	3.90016	3.90131	3.75795	4.04368	3.71487	3.74107	3.87717	3.95926	3.94369	3.72569	4.0923	4.2922	3.71775	3.87087	4.07574	3.89201	4.03077	4.02369	3.87446	3.73885	3.71173	3.90391	3.90328	3.91101	4.13617	3.97458	3.85431	4.09394	3.90444	3.98174	4.08568	3.84345	3.68671	3.71829	3.79918	3.89519	3.60495	3.65548	4.05393	3.92139	3.95186	3.93209	4.21798	3.88788	3.87152	3.78411	3.8232
SCP2	9.01884	8.64098	9.1261	9.16841	9.12372	8.75004	9.3054	9.19833	9.02104	9.00318	8.52804	8.69698	9.06477	8.94455	8.67161	9.1143	9.72862	9.00781	9.0947	9.02186	9.42678	9.08679	9.48238	9.40945	9.3962	9.28173	9.21532	9.45381	9.29331	9.38874	8.79535	9.0365	8.93672	8.87504	8.98017	8.98665	9.11844	9.06274	8.84424	8.98517	9.10061	8.89696	8.70412	8.90014	8.8898	9.10676	8.85289	8.99038	9.65091
PODN	7.53513	7.70954	8.06574	7.61892	7.63851	7.73126	7.57985	7.88171	7.58371	7.81943	8.32255	7.88833	7.91963	7.80589	7.9992	8.29403	7.4083	7.71063	7.66885	7.58869	7.86294	7.65055	7.64716	7.19471	7.60859	7.34043	8.11874	7.36877	7.77762	7.57663	7.45184	7.51218	7.50574	7.93476	7.98264	7.91704	7.71477	7.5922	7.99944	8.11836	8.0183	7.86977	8.16677	7.47879	7.34511	8.26804	8.50147	8.28857	7.36131
CPT2	6.86064	6.75184	6.66384	6.73863	6.6975	7.29114	7.12525	7.02734	6.89056	6.69674	6.66734	6.81737	6.85772	7.15034	7.15522	6.92149	7.22317	6.95216	6.74956	6.78132	6.6625	6.95501	6.42245	6.7029	7.13829	6.60084	6.78945	7.04985	6.52564	6.65093	7.15147	6.88273	6.72853	6.82807	6.49311	6.1204	6.73919	6.26021	6.4637	6.62616	6.42764	6.6153	6.43128	6.65862	6.86404	6.48723	6.60694	6.59404	6.86662
DMRTB1	6.59447	6.37071	6.4865	6.20684	6.29507	6.70143	6.26773	6.28356	6.53224	6.50429	6.78991	6.62083	6.61004	6.93238	6.49285	6.64938	6.46927	6.50323	6.50684	6.66806	6.21985	6.48333	6.07671	6.47219	6.72679	6.33173	6.47182	6.35647	6.29012	6.43764	6.63875	6.43261	6.6832	6.38786	6.4165	6.39995	6.3293	6.4225	6.48195	6.43495	6.4484	6.3815	6.49205	6.62343	6.87345	6.43593	6.6981	6.67077	6.44706
DIO1	3.70074	3.30992	3.54641	3.27532	3.42423	3.68011	3.39127	3.78987	3.62493	3.55327	3.89377	3.71057	3.58248	4.2597	3.55177	3.91418	3.69495	3.73975	3.6157	3.71975	3.71517	3.63214	3.30978	3.55102	3.71991	3.80038	3.58771	3.57892	3.37192	3.45369	3.56727	3.45196	3.90162	3.71321	3.44691	3.46245	3.48934	3.55806	3.71895	3.73284	3.7731	3.45227	3.87454	3.70012	3.54238	3.76149	4.03097	3.73596	3.61034
LRRC42	7.41337	7.38518	7.04635	7.06369	7.07828	7.23922	7.23036	7.17195	6.96108	7.03858	7.29129	7.24418	7.18249	7.37007	7.02486	7.14448	7.21074	7.22345	7.20644	7.24743	7.23841	7.17432	7.37417	7.03503	7.04266	7.0659	7.01672	7.01973	7.24574	6.99647	7.33702	7.0842	7.29286	7.52649	7.31602	7.40929	7.33048	7.1186	7.18905	7.28131	7.28552	7.14724	7.3046	7.11498	7.27855	7.24405	7.41304	7.24215	7.22707
TCEANC2	6.8734	6.90693	6.71675	6.72526	6.71375	6.7906	7.08432	6.95592	6.80087	6.70681	6.77396	6.64711	6.91566	6.73161	6.87723	7.22537	7.0306	7.00677	6.75496	6.66793	6.68699	6.49133	6.75511	6.90197	6.72238	6.63901	6.70666	7.08829	6.80565	6.88895	6.8142	7.06853	7.022	6.97525	6.70907	6.63586	6.68826	6.85983	6.5336	6.78201	6.60145	6.92501	6.51808	6.57482	6.8842	6.75962	6.81518	6.67852	6.93403
MRPL37	8.5121	8.44354	8.55281	8.52169	8.66725	8.92548	8.73791	8.55155	8.44627	8.50335	8.66553	8.57827	8.60443	8.84636	8.71738	8.68979	8.76545	8.61974	8.55707	8.45334	8.60538	8.65901	8.6865	8.62631	8.62449	8.42848	8.62051	8.62009	8.47817	8.6491	8.65717	8.49215	8.55497	8.53322	8.67609	8.39243	8.72784	8.50767	8.5363	8.32786	8.60924	8.56553	8.48738	8.74166	8.51238	8.6936	8.63455	8.51917	8.757
SSBP3-AS1	5.34233	5.88564	5.513	5.60765	5.4615	5.80426	5.24363	5.73446	5.80325	5.46245	5.73827	5.92715	5.76445	5.81672	5.5541	5.63377	5.44537	5.7162	5.71774	5.71355	5.63494	5.71129	5.19863	5.53131	5.67586	5.57117	5.5862	5.32383	5.38354	5.5977	5.68476	5.5361	5.71881	5.61144	5.39653	5.79628	5.65054	5.57662	5.34363	5.61387	5.67018	5.54618	6.03093	5.60523	5.61147	5.23151	5.62001	5.3448	5.37745
ACOT11	6.48627	6.72149	6.39756	6.65511	6.48963	6.82766	6.70283	6.97725	6.51797	6.47186	6.49285	6.44282	6.77214	6.76793	6.5641	6.05826	6.36442	6.48406	6.63991	5.88784	6.53505	6.53232	6.32999	6.19888	6.67701	6.25167	5.96195	6.28587	6.33827	6.06221	6.58282	6.17945	6.09699	6.60168	6.79447	6.67845	6.66004	6.7017	6.8719	6.52055	6.48852	6.72587	6.54891	6.47221	6.6926	6.84248	6.70483	6.40753	6.40376
MROH7	6.17613	7.19723	6.82385	6.70932	6.64491	6.73907	6.40357	6.7421	6.66801	6.66535	6.85517	6.66327	6.84627	6.46502	6.406	6.33065	6.03397	6.66269	6.61328	6.39135	6.62027	6.53403	6.43848	6.13074	6.66012	6.59044	6.35352	6.28716	6.46698	6.49055	5.98497	6.31569	6.2154	6.8863	6.96896	7.04579	6.73707	7.01136	7.05589	6.75022	6.79356	7.02113	6.87477	6.46798	6.71	6.56634	6.72371	6.58017	6.17525
TTC4	7.45393	6.97502	7.33159	7.30669	7.31852	7.18899	7.41845	7.42432	7.36905	7.26329	7.4104	7.24312	7.46705	7.44771	7.43015	7.21035	7.26266	7.31842	7.4002	7.24377	7.41733	7.32876	7.38532	7.24222	7.38438	7.25288	7.35426	7.33212	7.45757	7.33325	7.53858	7.27347	7.32331	6.86346	7.3023	7.49036	7.4489	7.52654	7.32908	7.4025	7.41831	7.30532	7.36628	7.31897	7.61997	7.49455	7.34699	7.28903	7.30164
C1orf177	4.19465	4.07928	3.86528	3.81252	3.9516	4.09812	3.96812	3.79759	4.07242	3.96676	4.14711	4.32229	4.04361	4.51781	3.99298	4.09582	3.70159	3.92605	4.05375	3.90482	3.99516	4.07464	3.7639	3.90495	3.99046	4.12553	3.95687	3.97702	3.83592	3.82585	3.91862	4.06737	4.14556	3.77992	4.06478	4.20607	4.30165	3.76135	4.02552	3.77269	3.93904	3.81953	3.81892	4.04082	4.25978	4.12297	4.16398	4.20585	4.01868
TMEM61	6.62186	6.61751	6.52983	6.30062	6.51075	6.59124	6.37177	6.62605	6.89044	6.4853	6.97095	6.52493	6.52071	7.11458	6.54167	6.85727	6.31128	6.42264	6.77816	6.49979	6.29237	6.63647	6.45928	6.61016	6.51401	6.64476	6.36662	6.35546	6.37177	6.47252	6.75147	6.41889	6.84455	6.32044	6.60879	6.63553	6.58189	6.37359	6.61516	6.48862	6.47485	6.6607	6.95856	6.75749	6.99125	6.42218	6.7502	6.5416	6.31292
BSND	4.97996	4.68775	4.64937	4.39744	4.32861	4.71391	4.5865	4.519	4.763	4.71814	4.8592	4.68973	5.12934	5.02703	4.69932	4.88603	4.77032	4.86905	4.48812	5.03038	4.82207	5.05034	4.67972	4.71183	4.70987	4.66071	4.83381	4.67372	4.61767	4.71344	4.64015	4.67427	4.79759	4.8584	4.74568	4.86421	4.63344	4.47024	4.62689	4.60647	4.69174	4.66346	5.01683	4.67129	5.07702	4.60649	4.93372	4.54298	4.61829
PCSK9	6.47733	6.45204	6.33997	6.20964	6.01518	6.22176	6.00456	6.24118	6.38271	5.95426	6.44133	6.36351	6.20499	6.65842	6.14335	6.35823	6.09367	6.29036	6.25705	6.2588	6.46365	6.32048	6.07043	6.1376	6.43008	6.0695	6.29575	6.13314	6.32956	6.26126	6.36158	6.4377	6.24368	6.18815	6.30129	6.4067	6.25922	6.0713	6.12097	6.00052	6.18022	6.21285	6.35143	6.57638	6.13951	6.00234	6.4653	6.12679	6.23248
RNU6-830P	2.80206	3.29446	3.02534	2.94775	2.93885	2.95657	3.01702	2.76857	3.13472	2.71231	2.93499	2.80615	3.2058	2.94954	3.04771	3.05748	2.83383	2.98312	3.11408	3.06663	2.99473	2.86927	2.94139	3.20437	3.02294	3.49438	3.21424	3.10823	3.09663	2.95068	3.02281	3.14367	3.13096	3.111	2.96209	3.05674	3.01787	3.03669	2.94792	3.04683	2.99781	2.87455	3.31852	2.9119	3.08332	3.04898	3.05687	3.04693	3.01052
PRKAA2	5.92397	8.5688	7.70618	7.76525	7.79657	6.14226	6.39565	6.05729	7.90805	7.70124	7.56769	7.49168	6.64035	5.8142	6.23174	6.66689	7.04294	7.05503	7.41791	6.75834	7.97738	7.33269	8.77358	7.02819	6.81497	7.57141	7.37514	7.18952	8.37873	8.05285	5.8579	7.40652	6.46918	8.66783	8.45402	8.55122	7.99927	8.28684	8.11248	8.11401	8.80936	8.42086	8.25799	6.58792	6.9056	8.38792	7.64384	7.79766	6.86448
C8A	3.54936	3.54077	3.36389	3.4788	3.42244	3.43669	3.34328	3.42719	3.71593	3.59249	3.62397	3.66286	3.77455	3.71806	3.34754	3.34378	3.58026	3.452	3.53911	3.56205	3.23235	3.72548	3.44569	3.32691	3.47143	3.62252	3.50014	3.34953	3.25195	3.29561	3.53067	3.42983	3.44608	3.53439	3.56338	3.25973	3.36773	3.61535	3.43745	3.54459	3.51632	3.38748	3.60616	3.64783	3.36702	3.537	3.53308	3.61341	3.51138
FGGY	6.61272	6.66219	6.73034	6.74763	6.92787	6.77176	6.84213	6.94088	6.70112	6.20338	6.52779	6.36836	6.418	6.47893	6.88773	6.71682	6.98195	6.75029	6.72069	6.87	6.66607	6.82035	6.90836	7.03049	6.75399	6.99135	6.80331	6.80302	6.66143	6.70927	6.97222	6.69216	6.42859	6.55752	6.65588	7.02271	6.6041	7.05059	6.39384	6.81157	6.79967	6.60148	6.50295	6.4253	6.39426	6.46758	6.08582	6.80339	6.83727
HOOK1	3.21559	3.18234	3.24359	3.19041	3.21514	3.1073	3.00865	3.31509	3.39105	3.27586	3.14057	3.20648	3.79772	3.4266	3.14697	3.45208	3.26661	3.23392	3.13373	4.13913	3.16828	3.15916	2.85977	3.32928	3.18994	2.79741	3.57652	3.11315	2.99943	3.20415	3.15262	3.20464	3.3964	3.25029	3.17581	3.15015	3.21852	3.04843	3.14396	3.29982	3.07865	3.37079	3.13957	3.1503	3.09884	3.15643	3.12721	3.84632	3.23156
NFIA	8.3674	9.79582	9.78066	9.41181	9.56916	8.12926	8.34339	8.29566	9.31255	9.13554	9.15758	9.18944	8.90921	7.96712	8.32245	8.60602	8.5495	8.62503	8.79826	8.6441	9.45415	9.0141	9.75727	8.50834	8.52049	9.06687	8.75846	8.51494	9.75659	9.57399	8.04978	8.86736	8.83018	9.93167	10.233	10.2398	9.57359	10.1857	9.90544	9.54348	9.85846	10.2457	9.86231	8.55909	9.41523	9.77116	9.71997	9.75682	8.42131
MGC34796	5.44772	5.29675	4.96834	5.1451	4.98403	5.30207	5.29675	4.91071	5.35443	5.1824	5.57026	5.69761	5.43364	5.53076	4.98806	5.11376	5.06474	5.41975	5.22439	5.1824	5.42462	5.32254	4.90933	5.44177	5.39458	5.69764	5.20354	5.22425	5.33012	5.22613	5.32016	5.24365	5.32252	5.21134	5.21618	5.35902	5.4099	5.24292	5.10484	4.73905	5.38945	5.17678	5.60747	5.28031	5.52753	5.21798	5.49693	5.35998	4.83212
INADL	6.66107	8.55744	8.27	7.89479	8.25939	6.8105	6.91075	7.05779	8.00627	7.59746	7.73049	7.5713	7.62984	6.52024	7.01695	6.98733	7.48202	7.29485	7.46538	7.40538	8.16231	7.42334	8.23112	7.06147	7.19915	8.30703	7.41845	7.34927	8.20282	8.13497	6.84536	7.43513	7.09209	8.43755	8.83744	8.81819	8.16268	8.66394	8.34933	8.30199	8.55838	8.61682	8.56766	7.14446	7.93966	8.27815	8.15525	7.94876	7.14273
RNU6-414P	4.19332	5.41398	5.31424	5.27346	5.22411	5.37491	4.65847	5.50983	5.23979	4.98878	5.22384	4.83506	4.61104	4.07576	4.91162	3.93538	4.61121	5.05415	5.17769	4.59791	5.44804	4.91613	5.50446	5.2431	4.5517	5.69502	5.29502	4.91932	5.2867	5.51549	4.38604	5.41398	4.60068	6.18765	5.1231	5.43479	4.55795	6.04322	5.46283	5.62702	5.14425	5.57615	4.93418	4.52176	3.88575	5.02414	3.62863	4.50033	4.77203
RNU6-1177P	3.08003	3.90401	3.65433	3.75229	3.65132	3.48779	3.15808	3.23425	3.6426	3.53211	3.30628	3.34346	3.0951	3.34175	3.29114	3.54768	3.29598	3.54551	3.36902	3.31666	3.9095	3.455	3.84843	3.48291	3.40985	3.97893	3.77104	3.35204	3.53972	3.56205	3.66309	3.55266	3.49718	3.68084	4.0289	3.55521	3.53656	4.30678	3.67909	3.68944	3.58281	3.59653	3.58586	3.39345	3.37966	3.76537	3.70413	3.14688	3.34757
LAMTOR5P1	5.40684	4.84278	5.19314	5.16921	5.26577	5.47818	5.49521	5.2114	5.1494	4.8129	4.92631	5.28659	5.34692	5.84634	5.46656	5.21986	5.52556	5.41259	5.40281	5.40116	5.82121	5.54301	5.52078	5.36342	5.31805	5.794	5.5304	5.71593	5.5992	5.48688	5.33901	5.22576	4.97111	4.88117	5.1169	5.13872	5.20444	5.354	5.33582	4.92774	5.23291	5.25331	5.38163	5.23525	5.18336	5.3271	5.02233	4.96565	5.65784
RN7SL180P	4.22965	4.7893	4.58461	4.63443	4.35839	4.93921	4.30254	4.62699	4.48632	4.55805	4.48007	4.35325	4.44863	4.78926	4.38063	4.19356	4.54856	4.68603	4.61425	4.25083	4.75166	4.71093	4.83271	4.70618	4.85328	4.88343	4.73066	4.46494	4.46096	4.56077	4.818	4.65287	4.68295	5.03588	4.73316	4.84043	4.55622	4.91136	4.64079	4.55961	4.73826	4.54613	4.52242	4.51014	4.39513	4.25272	4.45372	4.75718	4.6952
L1TD1	3.17099	2.87004	2.95736	3.0642	3.07954	2.97563	3.09382	3.02255	2.87366	3.04007	2.88615	3.14716	3.08915	3.26658	2.80669	3.13586	3.01018	3.2316	2.96886	2.87053	3.10614	3.17281	3.1261	2.99461	3.2553	3.14848	3.1772	3.11095	3.08267	3.06123	3.10477	3.17642	3.04284	3.06903	2.99088	2.98739	3.06271	3.05344	3.08193	3.00724	2.89435	2.97776	2.9547	2.99063	3.19049	2.9022	3.14977	3.30348	2.99737
USP1	8.23017	8.43725	8.19805	8.25228	8.3255	7.84051	8.12674	7.74232	7.96697	8.10332	7.76373	8.01468	7.82374	7.29818	7.86687	7.82401	8.25349	8.17196	8.07416	8.1112	8.30676	8.06932	8.55004	8.39613	7.9027	8.09578	8.27552	8.2879	8.28065	8.23962	7.86466	8.02629	8.2058	8.55251	8.44776	8.66301	8.14152	8.3129	7.84644	7.93866	8.52329	8.28892	8.09238	8.08756	8.08556	8.39535	8.07783	8.12658	8.1515
ANGPTL3	3.06637	2.80658	2.79736	2.66804	2.69621	2.8589	2.92166	2.91476	2.70438	2.73186	2.82421	2.71842	2.96157	3.03506	2.96413	2.85369	2.84134	2.7769	2.681	3.00073	2.82862	2.80195	2.70457	2.99624	2.80673	3.06965	2.94113	2.78882	2.70977	2.83512	2.73734	2.88489	2.93178	2.75626	3.02725	2.86492	2.59099	2.6314	2.81277	2.80005	2.71088	2.73364	2.78826	2.85043	3.07528	2.76496	2.76876	2.93964	2.9066
ATG4C	7.59489	7.58313	7.59043	7.72053	7.69335	7.17288	8.0068	7.67719	7.3623	7.70648	6.75457	7.4421	7.51383	7.12937	7.7415	7.70306	8.14015	7.8916	7.78416	7.86644	7.60086	7.46197	8.12323	8.13434	7.38167	7.6674	7.84074	7.98023	7.66222	7.65856	7.21605	7.98607	7.48308	7.755	7.1458	7.43426	7.43946	7.60109	7.01001	7.61857	7.56853	7.76261	7.03274	7.64568	7.18021	7.62924	7.23512	7.4531	7.98864
FOXD3	5.95378	5.7826	5.52401	5.69611	5.91826	6.12734	5.63566	5.62219	5.6214	5.76597	6.1864	6.2753	5.99436	6.3699	5.85291	5.99889	5.83636	6.20896	6.19708	6.00865	5.98377	5.95208	5.76477	5.69172	5.91062	5.62606	5.77109	5.93319	5.94834	5.9167	6.24484	6.22652	5.99551	5.28862	5.68685	5.91413	5.88501	5.80484	5.92114	5.82051	5.9042	5.85248	6.27184	6.17774	6.43702	5.89085	6.3802	6.29034	6.11907
ALG6	5.67365	5.69548	5.65012	5.81546	5.81247	5.84836	6.28019	5.98946	5.58759	5.78324	5.1144	5.3866	5.7358	5.0413	5.8588	5.56959	6.48566	5.99975	6.01123	6.06588	6.22908	5.96019	6.24684	6.40778	5.91902	5.91863	6.27385	6.70257	6.25924	6.07015	5.81702	5.91506	5.47393	5.92983	5.32726	5.436	5.48412	5.71033	5.49207	5.64887	5.75088	5.5709	5.146	5.71219	5.40485	5.43346	5.11082	5.18075	6.38087
EFCAB7	6.20314	6.88832	6.35497	6.47686	6.45324	6.15095	6.3506	6.02657	6.5294	6.50267	6.10367	6.13472	6.2265	5.91264	6.02682	6.19166	6.48036	6.15132	6.06388	6.29408	6.50997	5.91438	7.0028	6.05998	6.10647	6.27163	6.43497	6.22508	6.61671	6.51879	5.68809	6.34719	5.98158	6.58053	6.36589	6.50079	6.39067	6.62728	6.29023	6.33833	6.9074	6.823	6.21704	5.95367	6.22398	6.74091	6.24642	6.41935	6.31718
DLEU2L	2.95196	2.64867	2.59371	2.78857	2.82227	2.52961	2.59361	2.48598	3.02563	2.9018	2.42348	2.61911	2.47616	2.70976	2.98134	2.36802	2.839	2.45309	2.71045	3.13409	2.88279	2.74053	2.92924	2.45799	2.74264	3.15159	2.62253	2.66983	2.60408	2.44892	2.74932	2.84859	2.52996	2.36709	2.92184	3.33713	2.53501	3.08889	3.10941	2.65829	2.89984	3.23038	2.336	2.39618	2.72971	2.52898	2.68284	2.54668	2.55425
PGM1	9.04643	9.51595	9.54771	9.19185	9.3344	9.10437	8.97533	9.04412	9.19854	9.25757	9.65379	9.5203	9.30911	9.24397	8.95123	9.06228	8.89502	9.24253	9.35666	8.8314	9.2486	9.28135	9.27813	9.17437	9.00733	8.98536	8.99891	9.04365	9.43586	9.30353	9.0282	8.75375	9.24694	9.70269	9.83492	9.82783	9.43552	9.33647	9.5765	9.32386	9.71868	9.67703	9.73602	9.10676	9.46099	9.70973	9.31615	9.15939	8.87153
RN7SL130P	6.76409	5.95245	6.33361	6.43806	5.95679	6.67852	6.35378	6.33947	6.49264	6.25926	6.79178	6.56373	6.49426	7.45532	6.12019	6.88616	6.14765	6.40048	6.4934	6.62	6.25883	6.11545	5.66037	5.71934	6.05156	5.79841	5.93656	5.96593	5.84555	6.16692	6.00888	6.45953	6.89652	5.97531	6.59836	6.67762	6.60807	6.15249	6.31738	5.99354	6.31645	6.35782	6.71333	6.79155	6.90024	7.09838	6.67436	6.64075	6.47131
ROR1	6.96008	8.3501	8.11159	7.92252	8.35116	7.44916	7.32098	7.61051	8.11255	7.70948	8.08329	8.16148	7.66389	7.4016	6.91545	7.81806	7.55781	7.69106	8.18189	7.20641	8.06682	7.80683	8.7963	7.08941	7.43616	8.3354	7.97675	7.48064	8.67727	8.49935	7.19862	7.61242	7.38763	8.26584	9.37357	9.018	8.78542	8.60728	8.67218	8.33301	8.78959	9.11398	8.86285	7.30619	7.97399	8.86924	8.31199	8.65339	7.61693
UBE2U	2.50046	2.6767	2.65874	2.61164	2.8386	2.61063	2.52392	2.67897	2.47763	2.47259	2.66844	2.49084	2.82087	2.95323	2.52074	2.62147	2.6821	2.6441	2.68643	2.64607	2.61701	2.74824	2.67551	2.75534	2.57385	2.7686	2.68911	2.62392	2.70857	2.6476	2.72297	2.67081	2.60493	2.64598	2.81921	2.62178	2.75223	2.68247	2.55417	2.54749	2.59775	2.68053	2.80781	2.68884	2.56739	2.5844	2.76018	2.83408	2.84437
CACHD1	5.78421	6.26586	6.14538	6.37721	6.39467	5.87609	5.81679	5.80747	6.15135	6.20227	6.3181	6.19949	6.2091	5.68762	5.93407	5.8071	5.6315	5.86892	5.94758	5.87331	6.19032	6.21506	6.68892	5.73767	5.86056	6.25641	6.12805	5.67447	6.51518	6.51607	6.13418	6.04043	5.89047	6.31593	6.00478	6.77283	6.13443	6.841	6.3372	6.43553	6.75426	6.45722	6.35381	5.79783	6.33353	6.72892	5.95278	6.21502	5.38929
RAVER2	6.93623	8.88183	8.27926	8.42991	8.59309	6.99685	6.95761	7.20149	8.90841	7.84937	7.84056	8.01976	7.54296	6.5242	7.14232	7.10186	7.67645	7.77389	8.09763	7.61307	8.49381	7.97626	8.95785	7.69894	7.04173	8.07368	7.78228	7.57071	8.92515	8.58596	6.59293	8.07252	7.56822	8.94704	9.07469	9.18186	8.55318	8.68963	8.89207	8.78093	9.38106	8.75729	9.27688	7.32031	8.03417	9.00299	8.68633	8.46457	7.52101
AK4	7.30098	7.31635	7.26247	7.24358	7.06904	7.45993	7.0408	7.09996	7.36864	7.65609	7.73487	7.16002	7.35979	7.97707	7.41382	7.26683	7.09875	7.42871	7.34242	7.35214	7.30672	7.41446	7.09045	7.24444	7.27552	6.97058	7.34082	7.44635	6.89855	6.99887	7.24888	7.37291	7.63732	7.5594	7.4884	7.33742	7.48721	7.21856	7.08392	7.47872	7.20892	7.25978	7.75301	7.47458	7.65606	7.49709	7.59167	7.41243	7.61742
DNAJC6	5.3782	5.01319	4.79455	4.99814	5.12388	4.8139	5.185	5.06705	5.11784	5.21154	5.11752	5.31634	4.98713	5.13467	5.1717	5.17897	4.81512	5.00636	4.64671	4.94883	5.24884	4.779	4.99935	4.675	4.56905	4.7897	4.91284	5.16174	4.9021	4.82866	4.90061	4.79161	4.7787	5.03153	5.67835	5.78475	5.13255	5.19225	5.0993	5.03452	5.48575	5.12963	5.14927	5.11786	5.05851	5.10979	4.9371	5.26015	5.0259
LEPR	8.37578	8.76984	8.74697	8.64119	8.97143	8.04497	8.40367	8.3771	8.71208	8.49345	8.36205	8.62267	8.42679	7.50806	8.43552	8.41357	8.71483	8.52758	8.52177	8.84624	8.49343	8.24603	8.9683	8.61684	8.32076	8.50587	8.68692	8.84729	8.90627	8.86266	8.34697	8.52179	8.59014	8.77495	8.64949	8.76994	8.52918	8.86288	7.94691	8.57767	9.18014	8.69517	8.40543	8.72381	8.46432	8.83183	8.58374	8.39553	8.6292
PDE4B	6.71644	6.44796	6.61683	6.67243	6.98746	7.05367	6.55171	6.9581	6.71982	7.33869	6.73276	6.79802	6.56835	6.26202	6.91595	6.8521	6.48507	6.90106	6.86616	6.9883	6.13513	6.45692	5.99824	6.56425	6.49062	6.81281	7.39945	7.07246	6.55286	6.39819	7.16144	7.38781	6.86	6.59632	5.81203	5.91029	6.38337	6.05982	6.57996	6.59515	5.83858	6.63016	6.25123	7.03668	6.11468	6.15843	6.15419	6.35688	6.36418
SGIP1	6.51566	8.34541	8.50226	7.99318	8.38447	7.31052	6.8442	7.17548	8.15404	7.85113	8.26642	7.53113	7.15004	6.19452	7.07213	6.56809	7.51028	7.39524	7.47535	7.36811	8.22995	7.72588	8.4223	7.43531	7.39986	8.02609	7.80539	7.53571	8.36305	7.90822	7.51851	7.69409	7.10579	8.34184	8.48333	8.12121	8.09807	8.63177	8.2445	8.31024	8.46369	8.43791	8.28796	6.95393	7.18757	7.62161	7.89563	7.8183	7.30146
TCTEX1D1	6.10301	5.03701	5.41685	5.93982	5.09759	5.98346	6.25304	6.39329	5.81431	5.59112	6.06888	5.92335	5.43979	5.26884	6.47978	5.61846	6.50114	5.68914	5.64551	5.8854	5.42953	5.19932	5.59228	5.85627	5.43561	5.50396	6.11499	6.93768	5.87751	5.18145	6.14791	5.67629	6.14177	5.49194	5.10367	5.1567	5.15062	5.41023	4.80722	5.53411	5.31409	5.36272	5.72081	6.25602	5.6642	5.2048	5.83908	5.11228	6.19792
MIER1	8.70871	9.17323	9.05239	8.94677	8.97596	8.14186	8.70428	8.53829	9.03968	8.84417	8.77445	8.85343	8.51529	8.03422	8.69052	8.53447	8.94271	8.84176	8.84996	8.74557	9.03292	8.54003	9.2908	8.78694	8.53024	8.78913	8.71377	8.79637	9.11514	8.8614	8.31461	8.9232	8.72742	9.36441	9.16526	9.34461	8.86281	9.09985	8.74696	8.95019	9.41346	9.30607	8.99246	8.78803	8.77498	9.30586	8.93689	8.90378	8.67846
IL23R	3.36744	2.92284	3.06807	3.00044	3.11476	3.14527	3.00531	3.35319	3.51966	3.16325	3.09611	3.38853	3.40351	3.47252	3.66606	3.63168	3.1244	3.26258	3.14518	3.61972	3.17843	3.18121	3.12197	3.49172	3.14771	3.79182	3.43269	3.32651	3.16576	3.35272	3.89981	3.37463	3.24578	3.1242	3.15114	3.12944	2.83173	3.16287	3.03981	3.12406	3.03473	3.20888	3.14262	3.23611	3.17559	2.9778	3.4898	3.12625	3.29345
RNU6-586P	4.77238	4.48778	4.62417	4.72779	4.55339	4.5473	4.66175	4.71036	4.38118	4.84396	4.67033	4.63831	4.35946	5.05838	4.34177	4.85702	4.69738	4.31788	4.63255	4.65282	4.59811	4.94108	4.94929	5.19849	4.88691	4.37271	5.15972	5.16093	4.90791	4.99096	5.46168	5.20803	4.77061	4.40548	4.61174	4.71738	4.65071	4.54645	4.49659	4.49309	4.38549	4.58791	4.56428	4.43659	4.35579	4.39265	4.70576	4.5865	5.50911
IL12RB2	5.4199	5.08411	5.15539	4.8576	5.40021	5.18807	6.85532	5.3025	5.72473	5.58661	5.17712	5.11641	5.91765	5.32978	5.0552	8.24239	5.04037	5.80131	5.71712	5.81719	4.84291	4.9528	5.6405	5.10502	4.76966	5.39443	5.45386	5.53336	4.7661	4.98989	5.2144	7.79991	5.47796	5.1134	4.32701	4.34946	4.78728	4.7722	4.71378	4.98036	4.40433	4.48085	4.74965	5.53842	5.37509	4.97042	4.68563	5.81147	4.98128
RNU6-387P	4.89384	4.55846	4.62464	4.81984	4.6607	4.95466	5.09158	4.82497	4.61852	4.76889	4.68521	4.87872	4.84854	4.69241	4.66186	4.77074	4.91595	5.07256	4.82464	4.86759	4.79562	5.04948	5.10646	4.96012	4.8506	5.10972	5.15844	5.33466	5.12093	5.01311	5.08574	5.29725	5.27488	4.74801	4.96981	4.8876	5.04015	4.68353	4.35169	4.75664	4.76889	4.68638	4.80994	4.70967	4.93864	4.8547	4.93937	4.78667	5.12325
RNU6-1031P	2.99329	2.97487	2.96395	2.90865	2.96525	3.0446	2.88217	2.93386	2.865	2.86742	2.772	2.93598	3.02756	2.72546	2.98146	2.82837	2.7815	3.37363	2.9976	3.14341	3.1254	2.68615	3.15751	2.98942	3.00076	3.5048	3.19889	2.95514	2.98804	2.92583	2.98837	2.98596	3.10561	2.87967	3.10119	3.08467	2.7451	3.02174	3.19084	3.00696	2.86098	2.96472	2.86374	3.24342	3.12833	2.9302	2.89992	2.96884	2.80623
GADD45A	8.65068	8.90326	9.3289	9.07259	9.35366	8.40931	8.24729	8.34767	8.91983	8.73767	8.86786	8.67873	8.87465	7.91094	8.30363	8.46565	8.55939	8.62877	8.76818	8.90109	8.94472	8.64571	9.81158	8.63231	8.58837	8.9825	8.47585	8.58039	9.71442	9.00847	7.97636	8.91243	8.99096	8.92391	9.69018	9.70655	9.4451	9.48554	9.01641	9.17192	9.31474	9.20733	9.26375	8.34478	9.12485	8.85068	9.11398	9.35392	8.44472
LRRC7	3.85343	3.98514	3.86671	3.99768	3.88105	3.96144	3.67752	3.80887	3.95181	3.56682	3.7854	4.17098	3.71562	3.97816	4.04159	4.0051	3.73184	3.7877	3.89984	3.8671	3.89284	3.83359	3.73259	4.11874	4.23992	3.70275	4.11744	3.88415	3.75155	3.90162	3.99262	3.72623	3.79064	3.62362	3.88311	4.0719	3.89026	3.85045	3.75328	3.61118	3.66198	3.72666	3.91896	3.89773	3.70236	3.75232	3.96059	4.13273	3.98909
RN7SL538P	6.64218	6.01744	5.97195	5.86961	5.75916	6.24476	6.29887	6.23121	6.38185	6.27755	6.82007	6.33952	6.31093	7.30426	6.00779	6.59846	5.64235	6.21007	6.18574	6.2801	5.67913	5.82269	5.43167	5.36675	5.83545	5.741	5.25288	5.48044	5.44896	5.70236	5.60983	5.69068	6.52267	6.11162	6.08906	6.13977	5.94106	5.8622	6.04311	5.87921	6.06113	6.17065	6.57665	6.54089	6.70338	6.69433	6.40828	6.44398	5.7735
PIN1P1	6.8135	6.47033	6.54793	6.4387	6.60542	6.5485	6.62678	6.60588	6.44164	6.64842	6.8027	6.69881	6.86415	7.092	6.60988	6.63693	6.66589	6.77355	6.83128	6.78749	6.74355	6.57816	6.59322	6.58748	6.63073	6.47712	6.6275	6.59029	6.66138	6.71728	6.83691	6.50418	6.97424	6.34064	6.50238	6.75113	6.69998	6.41905	6.83414	6.33347	6.77244	6.79589	6.9629	6.6695	6.77832	6.66951	6.90137	6.67644	6.42952
SRSF11	9.59042	10.4529	10.0579	9.94417	9.81538	9.94863	9.89649	9.97569	9.90585	9.77254	9.7578	9.81003	9.83672	9.4953	9.90736	9.52111	10.1374	9.8795	9.91473	9.85971	10.3426	10.1476	10.1794	10.1484	10.0134	10.0247	9.81295	10.109	10.2779	10.3165	10.0801	10.1295	9.42165	10.3755	9.94787	9.97437	9.62476	10.2812	10.2544	10.2606	9.73639	9.89786	9.81526	9.59599	9.71535	9.53744	9.82772	9.71415	10.0711
HHLA3	5.67351	5.33529	5.37861	5.69325	5.65911	5.84031	5.48762	5.6258	5.70286	5.38539	5.69475	5.49106	5.73703	5.63326	5.21512	5.79159	5.50562	5.63764	5.4039	5.41363	5.70129	5.56676	5.50592	5.7595	5.27413	5.66808	5.38636	5.74671	5.78234	5.8598	5.5243	5.76995	5.70564	5.8575	5.44266	5.33562	5.62009	5.77667	5.67689	5.50784	5.81986	5.36404	5.69746	5.68425	6.04268	5.71177	5.44887	6.03574	5.41876
CTH	5.19353	5.27142	5.11263	5.30216	5.45704	4.7656	5.10758	5.09099	5.1106	5.36755	5.02686	4.90616	5.2186	4.82647	4.68914	5.08322	5.17988	5.34523	4.92809	5.41718	5.28434	4.94324	5.6788	5.1536	4.89485	5.38131	5.20833	5.05616	5.74486	5.4602	4.71043	4.91967	5.22143	5.90094	5.53639	5.84602	5.33869	5.71515	4.92265	5.10025	5.49132	5.56064	5.18239	4.94639	5.18696	5.57347	5.23073	5.02994	4.8822
FPGT	7.7829	7.98659	8.23586	7.92269	8.32657	7.47155	7.90967	7.58992	8.04658	8.08511	7.12864	7.70945	7.58529	6.69563	8.04342	7.77532	8.43748	8.14114	7.94454	8.03872	8.33328	7.80083	8.62738	8.60609	8.10689	8.21401	8.12788	8.32633	8.44206	8.2653	7.6746	8.25562	7.79978	8.03793	8.11322	8.16526	7.73374	8.1431	7.29417	7.93208	8.55458	8.34034	7.60393	7.76807	7.75267	7.93105	7.96991	7.81129	8.26531
FPGT-TNNI3K	3.63662	4.07422	3.77093	3.86969	4.04134	3.76057	3.65538	3.85945	3.77717	3.98876	3.63378	3.81588	3.623	3.60347	3.61308	3.73354	3.95463	3.89	3.9063	3.83414	4.30936	3.74085	3.80165	4.11471	3.76977	3.8064	3.64275	3.83394	4.34473	3.99934	3.57367	3.7852	3.68562	4.04272	3.83494	4.33621	4.07877	4.31786	3.93222	4.04525	3.84851	4.30881	3.84775	3.75282	3.7847	4.125	3.7357	3.6236	4.04038
TYW3	8.56048	8.89704	8.60205	8.67364	8.78818	8.18231	8.4546	8.30386	8.69973	8.30335	8.42785	8.51339	8.62889	8.24614	8.46856	8.34979	8.68547	8.49083	8.50936	8.54712	8.868	8.68934	9.1616	8.53853	8.35284	9.09491	8.57886	8.58342	9.00093	8.6807	8.27437	8.66745	8.68916	8.82083	8.83976	9.07996	8.56007	8.95549	8.46395	8.6855	9.15695	8.80452	9.09199	8.28978	8.82729	9.03216	8.87756	8.80212	8.44324
LHX8	4.20427	3.96601	4.18247	3.93377	4.20274	3.63935	4.11577	3.90331	4.16908	4.03897	4.28834	3.99052	3.9847	4.63059	4.05477	4.25932	4.13392	4.39971	3.97658	4.00749	4.07065	3.98332	3.89828	3.88563	3.96923	4.06082	3.94359	3.90638	3.65394	4.03654	3.96872	3.86148	4.14201	3.7889	3.88095	3.74577	3.90486	3.89997	3.6523	3.78505	3.86102	3.77868	4.08361	4.23964	4.31891	4.2656	4.18253	4.12603	3.99719
RNU6-622P	4.57415	4.7232	3.95098	3.97271	3.81224	4.14959	3.73946	3.73496	4.18099	4.27322	4.05762	3.9413	4.25746	4.34907	4.22928	4.10148	3.54773	4.23756	4.03205	4.19474	4.09594	4.06274	4.00818	3.86276	4.00237	4.49467	4.0349	3.67429	4.07131	4.2158	3.87737	3.82102	4.2129	4.5465	3.90188	4.30515	3.71256	4.12162	4.04778	4.01609	4.64184	4.21092	4.35498	4.51627	4.03462	3.9207	4.46576	4.32492	3.9424
ACADM	9.13383	9.51716	9.33416	9.39134	9.56352	8.92541	9.29798	9.03732	9.32686	8.98661	8.75107	9.07963	9.00533	8.71603	9.25535	9.19337	9.73367	9.13389	9.15932	9.08339	9.46733	9.26305	9.93355	9.55238	9.27116	9.58924	9.20049	9.59151	9.73962	9.59656	8.84036	9.44833	8.98588	9.57873	9.59962	9.57095	9.20215	9.23403	9.01603	9.28687	9.55079	9.33107	9.29084	9.04898	8.98492	9.25712	9.20508	9.2546	9.64672
RABGGTB	8.55356	8.47914	8.86524	8.84313	8.7602	8.28526	8.75702	8.74344	8.5608	8.47086	8.06677	8.31652	8.50149	7.8753	8.65665	8.20109	9.35533	8.74147	8.73278	8.66786	9.05075	8.73609	9.49854	9.40885	8.96105	9.1633	8.97773	9.25425	9.25355	8.93023	8.70996	9.0057	8.26967	8.6647	8.95197	8.88829	8.599	8.70466	8.26295	8.75967	8.78806	8.43956	8.45757	8.40541	8.33262	8.47891	8.34875	8.15578	9.2387
SNORD45C	5.28494	5.42705	5.62983	5.57976	5.57262	5.79958	5.41574	5.64496	5.54675	5.26771	5.31416	5.28567	5.18018	4.79049	5.6086	5.05927	6.03175	5.53676	5.7222	5.72582	5.78077	5.60399	6.02583	6.45983	5.93225	6.04879	6.22078	6.42602	5.73191	5.66436	5.75403	5.7755	5.31129	5.69118	5.14956	5.27319	4.93892	5.46557	5.20388	5.5703	5.43386	5.26293	4.85934	5.27597	5.30353	5.11583	5.16445	5.03564	6.03299
SNORD45A	8.93004	8.68325	9.32944	9.18621	8.84479	8.33722	9.16786	8.71169	8.93817	9.13161	8.70262	8.55248	9.01313	9.0063	9.08942	9.52683	9.72665	8.94984	9.07783	9.1509	9.09843	8.8786	9.58155	9.25634	9.21727	8.9069	9.55754	9.34182	8.49465	9.23927	9.05441	9.17508	8.85358	9.1651	8.98147	8.99753	8.57471	8.8351	8.13729	8.99201	9.12918	8.66026	8.56477	9.12924	8.76564	8.84179	8.53111	8.99403	9.58975
SNORD45B	7.00561	7.51907	7.53679	7.24176	7.41935	6.5761	7.43524	7.45108	7.01939	7.40387	5.24649	6.55068	6.43021	6.19063	7.20571	6.01314	7.20992	7.2753	7.47846	7.08515	6.95278	6.90701	7.43493	7.75105	6.63867	7.48763	7.48907	7.33678	6.98504	6.95387	6.68605	6.80109	6.81137	7.7406	7.16495	6.89355	6.76404	7.3094	6.9618	7.56497	7.0145	7.17831	5.82498	6.8045	6.4459	6.58349	6.02823	5.80872	6.86423
MSH4	3.05177	3.54874	3.16293	3.30425	3.15833	3.12753	3.14233	3.02261	3.48365	2.94489	3.07847	2.81403	3.14648	3.16199	3.05939	3.23194	3.04339	3.21444	3.04146	3.15545	3.45335	2.83785	3.56637	3.0621	3.0474	3.6415	3.04358	3.21184	3.36298	3.12197	3.20793	3.09873	2.9247	3.27303	3.29622	3.35976	3.21833	3.097	2.96713	3.20612	3.40826	3.23119	3.25459	2.94572	3.17604	3.27002	3.14274	3.29063	3.10981
ST6GALNAC3	5.80286	5.48044	5.08999	5.43429	5.34021	5.26676	4.87781	5.31797	5.76412	5.25943	5.33622	5.35528	5.51771	5.25797	5.34586	5.03876	5.01196	5.59091	5.25306	5.40943	5.31053	5.01373	5.19814	5.05595	4.85706	5.07791	5.2767	5.28448	5.05218	5.1485	5.3415	5.42435	5.85918	5.30394	4.97008	5.28518	5.07446	5.15624	5.22685	4.98521	5.59879	5.31646	5.26842	5.53205	5.22575	5.25308	5.3641	5.048	5.20756
TPI1P1	8.22822	6.96699	7.8076	7.44281	7.52747	7.93525	8.08924	8.19921	7.14529	7.91633	8.16566	7.82247	7.87696	8.33873	8.19536	7.88075	7.84367	7.73287	7.63828	7.57145	7.39015	7.58955	6.78745	7.90351	7.84325	7.14885	7.98455	8.1806	7.46067	7.30088	8.5048	7.46587	7.64013	6.91982	7.32463	6.73149	7.82117	7.10442	7.41113	7.48358	7.2977	7.45103	7.56173	7.99643	7.68507	7.6488	7.39499	7.06005	7.57033
RNU6-161P	3.10436	3.32373	3.01183	3.26781	3.22016	3.3767	3.15745	3.14258	3.16904	3.19822	3.17076	3.56625	3.2249	3.37531	3.28376	3.09883	2.97262	3.18978	3.26838	3.15385	3.24064	3.2358	3.1626	3.25516	3.21813	3.57176	3.23443	3.03551	3.51001	3.2114	3.16841	3.17626	3.13142	3.33728	3.45496	3.2911	3.10289	3.20933	3.12324	3.19308	3.30507	3.41532	3.44798	3.18636	3.37515	3.40533	3.11627	3.18177	3.31047
ST6GALNAC5	6.61556	6.83127	7.06179	7.13253	6.80218	5.9046	5.66739	6.84815	7.02085	6.98286	7.51455	6.5328	5.67642	5.95869	6.3622	6.39903	6.0444	6.5098	6.47387	5.76318	6.99894	6.74506	6.86971	6.65087	6.16379	5.96048	6.42726	6.1646	7.40145	6.49307	6.39413	6.36903	6.54181	7.03558	7.34638	7.38655	7.26526	7.16858	6.76747	6.8273	7.03179	7.21167	7.69945	6.02577	6.25096	6.88252	7.0858	6.86423	6.1169
RPL17	11.11	10.7615	11.2629	11.0011	11.0305	11.1262	11.0691	10.9997	10.7037	10.4997	10.256	10.6079	10.4689	11.0148	10.7397	10.8704	11.8244	10.9225	10.9125	11.1105	11.6555	11.7116	11.8309	11.795	11.5049	11.7694	11.9079	11.5813	11.6457	11.5736	11.5107	11.6689	10.8243	10.8684	10.8248	10.9534	10.9643	11.1447	10.9838	11.1046	10.7556	10.6993	10.6583	10.5836	10.6936	10.7647	10.5702	10.9118	11.6712
AK5	4.56492	6.42694	6.13624	5.7538	6.48365	4.54096	5.26474	5.54086	6.36463	6.04364	5.30713	6.45719	5.52773	4.95813	5.61486	5.94927	5.98803	5.88175	6.06153	5.79106	6.34918	5.5078	5.96912	5.04203	5.25033	5.95802	5.30078	4.92898	5.96136	5.96372	4.30221	5.43651	5.13293	6.43345	6.61212	6.93123	6.00214	6.09957	6.33138	6.28266	7.24555	6.95313	7.07876	5.71219	5.61025	6.88662	6.34715	6.066	5.86263
RNA5SP20	5.66029	6.11474	5.7718	5.89793	5.65558	5.77564	5.33121	5.56189	5.86302	5.55675	5.82442	5.88406	5.85806	5.96673	5.66146	5.81321	5.98051	6.31769	5.9796	5.86483	5.90699	5.81648	5.93754	5.83194	5.88141	5.99555	6.1577	5.8415	5.80054	5.79383	5.58817	5.99557	6.15886	5.56508	5.76398	5.71988	5.75332	5.60179	5.60167	5.98712	5.61339	5.80554	5.92615	5.68976	5.68073	5.64546	6.26663	5.7175	5.45397
RN7SL370P	5.38579	5.36773	5.09302	5.14849	5.0775	5.20422	5.33471	5.49853	5.42859	5.06964	5.70457	5.55895	5.23974	5.5113	5.21273	5.16628	5.03521	5.41053	5.43774	5.22949	5.43693	5.04901	4.6774	4.95789	5.25316	5.30146	4.97204	5.09147	4.90889	5.05053	5.62147	5.08694	5.40191	5.32267	5.28944	5.37584	5.27502	5.17441	5.32996	5.51244	5.18862	5.20451	5.39863	5.48285	5.49694	4.9624	5.31218	5.03002	5.15739
FAM73A	7.85426	8.61656	8.423	8.3169	8.46794	7.61827	8.12804	7.98671	8.36589	8.14871	7.93689	8.1463	8.03601	7.18655	7.92098	7.88075	8.37484	8.03374	8.05138	8.1122	8.47247	8.01389	8.75773	8.2079	7.87395	8.41496	7.95068	8.27977	8.51371	8.43842	7.62452	8.20098	7.87254	8.75604	8.8605	8.9158	8.25917	8.48747	8.14298	8.30939	8.82397	8.74947	8.35958	7.96276	8.27412	8.5659	8.37921	8.24576	8.21925
NEXN	8.78892	11.0178	10.2784	9.63202	10.2992	8.31674	8.87438	9.02076	10.2423	9.41011	9.42434	10.0486	9.24522	8.21324	8.4214	9.02435	9.20584	9.60275	9.80779	8.96527	9.85592	9.25521	10.7016	9.0861	9.02065	9.64293	9.02246	8.65979	10.7754	9.92763	7.64328	9.26933	9.60753	11.1732	11.2624	11.0892	10.1662	10.5415	10.7668	10.8794	11.1325	10.8111	11.1707	8.84259	9.74438	10.516	10.3831	10.4732	8.94979
DNAJB4	9.10148	10.4588	10.2029	9.50623	9.96497	8.61835	9.14201	9.1273	9.94893	9.68204	9.66041	9.64288	8.48907	7.94394	9.09612	9.27702	9.53693	9.43631	9.71041	9.32561	9.96805	9.13454	10.7048	9.57429	8.8447	9.74678	9.74237	9.10897	10.459	9.82559	8.12486	9.40568	9.55987	10.9424	10.9623	11.0461	9.5979	9.98819	9.573	10.6424	10.7721	10.2665	10.3469	9.38619	8.93534	10.1276	10.0413	9.94528	9.28308
GIPC2	6.16941	5.94203	6.22341	6.48077	6.39393	6.1027	6.43907	6.1645	6.67012	6.62402	6.07997	6.13686	5.95093	5.9188	5.99213	6.97673	6.04796	6.50985	6.21734	6.79841	6.53957	6.1358	6.43155	6.52501	6.28908	5.98768	6.70099	6.30637	6.52466	6.33429	5.61429	7.72637	6.83785	5.96507	6.12291	6.35183	5.90453	6.47984	6.01669	6.08674	6.62375	6.28454	5.97072	6.45706	5.78777	6.04279	5.72551	6.39199	5.89394
PTGFR	5.16719	5.14366	5.07093	5.57026	4.71413	5.16072	5.64123	5.34885	4.94708	5.32083	5.25304	5.22085	5.21894	5.15891	5.25421	5.63542	5.33545	5.38028	5.45838	4.92866	5.21386	5.30188	4.83322	6.06448	5.11058	5.4518	6.17046	5.31378	4.92098	4.71972	5.41186	4.65303	5.10904	4.78122	4.66055	4.35113	4.88076	5.16509	4.7955	5.60315	4.98652	4.79263	4.85988	5.5348	5.17934	4.7241	5.29397	5.03342	4.98152
IFI44L	7.37427	9.95976	8.57059	8.7325	8.81454	8.5511	9.21382	7.47838	9.29497	9.71148	7.50394	8.59918	8.01843	9.02695	8.64443	8.43978	8.90048	8.02706	8.71681	8.1893	8.33744	7.9217	8.60594	8.62959	8.53124	9.67956	10.2533	9.0498	9.0249	10.0082	7.30889	11.3174	7.06967	8.48123	6.89816	5.97593	8.10034	7.80502	7.32805	7.22794	7.52494	8.57887	7.08667	8.88062	7.42603	8.77348	7.76645	7.7217	8.56651
IFI44	7.31218	8.16956	8.04705	7.95457	8.13223	7.9339	8.59816	7.79165	8.28171	8.60814	6.79203	7.72657	7.63646	8.26919	8.02097	7.44179	8.48004	7.73053	8.07916	7.66285	7.95422	7.74991	7.88746	8.24846	8.19126	8.97278	9.04593	8.59656	8.18724	8.90449	7.5803	9.92337	7.03172	7.32425	6.23405	5.05857	7.06213	7.19459	6.91587	7.23522	6.81292	7.2295	6.17981	8.22232	7.05537	7.57229	6.73484	6.53441	8.40504
RN7SKP247	3.93689	3.67933	3.56969	3.79622	3.58282	3.95231	3.72275	3.78203	3.75342	3.41012	3.54886	3.60562	3.86724	3.73415	3.48039	3.73815	3.94355	3.39751	3.67468	3.76682	3.70452	3.83721	3.91111	3.89876	4.01442	3.7791	3.84799	3.75177	3.84237	3.72783	4.02544	3.92119	3.58429	3.64415	3.92282	3.68587	3.61064	3.72888	3.48378	3.46019	3.67426	3.5916	3.65798	3.89881	3.56447	3.4593	3.40217	3.8235	3.89492
LPHN2	7.97279	9.13264	8.85685	9.13836	9.08602	7.59394	7.90973	7.89192	9.30189	8.51852	8.50194	9.3066	8.48794	6.94246	8.34989	8.27307	8.74372	8.8189	8.67991	8.71021	9.19372	8.48514	9.48747	8.52309	7.79502	8.99097	9.08775	8.77171	9.52343	9.25786	8.28928	9.00708	8.94157	8.96651	9.14809	9.59412	9.19923	9.51797	9.00937	8.83945	9.53587	9.45046	9.29079	8.86604	8.75962	9.12356	9.16181	9.07301	8.62486
ARID3B	6.70541	6.81045	6.79638	6.55588	6.5834	6.80686	6.61123	6.9488	6.66761	6.62392	6.77155	6.53777	6.92224	6.5312	6.88318	6.71448	6.23484	6.6296	6.76626	6.65779	6.57118	6.50987	6.36581	6.37293	6.67734	6.59261	6.36726	6.44047	6.29497	6.35832	6.65181	6.6666	6.62704	7.10776	6.72802	6.72342	6.57522	6.85205	6.89679	6.86961	6.61278	6.95765	6.61045	6.59072	6.68737	6.313	6.64472	6.45425	6.46573
PRKACB	9.06485	9.28702	9.29824	9.28112	9.17826	8.98189	9.42085	9.03388	9.21639	9.20626	8.75201	9.24797	9.13192	8.89745	9.11636	9.62594	9.77135	9.51068	9.24518	9.53232	9.15088	8.99687	9.28738	9.47831	9.22815	9.40354	9.3687	9.41599	9.15963	9.39213	8.88038	9.55972	9.03552	9.39651	9.24634	9.28873	8.98868	9.01702	8.95407	9.17621	9.24774	9.38327	9.14445	9.39208	9.02277	9.27947	9.08745	9.08957	9.55055
LOC100128775	5.19497	4.88881	5.26488	5.10775	4.94584	5.30967	5.22241	4.99768	5.41556	4.84534	5.46947	5.0955	4.89289	5.45947	5.29807	4.71988	5.47243	5.16705	5.31942	5.04382	5.17889	5.4807	5.63155	5.50976	5.42917	5.25647	5.25238	5.45477	5.1922	5.28264	5.37136	5.23259	4.86365	5.10349	4.87716	5.17197	4.81265	5.28975	5.45883	5.04965	5.11806	4.93255	5.16068	5.27596	5.02501	5.17527	5.11211	5.18049	5.35267
SAMD13	3.67096	3.78567	3.90213	4.05975	3.61585	3.69719	3.77053	3.83062	3.42072	3.53263	3.54902	3.87096	4.0046	3.83414	3.79208	4.13416	3.88437	3.95003	3.73874	3.57901	3.72054	3.71587	3.77434	3.68382	3.84503	3.70311	3.65401	3.79442	3.50111	3.51539	3.70862	3.59071	3.53242	3.80399	3.75687	3.77388	3.84771	3.74829	3.6076	3.66132	3.57456	3.41924	3.51777	3.65115	3.84831	3.6757	3.74593	3.57177	4.06731
DNASE2B	4.20706	4.1062	4.39533	4.49789	4.17795	4.68224	5.52292	4.81284	4.09204	4.12581	4.17314	5.12406	5.08215	4.9291	4.4844	5.12961	6.37776	5.40491	4.55333	5.07854	4.43646	4.32929	4.19557	4.44592	4.6383	4.42424	4.34538	4.30756	3.89685	4.26006	4.35091	4.06136	4.66689	4.24238	4.16458	3.75154	4.42777	4.28559	4.08605	4.31709	4.09707	4.16812	4.06875	5.08813	5.08245	4.25934	4.04601	4.48369	6.14582
RPF1	7.89357	8.1576	7.68028	7.68989	7.69261	7.6127	7.82368	7.40653	7.68796	7.52563	7.33865	7.59929	7.52616	7.03747	7.46826	7.27471	8.63112	7.69291	7.59874	7.63974	8.22043	7.92383	8.78146	8.23853	7.66261	8.21165	8.17572	8.09159	8.42645	8.0409	7.63505	8.0962	7.69349	8.19953	7.75729	7.67096	7.86122	7.72993	7.35843	7.62936	7.85459	7.86397	7.63069	7.65006	7.64006	8.0077	7.62045	7.71375	8.26679
SPATA1	3.64264	3.61228	3.40737	3.29576	3.49576	3.12096	3.28322	3.27574	3.28949	3.45041	3.20971	3.15982	3.16008	3.31138	3.39585	3.61385	3.24859	3.15995	3.40086	3.38991	3.48695	3.32396	3.55041	3.56653	3.07108	3.7538	3.53061	3.46121	3.35091	3.34925	3.28392	3.44634	3.39114	3.45724	3.42834	3.38843	3.4347	3.33029	3.22629	3.41627	3.52976	3.29874	3.46418	3.32603	3.44112	3.36492	3.44259	3.55493	3.27587
WDR63	4.90704	4.86487	4.60724	4.56205	4.69812	4.94882	5.36391	4.75798	4.52513	4.6843	5.0587	4.88956	4.87446	5.01916	5.22547	5.39896	5.09328	4.86308	4.82244	4.96388	5.27694	4.69462	4.63843	4.87102	4.82327	5.15465	4.71007	4.67974	4.70928	4.7594	4.39899	4.79021	4.76944	4.56452	4.61485	4.46185	4.98213	4.71719	4.55011	4.33541	4.4918	4.51237	4.60777	4.97199	4.76267	5.17454	4.73902	4.58548	5.06015
CYR61	8.95889	10.2028	10.4643	9.77475	10.1989	10.3475	9.39904	9.87882	9.5101	10.2236	10.1487	9.94824	8.85358	8.68896	9.64632	9.08107	9.40231	9.51433	9.47525	9.0438	9.86926	9.54307	9.82538	9.34853	9.38023	9.39604	9.89203	9.04408	10.0157	9.70122	9.04201	9.05168	9.6711	10.6624	11.2519	10.6786	10.4794	10.0581	9.81548	10.8941	10.1137	10.1618	9.88964	9.73347	9.29138	9.68429	10.0238	9.64762	9.52016
CLCA2	4.22483	3.8776	3.86963	3.89164	3.74285	3.99507	3.90387	3.91408	3.79868	3.73096	3.68384	3.9693	4.03278	4.01304	3.9812	4.27404	4.45158	3.88812	3.89481	4.09979	3.87428	3.89366	3.91719	3.92377	3.72135	4.27653	4.00953	4.33773	4.01595	3.85273	4.01561	4.15772	4.30238	3.64307	3.81944	3.97836	4.187	3.99893	3.71026	3.71525	3.77002	3.77386	4.01782	3.92784	4.06909	4.05652	4.05493	4.22179	3.81938
CLCA1	3.36215	3.19554	3.10801	3.14486	3.34961	3.54439	3.09324	3.22504	3.21734	3.67017	3.32881	3.17632	3.13679	3.47644	3.17227	3.29563	3.34841	3.46949	3.15789	3.32992	3.13163	3.33002	3.24434	3.11386	3.53345	3.32936	3.3648	3.46271	3.36378	3.47328	3.19521	3.36042	3.35222	3.20435	3.41315	3.33504	3.42935	3.23097	3.27801	3.45968	3.42183	3.23555	3.31765	3.15631	3.16485	3.25798	3.2142	3.52624	3.45192
CLCA4	3.59631	3.49101	3.50875	3.3305	3.2228	3.44664	3.49641	3.4408	3.53256	3.48008	3.48483	3.49115	3.51104	3.77228	3.37533	3.65246	3.44023	3.36276	3.28007	3.37332	3.48727	3.45995	3.40937	3.31938	3.49872	3.52372	3.61841	3.5558	3.39744	3.46486	3.41412	3.65578	3.39414	3.24824	3.41358	3.61739	3.59277	3.3372	3.42608	3.36463	3.72574	3.39624	3.52685	3.63745	3.73901	3.48768	3.42206	3.4958	3.39944
CLCA3P	3.33203	3.19002	3.20971	3.02437	3.17504	2.97015	3.10048	3.22139	3.12129	3.21652	3.15126	3.19958	3.33172	3.48704	3.2848	3.11512	3.17363	3.35478	3.3333	2.88589	3.22561	3.22341	3.18408	3.54806	3.29646	3.17934	2.89516	3.06155	3.16815	3.27608	3.15333	3.21417	3.48251	3.26805	3.15901	3.2582	3.34344	3.20288	3.15655	3.14268	3.04351	3.24029	3.40669	3.21542	3.18834	3.08693	3.22438	3.30724	3.19669
SH3GLB1	10.1404	10.0782	10.1081	9.92812	10.0774	10.0758	10.3021	10.0242	9.87006	10.0108	9.7562	9.97386	9.82691	9.89848	10.0875	9.7713	10.2199	10.1371	10.0243	10.0965	10.1477	10.0309	10.2453	10.1947	10.0105	10.0816	9.99416	10.1301	9.89762	10.0272	10.0157	9.87203	10.1927	10.119	10.0155	9.85325	10.0077	9.99546	9.82787	9.97659	10.0307	9.89965	9.85384	10.1236	9.95625	9.91024	9.93551	9.80292	10.1154
HS2ST1	8.80055	8.42712	8.68481	8.52021	8.29453	8.82724	9.01601	8.72295	8.37885	8.44356	8.11315	8.45547	8.64822	8.52489	8.6938	8.69299	9.15015	8.88927	8.53831	8.75472	8.78223	8.94555	8.36913	9.15181	9.08187	8.68205	8.49184	8.93199	8.37896	8.40773	8.67557	8.57772	8.5584	8.7633	7.97567	7.72744	8.10546	8.13261	8.04835	8.34053	7.9496	7.96149	7.65551	8.68667	8.55261	8.09882	8.07121	8.23312	9.17711
LINC01140	5.34107	5.13234	5.21309	5.2028	4.86884	5.29662	5.32171	5.41655	5.46646	5.17727	5.44016	5.44514	5.36712	5.79416	5.34443	5.42493	5.40516	5.15288	5.13618	5.45227	5.242	5.32879	5.19223	5.3474	5.4261	5.06145	5.20306	5.44381	5.47693	5.19064	5.58523	5.38439	5.36979	5.50407	5.38632	5.75279	5.25986	5.22763	5.31485	5.07723	5.45435	5.53704	5.85838	5.39552	5.42266	5.47093	5.52296	5.25476	5.33913
LMO4	6.89988	6.54202	6.97141	7.056	6.96176	6.9079	7.08583	6.91006	6.7287	6.67194	6.28871	6.36141	6.84197	6.96938	7.09546	6.9637	7.16855	6.80089	6.67152	6.99645	7.00663	7.18326	7.10309	7.16658	7.02872	6.56951	6.80961	6.94147	7.02298	7.21022	7.19506	7.03103	6.73708	6.51882	6.89392	6.84522	6.79611	6.90079	6.66056	7.0025	7.12042	6.62076	7.07567	6.80067	6.69505	6.72951	6.67292	6.87091	7.29196
PKN2	8.5971	9.50689	9.1916	9.11339	9.16405	8.56926	8.93359	8.68543	9.08112	8.99976	8.66743	8.99508	8.75115	8.18963	8.85543	8.89206	8.96096	9.05785	8.85729	8.9698	9.13527	8.94762	9.21658	9.12547	8.84486	9.25145	8.92224	9.14272	9.20547	9.22443	8.69887	9.34396	8.64364	9.61866	9.32757	9.3943	8.95442	9.28775	8.86268	9.1691	9.412	9.36394	9.05337	8.84472	8.76479	9.17525	8.94338	8.94917	8.94228
RNU6-125P	6.51738	7.20337	7.03593	6.89998	7.05293	7.28647	6.77419	7.10061	6.97043	6.9288	7.19704	6.97239	6.83133	6.72355	7.21159	6.68939	7.09952	7.18082	7.09364	7.04341	7.28386	7.13648	7.44123	7.14434	6.99598	7.90449	7.37832	7.07273	7.4372	7.32031	7.15427	7.48655	6.57665	7.08751	6.87707	7.11417	6.81995	7.52346	7.40319	7.16793	6.77514	7.34916	6.95089	6.63777	6.64898	6.78544	6.66671	6.38559	7.06949
GBP6	3.34596	3.34997	3.52089	3.50913	3.32686	3.53334	3.67843	3.442	3.46194	3.7183	3.46797	3.54475	3.41506	3.5401	3.24216	3.78748	3.46044	3.30558	3.28703	3.41513	3.44503	3.38893	3.48219	3.41197	3.13284	3.42817	3.58792	3.44169	3.3864	3.51462	3.65935	3.49229	3.35958	3.77278	3.63567	3.28848	3.43723	3.11658	3.42575	3.76143	3.39637	3.42543	3.54491	3.16598	3.69709	3.75962	3.44298	3.82073	3.24043
LRRC8B	7.03939	6.71186	6.14161	6.58777	6.28227	7.03052	6.95373	6.91801	6.52135	6.45191	6.04552	6.42103	6.61898	6.10842	7.15571	6.57843	6.79242	7.31979	6.55121	7.08594	6.5875	6.7507	6.25425	6.66831	6.92253	6.37545	6.68419	6.76517	6.35467	6.4224	7.09621	6.87197	6.6823	6.73669	5.53563	5.59967	5.94525	6.16766	6.43642	6.42612	5.8569	5.98389	6.03906	6.80888	6.48759	5.86337	6.12771	6.49142	7.13639
LRRC8C	7.63002	7.71563	7.466	7.63733	7.48009	7.73715	7.77702	7.83278	7.59602	7.72937	7.3823	7.68502	7.60978	7.65899	7.80371	7.89789	7.96027	7.6977	7.60131	7.96717	7.53492	7.79399	7.29771	7.81637	7.83032	7.87894	7.82572	7.9321	7.46687	7.44336	7.83991	7.97282	7.60401	7.6971	6.95072	6.43119	7.31062	7.19438	7.44445	7.45654	7.31799	7.31748	6.81447	7.77078	7.53176	7.27121	7.39786	7.50642	7.89994
LRRC8D	8.62038	8.17247	8.05621	8.24127	7.92577	8.36505	8.57092	8.54218	8.20767	8.25761	7.85719	8.24731	8.4903	8.40171	8.66676	8.44894	8.93191	8.34798	8.36607	8.44591	8.25293	8.52151	7.75391	8.54613	8.71142	8.09244	8.38994	8.7786	7.75461	7.97647	8.61324	8.7093	8.46863	8.2823	7.24471	6.46123	7.86014	7.61884	7.73747	8.05312	7.2008	7.58419	7.38248	8.36628	8.18788	7.80071	7.89188	7.6334	8.78811
ZNF326	7.31677	7.81339	7.64872	7.59261	7.59582	7.25991	7.31614	7.07664	7.48797	7.36708	6.78347	7.26887	7.09797	6.87561	7.55649	7.111	7.53469	7.52529	7.56691	7.43635	7.60846	7.33111	8.04538	7.58361	7.2426	7.21292	7.26138	7.48427	7.72012	7.64261	7.19549	7.24041	7.42924	8.01664	7.55136	7.78084	7.28835	7.81241	7.47001	7.75429	7.81705	7.76702	7.4354	7.42395	7.27479	7.49025	7.42115	7.56285	7.44685
CDC7	5.32357	4.75879	5.19094	5.05456	5.03509	5.54433	5.43812	5.3467	4.98087	4.85788	5.07205	4.87651	5.01802	4.85909	5.57609	5.44553	5.2168	5.44256	4.93947	5.67728	4.512	4.89476	4.21157	5.59882	4.93727	5.35354	5.45077	5.43159	4.91337	4.99286	5.19197	5.08819	5.4124	5.51164	4.11431	4.17096	4.33706	4.64999	4.14179	4.90161	4.60751	4.46392	4.40217	5.32146	4.62004	4.48343	4.49128	4.35422	4.84666
HSP90B3P	5.38898	5.15237	5.11189	5.20567	5.02818	4.95242	4.98321	5.16887	5.42908	4.84832	5.3409	5.15283	5.06796	5.00291	5.23069	4.96539	5.19401	5.26761	5.17109	5.27756	4.92189	4.824	5.15259	5.20143	5.01775	5.03398	5.10028	5.42324	5.19608	4.92557	5.2189	4.89613	5.13402	4.98251	5.0058	5.22393	4.94707	4.89194	4.83225	4.8515	5.21519	5.15859	5.28432	5.28716	5.00116	5.22799	5.03094	5.2062	5.14514
BRDT	3.44182	3.37566	3.17531	3.23713	3.29354	3.22313	3.1257	3.27345	3.20754	3.27185	3.26336	3.09513	3.2844	3.48603	3.13964	3.45323	3.30217	3.10802	3.33805	3.25189	3.215	3.39885	3.23834	3.27932	3.18968	3.63024	3.1466	3.52132	3.29647	3.09087	3.10911	3.28896	3.36072	3.36785	3.33512	3.48575	3.39111	3.08746	3.15228	3.08796	3.5266	3.28897	3.2161	3.2214	3.37941	3.47663	3.48073	3.15984	3.42101
EPHX4	4.9041	4.68864	4.76618	4.69407	4.77346	4.85219	4.75914	4.71101	4.73695	4.92979	4.66668	5.24603	4.81815	5.14178	5.03073	4.77958	4.83415	4.91299	4.82234	4.76583	4.63526	4.97441	4.64602	4.64217	4.75355	4.53069	4.94471	4.95717	4.71227	4.5269	4.73453	5.02898	5.07649	4.6422	4.97842	4.79008	4.89978	4.68154	4.46824	4.76013	4.9325	4.82037	4.85692	5.07378	4.61187	4.75261	4.77496	5.10645	5.02838
BTBD8	4.9211	6.33108	5.5407	5.719	5.50506	4.79783	5.53555	5.46816	5.71448	5.47922	5.01855	5.26892	5.23282	4.73263	5.24772	4.9423	5.59989	5.38251	5.46095	5.35895	5.32968	5.20664	5.82388	5.67247	5.18909	5.35061	5.21102	5.4714	5.68154	5.5466	4.95967	5.41502	5.10207	6.09401	5.79614	5.99354	5.04698	5.84947	5.39532	5.53288	5.71735	5.92216	5.18639	5.28062	5.32996	5.49401	5.46322	5.01014	5.32414
KIAA1107	5.86149	7.09578	6.39529	6.18621	6.06777	5.70997	6.20046	5.82815	6.17021	6.19664	5.8772	6.0415	5.78761	5.68267	5.8323	5.85323	6.45417	6.3206	6.01652	5.74254	6.47295	5.80213	6.33123	5.93216	5.8684	6.47235	5.87437	5.95648	6.71949	6.3204	5.64622	6.21321	5.82248	7.06164	6.61825	6.48942	5.99748	6.84564	6.03185	6.37479	6.27253	6.50699	6.41949	5.69446	6.01337	6.48917	6.23683	6.12371	6.22146
C1orf146	2.72808	2.75463	2.66438	2.63619	2.46257	2.66227	2.73362	2.75284	2.67368	2.82611	2.73693	2.83013	2.67869	2.8479	2.72496	2.91414	3.1295	2.81418	2.65283	2.46331	2.68586	2.87649	2.64796	2.60437	2.58493	3.01358	2.70077	2.64992	2.59191	2.77335	2.82344	2.75592	3.05888	2.66204	2.6642	2.82799	2.7023	2.54371	2.65783	2.67973	2.71059	2.51491	2.73728	2.69613	2.97478	2.79439	3.01099	2.54265	2.61986
RPAP2	7.09948	7.31928	7.36848	7.33397	7.38467	6.9647	7.19748	7.08909	7.27248	7.12598	6.73411	6.86312	7.2805	6.08098	7.14815	7.01657	7.48003	7.18406	6.96591	7.14614	7.53933	7.10941	7.58176	7.42858	7.29634	7.43799	7.1667	7.57686	7.49744	7.54651	7.04268	7.3685	6.96067	7.358	7.54364	7.62118	7.24757	7.61313	7.17131	7.38019	7.4672	7.66239	7.1816	6.83082	7.18868	7.228	7.01179	7.26693	7.24948
RPL5	7.20575	7.36779	7.44669	7.28235	7.27788	6.87104	7.11692	7.04943	7.29968	7.02959	6.86161	7.1946	7.0759	6.61141	7.11853	7.15228	7.42946	7.07913	7.13057	7.26187	7.64849	6.65509	7.44522	7.25069	6.8934	7.32269	7.28953	7.19147	7.37874	7.29748	6.73331	7.14328	6.95945	7.59191	7.21859	7.38268	7.16429	7.49161	7.0221	7.28193	7.36322	7.25173	7.2428	6.92099	7.22111	7.08529	7.19027	7.2558	7.20826
SNORD21	6.79099	6.95207	7.16452	7.09044	6.8576	7.23699	6.85	7.10694	7.02112	6.95479	6.66407	6.66068	6.75805	6.65702	7.03232	6.74107	7.14621	6.86289	6.99187	7.0516	7.28405	6.95416	7.53799	7.19345	7.11794	7.21312	7.14114	7.06293	7.0228	7.27838	6.7488	7.26097	6.65232	7.24565	7.11119	6.9924	6.63681	7.28219	6.87003	7.39862	7.1777	6.87362	6.61065	6.58109	6.57748	6.65851	6.43232	6.44762	7.30122
RNU6-210P	2.54524	2.60537	2.46192	2.57007	2.53878	2.4248	2.51867	2.44416	2.37349	2.44933	2.47646	2.468	2.54418	2.54938	2.58502	2.96011	2.75249	2.45412	2.42348	2.4399	2.56684	2.71387	2.52282	2.41457	2.45147	2.96769	2.71831	2.54064	2.75677	2.36412	2.57288	2.47446	2.35334	2.66437	2.56755	2.5154	2.55904	2.37902	2.67293	2.61732	2.48996	2.58987	2.42066	2.61288	2.55841	2.48439	2.6421	2.5239	2.67064
RN7SKP123	3.21075	2.82377	2.97129	2.88862	2.76988	2.94116	3.02876	2.90364	3.06304	3.02919	2.98481	2.86881	2.82652	3.14546	2.72977	3.10191	2.96082	3.01586	3.01081	2.92557	2.64935	3.11411	2.83024	2.92008	2.86864	2.98912	3.05196	2.83512	3.13637	2.97798	3.06669	2.93775	3.26711	2.87588	3.23059	3.01888	3.21044	2.87409	2.63664	2.76793	2.88553	2.82909	2.90431	3.01173	2.88337	3.08753	2.97633	3.10188	3.17568
MTF2	8.57864	8.68993	8.69561	8.62121	8.46202	8.34359	8.58882	8.54107	8.5486	8.57412	8.12934	8.24808	8.38832	7.92635	8.68637	8.37	8.96422	8.56486	8.58649	8.73366	8.76908	8.72028	8.91578	8.94638	8.52859	8.71411	8.90444	8.90658	8.65744	8.63695	8.62478	8.86062	8.54512	8.74935	8.28964	8.31067	8.09514	8.46948	8.18456	8.53724	8.39912	8.54743	8.10552	8.59023	8.24444	8.37544	8.15883	8.19472	8.8358
CCDC18	5.52892	5.56675	5.12482	5.26593	5.1447	5.25299	5.7431	5.64846	5.01676	5.497	4.57437	4.91772	4.82199	4.559	5.58076	4.94644	5.87866	5.45042	5.36249	5.33699	5.23822	5.21991	5.13226	5.6327	5.48069	5.43723	5.04253	5.6272	4.83442	4.91838	5.38586	5.43937	5.37515	5.66744	4.54218	4.72307	5.0793	4.89019	5.12113	5.21334	4.64783	4.92394	4.55858	5.31887	4.89898	4.69791	5.00162	4.70783	5.64179
DR1	8.98278	8.76766	8.89122	8.75327	9.12034	8.46237	8.9211	8.66388	8.87673	8.84925	8.50675	8.73166	8.55368	8.61162	8.80666	8.57233	8.91049	8.63712	8.95764	8.91418	8.67969	8.61948	9.0646	8.86935	8.57075	9.1197	8.94744	8.81773	9.03901	8.80447	8.52449	8.62971	8.89372	8.83684	9.03732	8.92436	9.06468	8.74404	8.5854	8.79624	9.11695	8.77561	8.61426	8.86377	8.91369	9.06069	8.93148	8.6679	8.73388
FNBP1L	7.29092	8.24028	7.65417	7.66282	7.7191	6.99827	7.54286	7.33468	7.61785	7.426	7.27933	7.69721	7.66034	7.29532	7.43409	7.45749	7.62118	7.58014	7.42778	7.39935	7.56406	7.36007	7.74247	7.52054	7.3872	7.41012	7.45719	7.44622	7.67954	7.69091	7.00983	7.81254	7.56489	8.24156	7.72661	7.96284	7.62404	7.7878	7.59961	7.6198	8.21824	8.03146	7.30156	7.30504	7.85739	8.03671	7.7428	7.4083	7.69094
GAPDHP29	4.09874	3.55195	3.6622	3.9067	3.74501	3.91183	3.66786	3.89167	4.17318	3.86978	4.07142	4.09502	3.96758	4.2728	3.85905	4.02318	4.38522	4.00454	3.81883	3.85859	4.02524	4.16674	4.09653	3.69463	3.69239	4.21088	4.03708	3.75821	4.11934	3.50986	4.03599	3.98802	4.05058	3.75379	4.30771	3.80006	3.868	3.90112	4.20004	3.85574	3.60059	4.20409	3.91765	3.93759	4.04512	4.00307	3.81384	3.81404	3.82373
ABCD3	9.12992	9.28682	9.46158	9.42465	9.56799	8.81366	9.26894	9.12165	9.30853	9.05355	9.01496	9.23741	8.98349	8.3357	9.08637	9.03587	9.59765	9.38396	9.40887	9.39026	9.59136	9.35816	9.73566	9.52308	9.29783	9.55278	9.27686	9.54399	9.61171	9.44458	8.92946	9.35292	9.16854	9.44731	9.53281	9.81874	9.32707	9.40412	9.10949	9.51998	9.65857	9.40231	9.34292	9.29886	8.93091	9.21	9.30776	9.29904	9.51172
SLC44A3	5.99467	6.07357	6.78738	6.57507	6.54428	5.91121	6.07439	6.16808	6.04807	6.25621	6.30665	6.11297	5.98726	5.7157	5.90931	5.74634	6.19833	6.0806	6.45126	6.46908	5.87506	6.18043	6.65588	6.13448	5.95775	6.21959	6.623	6.31218	6.93205	6.50831	5.97505	6.24117	6.18335	6.00161	6.50154	6.42279	6.325	6.19833	6.22448	6.39489	6.28391	6.71029	6.57254	6.04597	6.04665	6.67187	6.66049	5.97167	6.22543
TMEM56	5.90092	7.25046	7.54318	7.33192	7.57414	6.36513	5.83519	5.85153	6.85664	6.53524	6.53137	7.59371	6.31896	5.02937	5.83238	6.10411	6.57573	6.26246	6.54568	6.74639	7.37146	6.44367	8.43882	6.75221	6.04383	6.77258	6.52051	6.6186	8.39878	7.75814	5.87219	6.23885	6.34414	7.79468	8.88918	9.15994	7.41436	8.10459	7.55482	7.5702	8.3892	8.25349	8.14661	6.36153	7.13813	7.79703	7.54241	7.7153	6.5819
RWDD3	6.29376	6.70114	6.86442	6.96077	7.16863	6.68479	6.558	6.95228	6.85032	6.71559	6.72633	6.70598	6.86872	6.47579	6.615	6.38644	7.19676	6.9615	6.68255	6.87606	7.55109	6.75207	7.88428	6.9816	6.95784	7.0402	6.81037	7.07223	7.70441	7.11117	6.62618	7.05704	6.44392	6.81541	6.91197	7.0863	6.86635	7.37561	7.09837	7.09473	7.17212	7.05034	7.09381	6.22247	6.70114	7.01347	6.75216	6.53562	6.86025
RNU1-130P	2.82685	2.92297	2.80266	3.06596	2.67466	3.01792	2.85824	2.85176	2.63492	2.92165	2.76995	2.72244	2.94737	3.0881	2.97214	3.06834	2.99924	2.79578	2.92581	2.73717	2.80404	2.69646	3.063	2.9093	2.79188	3.37048	2.8238	3.00213	2.85247	2.815	2.79432	2.7551	3.00163	2.81948	2.85176	2.88138	2.87705	2.98592	2.83116	2.49909	3.00804	2.75954	2.83104	2.97222	2.64626	2.9243	2.99631	2.90817	2.80148
EEF1A1P11	10.237	10.1847	10.4229	10.3087	10.4673	10.0634	10.3763	10.1706	10.3896	10.0669	10.3531	10.4365	10.2777	10.3871	10.2151	10.1743	10.2903	10.0621	10.2643	10.2921	10.4446	10.3304	10.5391	10.5445	10.3132	10.4462	10.5367	10.2457	10.328	10.4471	10.1599	10.1905	10.1074	10.0465	10.398	10.4321	10.2756	10.33	10.3353	10.2721	10.6338	10.4344	10.4712	10.4111	10.3751	10.5144	10.2146	10.3373	10.3774
RN7SL831P	3.62096	3.41553	3.14461	3.23181	3.08348	3.09659	3.18788	3.4008	3.33924	3.39937	3.24746	3.29752	3.27287	3.31595	3.33282	3.58075	3.53966	3.13595	3.20903	3.22698	3.04401	3.17606	3.10044	3.12847	3.24874	3.26476	3.15515	2.95663	3.22791	3.04622	3.37124	3.0449	3.08205	3.59797	3.36963	3.24571	3.19371	3.20178	3.24033	3.31884	3.1766	3.32671	3.25794	3.37007	3.33458	2.92305	3.10247	3.47676	3.20022
PTBP2	7.57779	8.91972	8.57526	8.21666	8.20655	7.77009	7.51328	7.93319	8.14572	7.8128	7.92764	8.04193	7.48804	6.26575	8.15569	7.35199	8.24868	7.97055	8.09004	7.89036	8.66564	8.22388	9.04905	8.46158	8.00226	8.74744	8.3119	8.18617	9.09939	8.49389	7.90719	8.37667	7.84711	8.98088	8.92581	9.18011	7.83983	8.89121	8.52702	9.01223	8.61316	8.65959	8.71077	7.82045	7.71542	8.25016	8.24658	8.0425	8.15575
SNX7	7.31746	7.21891	7.28666	7.35307	7.37043	6.53422	7.10282	6.84664	7.28482	7.09571	7.08115	7.13489	6.74635	6.33423	6.51822	6.73559	7.99782	7.0094	7.17985	6.91478	7.70171	7.4605	8.20358	7.79586	7.2	7.57827	7.60116	7.3928	7.86814	7.77487	6.73694	7.50537	7.41759	7.28856	7.44297	7.31221	7.76802	7.52578	7.30465	7.39606	7.74799	7.08527	7.25541	6.71838	7.40678	7.35518	7.39967	7.16339	7.99814
LPPR4	5.1123	5.20881	4.68042	5.20687	5.42631	5.09908	5.65153	5.44774	5.13995	5.36158	5.37739	5.53406	4.74427	5.3261	5.53179	6.04861	4.64342	5.49759	5.36766	5.28297	5.94582	5.66653	5.62346	4.93083	5.46984	5.94525	6.29832	5.18185	5.06923	5.26927	5.34191	5.26303	5.37571	5.19399	4.63546	4.95958	5.27296	5.0643	4.84351	5.54699	5.44508	4.91807	5.14264	5.47235	5.20644	4.91725	5.56603	5.90904	4.82755
PALMD	7.55939	6.7383	6.56034	7.11136	6.97476	7.22013	7.48575	6.82155	7.044	6.77411	5.6962	7.40699	6.7971	7.01334	7.51421	7.35067	7.10717	7.23054	6.81547	7.76706	6.64943	6.32934	7.06538	6.6083	6.60625	7.05136	7.99179	7.34113	6.69189	6.81359	6.21146	7.09686	8.46771	6.44144	5.47553	4.76268	6.29869	6.84181	6.79326	6.72992	7.10126	6.25197	5.66996	7.57668	6.45768	6.25319	6.8697	6.98857	6.90706
AGL	7.88383	8.7305	8.52984	8.34466	8.40652	7.59169	8.44125	7.91766	8.32096	8.28411	8.2227	8.34953	8.00866	7.1851	7.97354	8.04563	8.48674	8.11724	8.04411	8.0496	8.64938	8.28743	8.68661	8.16278	7.95182	8.3993	8.18431	8.44752	8.73188	8.43555	7.96335	8.23412	8.1259	8.84195	8.71591	8.59351	8.39212	8.67446	8.44845	8.42412	8.86856	8.79723	8.58348	8.26602	8.10465	8.71064	8.31304	8.26237	8.33387
SLC35A3	8.27197	8.74731	8.92792	8.71852	8.81088	7.75997	8.53502	8.26239	8.63462	8.57269	7.96619	8.45259	8.09762	7.21489	8.31221	8.11156	8.73839	8.62401	8.58975	8.44497	8.6168	8.46122	9.09608	8.88003	8.24903	8.81795	8.59994	8.74222	8.91249	8.72678	8.01861	8.41195	8.28767	8.95488	9.11227	9.00136	8.50964	8.76709	8.21	8.67859	9.0787	8.76039	8.48518	8.37855	8.13242	8.75432	8.4643	8.32469	8.66521
RNU6-750P	2.73159	2.60448	2.85315	2.57211	2.5317	2.52556	2.75845	2.57691	2.65225	2.9062	2.78901	2.58743	2.67922	2.58245	2.60277	2.73219	2.79086	2.88608	2.59784	2.58975	2.85817	2.59528	2.95211	2.65314	2.63516	2.64567	2.83069	2.92721	2.82855	2.88869	2.76165	2.70368	2.58178	2.6757	2.81949	2.58051	2.55897	2.63822	2.8808	2.89791	2.54128	2.87962	2.54121	2.6531	2.6303	2.52266	2.60145	2.43531	2.67041
HIAT1	9.76931	10.0324	9.81258	9.85	9.85214	9.61665	9.8186	9.53934	9.84671	9.59615	9.58757	9.79213	9.58997	8.89028	9.63398	9.82642	9.78684	9.65781	9.67027	9.94071	9.95851	9.72107	10.0959	9.89909	9.56611	9.82738	10.2353	9.98203	9.97694	9.89469	9.8471	9.82074	9.84369	10.1483	10.1209	9.94367	9.8569	9.75659	9.43179	9.84043	10.1572	9.62115	9.91759	9.82425	9.51525	9.96652	9.79991	9.71338	9.8456
TRMT13	6.94385	7.53633	7.5115	7.44573	7.49891	6.89501	7.42813	7.29214	7.38745	7.32688	6.62183	6.98042	7.12508	6.09454	7.26906	6.94632	7.71022	7.28891	7.41996	7.51231	7.61327	7.06548	7.84382	7.47216	7.23603	7.82481	7.22551	7.49962	7.62033	7.71967	6.98226	7.44624	7.05961	7.61389	7.31512	7.31859	7.07025	7.81488	7.26784	7.38416	7.73982	7.49262	7.1061	7.1099	7.08119	7.26394	7.09838	7.05705	7.56541
RTCA	9.15915	9.08483	9.18338	9.26019	9.16991	9.00688	9.47604	9.12238	9.07095	8.88106	8.79586	9.01992	8.93994	8.88618	9.34597	9.06223	9.32714	9.15008	8.92981	9.14084	9.07095	8.99897	9.2017	9.32426	9.00182	8.94547	8.84048	9.48337	8.92664	8.98535	8.86891	9.07912	8.89621	9.08596	9.08912	8.97485	9.04058	8.89124	8.58831	8.92266	8.97217	8.85967	8.77944	9.09333	8.85655	8.94822	8.81271	8.73196	9.11447
CDC14A	7.29186	7.20019	7.17528	7.35992	6.59908	7.25145	7.29302	7.18992	7.13878	7.33171	6.88279	7.07929	7.12546	6.44681	7.269	7.16764	7.38071	7.03018	7.17638	7.41843	6.92321	7.18395	6.97927	6.76941	7.24587	6.90378	7.33004	7.35597	6.71414	7.0034	7.34216	7.50431	7.31296	7.31301	6.7987	6.89135	6.48229	6.83272	6.79211	7.1173	6.8862	6.90793	6.50628	7.31248	6.94806	7.06757	6.87823	6.95114	6.96014
GPR88	6.91254	6.49097	7.04087	6.81083	6.79623	7.07646	6.61087	6.99174	6.78922	6.87922	6.90345	6.90158	7.00262	6.93855	6.7127	6.70158	6.59965	6.78233	6.78923	6.77127	6.94217	6.85693	6.75907	6.82919	6.59181	6.76589	6.80514	6.90622	6.70042	6.96654	6.95449	6.94178	6.61296	6.66189	6.61309	6.5686	6.81051	6.58748	6.76754	6.43808	6.76813	6.85595	6.81244	6.98751	6.9922	6.46443	7.05368	6.68935	6.90322
VCAM1	10.0206	10.1626	11.0901	10.4716	11.1661	10.4749	10.4256	10.1647	10.8818	10.4549	11.4122	10.6335	10.4536	9.99261	10.7722	10.5936	10.8791	10.6549	10.5245	10.7397	10.7925	10.6977	10.7288	11.0375	10.2648	11.4771	10.9277	11.4393	10.713	10.9638	10.7724	10.7373	10.3012	10.0959	10.5209	8.32277	10.8113	9.97106	10.3912	10.415	10.2368	10.2765	10.5862	10.8581	10.5588	10.5918	10.7166	10.0075	10.7526
SLC30A7	9.21101	9.0205	9.16325	9.10611	9.1041	8.96171	9.2626	9.1073	8.97422	8.88757	8.78527	9.06073	8.88647	8.09371	9.33841	9.12633	9.4692	9.06958	9.15066	9.23944	9.14918	9.11863	9.21297	9.58088	9.12822	9.21504	9.41247	9.58812	9.10577	9.26147	9.35103	9.13576	9.17184	9.11352	8.71172	8.40042	8.87642	8.7321	8.66992	8.96598	8.83108	8.70812	8.41906	9.23038	8.58052	8.60849	8.5773	8.59352	9.43381
S1PR1	6.88632	6.19049	6.74272	6.71977	6.60093	6.84148	7.06782	6.86787	6.68718	6.60616	6.29922	6.94341	6.65666	6.85343	7.07867	7.30767	6.89324	7.10076	6.8055	7.5785	6.78385	6.58388	6.76236	6.61646	6.62828	6.85853	7.22949	7.02878	6.21375	6.67886	7.04193	7.07211	7.47808	6.27363	5.59826	5.62089	6.30338	6.36681	6.29076	6.04348	6.53712	6.40975	5.67532	7.36472	6.58077	6.36617	6.68508	6.96311	6.67858
RNU6-352P	3.39854	3.38064	3.35709	3.37661	3.30032	3.53312	3.28371	3.49291	3.51254	3.40383	3.30598	3.62628	3.55129	3.69902	3.50665	3.30753	3.61969	3.25652	3.37468	3.42792	3.5874	3.612	3.44184	3.38003	3.64684	3.55631	3.56179	3.7008	3.58547	3.51298	3.77699	3.79772	3.56427	3.19923	3.4	3.23363	3.35162	3.35814	3.36059	3.35691	3.29951	3.22122	3.40645	3.23281	3.81979	3.40331	3.49433	3.46988	3.62665
DNAJA1P5	3.679	3.48014	3.27517	3.19825	3.21845	3.33942	3.23136	3.17168	3.38131	3.13646	3.45741	3.70968	3.47418	3.56195	3.32954	3.57539	3.49546	3.53121	3.37607	3.18494	3.23132	3.14769	3.09027	2.99992	3.24949	4.14928	3.22993	3.22658	3.26202	3.47284	3.2497	3.2993	3.22758	3.19902	3.20636	3.41216	3.20526	3.31967	3.37789	3.28429	3.5775	3.38517	3.50624	3.50318	3.294	3.22681	3.46339	3.09821	3.2144
RNPC3	7.02329	8.04263	7.54409	7.77758	7.52344	7.37284	7.02676	7.33591	7.56813	7.15916	7.12594	7.14493	7.4375	6.67213	7.62478	7.17301	7.81538	7.32535	7.71958	7.51501	7.92546	7.89342	8.19145	8.04702	7.59278	7.98463	7.80432	7.87916	7.68628	8.00619	7.74157	7.66341	7.12872	8.02459	7.8868	7.73704	7.60356	8.20235	7.59687	8.02686	7.44982	7.62312	7.76527	7.41325	7.30935	7.61497	7.58293	7.55134	7.61957
AMY2B	6.37638	6.96098	7.21499	7.4274	7.09434	6.33799	6.70878	7.02625	6.84284	6.62019	6.30966	6.30271	6.61634	5.7366	7.19015	6.3006	7.38901	6.64315	7.12854	6.8352	7.34047	6.83758	7.49518	7.85795	7.15303	7.61486	7.32924	7.53773	7.40425	7.61193	6.86946	7.58311	6.14599	6.95941	6.85583	7.27357	6.38155	7.64826	7.10683	7.31194	7.08914	7.00439	6.57702	6.09001	6.08217	6.60315	6.46379	6.87137	7.20492
AMY2A	6.74839	7.03721	7.15063	7.29027	6.92024	6.75289	7.01195	7.194	7.04747	6.84966	6.36341	6.69697	6.99967	6.42776	7.04524	7.03272	7.46198	6.96672	7.23065	7.19692	7.41917	6.82491	7.05906	7.57138	7.14222	7.30786	7.25092	7.36679	7.50436	7.42789	7.09405	7.78204	6.52875	7.0387	6.76906	7.44386	6.57486	7.56267	7.08794	7.40859	7.14019	7.15403	6.77369	6.66291	6.83823	7.13615	6.79638	7.04509	7.1532
PRMT6	6.10326	5.30813	5.24127	5.67215	5.7158	5.32635	5.89539	5.70295	5.77029	5.6729	5.51334	5.694	5.66604	5.45333	5.47956	5.70407	6.03127	5.76888	5.87749	5.80097	5.89262	5.42728	6.21643	5.70855	5.46739	6.0202	5.75116	5.70983	5.85966	5.78435	5.37086	5.67286	5.62734	5.60653	5.3862	5.74102	5.54117	5.66772	5.50429	5.69365	5.31238	5.61028	5.75122	5.8375	5.57912	5.72499	5.94287	5.51324	6.08199
NTNG1	4.52704	4.25728	4.41439	4.42553	4.27657	4.31724	4.31541	4.57779	4.46008	4.1869	4.52721	4.3996	4.54781	4.99776	4.44668	4.7036	4.35952	4.28981	4.42115	4.58774	4.35026	4.60963	4.05677	4.43203	4.65883	4.3583	4.57155	4.62004	4.21332	4.62851	4.57294	4.50587	4.59339	4.07495	4.56175	4.55916	4.50831	4.39868	4.43067	3.89662	4.4674	4.31402	4.43666	4.77931	4.54617	4.38733	4.60098	4.37771	4.50491
NBPF6	5.35548	6.01674	5.44127	5.47627	5.52773	5.62304	5.31274	5.65386	5.38802	5.44924	5.49938	5.62069	5.40692	5.73369	5.38468	5.52606	5.25462	5.55919	5.65594	5.50476	5.38722	5.4358	5.43847	5.48467	5.53542	5.50754	5.41814	5.4665	5.5289	5.18212	5.53011	5.46554	5.48731	5.81129	5.52729	5.53431	5.38314	5.49346	5.65391	5.41046	5.75889	5.54992	5.84036	5.4367	5.65728	5.85292	5.56172	5.22735	5.23398
FAM102B	8.44762	8.55963	8.7988	8.5088	8.77355	8.28997	8.76037	8.57427	8.57772	8.63667	8.62717	8.70758	8.48939	8.12468	8.71374	8.40092	8.75997	8.52814	8.56785	8.44131	8.59355	8.66194	8.45899	8.76921	8.41192	8.45298	8.418	8.68153	8.35244	8.4105	8.47151	8.46205	8.45411	8.67948	8.56439	8.15574	8.71598	8.37691	8.19868	8.535	8.66517	8.63049	8.3061	8.53445	8.5625	8.8333	8.64619	8.229	8.51116
PRPF38B	8.26224	8.9028	8.58641	8.4732	8.59183	8.45612	8.64398	8.49649	8.46545	8.40841	8.06997	8.48936	8.37879	8.10115	8.57615	8.21976	8.64494	8.57451	8.69877	8.64368	8.69228	8.61004	8.75333	8.64095	8.48186	8.55364	8.39649	8.58935	8.56772	8.45983	8.46698	8.86513	8.28438	8.96343	8.26057	8.31171	8.0912	8.71574	8.54652	8.72886	8.46839	8.52894	8.27918	8.33016	8.36976	8.29937	8.34677	8.27839	8.61174
FNDC7	3.41922	3.6451	3.51696	3.37159	3.356	3.49165	3.18826	3.53115	3.4106	3.21121	3.44639	3.52826	3.4628	3.71337	3.36802	3.5057	3.27196	3.38172	3.37377	3.32558	3.42904	3.48848	3.3133	3.4057	3.20288	3.70892	3.33988	3.30527	3.35988	3.39513	3.40516	3.51579	3.45242	3.28471	3.48295	3.34558	3.64777	3.26959	3.51715	3.50466	3.39913	3.50216	3.7391	3.47843	3.38718	3.46343	3.43165	3.60954	3.3421
STXBP3	9.43329	9.62123	9.53597	9.38148	9.60182	8.97139	9.46609	9.14888	9.37163	9.30038	8.72465	9.2568	9.13182	8.68252	9.37576	9.14338	9.50273	9.46689	9.4083	9.41069	9.46036	9.082	9.73668	9.70252	9.12962	9.3807	9.25622	9.57747	9.53854	9.31835	8.99609	9.3298	9.36753	9.74194	9.47649	9.51995	9.3452	9.49449	9.05355	9.33424	9.71556	9.38909	9.22137	9.43509	9.07875	9.45473	9.23135	9.15139	9.40429
SPATA42	3.56381	3.76516	3.87799	3.68995	3.40459	3.58533	3.68388	3.68466	3.64626	3.80943	3.76824	3.37947	3.57977	3.76455	3.62509	3.62961	3.3538	3.66532	3.65831	3.66082	3.52456	3.61668	3.64415	3.59929	3.83214	3.51148	3.7198	3.55165	3.57753	3.53904	3.92697	3.83214	4.15353	3.73716	3.74358	3.6207	3.5631	3.60924	3.81207	3.51225	3.57548	3.7864	3.83865	3.71114	3.67158	3.52132	3.63041	3.78529	3.53106
GPSM2	7.02957	6.70444	6.45082	6.87883	6.63933	6.92963	7.17233	7.1858	6.75817	6.71291	6.67286	6.82658	6.8649	6.58525	7.25634	6.86718	7.11744	7.09464	6.93011	6.61999	6.80044	7.01926	7.00187	7.49307	7.24484	6.68267	6.6553	7.48684	6.67847	6.38755	6.78154	6.2141	6.97253	6.83301	6.27258	5.91171	6.95399	6.84669	6.5512	7.16048	6.82389	6.55709	6.68349	6.85445	6.90724	6.30473	6.89383	6.41015	7.0398
TMEM167B	9.21514	8.91091	9.1566	8.9985	9.1845	9.18468	9.09676	9.03244	9.01533	8.96794	8.92956	9.10406	9.09204	9.06222	9.1321	9.34742	9.32973	9.06464	9.19834	9.0291	9.28266	9.29104	9.56463	9.40888	9.13793	8.9046	9.32396	9.48866	9.19426	9.20239	9.21741	9.30535	9.01925	9.03846	9.25327	9.2499	9.23376	9.20303	8.8772	9.00892	9.08794	8.95688	9.02516	9.01458	8.99165	9.33233	9.04537	9.09352	9.43624
KIAA1324	4.63739	4.43616	4.41479	4.34967	4.31738	4.40554	4.56313	4.54316	4.43504	4.40764	4.28631	4.7976	4.46154	4.51074	4.48547	4.5306	4.58372	4.51927	4.64997	4.14812	4.03573	4.70389	4.36823	4.60869	4.55364	4.89217	4.71854	4.83089	4.45193	4.079	4.53102	4.31858	4.54486	4.29847	4.27962	4.18126	4.6149	4.50325	4.30633	4.64833	4.2673	4.23529	4.29774	4.64612	4.60013	4.45923	4.68713	4.56863	4.30136
SARS	9.79152	9.65655	9.86636	9.98626	9.91272	9.571	9.84829	9.86678	9.82561	9.81524	9.9452	9.80808	9.992	9.61883	9.74476	9.68849	9.99827	9.87056	9.85041	9.90162	10.001	9.93802	10.4087	9.94855	9.7348	9.93368	10.1375	9.99351	9.96969	10.0047	9.93682	9.87425	9.71828	9.51159	10.0089	10.0671	10.025	9.92061	9.88	9.99056	10.1049	10.0679	10.073	9.8471	10.0429	10.2781	9.98305	9.92608	9.83186
CELSR2	6.50141	6.31014	6.24506	6.35544	6.22017	6.37168	6.24644	6.23007	6.34124	6.11	6.51948	6.49713	6.38363	6.79113	6.32824	6.17147	6.16704	6.2191	6.29446	6.2886	6.41969	6.32076	6.29024	6.26634	6.44099	6.23456	6.19032	6.19541	6.38156	6.2626	6.40757	6.08316	6.24043	6.24854	6.44534	6.39788	6.53115	6.06877	6.31544	6.18731	6.27939	6.30429	6.63803	6.42261	6.49505	6.27128	6.31071	6.26332	6.23186
SYPL2	6.13478	6.03457	5.86663	5.90786	5.9321	6.09021	5.76115	5.96548	5.84303	5.89007	6.25746	6.04326	5.97444	6.4366	6.15255	6.09445	5.72395	5.95783	6.06572	5.94786	6.08534	6.15656	6.07485	5.7838	5.94251	5.96704	5.94127	5.91768	5.94569	5.98165	5.9941	5.97152	6.10161	5.87558	6.28727	6.26759	6.15975	5.82092	6.15161	6.06712	5.86886	6.3854	6.54669	6.04634	6.2485	5.93667	6.25226	6.25473	5.90343
ATXN7L2	5.98803	5.43962	5.77487	5.52887	5.13968	5.86258	5.56608	5.61086	5.74464	5.32775	5.99785	5.82508	5.83954	6.33076	5.59423	5.64834	5.50716	5.57161	5.59956	5.7973	5.72902	5.80061	5.61018	5.68975	5.93975	5.48611	5.86664	5.67311	5.71478	5.70183	6.10924	5.96754	5.76457	5.58726	5.85424	5.69271	5.73092	5.55314	5.62202	5.45127	5.62177	5.47115	5.82887	5.96715	5.4426	5.67137	5.88354	5.8677	5.98264
CYB561D1	6.84366	6.47966	6.59489	6.65864	6.68349	6.85367	6.64732	6.6866	6.63731	6.67095	6.77222	6.84558	6.9421	6.95631	6.96957	6.86835	6.40871	6.77353	6.79018	6.56083	6.67376	6.62314	6.64763	6.53893	6.53622	6.68421	6.43401	6.55718	6.47257	6.70336	6.85443	6.83001	6.6954	6.44971	6.84408	6.68313	6.68627	6.76236	6.72328	6.81418	6.5648	6.43851	6.90049	6.92375	6.74668	6.62926	6.8688	6.80247	6.53173
GPR61	5.87171	5.632	5.56738	5.45668	5.67513	5.75239	5.54048	5.55231	5.87271	5.71409	6.02771	5.73613	5.7175	6.26364	5.55022	5.72449	5.68689	5.60642	5.71074	5.73461	5.96902	5.65346	5.53792	5.60535	6.09784	5.83282	5.61235	5.65744	5.6791	5.88486	6.02351	6.22249	5.95245	5.46163	5.79975	5.79955	5.691	5.46217	5.59054	5.43532	5.40126	5.71593	5.76565	5.73098	5.83986	5.58196	6.18342	5.7113	5.76526
GNAI3	9.33836	9.02197	9.19341	9.12632	9.17062	8.94607	9.42641	9.20463	9.11203	9.11616	8.61784	8.9467	8.92667	8.50578	9.32187	8.97005	9.53513	9.19636	9.17634	9.16228	9.16068	9.24418	9.4392	9.60403	9.262	9.38017	9.45016	9.77342	9.29601	9.17473	9.33233	9.31721	9.18278	9.16748	9.05378	8.96054	8.87675	8.81921	8.70811	9.0574	9.0111	8.96282	8.6983	9.21865	8.95538	9.01004	8.81894	8.68214	9.3577
MIR197	6.74217	6.47864	6.64258	6.63416	6.67752	6.69168	6.61702	6.60399	6.87216	6.66167	6.65714	6.63642	6.56749	6.84677	6.77665	6.55172	6.63008	6.59796	6.60055	6.81416	6.57289	6.7273	6.55639	6.26732	6.61418	6.29254	6.35948	6.17606	6.2955	6.13446	6.64229	6.80597	6.51346	6.79243	6.61187	6.68269	6.5009	6.66565	6.55344	6.51207	6.42743	6.51013	6.76894	6.73082	6.70967	6.97601	6.68906	6.62876	6.21278
AMPD2	7.31326	6.85246	6.9771	7.28479	7.21031	7.48737	7.18928	7.59805	7.13472	7.21361	7.45652	7.43981	7.1005	7.31384	7.45615	7.14827	6.7835	7.23848	7.13106	7.12085	7.20475	6.99644	7.13682	6.91027	7.10962	6.91927	6.74999	6.99052	7.1447	6.98305	6.99081	6.91413	7.36094	6.87518	7.32306	7.35991	7.48332	7.18797	7.3769	7.14082	7.33264	7.4486	7.25498	7.25336	7.08234	7.62925	7.40124	7.42604	6.80778
GSTM4	7.41204	6.9527	7.19894	7.2835	7.1002	6.9186	7.566	7.57991	6.74416	7.10692	7.13729	6.73889	7.19085	7.34917	6.55291	7.56664	7.15396	7.24742	6.78629	6.73952	7.33774	6.90223	7.1975	6.48779	7.0532	6.5972	6.92681	7.24864	7.06009	7.48851	6.84179	6.98015	6.81561	6.89645	7.49539	7.22869	6.98443	7.09444	7.25462	7.44074	7.22902	7.04311	7.20588	6.44972	7.31411	7.85338	7.05616	7.32115	7.12754
GSTM2	6.37579	7.25917	7.25464	6.95632	6.92048	6.57279	6.53299	7.23846	6.70011	6.43879	6.60191	6.36539	7.00809	6.88346	6.13621	6.57077	6.37112	6.67773	6.36467	6.29581	6.96128	6.15882	6.82855	6.18605	6.34985	6.80981	6.05158	6.50801	6.73206	7.13672	5.88383	6.44522	6.16934	6.81156	7.59303	7.30529	6.50534	7.19239	7.34285	7.6779	6.85791	7.04507	7.17652	5.69608	6.96429	7.20675	6.77855	6.87314	5.83036
GSTM1	7.79311	7.07043	7.30844	7.31275	5.65862	7.04924	7.23406	7.78974	5.35276	5.65862	5.71881	6.07674	7.59337	7.7454	5.7046	7.90296	5.92996	7.76041	6.94308	5.49437	7.68207	5.99951	5.69632	5.92996	7.0368	7.0004	6.83045	7.30079	6.34163	7.61628	6.89167	7.05468	7.07846	6.93125	7.58626	7.19779	5.71686	5.81738	6.20787	7.64836	5.94598	5.82965	6.38986	5.87605	7.29037	8.13036	6.29175	8.25701	5.86497
GSTM5	6.21363	6.96028	6.96051	6.47488	5.58312	5.61912	6.3752	6.31074	5.60134	5.06589	5.47328	6.13671	6.55873	6.71222	5.69531	6.4669	6.06175	7.40949	5.05565	4.83433	6.93168	5.84332	6.24606	5.77731	5.58811	5.92084	5.49109	6.73618	6.81038	7.39268	5.41434	6.75964	5.96416	6.84609	7.19349	7.11641	5.38048	5.00836	7.03915	6.93809	6.4946	5.61865	6.03795	5.86238	6.68416	7.54675	6.9604	7.04126	5.66466
CSF1	9.24905	8.26095	8.28867	8.77778	8.40775	9.5549	9.00758	9.05454	8.32473	8.67669	9.09269	8.69892	9.19036	9.38724	9.09319	8.80951	8.50738	8.82911	8.5163	8.67894	8.66499	8.75632	7.81665	8.58807	8.70145	8.30843	8.42923	8.82164	8.03217	8.1117	8.79614	8.03831	8.85499	8.0281	7.50083	7.03523	8.81626	8.27083	8.41294	8.48137	8.10218	8.08463	8.24459	8.83096	8.80012	8.20792	8.30102	8.41006	8.5789
AHCYL1	9.15649	8.96441	9.06805	9.018	9.191	8.71633	9.09943	8.83777	8.95764	8.94628	8.95342	8.86725	9.02018	8.85891	9.0805	8.8892	9.02244	8.88479	8.85256	8.84676	8.93105	9.08047	9.07428	9.00565	8.9017	8.78099	8.90758	9.09136	8.98599	8.94693	8.94168	8.60887	8.9554	8.85769	9.11625	9.10707	9.0341	8.84687	8.86855	8.99149	9.07914	8.98096	9.12794	8.97577	8.91548	9.07312	9.01513	8.81954	8.97
STRIP1	7.45346	7.41853	7.7785	7.67736	7.87923	7.6235	7.59325	7.72206	7.57778	7.67889	7.65596	7.74855	7.80946	7.53567	7.76083	7.66111	7.41753	7.71861	7.67131	7.63238	7.74626	7.77702	7.58961	7.60013	7.56065	7.66203	7.3042	7.49914	7.60713	7.50998	7.5341	7.68897	7.6328	7.47128	7.87456	7.84728	7.86513	7.8895	7.8918	7.87997	7.54009	7.84282	7.8251	7.53962	7.78503	7.52754	7.74664	7.57639	7.43646
UBL4B	4.67034	3.7637	4.3181	4.09203	4.16426	4.30519	4.05852	3.93257	4.00461	4.06683	4.33308	4.03985	3.99032	4.71152	4.22053	3.98163	4.28193	4.51791	4.07071	4.36781	4.37311	4.71086	4.05256	4.21956	4.61096	4.55632	4.37735	4.19285	4.223	4.48868	4.43045	4.50696	4.69649	3.99055	3.86671	4.42139	4.03698	4.03188	4.04792	4.03204	4.22174	4.34572	4.4517	3.94863	4.19162	4.14071	4.26674	4.43149	4.59958
SLC6A17	5.17268	4.97256	4.64896	4.84578	4.72114	5.19792	4.84477	5.24355	4.81492	4.89359	5.09821	5.08397	5.03946	5.3867	4.92217	5.09907	5.07002	5.02828	4.91074	5.03954	5.06898	4.95132	4.75038	4.76497	5.17804	4.80882	5.02633	5.17213	5.14064	5.04285	5.25519	5.13497	4.92737	4.8731	4.91329	5.41562	4.76075	4.99447	4.87258	5.09816	4.55083	5.18907	5.00498	5.16446	5.30891	5.12379	5.33215	5.2229	5.20292
KCNC4	6.65572	6.89738	6.90216	6.80675	7.02202	7.12286	6.98677	6.90748	6.93042	6.8292	7.12215	7.09322	6.99403	7.43347	7.1406	6.77673	6.48492	6.97654	6.94982	6.84176	6.35831	6.75718	6.57283	6.3961	6.51757	6.53163	6.66352	6.33878	6.59418	6.59312	6.82533	6.48241	6.95095	7.08002	7.52629	7.31679	7.22814	7.08109	7.21351	7.03749	7.06201	7.35558	7.20434	6.90426	7.01776	6.90321	7.15182	7.13363	6.53022
RBM15	7.8324	7.79363	7.93209	8.06159	7.80472	7.76085	7.77811	7.89724	7.96766	7.73436	7.63035	7.6758	7.95858	7.64663	7.95422	7.74903	7.93923	8.04289	7.88985	8.03012	7.89367	7.85736	7.89632	8.10436	7.87092	7.72566	7.93716	7.96079	7.87183	7.88999	7.79661	7.93405	7.89736	7.80791	7.84766	7.88354	7.73377	7.969	7.78254	7.86802	7.90265	7.70669	7.71775	7.63011	7.78821	7.84161	7.64355	7.82058	7.92722
PROK1	5.36294	5.21564	5.38351	5.3483	5.28919	5.4731	5.11273	5.25483	5.55097	5.28021	5.72749	5.37165	5.50735	5.5992	5.35177	5.28964	5.15438	5.43253	5.22378	5.20791	5.46116	5.56747	5.3057	5.22673	5.53965	5.50453	5.32614	5.25575	4.9994	5.44747	5.26763	5.47381	5.2408	5.203	5.32338	5.2898	5.35932	5.19841	5.26892	5.22451	5.15214	5.28413	5.70264	5.5037	5.38236	4.99117	5.73288	5.44114	5.17412
OR11I1P	3.83707	4.23068	3.90295	3.90911	4.00677	4.10755	3.84567	3.96703	4.07696	4.10102	4.25715	4.22542	3.94185	4.17163	3.999	3.59444	4.1106	3.89039	4.18731	3.77262	4.20082	4.12657	4.12076	4.09903	4.07527	4.35855	4.06059	4.15458	3.86097	3.85974	4.17086	4.06408	3.8161	4.2727	4.19954	4.39147	3.99025	4.04915	4.15633	3.98047	4.01421	3.92724	3.83133	4.16288	3.90044	3.93308	4.24477	4.06059	4.13922
CD53	12.0071	11.162	11.4261	11.4479	11.2814	11.572	11.8482	11.6335	11.3917	11.4967	11.0689	11.53	11.6573	11.3138	11.9753	11.7628	11.9482	11.6998	11.5493	11.743	11.1845	11.707	10.8364	11.9069	11.6973	11.2912	11.5779	12.0503	10.7724	11.0451	11.9113	11.7353	11.4643	11.3384	9.98086	8.00701	10.9672	10.3724	10.5404	11.0409	9.77559	10.5447	9.75433	11.8066	11.3334	10.6082	10.9137	10.5272	11.8362
RNA5SP54	3.72318	3.1807	3.72932	3.5005	3.48001	3.78438	3.50096	3.56019	3.76414	3.20958	3.67211	3.76947	3.39226	3.86863	3.71053	3.38633	3.55071	3.465	3.53361	3.52412	3.24298	3.45128	3.31357	3.34852	3.55894	3.77562	3.3238	3.41296	3.37738	3.37045	3.55821	3.79108	3.33126	3.47731	3.32788	3.5565	3.2653	3.28823	3.07954	3.24784	3.59704	3.27687	3.60283	3.38651	3.35507	3.53526	3.43265	3.76323	3.57826
CEPT1	8.73552	8.93738	9.03098	8.86022	8.79469	8.58411	9.24396	9.01179	8.83136	8.76489	8.03293	8.38234	8.73759	8.09841	9.11629	8.75255	9.48958	9.16307	9.03519	9.20366	9.09177	9.01789	9.37581	9.75414	9.20839	9.30157	9.36899	9.6005	9.12913	9.25407	9.10344	9.55765	8.76434	9.08106	8.56029	8.47416	8.44998	8.70725	8.35738	8.71902	8.57025	8.47529	8.18604	8.77853	8.42561	8.39126	8.35427	8.53938	9.50657
CHI3L2	7.88079	5.96241	6.84909	4.82189	5.26255	5.92481	5.64551	5.7677	5.09864	5.57918	9.47933	5.54443	5.68606	5.10243	7.05227	5.66492	6.52207	7.20311	5.24512	5.96736	5.31966	6.38796	5.24299	8.28796	6.39073	6.98667	6.91306	6.51244	9.56178	6.04276	9.0556	6.08323	7.81273	5.84596	5.42796	4.49207	4.97173	4.89272	5.7737	7.46188	5.01429	6.67279	6.40927	5.87169	5.27648	5.64909	5.0304	5.48252	5.82523
CHIAP2	3.88308	3.90958	3.9787	3.77475	3.78606	3.88573	3.70455	3.85713	3.98712	3.39008	3.86216	4.11818	3.7302	3.87199	3.8771	4.12866	3.81564	4.02757	3.81686	3.48851	3.95159	4.10512	3.65913	3.93093	3.83896	4.1816	4.03927	4.20415	3.62599	3.65436	3.89251	3.98703	3.80493	3.97134	3.88859	4.07713	3.3432	4.07826	3.56338	3.75886	3.775	3.8472	3.9326	4.2094	3.84647	4.0078	3.94357	3.86066	3.90342
CHIA	5.01929	4.80995	4.68884	4.77858	4.61456	4.86347	4.92451	4.81577	4.70688	4.90725	4.74966	4.8093	5.05975	5.20677	4.74453	5.21282	4.76544	5.00284	4.82846	4.87488	4.59379	4.71843	4.54527	4.82374	4.70456	4.89198	4.90478	4.77803	5.11541	4.7225	4.87741	4.80773	4.81648	5.12368	4.84128	4.92748	4.80803	4.77581	4.96218	4.82591	4.74403	4.87418	4.88709	4.89697	5.16412	4.5728	4.89363	5.0458	4.90531
PIFO	4.45852	4.57796	4.66455	4.39189	4.46356	4.52157	4.39603	4.27715	4.16472	4.31181	4.51246	4.46282	4.2892	4.84012	4.06211	4.6767	4.42653	4.55028	4.24035	4.56943	4.56898	4.55622	4.53472	4.45662	4.28944	4.71359	4.40721	4.54864	4.33641	4.73432	4.40464	4.4556	4.51832	4.50237	4.59742	4.44725	4.49823	4.16195	4.16501	4.41018	4.4894	4.53259	4.80606	4.20763	4.57638	4.65886	4.59812	4.47347	4.26507
ATP5F1	8.12795	7.7812	8.01955	8.05555	8.05243	7.87739	8.0921	7.97403	7.84102	7.93023	7.73283	7.88464	7.89814	8.20588	8.05583	8.07186	8.32686	8.00035	7.58219	7.9737	8.35237	8.03538	8.42338	8.10513	7.96195	8.0645	8.05541	8.19864	8.29968	8.08427	7.77129	7.87499	8.06617	7.84447	7.93121	8.31807	7.83563	8.12033	7.654	7.78054	8.09121	8.0494	7.88182	7.93122	7.95731	8.1023	7.72564	7.96859	8.29476
C1orf162	9.7207	9.02607	8.58292	8.81154	8.88379	9.67242	9.12968	9.34248	9.13971	9.296	8.77172	9.29669	9.44623	9.51555	9.84157	9.79743	9.47099	9.12232	9.76074	9.76824	8.55968	8.82186	8.60406	9.14902	9.48553	8.7337	9.72557	9.8115	8.4567	8.83352	9.61936	9.84884	9.604	9.2886	7.54698	6.74499	8.4337	8.0715	7.60836	8.47849	7.5255	8.08124	7.22266	9.61844	9.10933	8.34328	8.39071	8.21118	9.06796
RAP1A	9.20998	9.20289	9.49013	9.09282	9.36405	8.72249	9.36579	9.00618	8.98036	9.13863	8.49739	8.77225	8.78438	8.40807	8.97644	8.9358	9.62036	9.31032	9.18328	9.18691	9.19352	9.24998	9.7325	9.43219	9.10576	9.22167	9.18347	9.23442	9.55593	9.28572	9.05101	9.17804	9.22124	9.51269	9.52085	9.47939	8.97019	9.16533	8.91474	9.37395	9.32939	9.40487	9.07744	9.01569	9.13042	9.1277	9.25258	8.95887	9.45204
DDX20	6.58126	6.70825	6.55572	6.49953	6.48062	6.46886	6.69695	6.33045	6.69296	6.40207	6.35434	6.38817	6.76878	6.58009	6.5117	6.42804	6.7717	6.47057	6.48366	6.61962	6.62492	6.63571	6.52278	6.68541	6.37897	6.44932	6.54225	6.82439	6.45994	6.52082	6.50528	6.5885	6.75287	6.98513	6.32939	6.27892	6.57003	6.47766	6.26591	6.36777	6.88407	6.57188	6.53033	6.53512	6.51107	6.66896	6.27755	6.57351	6.82906
CTTNBP2NL	8.58458	8.8609	8.47702	8.58081	8.60515	8.63726	8.60731	8.62883	8.65418	8.51255	8.75418	8.82141	8.63639	8.26169	8.72269	8.47776	8.72526	8.64669	8.58837	8.30961	8.59817	8.68411	8.65049	8.55526	8.46326	8.62709	8.64613	8.6166	8.63946	8.50356	8.41665	8.34778	8.55383	8.97178	8.56042	8.40937	8.73488	8.57166	8.67	8.87209	8.75697	8.64641	8.58545	8.57796	8.5564	8.66201	8.7474	8.64906	8.42777
WNT2B	5.95337	6.34206	6.2549	6.35065	5.84125	6.42792	6.22663	6.51442	6.21841	6.30342	6.10344	6.33535	6.35713	6.35058	6.00496	6.14573	6.17074	6.3334	6.27766	5.99603	6.34482	6.4942	6.02864	6.35608	6.64651	6.3774	6.49535	6.34116	6.37767	6.30852	6.63146	6.28854	6.2648	6.0885	6.39804	6.48886	6.2168	6.44552	6.55467	6.71028	6.27402	6.42895	6.02279	6.23891	6.16508	6.4542	6.11537	6.39612	6.30456
CAPZA1	8.50321	7.99082	8.1523	8.14017	8.13612	8.25274	8.20831	8.15312	8.17482	8.08663	7.95203	8.1557	8.04316	8.0961	8.44855	8.37408	8.48572	8.42751	8.12996	8.33078	8.11041	8.15258	8.05237	8.40936	8.21295	8.10734	8.40768	8.68152	8.00657	8.00636	8.39249	8.37517	8.27602	7.94012	7.69982	7.42367	8.09418	7.84968	7.63465	8.04361	7.82634	7.83036	7.71987	8.34021	8.1583	7.98538	7.85433	7.66724	8.23496
MOV10	7.26968	7.32679	7.4871	7.43679	7.32226	7.61079	7.80262	7.68913	7.51806	7.50242	7.52369	7.39475	7.57582	7.54384	7.93265	7.51581	7.20247	7.49388	7.36957	7.45952	6.84945	7.34829	6.97849	7.27296	7.26863	7.01264	7.23617	7.34442	7.11387	7.38674	7.58978	7.22851	7.2175	7.20643	7.26744	7.06627	7.27317	7.24533	7.31315	7.57591	6.92306	7.29731	7.09102	7.62892	7.36066	7.29608	7.13968	7.00185	7.08044
FAM19A3	6.50252	5.92241	5.91127	5.95106	5.82576	6.41341	5.94816	6.01049	6.03366	6.19246	6.46125	6.23877	6.19524	6.64005	6.0008	6.15695	6.07799	6.17704	6.26346	6.1501	6.14297	6.0666	5.81056	6.25694	6.14123	5.80773	6.03872	6.1497	5.85513	6.05051	6.41008	6.14553	6.21965	6.12162	5.77044	6.25272	5.9177	5.72603	6.11627	5.92617	5.87711	5.79713	6.41233	6.41243	6.48672	6.10967	6.15767	6.11346	6.13095
NUTF2P4	4.80616	4.75008	4.67574	4.71179	4.74664	5.28987	5.16278	4.61214	5.01582	4.9522	5.03339	4.95505	4.78882	5.12935	4.915	5.08717	5.06133	4.99029	5.05258	4.94699	5.02373	5.16482	5.05764	5.0231	4.83164	4.67351	4.92013	4.98535	5.10152	5.37167	4.82511	5.02727	4.87197	4.94676	5.03025	4.89803	5.18119	4.85009	4.96701	4.96589	5.1805	4.9343	4.99441	4.81368	5.40258	5.23144	5.39286	4.67525	5.25085
AKR7A2P1	5.00856	4.9335	4.9449	5.14154	4.88403	4.83098	4.93779	4.9604	5.27322	4.90718	5.0643	5.3388	5.03709	5.23233	4.97477	4.90224	4.90107	5.36768	5.11721	4.89741	5.03	4.81816	4.93596	4.92465	5.19139	4.84522	5.17854	4.99728	4.76194	4.97204	5.30133	5.05099	4.94681	5.07213	5.35157	5.03839	5.01512	4.69094	4.87056	4.89109	4.97515	5.401	5.27006	5.07385	5.11852	5.14158	5.02844	5.17168	4.99447
LRIG2	7.25959	7.69052	7.83638	7.59814	7.74582	7.13663	7.43139	7.53356	7.44346	7.46302	7.17416	7.38314	7.32971	6.77202	7.51741	7.32008	7.72514	7.57378	7.52873	7.48069	7.66669	7.2574	7.71705	7.76063	7.39113	7.7985	7.30945	7.50844	7.61308	7.59999	7.17616	7.53636	7.436	7.72518	7.94372	7.80852	7.40626	7.81338	7.68332	7.73944	7.78309	7.74292	7.30736	7.17438	7.40164	7.45389	7.11535	7.54439	7.42403
MAGI3	6.83916	7.82736	7.48854	7.5386	7.47716	6.90811	6.7688	7.13061	7.5089	7.31302	7.59753	7.5357	7.09985	6.63471	6.91194	6.7846	7.01293	6.79866	7.27915	7.17741	7.62947	7.21743	7.54313	6.83394	6.88712	7.34005	7.34688	6.76258	7.61803	7.39025	6.77773	6.98449	7.07744	7.95835	7.87181	8.07884	7.58584	7.94792	7.76268	7.82697	7.95573	7.97873	7.72171	6.98119	7.08627	7.59172	7.53649	7.64978	6.72632
DCLRE1B	6.88948	6.40793	6.08932	6.12127	6.37556	6.77099	6.88197	6.52101	6.121	6.28916	6.07443	6.39021	6.29911	6.7845	6.91602	6.45738	6.72527	6.43629	6.30039	6.48984	6.3595	6.56073	6.21625	6.86652	6.44158	6.1204	6.54937	6.50411	6.17497	6.33038	6.68778	6.29613	6.55196	5.97821	6.16038	6.00449	6.48041	6.12342	6.12454	6.32337	5.91197	6.22089	5.63558	6.65595	6.19752	6.31388	6.06178	6.2182	6.71778
HIPK1	9.27408	9.63956	9.41811	9.32453	9.39135	9.32055	9.23166	9.34091	9.43383	9.07173	9.54934	9.46126	9.29377	8.79709	9.51067	9.39463	9.24064	9.17763	9.23271	9.134	9.53202	9.33948	9.15158	9.32648	9.32413	9.35099	9.39232	9.37566	9.33085	9.32751	9.35884	9.44713	9.1331	9.57276	9.4795	9.44955	9.50115	9.5367	9.46364	9.55639	9.62193	9.6214	9.58647	9.36761	9.10243	9.53737	9.49575	9.38761	9.17358
OLFML3	6.87753	7.25792	7.64504	7.16669	7.15121	7.26193	7.185	6.7845	6.65826	7.13795	7.49305	7.62023	7.40462	6.91007	6.79428	7.43806	6.64842	6.87037	7.10132	6.74119	6.94433	7.18803	7.09403	7.46764	6.57376	7.00714	7.47584	6.57955	7.60688	7.14184	7.12785	7.01449	7.16196	7.2655	7.99885	8.08346	6.80936	7.46119	6.97525	7.39238	7.688	7.67934	8.26411	6.71166	7.64051	7.62589	7.75062	7.70409	6.67235
SYCP1	2.96552	2.7333	2.58746	2.70075	2.67706	2.80565	2.7155	2.61537	2.72924	2.72568	2.67981	2.74051	2.76792	3.01383	2.82426	2.89417	2.65487	2.7314	2.72979	2.68805	2.75676	2.60447	2.68618	2.68437	2.8142	3.00761	2.96918	2.73316	2.62155	2.70534	2.79316	2.69005	2.82911	2.74859	2.61498	2.76996	2.77501	2.68397	2.70643	2.90992	2.80185	2.62611	2.92181	2.59128	2.98321	2.86467	2.76574	2.6561	2.62473
TSHB	2.78612	2.86444	2.99119	2.99842	2.78164	3.08254	2.89784	2.81494	2.92719	3.01617	2.99188	3.11466	3.1751	3.24821	3.01258	3.11123	3.03193	2.73487	2.92335	2.86496	2.94594	3.16385	3.10736	2.96926	3.04821	3.00745	3.15724	3.01069	2.93694	2.99187	2.75354	3.09077	2.85687	2.94343	2.92807	3.13564	3.04575	3.02437	2.98164	3.02879	2.99233	2.90672	2.89759	2.93804	3.07895	2.96908	3.08762	3.09428	2.91501
RN7SL420P	5.48879	5.39108	5.64286	5.19179	5.50847	5.66784	5.354	5.53347	5.64901	5.61383	5.69844	5.81486	5.46121	5.84984	5.59322	5.66687	5.26524	5.5864	5.67351	5.68882	5.72313	5.90874	5.56207	5.5449	5.69852	5.22494	5.66632	5.23413	5.48059	5.54976	5.68505	5.6022	5.56291	5.41297	5.74136	5.96417	5.44098	5.60018	5.57957	5.51099	5.91616	5.54927	5.64071	5.61854	5.51909	5.57749	5.69812	5.72247	5.52108
VANGL1	6.10172	6.3072	6.08098	6.20429	6.26026	5.91289	6.06537	5.94806	6.16916	6.00607	5.96546	6.11063	5.91735	5.81782	6.18935	5.97371	6.05759	5.95439	5.8433	5.97154	6.32753	6.24034	6.0315	6.08336	6.09364	6.1546	6.04012	5.85156	6.34084	6.08936	6.01282	5.90211	6.24313	6.21658	6.53453	6.29781	6.31371	6.32707	6.19468	6.30163	6.48244	6.37883	6.32663	6.17408	6.04708	6.3588	6.19427	5.94292	6.04591
SLC22A15	7.70385	7.95851	7.14725	7.60462	7.25231	8.04804	7.45665	8.24905	7.24186	7.10663	6.97158	7.17452	7.70198	6.91234	8.12681	7.18882	7.74619	7.5996	7.20957	7.15428	7.47162	7.57088	6.87356	7.67554	7.46665	7.06408	7.00439	8.11538	7.27566	7.2666	7.82041	7.13685	7.08988	8.20491	6.94039	7.06669	6.99262	7.2279	6.90494	7.74751	6.93796	6.94306	6.92181	7.35794	7.43621	6.8066	6.88487	6.83719	7.6727
MAB21L3	3.98249	3.97226	3.88599	3.90102	3.44953	4.0522	3.84249	3.54025	3.60675	3.78587	3.72945	3.65998	3.77109	4.23682	3.93885	4.00272	3.84792	3.83526	3.92135	3.81082	3.85062	4.13607	3.78571	3.62182	3.82467	3.96907	3.69089	3.84773	3.82365	3.83589	3.88166	3.7951	4.12834	3.72366	3.81772	3.59489	3.66267	3.69006	3.78541	3.59109	3.70904	3.63894	3.87113	3.67719	3.81893	3.87782	4.02904	3.78567	4.14382
ATP1A1	11.0763	10.6649	10.6317	10.8522	10.8703	11.0225	10.9245	10.9903	10.7989	10.8476	10.9378	10.894	10.8651	10.7435	11.1675	10.7793	10.8655	10.8096	10.7798	10.7051	10.7593	10.9	10.6215	10.7401	10.9312	10.4919	10.6812	10.9572	10.5273	10.5911	10.9564	10.5784	11.1572	10.7355	10.5757	10.3618	10.9784	10.698	10.6043	10.6382	10.7161	10.6382	10.4602	10.9755	10.8213	10.6702	10.7526	10.504	10.8396
C1orf137	3.06585	3.02774	3.03669	3.10137	2.83276	3.09156	2.94052	2.99899	3.02253	3.14976	3.01613	2.99461	3.24677	3.22649	3.04749	3.30243	2.89077	2.90148	2.99653	3.06903	2.71209	3.02299	2.94344	2.96701	3.07916	3.2071	2.86452	2.892	2.96256	3.14372	3.12172	2.98102	2.9187	3.1959	3.10373	3.05294	2.97386	2.89817	3.01741	2.85842	3.00907	3.06037	3.1077	2.89741	2.98104	3.30219	3.0368	2.99928	2.8579
CD2	6.90227	6.77267	6.88404	6.55022	6.76871	7.07777	7.02714	7.2136	6.58298	7.39894	6.3569	6.63016	6.80772	6.87933	6.5757	7.70423	7.42682	6.8202	6.50939	7.67121	7.0057	7.1516	6.92684	7.00757	7.34764	7.43543	8.00664	7.59521	6.50103	6.91372	7.77998	7.20482	6.82758	7.12764	5.83745	5.03595	6.08616	5.63009	7.0852	7.15679	5.3741	6.67613	5.83759	6.76351	6.84215	6.27448	6.77348	7.19096	7.34869
PTGFRN	8.5478	8.54531	8.25926	8.24875	8.19336	7.99108	7.96384	8.41088	8.33793	8.57415	8.84021	8.37763	7.83224	7.8928	8.41874	8.25563	8.3265	8.34931	8.22073	8.12676	8.38508	8.22754	8.12156	8.18557	8.35249	8.10959	8.20396	8.4835	8.47258	8.00986	8.07878	8.2561	8.61889	8.77079	8.71645	8.28438	8.19692	7.99419	8.20941	8.4691	8.49689	8.54519	8.52215	8.4218	7.70045	8.1691	8.52913	8.09105	8.15804
CD101	6.4973	5.52739	5.42499	5.65565	5.62485	5.95699	5.58071	6.1249	5.36681	5.83419	6.29989	5.60598	5.35872	5.72035	6.33272	5.72302	5.77508	5.6154	5.7452	6.07932	5.39544	4.98002	5.02342	5.89908	5.65563	5.07265	5.35615	6.1341	5.71722	5.37746	6.16584	5.538	6.07081	5.74218	4.96304	5.08954	5.4684	4.9549	5.5014	5.86544	5.32691	5.24569	5.36498	5.59372	5.04141	5.56203	5.74241	5.32581	5.73516
TTF2	7.09374	7.21076	6.88571	6.8143	6.77219	6.88383	7.01114	6.90439	7.04578	6.92181	6.70766	6.77449	6.81979	6.69413	7.02158	6.7755	7.01363	6.94161	6.88765	6.77763	6.87209	6.99277	6.72368	7.20422	7.00969	7.16539	6.75741	7.17646	6.73943	6.7161	7.05771	6.73534	6.83479	7.33702	6.77595	6.53072	6.78135	6.73472	6.71812	6.99078	6.77707	6.9201	6.71806	6.83128	6.73295	6.77081	6.7169	6.66849	6.90315
MAN1A2	8.94447	9.3082	9.26959	9.13824	9.25951	8.33932	8.62687	8.49221	9.212	8.8819	8.81374	9.00728	8.82245	8.17588	8.76439	8.82764	8.90606	8.85803	8.92107	9.16973	9.01422	8.80788	9.55987	8.91576	8.69956	9.0641	8.92847	8.98979	9.13019	8.96077	8.55407	8.82309	9.08551	9.34233	9.47492	9.55655	8.94553	9.15691	8.77567	8.96457	9.43124	9.25502	9.13719	8.83309	8.82044	9.31263	9.11285	9.18606	8.7652
FAM46C	9.12345	7.15447	7.68152	8.58988	8.00723	8.5108	7.20431	7.74388	7.65637	7.79052	7.01672	7.03862	8.41621	7.3918	7.18353	7.87977	7.37403	8.12128	7.70243	9.96675	7.20385	7.74856	7.78583	7.87633	7.80642	7.53426	8.85394	7.07333	7.70779	8.38002	7.58915	7.75732	7.54707	7.33064	7.63675	7.808	7.02725	7.24142	7.13695	7.43522	7.53096	7.76089	7.20615	7.07524	7.19339	7.76341	7.29117	9.22069	7.34853
WDR3	6.72456	6.46298	6.96833	6.66566	6.83857	6.15687	6.76551	6.63019	6.65132	6.57229	6.69535	6.52792	6.6022	6.41287	6.81737	6.5355	6.92205	6.61246	6.70596	6.69116	6.6575	6.69633	6.97873	6.91562	6.50405	6.4725	6.65738	6.71721	6.8482	6.56304	6.38375	6.67166	6.66597	6.4396	6.99015	6.59632	6.74105	6.69003	6.55168	6.73256	7.13172	6.81646	6.84598	6.35931	6.70661	6.85862	6.7478	6.64367	6.50908
HAO2	4.25632	4.08581	4.0155	4.17921	3.92843	4.15859	4.3488	4.07352	4.23239	3.94309	4.50344	4.27344	4.06212	4.22405	3.91594	4.06863	3.87262	3.98683	3.9585	4.27544	4.19976	4.37741	4.09312	4.09379	4.21375	4.1517	4.07239	4.0589	4.16486	4.1203	4.39313	4.06641	4.02989	3.91403	4.32546	4.54453	4.17759	3.85637	4.05345	4.14952	4.29202	4.16932	4.11072	4.37752	4.02921	4.03379	4.18725	4.04002	4.33091
HSD3B2	3.44003	3.24651	3.2564	3.23536	3.03163	3.17861	3.15893	3.05481	3.37143	3.20258	3.55242	2.95681	3.54686	3.6514	3.65612	3.22028	3.10885	3.32607	3.24863	3.18484	3.59487	3.05408	3.17449	3.17166	3.54223	3.67489	3.20508	3.45269	3.08286	3.18918	3.20319	3.32439	3.34384	3.32557	3.32763	3.30529	3.42858	3.32605	3.18543	3.22121	3.34193	3.26182	3.49611	3.29839	3.17903	3.25335	3.40358	3.44603	3.2856
HSD3BP1	3.55886	3.63691	3.30738	3.28107	3.46586	3.26024	3.18062	3.61443	3.44619	3.41726	3.3822	3.16785	3.6667	3.53112	3.49586	3.33433	3.39368	3.23785	3.39754	3.11875	3.2766	3.32299	3.40017	3.39552	3.45564	3.9893	3.38414	3.38125	3.39045	3.30033	3.42214	3.29785	3.50337	3.19888	3.02096	3.27097	3.29655	3.37576	3.34892	3.43971	3.64339	3.28933	3.40699	3.49659	3.44292	3.38205	3.40472	3.42805	3.46586
HSD3B1	4.28644	4.00398	3.97623	3.91082	3.93863	4.16651	4.15647	4.01512	4.09164	4.19338	4.16617	4.02963	4.02016	4.32911	4.1672	3.98224	4.06879	4.0811	3.98863	4.09115	4.00688	3.91903	3.91097	4.17421	3.85972	3.8359	4.01735	4.02766	4.19921	4.09526	4.02895	3.83603	3.9418	3.95609	3.96541	4.10379	4.1446	3.95996	4.22802	3.88018	3.99986	4.04594	4.22543	4.09599	4.1367	3.93543	4.11308	4.03701	3.97655
HSD3BP4	4.78183	5.43339	4.8316	5.47207	4.99415	4.89299	4.96829	4.75486	5.25221	4.76186	4.93011	4.58333	5.19168	5.14615	5.18329	4.7604	4.95133	5.55789	5.0068	5.42939	4.69309	5.36133	5.00413	5.09896	5.06794	5.01348	4.60838	4.92482	4.90222	4.73513	5.7	4.96854	4.95868	5.29499	4.66356	5.02594	5.13478	5.07987	5.0021	5.37304	5.2895	5.00396	4.85315	4.8926	5.12306	4.52669	4.81671	5.04235	4.74983
HSD3BP5	3.24867	3.54767	3.52775	3.40129	3.30359	3.42021	3.74334	3.38771	3.44939	3.1645	3.64507	3.26909	3.30717	3.65909	2.97745	3.67909	3.11467	3.3009	3.39544	3.26321	3.51661	3.87114	3.42192	3.79349	3.55596	3.28731	3.69466	3.33978	3.29461	3.32052	3.19348	3.52737	3.4953	3.90156	3.55354	3.39526	3.1476	3.4588	3.58801	3.45373	3.60883	3.28147	3.57097	3.6029	3.44571	3.44511	3.63567	3.53875	3.43599
PHGDH	6.63182	7.51175	7.68361	7.22741	7.3236	6.55887	6.94789	6.83343	7.11999	7.09491	7.41927	7.20302	7.7001	7.1451	6.812	7.00828	6.80958	6.6935	7.34325	6.7216	7.25336	7.21777	7.99055	7.21688	6.90035	6.654	6.66964	6.99966	7.71147	7.50491	6.90192	7.0204	6.59341	7.46366	8.38021	8.63909	6.99457	7.92886	7.76901	7.4993	7.5906	8.04656	8.44307	6.65968	8.10543	8.16986	7.54746	7.81446	6.89707
PFN1P9	4.62129	4.45555	4.45721	4.7437	4.6792	4.88369	4.70145	4.91496	5.01401	4.75274	5.23038	4.91294	5.18388	5.40333	4.94565	4.89373	4.80373	4.85044	4.8466	4.73806	4.40965	4.87739	4.7857	4.61143	4.68901	4.76929	4.57837	5.03642	4.62664	4.48569	4.68532	4.56198	4.79594	4.76583	4.55197	4.61474	4.6917	4.59768	4.88298	4.62888	4.69301	4.96194	4.95334	4.94824	5.15159	4.90671	4.99022	4.90897	4.70511
RNU6-1071P	3.09177	2.91927	2.785	2.85048	2.89609	2.86569	2.83386	2.74614	3.13246	2.76149	2.79083	2.75368	2.80274	2.81852	2.74268	2.82644	2.82703	2.82617	2.83348	2.73635	2.7513	3.02187	2.81026	2.89688	2.78214	2.86348	2.99307	3.03019	2.93718	2.9808	2.80122	2.89918	2.78318	2.73317	2.84424	2.73881	2.71549	2.68023	2.94502	3.0231	2.84651	2.69664	2.76266	2.74604	2.85746	2.71131	2.72054	2.82683	2.85493
FAM72B	6.13327	5.70087	5.47906	5.71945	5.89573	6.09977	6.19054	5.99098	5.54337	6.03798	5.4693	5.83423	5.72418	5.37009	6.07596	6.09929	6.38136	5.94256	5.75755	6.03516	5.75961	5.89182	5.69848	6.61614	6.08331	5.80141	5.7232	6.69919	5.7227	5.62584	5.9922	6.25012	6.05973	5.81656	5.08646	4.86591	5.49619	5.15498	5.25184	5.39118	5.10741	5.10403	5.0759	5.85175	5.39815	5.27014	5.11848	5.11992	6.26653
HIST2H3DP1	8.5599	8.05049	8.06281	8.14436	8.16209	8.62757	8.52805	8.47484	8.53969	8.56487	8.56652	8.47782	8.4706	9.06332	8.26723	8.59924	8.29942	8.52866	8.35764	8.47925	8.1828	8.31431	7.68477	8.27187	8.34612	8.19625	8.33603	8.2359	8.1459	8.09765	8.53904	8.28301	8.60244	7.75744	8.28078	8.25468	8.45248	8.16859	8.22308	8.22576	8.21724	8.08051	8.49159	8.65653	8.64755	8.44814	8.70036	8.33186	8.39496
HIST2H2BA	8.5102	8.19609	8.04764	8.04976	8.03843	8.20658	8.26332	8.21531	8.20453	8.40802	8.28009	8.12985	8.01866	8.38936	8.12211	8.51253	8.13899	8.16639	8.07362	8.23936	8.17733	8.11404	7.9481	8.08329	8.22515	7.83081	8.07559	8.12271	8.15693	7.99951	8.18214	7.9355	8.48763	8.02047	7.85804	7.7676	8.29967	7.93493	8.02147	7.90358	8.04559	8.19863	8.1572	8.06792	8.16744	8.4265	8.0807	8.19772	7.94825
SRGAP2C	9.7947	9.93191	9.80776	9.72488	9.9605	10.1155	9.94345	10.0356	9.9474	9.80724	10.1219	9.90838	9.84669	9.77893	9.98614	10.018	9.67816	9.8884	9.81258	9.81773	9.90949	9.77934	9.36267	9.74695	9.98031	9.86493	9.60243	9.7909	9.70392	9.57233	9.93866	10.046	9.93322	9.77868	10.0087	9.52136	9.91976	9.8342	9.70919	10.0459	9.8733	9.80141	9.86262	9.9447	9.64414	9.80458	9.79059	9.80212	9.6054
LINC00328	5.10851	5.56029	5.51763	5.67364	5.54502	5.13819	4.6689	6.49319	6.26908	5.28329	5.45809	5.15223	5.35752	4.19423	5.3964	4.74052	4.95378	5.55066	5.59381	5.12562	5.04744	5.44199	5.19083	4.92186	5.55918	6.08973	5.33718	5.01815	5.0183	5.11805	5.27505	5.77767	4.79432	5.00258	5.2954	5.4993	5.32466	4.87927	5.49578	6.12858	5.94277	6.11912	5.14224	5.2057	5.0786	4.05073	5.0206	5.01091	5.12319
RNVU1-3	4.08763	4.13542	4.23071	4.22188	4.10816	4.02805	4.2018	4.48676	4.09273	4.21989	4.12355	3.8754	3.639	4.07549	3.96197	3.92291	4.38743	4.16898	3.82283	4.56226	4.19553	3.92323	4.12586	4.3639	4.34197	4.8167	4.33818	4.02349	4.43082	4.04018	3.92074	4.56613	4.25523	4.04752	4.02796	3.99803	3.92081	4.73786	4.5525	4.18544	4.10894	4.36519	3.74288	4.12181	3.92234	4.03115	3.8902	4.43438	3.93928
SRGAP2	10.3102	10.416	10.3803	10.2206	10.3839	10.3397	10.2514	10.4219	10.3883	10.3019	10.5762	10.3716	10.2512	10.1012	10.4508	10.348	9.8985	10.3428	10.4274	10.237	10.0486	10.1179	9.83454	10.0777	10.1967	10.1782	9.97046	9.9803	9.88416	9.66924	10.1784	10.2381	10.3057	10.3078	10.4104	9.9553	10.2521	10.2404	10.1579	10.4727	10.1049	10.2104	10.2461	10.293	10.0956	10.1542	10.0563	10.2514	9.88834
NBPF10	12.1513	12.6383	12.5	12.4389	12.4347	12.4859	12.4274	12.5309	12.5237	12.2583	12.2304	12.4092	12.3482	12.0222	12.5521	12.2255	12.3651	12.4889	12.4574	12.3104	12.3774	12.4573	12.4667	12.4559	12.5149	12.441	12.3433	12.3518	12.2625	12.2814	12.3392	12.341	12.1441	12.7031	12.5222	12.503	12.1975	12.4834	12.6163	12.5724	12.4675	12.4457	12.359	12.3258	12.2491	12.2284	12.3369	12.3011	12.4104
NBPF8	12.6242	13.0224	12.942	12.8498	12.8644	12.8616	12.8604	12.9471	12.9418	12.6898	12.6643	12.8283	12.7886	12.4819	12.9598	12.6807	12.7945	12.9283	12.8928	12.7365	12.7646	12.8078	12.839	12.7869	12.8132	12.8197	12.7451	12.7334	12.6586	12.7127	12.7328	12.7298	12.5729	13.008	12.9728	12.8773	12.6536	12.8705	13.0024	12.9862	12.9057	12.9077	12.8053	12.7804	12.6818	12.6855	12.7421	12.7244	12.8086
NBPF9	12.8586	13.2285	13.1383	13.0863	13.036	13.089	13.0424	13.1471	13.1779	12.9128	12.9095	13.0786	12.98	12.657	13.2248	12.899	13.052	13.0578	13.0438	12.9523	13.0325	13.0664	13.0734	13.0432	13.1327	13.0362	13.0066	13.041	13.0429	12.9891	12.9088	13.0411	12.8379	13.3453	13.0969	13.0883	12.8064	13.0659	13.2185	13.1924	13.1543	13.0969	13.107	12.9874	12.901	12.8471	12.993	13.0016	13.0292
RNU1-59P	5.18059	4.87613	5.37009	4.67054	4.61621	5.02393	4.83243	4.27546	4.55095	4.63332	4.91691	4.54501	4.74532	4.60407	4.95636	5.14406	4.84167	4.93006	4.2958	5.20255	4.76088	5.11205	4.39749	5.15322	4.64385	5.03024	5.62589	4.33477	4.70096	4.62972	5.58638	4.49278	4.89671	4.88617	4.61349	4.54752	4.66201	4.36164	4.63547	4.51207	4.62982	4.65017	4.63776	4.64232	4.42859	4.41132	4.59606	4.86978	4.79511
LOC100996517	10.2066	10.1839	10.2342	10.3126	10.2231	9.93855	10.2614	9.97375	9.99463	9.95893	9.75616	9.9168	9.90407	9.43092	10.09	9.93243	10.487	10.2626	10.202	10.246	10.3516	10.0372	10.6826	10.5344	10.0415	10.2412	10.451	10.5997	10.4062	10.4557	10.1397	10.1566	10.1524	10.2148	10.2396	10.2366	9.93248	10.0784	9.78231	9.90505	10.299	10.0935	9.85095	10.0889	9.78699	10.0645	9.95846	9.76039	10.3911
NOTCH2NL	9.5227	9.84557	10.1805	10.074	10.1525	9.66296	9.9213	10.2466	9.97873	9.689	9.64934	9.75435	9.77663	9.47051	10.3171	9.67464	9.90339	10.1749	9.99946	9.75788	9.93599	10.0082	10.1584	10.2136	10.1951	10.1723	10.0263	10.0434	10.0356	10.0393	10.0705	9.93993	9.71326	9.872	10.2527	10.248	9.83173	9.84526	10.2082	10.2801	10.0265	9.73722	9.80637	9.67791	9.49541	9.58403	9.80551	9.85085	9.97717
RNVU1-6	5.82014	5.16233	5.46021	5.56943	5.47533	5.92571	5.68595	5.40932	5.44032	5.61863	5.61377	5.64437	5.40785	6.22971	5.65613	5.62315	5.41147	5.60017	5.48008	5.67133	5.52718	5.82827	5.03775	5.79107	5.6587	5.55422	5.58861	5.31252	5.72922	5.63777	6.04986	5.68854	5.89726	4.95869	5.67494	5.90073	5.57452	5.49896	5.69257	5.21739	5.55542	5.37844	5.72597	5.85893	5.59512	5.41527	5.85984	5.84538	5.51775
HFE2	5.07469	4.39356	4.41182	4.66881	4.40644	4.7865	4.78274	4.38603	4.46167	4.45657	4.88216	4.51844	4.48887	5.02692	4.50644	4.8038	4.27093	4.668	4.74488	4.68876	4.83866	5.00546	4.38816	4.7452	4.75437	4.62115	4.88488	4.63534	4.84561	4.74951	4.97285	4.85813	4.52762	4.46528	4.77516	4.75801	4.57102	4.44585	4.66574	4.50196	4.72708	4.18159	4.73895	4.69729	4.55524	4.76912	4.86145	4.89757	4.97896
TXNIP	13.0093	12.5524	12.6078	12.7229	12.7043	12.3909	12.6688	12.6924	12.6482	12.6655	12.5762	12.6135	12.794	12.5667	12.9052	12.9043	12.8913	12.6578	12.9123	12.8308	12.5287	12.596	12.226	12.9497	12.7939	12.479	12.8146	13.0383	12.3812	12.6131	12.8313	12.9955	12.8066	12.6703	11.4841	11.4801	12.3505	12.3782	12.083	12.6349	12.3337	12.4293	11.8404	12.7565	12.5542	12.4172	12.4156	12.5666	12.7658
ANKRD34A	5.64133	5.51149	5.43691	5.44771	5.30778	5.77601	5.46629	5.54247	5.80271	5.53929	6.12893	5.6745	5.52558	5.9439	5.585	5.75147	5.48949	5.61325	5.59018	5.64441	5.21956	5.40463	5.18324	5.20442	5.68466	5.46272	5.49468	5.48216	5.15386	5.43442	5.57234	5.7458	5.5281	5.22394	5.39632	5.5218	5.77293	5.5196	5.57332	5.3382	5.42782	5.46774	5.71578	5.76844	5.75948	5.72025	5.75083	5.81714	5.35871
LIX1L	8.50838	8.60809	8.71673	8.64136	8.85353	8.38146	8.35418	8.15725	8.79165	8.56164	8.80858	8.83004	8.55122	8.91554	8.44652	8.67056	8.44662	8.57948	8.64412	8.58954	8.66423	8.47336	8.63259	8.39325	8.50786	8.58023	8.5114	8.33451	8.72484	8.64927	8.17688	8.38376	8.4305	8.75887	9.08873	9.0819	8.80193	8.78517	8.65705	8.66081	8.98624	8.99802	9.00186	8.51311	8.64794	8.95899	8.89546	8.8368	8.51039
RBM8A	6.40125	6.6071	6.38413	6.423	6.7924	6.55192	6.40804	6.39533	6.84117	6.72221	6.23695	6.25942	6.40527	5.52337	6.02137	6.1786	6.4549	6.28063	6.17173	6.576	6.4265	5.8765	6.39689	6.40386	6.15964	6.31344	6.25426	6.26256	6.12367	6.41146	6.01151	6.24561	6.22065	6.80788	6.32496	6.84385	6.63841	6.99871	6.42644	6.60822	6.74182	6.76106	6.12161	5.93868	6.64262	6.55372	6.73619	6.82048	6.23616
PEX11B	7.25914	6.67413	7.37411	7.48148	7.44353	7.10616	7.3809	7.49146	7.29009	7.21257	7.03003	7.04176	7.27461	7.23435	7.31261	7.36337	7.57642	7.21239	7.23437	7.25447	7.47827	7.2296	7.70929	7.41622	7.37118	7.06922	7.39873	7.48384	7.47827	7.61867	7.41283	7.55148	6.93772	6.93564	7.1935	7.03417	7.39379	7.56291	7.44095	7.44011	7.39314	7.13761	7.05687	7.28849	7.39792	7.29936	7.2172	7.30709	7.52986
ITGA10	6.77018	8.48584	8.25619	8.77103	8.93035	6.79586	7.4071	7.17412	8.20516	7.46254	7.34834	8.30359	7.8072	6.82013	7.02112	7.22545	7.40651	7.73043	8.19236	7.64195	8.31351	7.23597	8.94134	7.14958	7.35787	8.43742	7.52444	7.60936	8.80437	8.79028	6.40149	7.81112	7.70865	7.96602	9.11536	9.31982	9.02947	9.37564	8.82886	8.283	8.8202	8.63345	7.6398	7.67161	8.14846	8.68061	8.06164	8.28262	7.29669
ANKRD35	5.79603	5.71333	5.79784	5.80079	5.97225	5.65223	5.49969	5.56359	5.68578	5.76141	5.70634	6.00995	5.69659	5.67954	5.68905	6.08081	5.44533	5.59747	5.72125	5.89794	5.76233	5.7863	5.90767	5.53566	5.7053	6.04654	5.37617	5.55281	5.7909	5.88436	5.46463	6.01092	5.78523	5.87222	5.76625	5.94577	6.02692	5.95693	5.64995	5.75901	6.14229	5.86147	6.05144	5.81576	5.74271	6.14981	5.98036	5.76961	5.30266
PIAS3	7.57972	8.09119	8.13688	8.20089	8.29557	7.75364	7.77975	7.86937	8.10918	7.88362	8.11207	8.00025	8.04789	7.69096	7.76116	7.73902	7.49971	7.69358	7.96395	7.73904	8.21303	7.86636	8.07623	7.65099	7.7169	7.98734	7.69178	7.59776	8.01794	8.0715	7.47489	7.65534	7.59953	7.75737	8.35807	8.35492	8.25604	8.65239	8.51143	8.28992	8.30716	8.32788	8.17986	7.817	7.89495	8.26027	8.10472	8.13661	7.65149
RNF115	7.80708	8.7403	8.495	8.2615	8.41785	7.6723	7.8538	7.83272	8.28503	7.97764	8.05381	7.96591	7.81434	7.15958	7.68703	7.87773	8.05793	8.13229	8.18934	7.70063	8.25553	7.99118	8.70785	8.03515	7.83981	8.20047	7.83883	7.79533	8.75438	8.31949	7.50493	7.98841	7.90617	9.02794	9.51544	9.40607	8.23297	8.62618	8.65951	8.8847	8.68441	8.56458	9.17486	7.78923	8.17595	8.57935	8.19862	8.36734	7.80356
PDZK1	3.87542	4.18909	3.93113	4.10516	4.19133	3.87354	4.2601	4.03742	4.35256	3.89657	4.19255	3.9504	3.94598	4.07245	3.83176	3.86471	3.92916	3.96473	4.04654	4.18024	4.03774	3.68563	3.94807	3.90331	3.91793	3.8565	3.87852	3.97373	3.83087	3.99738	3.77808	3.65375	4.15749	4.16304	4.12362	4.0799	3.90798	4.25744	4.34857	4.09487	4.16355	4.116	4.21205	4.01715	4.21939	3.87041	3.93579	4.04898	3.69273
GPR89A	7.06735	7.37814	7.44584	7.40563	7.40648	7.10592	7.46354	7.6376	7.47867	7.30498	6.86699	6.91239	7.14123	6.60735	7.37352	7.44406	7.60034	7.58411	7.30839	7.61461	7.58612	7.22004	7.53948	7.40606	7.32043	7.70541	7.56094	7.50509	7.54984	7.34713	7.05475	7.33732	7.00357	7.57406	7.09306	7.11754	6.96312	7.59562	7.14782	7.80979	7.5476	7.47168	7.24335	7.21073	7.18485	7.16857	7.01779	7.0855	7.46792
ABHD17A	7.35003	6.69085	7.1446	7.31115	7.33232	7.30856	7.57507	7.51497	7.25462	7.51749	7.33199	7.4202	7.46148	7.81424	7.42129	7.59571	7.03731	7.43245	7.3905	7.52739	6.93269	6.96956	6.96414	6.89065	7.22808	6.51093	7.0225	6.74653	6.97758	7.07628	7.35709	6.97877	7.4146	6.85434	7.41636	7.2929	7.51824	7.19965	7.44588	7.30535	7.23938	7.20933	7.36696	7.3794	7.49202	7.45655	7.35383	7.54777	6.91054
RNA5SP57	3.25239	3.41584	3.29213	2.98822	3.37871	3.07545	3.27175	3.26283	3.09373	3.0802	3.45964	3.25096	3.1628	3.30971	3.32033	3.14685	3.31194	3.17303	3.32337	3.36163	3.22921	3.32532	3.49453	3.3058	3.03902	4.21117	3.14607	3.2161	3.31215	3.51312	3.08604	3.13872	3.2839	3.2013	3.26714	3.36349	3.41294	3.1997	3.38181	3.38708	3.11051	3.26895	3.07086	3.20908	3.20257	3.17634	3.31139	3.25805	3.30923
RNVU1-8	7.37205	6.87823	7.02281	7.18247	7.03317	7.62457	7.12179	6.88341	7.05978	6.98789	7.38983	7.36073	7.43665	7.73357	7.15039	7.28378	7.14311	7.48198	7.37723	7.27049	7.49272	7.78114	7.26796	7.56123	7.66224	7.38211	7.87343	7.61112	7.47974	7.71851	7.83209	8.0689	7.49639	6.65719	7.2807	7.38048	7.3423	7.00132	6.83727	6.78361	7.21885	6.40347	7.09007	7.34734	6.99881	7.23931	7.19172	7.2888	7.71144
PDIA3	11.9376	12.0557	11.7856	11.7525	11.7595	11.6891	11.782	11.6799	11.8375	11.584	11.925	11.8239	11.6868	11.4958	11.9732	11.7476	11.7432	11.7863	11.8215	11.7696	11.8283	11.791	11.7592	11.912	11.745	11.7556	11.8055	12.0051	11.7503	11.7956	11.8365	11.6552	11.9545	12.0104	11.7997	11.6821	11.7816	11.7186	11.5997	11.6453	11.9659	11.6663	11.7438	11.8134	11.6602	11.8737	11.8449	11.6448	11.701
CHD1L	7.9087	8.30649	7.96982	7.94367	7.88343	8.00465	7.81359	8.03103	7.69043	7.68152	8.25002	7.66664	8.0054	8.24395	7.93964	8.05576	8.26899	7.78998	7.37299	7.53692	7.96321	7.77395	7.67351	7.65432	7.89518	7.63326	7.31248	8.02463	8.01758	7.66085	7.62804	7.61663	7.67618	8.55385	8.34629	8.21502	7.92622	7.95042	7.9424	8.28473	7.76847	7.98314	8.13166	7.47656	8.09392	8.13356	7.82956	7.79363	8.0244
BCL9	6.43077	7.28501	6.89194	6.86642	6.89922	6.80378	6.29465	6.42993	6.91425	6.58792	7.26852	6.80312	6.80829	6.60166	6.49148	6.70309	6.54483	6.61292	6.48482	6.5124	6.95143	6.86787	6.83617	6.32014	6.68354	6.95216	6.57336	6.40146	7.24778	6.91911	6.4404	6.58305	6.62913	7.37401	7.47894	7.60354	6.87146	7.34524	7.29112	7.3116	7.19906	7.61214	7.73553	6.41358	6.81505	7.05914	6.93864	6.97103	6.32097
GJA8	4.59992	4.43508	4.30472	4.02215	4.2447	4.60074	4.34877	4.44311	4.67508	4.49936	5.02803	4.53609	4.43595	5.02613	4.49108	4.86431	4.44404	4.45667	4.57889	4.6491	4.4359	4.43412	4.18436	4.50713	4.38657	4.21285	4.56991	4.23798	4.37213	4.57341	4.7071	4.17426	4.64367	4.40262	4.68365	4.3232	4.5568	4.27757	4.29651	4.40064	4.61488	4.20526	4.39401	4.60051	4.53532	4.99355	4.71185	4.63414	4.65989
RNU1-120P	3.0233	3.2477	2.8978	2.93489	2.85277	3.10106	3.15391	2.88861	2.90645	2.96103	3.14642	2.95837	2.98243	3.65715	2.72555	3.17347	2.70921	2.88127	2.97597	2.72697	2.73778	3.02566	2.80482	3.26419	2.78426	3.15648	2.8177	3.18323	2.63164	2.74275	2.75509	2.80146	2.88837	2.88211	2.83802	2.87125	2.82986	2.82631	2.89559	2.85698	3.07564	2.96893	3.02434	3.17039	2.88349	2.7021	2.94859	3.1302	2.95911
PDE4DIP	5.89443	7.7477	7.09967	7.51145	8.63666	6.78774	7.23414	6.79106	7.03485	6.33389	6.77537	7.6512	6.27403	5.90407	6.85383	7.21404	7.85315	7.18348	7.58814	7.14327	6.84704	7.14252	8.75277	7.47585	6.89574	8.35136	6.47782	7.39885	8.68421	7.87226	6.40097	7.12695	5.97679	7.73798	8.07355	8.97469	8.60093	8.8412	8.04056	7.98078	8.09321	7.61178	8.53193	7.07191	6.53039	8.14177	7.53153	7.91107	7.58435
RNVU1-19	4.9528	5.14392	5.72952	5.37613	5.01922	5.37748	5.81236	5.33316	5.10539	5.46098	5.2516	5.18646	4.95009	5.7019	5.29088	5.57062	5.49743	5.23357	5.09414	5.21783	4.59946	5.75115	5.04631	6.10601	5.19281	5.76996	6.60974	5.3607	5.24895	5.01443	5.96405	5.09103	5.29445	5.40009	5.59636	5.01566	5.19327	5.00638	5.65478	5.15776	4.9399	5.18567	5.10403	5.23486	5.20413	5.12131	5.19912	5.43435	5.74176
VOPP1	9.37406	8.65231	8.98103	9.12762	9.25023	9.39081	9.33451	9.47074	9.02062	9.27238	9.07558	9.08283	9.28966	9.32884	9.27461	9.44002	8.78115	9.19187	9.27016	9.24512	8.71271	8.89487	8.60963	8.82074	8.83028	8.337	8.76529	8.98011	8.68412	8.72957	9.12416	8.74927	9.2198	8.62641	8.98329	8.44127	9.25288	8.79813	9.05798	8.9382	8.85041	8.89988	8.93543	9.31784	9.22624	9.10772	9.15139	9.10039	8.8309
PFN1P2	10.1472	9.57502	9.79236	10.4392	10.3407	10.3203	10.5384	10.7663	10.1961	10.3412	10.4544	10.1839	10.3443	10.948	10.6823	10.6684	10.4432	10.3349	10.369	10.4389	10.8252	10.6009	10.4641	10.3702	10.895	10.204	10.3526	10.6946	10.4662	10.4139	10.5466	10.3635	10.0394	9.48603	9.82199	9.67805	10.4357	10.1631	10.3968	10.28	9.86781	10.1833	10.237	10.3117	10.3243	9.96578	10.1174	10.2438	10.8011
PPIAL4G	6.67171	6.28591	6.43581	6.54938	6.51864	6.43214	6.58429	6.49589	6.63311	6.34371	6.32178	6.46919	6.431	6.42833	6.7593	6.65944	6.69884	6.71884	6.56123	6.64857	6.55528	6.50012	6.52838	6.70451	6.58765	6.59165	6.7973	6.80393	6.56997	6.45709	6.51334	6.57325	6.50998	6.20607	6.34768	6.26535	6.49882	6.58167	6.33362	6.549	6.32859	6.24031	6.30033	6.51183	6.35361	6.35304	6.49171	6.30122	6.66013
FLJ37786	6.09966	5.8587	5.8919	5.77534	5.82631	5.97976	5.80004	6.03497	6.15033	6.00444	6.23308	6.02341	6.0758	6.33778	5.72537	5.92977	5.69363	5.93996	6.08705	5.88859	6.02365	6.07303	5.84025	6.19773	6.00292	5.79621	5.94028	5.76976	6.04632	5.96916	6.17544	6.02256	5.98223	5.83855	6.0078	6.08754	6.04803	5.95712	5.94097	5.80784	6.13953	5.8813	6.16124	6.15207	5.99886	5.63096	6.04701	6.13914	5.82339
LOC101060524	6.10341	6.09429	5.88455	5.94889	6.05772	6.18043	5.98394	5.94981	6.10711	5.84592	6.16238	6.19664	6.05707	6.69901	6.10768	6.00794	5.86506	6.21295	6.24084	6.00801	6.07618	6.09337	5.77816	6.22872	6.23065	6.16922	6.43633	6.16603	6.11204	6.10712	6.16489	6.07376	6.31666	6.03924	6.0355	6.15214	6.08373	5.88172	5.93646	5.84431	6.05192	5.90414	6.24979	6.21801	6.15812	5.93201	6.49359	6.24983	6.18773
DRD5	5.2609	5.18283	5.13444	5.1372	4.96022	5.33689	4.85737	5.06402	5.17872	5.0293	5.40947	5.34018	5.14854	5.38529	5.13976	5.43925	5.24387	5.12513	5.06008	5.20282	5.23778	5.48231	4.99709	5.13127	5.42522	4.83941	5.20421	5.16672	5.12211	5.07393	5.43662	5.47531	5.38188	4.75973	5.03149	5.14534	5.08949	5.03853	5.04489	4.94215	5.13324	4.92148	5.51243	5.37621	5.25177	5.16217	5.4966	5.10902	5.32174
LOC654342	10.0872	9.34623	9.50891	9.76139	9.34514	10.7086	10.1209	10.3298	9.28878	9.78176	9.64146	9.64969	10.2909	10.5692	10.4061	9.59086	9.74349	9.6141	9.86383	9.6208	9.22952	9.8585	7.80947	9.52778	9.88693	8.47379	8.97878	9.87543	8.37661	8.90921	9.96743	8.46787	9.3023	9.46735	8.42698	7.51873	9.60716	8.52725	9.26265	9.49224	8.23684	8.55715	8.51471	9.80933	9.97593	9.1431	9.3606	8.48362	9.67538
FCGR1A	9.73556	8.95817	9.85501	9.2104	9.54744	9.71128	10.1529	9.79825	9.45993	9.35492	9.08123	8.63229	9.30674	9.02412	9.39571	9.89849	9.98692	9.42121	9.8627	9.88999	9.57072	9.85194	9.39654	10.0286	9.75613	9.71775	10.1013	9.92298	9.12531	9.04962	10.2212	10.4609	9.56556	8.96763	8.21767	5.60518	9.11678	8.62424	9.05567	8.94366	7.95297	8.54303	7.85687	8.89568	9.62909	9.05451	8.81604	8.39587	9.867
PPIAL4B	5.61554	5.30693	5.36609	5.55508	5.38184	5.41388	5.50849	5.50237	5.51169	5.40615	5.31353	5.4295	5.50479	5.42567	5.60083	5.59975	5.69508	5.68117	5.49221	5.69534	5.6009	5.47622	5.46177	5.50468	5.49471	5.75835	5.69792	5.66054	5.53724	5.42296	5.5071	5.77638	5.46615	5.45072	5.25166	5.18935	5.36065	5.45387	5.32844	5.62512	5.30314	5.3532	5.31702	5.49038	5.34167	5.31658	5.39049	5.43502	5.64517
RNVU1-4	4.17861	4.82539	4.99403	4.97419	4.91354	5.03836	4.87816	4.83295	4.84169	4.80716	4.76857	4.49561	4.49274	4.15266	5.03415	4.34337	4.74335	4.62416	4.86005	4.97106	5.14512	4.86237	4.91998	5.16681	4.94537	5.31684	5.17786	5.44334	4.5848	4.61076	4.85717	4.96517	4.21323	5.01756	4.32935	4.48759	4.40915	5.16736	5.29426	4.85533	4.31689	5.16074	4.60601	4.46176	4.31061	4.3017	4.22856	4.66866	4.69249
HIST1H4I	6.7938	6.30623	6.40456	6.65906	6.31655	6.22965	6.71052	6.49725	6.22891	6.62765	6.43549	6.15478	6.24338	6.3021	6.56243	6.47686	6.55126	6.58146	6.06154	6.79305	6.43631	6.2517	6.70226	6.74534	6.6199	6.6352	6.69722	6.62682	6.63846	6.50447	6.62896	7.02232	6.60048	6.3304	6.17638	6.54363	6.23387	6.39757	6.13731	6.48278	6.66504	6.39299	6.6065	6.04724	6.60402	6.65817	6.45835	6.42029	6.49379
HIST2H2AA4	9.28398	8.13839	8.43476	8.47716	8.37733	8.50517	8.70792	8.52142	8.29322	8.70254	8.77385	8.63898	8.66787	8.9607	8.71595	9.04706	8.56431	8.70689	8.38027	8.78161	8.4368	8.46715	8.18591	8.23042	8.32828	8.06713	8.52184	8.41779	8.08008	8.17719	8.67603	8.63243	8.99893	8.14609	8.16141	8.16817	8.68477	8.05548	8.19382	8.06515	8.07657	8.33923	8.34734	8.67651	8.59331	8.7181	8.49308	8.62902	8.46054
HIST2H3A	6.7446	5.91591	6.21445	6.13884	6.11258	6.59319	6.71682	6.6839	6.39633	6.65733	6.70629	6.55721	6.58297	7.36588	6.33907	6.74134	6.32826	6.32509	6.41906	6.53919	6.37171	6.58825	6.00578	6.33342	6.6679	6.26117	6.4374	6.56472	6.21291	6.4283	6.8099	6.38271	6.65714	6.10711	6.16428	6.35433	6.53453	6.12266	6.26608	6.15865	6.21806	6.0073	6.35019	6.62808	6.41421	6.29071	6.42366	6.492	6.52957
HIST2H2AC	10.3997	9.64544	10.1517	10.0855	10.1195	9.85932	10.121	9.85509	10.0247	10.2651	10.3395	10.0396	10.078	10.2512	9.79136	10.3642	9.88946	10.1118	9.80086	10.1165	9.97964	9.76538	9.84353	9.62102	9.73417	9.5057	9.78823	9.60244	9.75131	9.86202	9.65981	9.86905	10.4927	9.85015	10.061	10.2984	10.3787	10.1083	9.99234	9.94952	10.2842	10.3429	10.275	9.94017	10.2831	10.6728	10.1967	10.2663	9.92678
BOLA1	6.44348	6.32723	6.39697	6.29948	6.29168	6.61006	6.20537	6.22913	6.37048	6.11057	6.46257	6.56065	6.41176	6.70089	6.37714	6.64255	6.22134	6.29403	6.4875	6.57479	6.38453	6.28389	6.38393	5.97679	6.26883	6.29155	6.41902	6.07203	6.47596	6.58269	6.39608	6.34237	6.35306	6.12657	6.4302	6.5005	6.62325	6.47626	6.41381	6.51605	6.52772	6.37437	6.6964	6.44345	6.50848	6.34602	6.81491	6.49655	6.1319
VPS45	8.63372	9.06419	9.0582	8.99904	9.02586	8.60536	8.88504	8.82491	8.93149	8.93762	8.61717	8.78144	8.68618	8.18918	8.88737	8.68108	9.08071	8.93803	9.06816	8.78407	9.07746	8.84262	9.42768	9.11886	8.84198	9.2051	8.97564	9.21447	9.36732	9.13836	8.65227	9.1416	8.63283	9.02064	9.14814	9.26855	8.74281	9.21405	8.89548	9.1476	9.23129	9.07917	9.1177	8.68473	8.73963	9.10593	8.87846	8.70726	9.05455
PLEKHO1	8.53585	7.76982	8.10436	8.22839	7.97774	8.66385	8.44923	8.49609	8.01474	8.33286	8.3294	8.18402	8.42121	8.89911	8.62224	8.41379	8.03511	8.21234	8.19698	8.21069	7.9378	7.96021	7.46012	7.97395	8.32618	7.7355	7.75331	8.14143	7.61525	7.73376	8.3886	8.36978	8.32224	7.82001	7.97487	7.92886	8.21812	7.82526	8.09728	8.10713	7.8138	7.83745	8.26935	8.43696	8.03468	8.0229	7.90047	8.09407	8.2178
RN7SL480P	8.94283	8.5159	8.99802	8.93986	8.72985	9.09757	9.0725	8.96078	8.73807	9.17977	8.86919	9.00045	8.95398	9.59586	8.81394	8.9838	8.29616	8.96893	8.91274	9.11721	8.64184	8.50257	8.38783	8.23837	8.54174	8.35652	8.34223	8.54998	8.04613	8.70648	8.34802	8.09058	9.0765	8.41684	9.214	9.28246	9.15368	8.81218	9.13524	8.52615	9.23247	9.14709	9.15645	9.22202	9.15914	9.12844	8.87577	9.07262	8.90326
RNU2-17P	2.95759	2.8414	2.83087	2.86171	2.71584	3.04884	3.05987	2.97408	3.05504	2.94677	3.33676	3.00914	3.19711	3.16253	3.0027	3.2586	2.85565	2.86795	2.79242	2.74031	2.95224	2.81854	2.78577	2.88755	2.9617	2.97745	3.0059	2.87662	3.06162	3.02396	3.10052	3.14118	2.76644	2.97869	2.87899	2.80225	2.81797	2.95698	2.95775	2.8412	2.8554	2.87969	2.93308	3.08025	2.96436	3.16848	2.79899	3.04678	3.2251
CA14	3.95277	4.15074	3.83739	3.90832	3.89473	4.09454	3.98499	3.76487	3.80853	3.72332	4.09502	3.98645	3.95493	4.2299	3.76828	4.13137	4.01103	3.98803	3.87503	3.87306	3.82642	3.90435	3.81391	4.09331	4.1854	4.17683	4.19512	4.06258	4.33561	3.95301	3.69279	3.80648	4.28935	3.84978	3.81641	3.96966	4.03477	3.90783	3.73299	3.76952	3.98631	3.86255	3.95583	3.9849	4.25029	3.9563	4.1816	3.78819	4.22256
C1orf54	7.60423	7.78342	7.75684	7.60382	7.55232	7.84306	7.95588	7.69522	7.40891	7.62549	7.06956	7.63266	7.36007	7.8379	7.70897	7.58174	8.41412	7.66473	7.32499	6.61956	8.73251	8.17188	8.52723	8.10339	8.43616	7.94128	8.16923	8.0139	8.06792	7.84667	7.25391	7.56613	7.52722	7.74887	7.5308	7.58603	7.85279	7.91596	7.9585	7.59201	7.49809	7.866	7.43898	7.593	7.97382	7.97231	7.42802	7.47438	8.1344
CIART	5.84707	6.20875	6.27997	6.25332	6.33657	5.46813	5.78201	5.85559	5.85558	5.90133	5.86514	6.23623	5.65441	5.95274	5.6839	6.07688	5.66361	6.28614	6.07336	5.36556	6.09293	5.85169	5.99691	5.69378	5.42545	6.05704	6.20955	5.64021	5.63406	6.44296	5.49529	6.035	5.72129	5.92443	6.68952	7.23884	6.76316	6.92769	6.54395	6.56419	6.7951	6.07683	5.96869	5.78535	5.66466	6.68306	6.55488	6.60309	5.48938
MRPS21	8.55772	8.39807	8.66044	8.58816	8.56552	8.80625	8.55266	8.58798	8.38259	8.74607	8.28523	8.64404	8.48557	8.53658	8.41667	8.52106	9.0574	8.82268	8.66416	8.70304	8.92363	8.95203	9.12703	8.89763	8.73822	9.06549	9.199	9.10408	9.06317	9.23058	8.92902	8.9685	8.42028	8.63862	8.64831	8.64592	8.74942	8.79563	8.74058	8.53226	8.67927	8.77964	8.63399	8.52312	8.71172	8.82696	8.77009	8.64632	9.06421
PRPF3	8.28445	8.67066	8.68529	8.49342	8.55534	8.59541	8.14634	8.42742	8.52537	8.37873	8.3444	8.34021	8.41784	7.89058	8.49981	8.09546	8.45162	8.32423	8.41811	8.50163	8.82342	8.59582	8.78829	8.54664	8.5235	8.68112	8.79893	8.43075	8.66134	8.61152	8.58135	8.73394	8.25855	8.47725	8.4907	8.51232	8.30376	8.8364	8.679	8.70595	8.39433	8.36658	8.39247	8.24269	8.2481	8.22154	8.44977	8.30657	8.41198
RPRD2	8.03337	8.69248	8.51404	8.56168	8.63085	8.08807	8.18551	8.09167	8.42695	8.33307	8.36926	8.29658	8.24895	7.92063	8.06621	8.06598	8.01335	8.13268	8.15026	8.30963	8.52198	8.23231	8.35549	7.99143	8.23254	8.52026	8.24567	8.05453	8.38944	8.44423	8.01739	8.07503	8.03901	8.71802	8.72678	8.82811	8.6105	8.86634	8.63223	8.55156	8.85434	8.99617	8.60867	7.87888	8.47927	8.51621	8.21997	8.76177	8.10367
TARS2	7.20346	6.82457	6.65243	6.9487	6.99897	7.24554	7.22079	7.01724	7.12974	7.14886	7.08454	7.00813	7.17635	7.34007	7.17832	7.06087	6.96444	7.26412	7.01144	6.94812	7.24639	7.01209	7.05017	7.15079	6.98749	7.01722	6.88374	7.01865	7.01185	7.00577	7.14735	7.1273	7.01069	6.79606	6.82087	6.87706	7.05147	6.73941	6.91063	6.90215	6.92646	6.76966	6.90936	6.78544	7.1292	6.9581	6.9535	7.02806	7.1018
ECM1	8.44723	7.96705	8.06432	8.01998	8.16025	8.65558	8.15437	8.85923	7.90057	8.20988	8.45223	8.3939	8.2556	8.26208	8.5714	8.51516	7.55185	8.22683	8.08806	8.0343	7.93957	8.21089	7.47231	7.87842	8.06664	7.06052	7.67467	7.86602	7.4961	7.32023	7.97965	7.3437	7.80036	7.70817	7.14284	6.67554	8.27654	7.74336	7.94784	8.54772	7.80002	7.70038	7.78643	8.44674	8.16135	7.50114	8.21063	7.80477	7.76819
ADAMTSL4	6.55668	6.45622	6.55196	6.39126	6.4583	7.06918	6.79759	7.14686	6.36714	6.52457	6.88423	6.88304	6.64904	6.45623	6.73659	6.71359	5.97379	6.70935	6.65582	6.33024	6.26561	6.25232	5.86791	6.33753	6.57541	5.54755	6.14177	6.3597	5.8053	6.1359	6.73602	6.6259	6.46186	6.37554	6.22712	6.04292	6.45179	6.33819	6.41745	6.82261	6.26891	6.07694	6.51831	6.86663	6.45723	5.88174	6.63853	6.21559	6.42418
RNU6-1042P	3.92683	3.95879	4.13397	4.60313	4.17381	4.27574	3.99772	4.19962	4.0801	3.99359	4.20748	3.76622	3.60925	3.7971	4.00979	3.87168	4.14708	4.04458	3.99802	3.77965	3.99575	3.85404	3.94357	4.16105	4.16264	4.50562	4.44631	4.04042	4.36298	4.38797	4.07505	4.11388	3.86225	4.15711	4.09604	4.02243	4.11186	4.12252	4.06184	4.08293	3.84461	4.19135	3.83835	3.75074	3.82341	3.97588	3.85846	3.86985	4.12461
CYCSP51	3.71457	3.5401	3.59791	3.67955	3.82401	3.60267	3.68117	3.51551	3.62114	3.68556	3.4487	3.32936	3.73297	3.41666	3.72804	3.35165	3.62979	3.26738	3.5191	3.61619	3.76892	3.66655	4.0294	3.388	3.40624	4.22758	3.86384	3.51283	3.91279	3.86171	3.64545	3.63907	3.40301	3.86623	4.00843	4.45394	3.50483	3.87007	3.91576	3.99752	3.746	3.67276	3.75338	3.81234	4.41043	3.62148	3.67044	3.64825	4.08654
SETDB1	7.68537	7.72127	7.7899	7.82182	7.77786	7.6934	7.71061	8.05422	7.74786	7.66161	7.72653	7.60243	7.97214	7.53355	7.92424	7.84655	7.67248	7.71855	7.67483	7.74605	7.78811	7.6639	7.35691	7.4986	7.69187	7.40178	7.32993	7.63017	7.28267	7.64677	7.71068	7.68955	7.67288	7.64869	7.71428	7.59284	7.57336	7.73364	7.74627	7.81884	7.59395	7.64358	7.73903	7.60819	7.75626	7.75126	7.64752	7.88304	7.64467
ANXA9	5.74915	5.42146	5.6056	5.4257	5.5369	5.60086	5.84919	5.78716	5.92756	5.8414	5.50564	5.75428	5.40896	5.86654	5.6787	5.77298	5.334	5.53039	5.81011	5.67028	5.60409	5.82354	5.30235	5.30829	5.66704	5.30423	5.41262	5.39058	5.24547	5.45949	5.42402	5.69239	5.46395	5.45712	5.4566	5.58219	5.62178	5.35314	5.5815	5.74574	5.23044	5.54347	5.8771	5.77944	5.5334	5.85684	5.55648	5.29256	5.87613
PRUNE	6.51438	6.64776	6.4994	6.7092	6.65799	6.31177	6.40093	6.21575	6.74975	6.43007	6.86776	6.49635	6.49137	6.35044	6.36899	6.57229	6.26157	6.40347	6.48585	6.27405	6.59348	6.18992	6.61665	6.10061	6.04461	6.44738	6.31715	6.22579	6.6824	6.71291	6.09316	6.51483	6.29513	6.80035	6.98736	6.87574	6.78177	6.79319	6.65315	6.55101	7.03956	6.93951	6.87621	6.25502	6.62433	7.1888	6.59045	6.85837	6.21251
BNIPL	4.63155	4.41831	4.45627	4.24768	4.48405	4.56128	4.27478	4.61844	4.79203	4.30892	4.43068	4.47862	4.50923	4.41461	4.43849	4.28779	4.36781	4.33152	4.48671	4.36029	4.60363	4.36115	4.38522	4.32047	4.42967	4.33404	4.27654	4.31064	4.51623	4.37523	4.52915	4.54641	4.54777	4.45853	4.55342	4.45499	4.49945	4.33148	4.14777	4.44709	4.49602	4.24651	4.61404	4.60951	4.26417	4.6348	4.6818	4.499	4.44549
C1orf56	6.21383	6.3607	6.25299	6.25692	6.48495	6.35625	6.48599	6.47981	6.1609	6.42643	6.30753	6.49208	6.55452	6.65419	6.20465	6.52024	6.38733	6.5302	6.6634	6.34459	6.60754	6.70229	6.45809	6.59519	6.33284	6.11156	6.33509	6.27709	6.46032	6.34	6.46634	6.59245	6.49664	6.20154	6.32525	6.49972	6.34668	6.46793	6.4369	6.55055	6.5148	6.54231	6.77054	6.371	6.64962	6.57052	6.5775	6.59354	6.45901
MLLT11	7.82783	7.22918	7.1032	7.14081	7.24559	7.58596	7.42606	7.59353	7.07915	7.05438	7.36868	7.706	7.62127	7.45506	7.66665	7.14881	7.72514	7.33969	7.29593	7.22635	7.63569	7.64583	7.6034	7.74221	7.08464	6.94475	7.17584	8.49843	7.53144	7.21484	7.65692	6.74963	7.25942	7.22365	7.55797	7.40104	7.29139	7.31177	7.19771	7.38482	7.45977	7.34746	7.01926	7.6813	7.66841	7.36109	7.43428	7.02379	7.50785
GABPB2	7.3346	8.19106	7.79509	7.6325	7.8306	7.43688	7.47858	7.34379	7.80605	7.64135	7.70483	7.61191	7.52859	7.18715	7.05154	7.56523	7.75607	7.45665	7.43388	7.32872	8.03292	7.48918	8.24138	7.4673	7.46595	7.77417	7.66372	7.2126	7.7434	7.65196	7.30273	7.58005	7.26574	7.9903	7.91921	7.75971	7.81723	8.21913	7.82329	7.79604	8.04929	8.12183	7.9087	7.50309	7.65234	7.86413	7.72718	7.71843	7.5693
TNFAIP8L2	6.73623	5.57677	6.1508	6.25665	6.24625	6.52696	6.52407	6.36438	6.08693	6.53168	6.35042	6.47175	6.69639	6.82192	6.80428	6.93174	6.37481	6.62508	6.75167	6.42004	6.11901	6.3882	5.79319	6.32599	6.41034	6.23696	6.3546	6.50906	5.93769	5.994	6.62267	6.79985	6.51611	5.53431	5.66804	5.54598	6.23047	5.65891	5.90955	5.99116	5.49075	5.54156	5.65823	6.86328	6.42196	6.11642	6.20476	5.90079	6.3406
TNFAIP8L2-SCNM1	7.7684	7.53755	7.37326	7.39296	7.45457	7.42616	7.62983	7.55131	7.33066	7.44777	7.70094	7.66507	7.45552	7.74213	7.50878	7.84499	7.7696	7.45585	7.58011	7.55238	8.10395	7.88071	8.11575	7.66117	7.87622	7.87007	7.89836	7.69901	7.71421	7.61764	8.10784	7.9296	7.49998	7.61195	7.25565	7.38247	7.49878	7.40289	7.40657	7.42695	7.33698	7.4815	7.44815	7.38714	7.57213	7.58789	7.53666	7.62065	7.70217
PIP5K1A	8.31986	8.94761	8.74819	8.70177	8.78145	8.63855	8.25331	8.5058	8.5522	8.29641	8.60731	8.37955	8.28147	7.81945	8.35009	8.34495	8.37928	8.40965	8.50675	8.38974	8.75322	8.6867	8.77135	8.5859	8.37241	8.43043	8.36798	8.42528	8.68639	8.74124	8.69168	8.40655	8.42622	8.86801	8.80984	8.69834	8.52453	8.69477	8.60259	8.97341	8.71656	8.67424	8.7004	8.35083	8.04909	8.30534	8.3678	8.54851	8.42712
PSMD4	8.03336	7.79624	7.75426	7.64635	7.8121	7.38381	7.91322	7.58751	7.82766	7.89152	7.98118	7.7766	7.86557	7.90339	7.88398	7.65765	7.88647	7.80468	7.72129	7.87682	7.97277	7.83582	7.86192	7.8019	7.73611	8.11102	7.72687	7.80173	7.97983	7.66573	7.64002	7.68759	8.08419	7.88805	7.90018	7.75326	7.74237	7.77575	7.58814	7.67226	7.98626	7.86887	7.86566	7.8081	7.90052	8.09534	7.9916	7.71799	7.56199
ZNF687	6.7823	6.62456	6.89026	6.99843	6.75217	7.00656	6.96997	6.98536	6.80239	7.06898	7.07867	6.92973	7.18399	7.34136	7.02626	7.18472	6.49465	6.8017	6.9499	6.90932	6.75912	6.67463	6.39452	6.50665	6.69185	6.4215	6.4125	6.47172	6.50418	6.55478	6.76262	6.77138	6.80601	6.70612	7.15486	6.91614	7.10342	6.90202	7.07619	6.85362	6.91428	7.1696	7.05727	6.8674	6.99458	7.11828	7.00143	7.10394	6.77352
PSMB4	10.0239	9.45683	9.78575	9.97749	9.95022	10.0186	9.97019	10.0793	9.84185	9.78515	9.79894	9.94771	9.84231	10.0699	9.9013	10.1528	10.3265	9.91151	10.0545	9.9347	10.0965	10.078	10.2276	10.064	9.86176	10.0522	10.3372	10.2812	10.2986	10.1614	10.3393	10.1234	9.81568	9.43751	10.0531	9.82691	10.1309	9.93617	9.86728	9.97893	9.86509	9.69928	9.92691	9.90823	9.94231	9.95841	9.78794	9.91598	10.0457
CGN	5.72712	5.66678	5.3974	5.24898	5.55118	5.63048	5.49335	5.4621	5.623	5.72309	5.74377	5.6619	5.86095	5.85536	5.67198	5.6495	5.24975	5.63633	5.51189	5.63444	5.56709	5.5184	5.4616	5.35779	5.4379	5.70613	5.2602	5.21451	5.38038	5.46995	5.42052	5.53287	5.64672	5.82778	5.44578	5.41066	5.3359	5.35805	5.54523	5.45728	5.5367	5.78922	5.83785	5.6361	5.90495	5.63611	5.72842	5.52469	5.41773
TUFT1	6.22824	6.52431	6.17727	6.11884	6.09734	6.06708	6.27536	6.3624	6.26615	6.34763	6.48276	6.20027	6.00014	5.99906	6.1561	6.18708	5.87047	6.13075	6.09324	5.91954	6.08742	6.02966	6.18136	6.09026	5.83488	5.82092	5.86202	5.80319	6.5493	5.94228	6.1048	5.61316	6.03422	6.6904	6.8525	6.83866	6.24916	6.15433	6.44929	6.56335	6.38691	6.48619	6.56482	6.06507	5.95091	6.4364	6.33138	6.42337	5.8024
SNX27	8.99047	8.91474	8.73733	8.72351	8.7255	8.96149	9.06406	8.94397	8.74956	8.89407	8.71137	8.82522	8.95764	8.53205	8.90581	8.80741	8.96385	8.97181	8.83788	8.69463	8.66173	8.82439	8.40437	8.71326	8.97511	8.7654	8.49338	8.793	8.36551	8.55126	8.91924	8.91518	8.92084	9.1179	8.66583	8.59693	8.68734	8.65088	8.5598	8.70834	8.62668	8.7323	8.56892	8.82635	8.69728	8.63414	8.64611	8.59652	8.86497
RNU6-1062P	2.93884	3.05534	3.0602	2.96531	2.99873	3.26892	3.02217	3.24575	3.00555	2.83511	3.02522	2.98674	2.73774	2.98531	3.04636	2.87046	3.052	2.94734	3.13034	3.12995	3.10863	3.11996	3.36767	3.1243	3.04152	3.41006	3.07166	3.0685	3.03673	3.03362	3.08539	3.29951	3.04635	2.66722	2.98305	3.03608	2.98936	3.02804	3.38494	3.03523	3.02144	2.99299	2.98848	2.97982	3.05078	2.69527	3.00357	3.00879	2.87663
RIIAD1	4.27721	4.45005	4.39366	3.92003	4.03055	4.18921	4.0724	4.24255	4.33054	4.29776	4.32588	4.48455	4.04426	4.34795	4.18439	4.10974	4.18834	4.26785	4.30141	4.07665	4.18993	4.08981	4.10923	4.19255	4.18445	4.13021	4.13411	4.08868	4.21234	4.09573	4.20636	4.40245	4.0745	4.13792	4.13715	4.25676	4.17652	4.00039	4.03716	4.16952	3.96532	4.15055	4.30503	4.12251	4.04246	4.3747	4.21299	4.35631	4.11914
OAZ3	3.96767	3.84369	3.56133	3.67746	3.53213	3.83076	3.70225	3.87488	3.78433	3.83012	3.94166	3.80424	3.87006	4.09964	3.80019	3.83366	3.81923	4.05349	3.86304	3.80237	3.9374	3.82934	3.64675	3.98365	4.04729	3.9424	3.88578	3.85633	3.73185	3.82487	3.79343	3.89903	4.0871	3.69404	3.94308	3.83643	3.86549	3.74546	3.68855	3.44369	3.84194	3.69861	4.01441	3.74349	4.18672	4.1478	4.10451	4.15378	3.52207
HMGN3P1	4.8198	4.68125	4.59848	4.52578	4.26993	4.30489	5.45495	4.71396	4.56819	4.83925	4.49381	4.77955	4.51493	4.54592	4.53094	4.15492	4.52048	4.54337	4.66043	4.76601	4.99564	4.2687	4.54956	5.08354	4.70189	3.45233	4.26466	4.45806	4.59545	4.30978	4.37589	4.28601	4.89313	4.52746	4.46453	4.93653	4.46083	4.93483	5.00794	4.47225	4.49058	4.76689	5.14223	4.91181	4.17723	4.54216	4.61005	4.37492	4.75336
LCE5A	5.74484	5.94165	5.9843	5.70585	5.74566	5.8493	5.8211	5.74525	6.24451	5.97591	6.18697	6.25622	6.17105	6.30032	5.81814	6.08701	5.79893	5.87373	6.40276	5.91784	5.83006	5.91137	5.96059	6.00527	6.09212	5.99646	6.19411	5.66799	5.78757	5.95996	5.92854	5.79433	6.13546	5.81628	6.07672	6.10934	6.09492	5.88733	6.06055	5.7713	5.89321	5.81911	6.33005	6.095	6.13515	5.92906	6.23255	6.18507	5.91879
CRCT1	4.27667	4.60257	4.27123	4.2559	4.47246	4.34613	4.21619	4.38488	4.13203	4.33585	4.44119	4.30885	4.55531	4.34212	4.35021	4.05818	4.08337	4.47419	4.3681	4.16558	4.2695	4.31173	4.02216	4.39289	4.34704	4.47184	4.00257	4.47709	4.3099	4.22487	4.6231	4.57068	4.53233	3.94855	4.07648	4.25482	4.21458	4.02468	4.52541	4.24505	4.49031	4.25655	4.51645	4.20254	4.67195	4.11973	4.58826	4.70226	3.89225
LCE3C	5.60971	5.59557	5.37517	5.51548	5.34511	5.36267	5.19691	5.05517	5.426	4.75654	5.71836	5.86368	5.66497	6.22036	5.53891	5.71861	5.4584	5.5263	5.71046	5.78507	5.52887	5.29451	5.22871	5.40648	5.47669	5.3659	5.66618	5.42067	5.27443	5.25081	5.99122	5.63757	5.73797	5.08925	5.51281	5.56311	5.59929	5.19239	5.53623	5.08906	5.63402	5.22295	5.55927	5.64842	5.55236	5.38814	5.58009	5.76803	5.47515
LCE3B	7.83689	7.71269	7.62696	7.76616	7.67002	7.94736	7.70271	7.74015	7.89904	7.69868	8.03531	7.94336	7.78283	8.14383	7.83223	7.85834	7.34988	7.99313	7.86201	7.79988	7.61889	7.64436	7.4383	7.75841	7.89639	7.77678	7.90272	7.7385	7.72799	7.8152	7.78634	7.88036	8.13956	7.65993	7.7469	7.89147	7.69767	7.67067	7.7602	7.71422	7.87135	7.77636	7.85582	7.95433	7.84144	7.56879	7.93936	7.73869	7.63979
LINC00302	4.19332	3.76555	4.03554	3.69121	3.87807	4.28567	3.60582	3.37381	3.83329	3.81554	3.97813	4.31029	3.66288	3.92173	3.6991	3.53358	3.51076	3.8967	4.09923	3.93248	4.16462	3.89552	3.69318	3.80204	3.61462	4.20354	3.50021	3.76372	3.8296	3.73365	4.08042	3.76493	3.4657	3.81951	4.11231	4.12317	3.80688	3.77811	3.79105	3.33208	4.43097	3.67793	4.23365	3.79895	3.54568	3.64637	4.01407	3.50671	4.3347
LCE2D	5.59645	6.08673	5.84741	5.7708	5.66408	6.20997	5.71964	5.80428	5.79885	5.61879	6.0152	5.48928	5.96003	5.93625	6.16385	5.30749	5.58472	5.5494	5.73424	5.72636	6.004	5.67494	5.38899	5.68331	5.93829	5.59037	5.89485	5.83607	5.48794	5.73185	5.455	5.58983	5.89562	5.93628	5.5899	5.74306	6.06354	5.6592	5.48166	5.44485	5.8475	5.47618	6.02007	6.00362	5.99758	5.34545	5.91054	5.77622	5.56334
LCE2C	4.89464	4.58912	4.56934	4.37155	4.22821	4.38948	4.17584	4.59237	4.46069	4.90002	4.42423	4.73166	4.17172	4.26134	4.19496	4.62399	4.59358	4.08764	4.30737	4.23519	4.67883	4.13023	3.66554	3.68978	4.21804	4.05898	4.31267	4.03046	4.7172	3.97946	4.31613	4.57071	4.41652	5.00581	4.15324	4.96001	4.31033	3.92605	4.45099	4.14782	4.53989	4.21275	4.27448	4.91138	4.36735	3.87578	4.39195	4.5194	4.32063
LCE2B	6.04519	6.01132	6.22486	6.4147	6.14007	6.29776	6.11911	6.15082	6.44352	6.08502	6.2769	6.18649	6.50189	6.4167	6.16188	5.96333	6.31526	6.18007	6.42079	6.25128	6.17634	6.13718	5.94514	6.25679	6.21024	6.1408	6.28339	6.1529	6.36379	5.94313	6.33921	6.34068	6.03615	6.38446	5.99704	6.36974	5.99033	6.11791	6.16612	6.16195	6.50376	5.86451	6.44042	6.39887	6.08473	6.24457	6.50663	6.3448	6.356
LCE2A	7.39897	7.62919	7.45889	7.51695	7.31328	7.79862	7.17532	7.33932	7.63676	7.36834	7.66664	7.57675	7.46291	7.8558	7.57584	7.46443	7.32364	7.49026	7.60249	7.55725	7.54615	7.72816	7.15799	7.38614	7.64094	7.67099	7.2412	7.28726	7.27831	7.50305	7.68145	7.25018	7.72653	7.39122	7.42652	7.43968	7.25549	7.43225	7.38477	7.36734	7.19932	7.18901	7.7136	7.6251	7.63422	7.13889	7.46241	7.54553	7.43416
LCE4A	5.27788	4.87539	5.0836	4.90904	5.04897	5.12659	4.89292	5.01475	4.98338	4.72056	4.8738	5.1061	5.04758	5.19847	4.97992	4.9048	5.16424	5.21097	4.69001	4.88743	4.88473	5.35679	5.35074	5.16869	5.61483	5.60276	5.61039	5.23663	5.28621	5.38927	5.48459	5.3415	5.19074	4.64891	5.04962	4.89543	5.18187	4.95471	4.77012	4.79426	5.07856	4.88708	4.93657	4.91189	5.09534	4.64422	5.18006	5.05715	5.42985
C1orf68	5.93763	5.8121	6.18834	5.98327	6.06364	6.29204	5.90292	5.9413	6.21956	5.55504	6.21664	6.12766	5.84887	6.38529	6.07644	6.02903	5.81994	5.99777	6.31719	5.94356	6.05176	6.09352	6.01758	6.1256	6.52351	6.05025	6.14388	6.03967	6.22803	6.24558	6.18519	6.32608	6.11817	5.9326	6.10715	6.11633	6.06302	5.83288	6.07734	5.77499	6.44078	5.89966	6.14807	6.09451	5.83287	5.89854	6.17206	6.09168	5.93052
KPRP	5.05108	5.00809	4.95422	4.88761	4.80117	4.70975	5.09125	4.60341	4.97219	4.92914	4.81929	5.21525	4.91433	4.98924	5.02629	4.93955	5.04318	5.13797	5.08594	4.84498	4.5811	5.12495	4.52243	5.21043	4.8417	4.96822	4.85481	4.67005	4.67212	5.00475	5.25049	4.90292	4.97432	4.87756	5.17057	5.19609	5.222	5.01205	4.69473	4.6026	4.6704	4.9575	5.04358	5.12447	4.97971	4.84916	4.82409	5.17327	4.74983
LCE1F	6.76941	6.13977	6.4032	6.35635	6.59313	6.69622	6.2775	6.27202	6.35872	6.57112	6.77975	6.66753	6.45767	7.242	6.67897	6.67751	6.4008	6.56066	6.68701	6.57032	6.59748	6.74837	6.46659	6.58325	6.96835	6.75084	6.99759	6.76532	6.61329	6.76935	7.01863	7.06787	6.64454	5.92653	6.54583	6.56814	6.60468	6.29118	6.29117	6.40303	6.36515	6.22909	6.57455	6.55809	6.66718	6.19406	6.87766	6.51221	7.00305
LCE1E	6.80628	7.19223	6.93725	6.8904	6.81754	7.01811	6.50569	6.72104	7.02014	6.76872	7.13892	7.07366	7.02379	7.16764	6.8082	6.99323	6.79747	7.05156	7.10168	7.07622	6.85858	6.75521	6.77809	6.4386	6.82511	6.77549	6.6266	6.62144	6.85538	6.61682	6.94573	7.01789	6.75031	7.01792	7.06986	7.08021	6.78353	6.94205	7.26723	6.93598	6.89186	7.05663	7.13939	7.09587	6.85506	6.53663	7.00185	7.02853	6.41564
LCE1D	7.95848	7.60101	7.76898	7.92094	7.81468	7.98248	7.67667	7.50528	7.92752	7.7891	8.18385	8.1003	7.80892	8.14346	7.56575	8.05142	7.27491	7.79686	8.02439	7.96821	7.95326	8.02755	7.70884	7.87933	8.10386	7.48778	8.1637	7.74192	7.89064	8.11395	8.32229	8.17793	7.96409	7.35258	8.03674	7.9888	8.06448	7.78859	7.74371	7.6042	7.90405	7.4521	7.88088	8.00869	7.85429	7.75605	7.87733	8.24884	7.92639
LCE1B	3.9482	3.78942	3.97816	3.5633	3.58836	4.00104	3.51825	3.68761	4.02597	3.55647	3.91352	3.95727	4.13574	4.12205	4.00369	4.09378	3.66592	3.83128	3.84243	3.64738	3.84539	3.75693	3.80977	3.60739	4.0023	3.78427	3.9928	3.77493	3.77004	3.81165	3.7032	3.93833	4.09666	3.88482	3.87896	4.1757	3.73024	3.70181	3.71058	3.62122	3.767	3.79249	3.9536	3.66823	4.02106	3.78437	4.28334	4.13873	3.61903
LCE1A	7.19765	7.13031	6.93894	6.93732	6.90775	7.01105	6.91731	6.71552	7.09364	7.11586	7.4127	7.20385	7.22274	7.68809	6.96967	7.06134	6.68054	7.12708	7.01009	7.12401	7.27578	6.95621	6.98557	6.89757	6.90773	6.75382	6.99289	6.94768	6.85211	7.02063	7.28546	7.30361	7.1224	6.80659	6.97002	6.97198	7.17783	6.81867	6.98361	7.08472	6.8518	6.91956	7.06653	7.09439	6.86007	6.89992	7.27872	7.1459	6.91598
SMCP	3.70872	3.67534	3.91678	3.71644	3.77294	3.47987	3.83501	3.76812	3.6966	3.7345	3.77172	3.80759	3.77989	3.94853	4.01214	3.72512	3.81726	3.61257	3.6721	3.7251	3.79912	3.95721	3.8332	3.68548	3.83129	4.01789	3.98725	3.55372	3.98368	3.73091	3.60961	3.5601	3.70003	3.90361	3.65573	3.92177	3.72053	3.51542	3.61002	3.81923	3.67278	3.64063	3.97915	3.74878	4.01338	3.74062	3.78396	3.73219	3.53252
IVL	5.42011	5.34898	5.62514	5.17876	5.31183	5.54814	5.38171	5.63471	5.64789	5.59452	5.67233	5.68479	5.43223	5.55871	5.40155	5.14738	4.70642	5.42879	5.48234	5.24578	4.92185	5.36051	5.22028	5.40906	5.52847	5.45325	5.21621	5.06511	5.06894	5.18857	5.23475	5.36903	5.20747	5.45072	5.55218	5.5076	5.76542	5.2205	5.49506	5.14067	5.62715	5.37443	5.72332	5.68609	5.5796	5.45798	5.68358	5.45603	4.89281
SPRR4	6.04742	5.75785	5.97118	5.74079	5.86544	5.99879	5.99126	5.79032	5.86852	5.69382	6.0448	5.92243	5.80697	6.16468	5.90472	5.7998	5.60215	5.9581	5.87361	6.15789	5.68385	5.82238	5.76319	6.1481	6.04251	5.69056	5.94884	5.72008	5.58106	5.83933	6.15087	5.89269	6.02254	5.67289	5.85074	6.11408	5.87974	5.80385	5.47247	5.53043	5.97011	5.61252	5.91923	6.03442	5.95803	5.74362	5.98816	5.92289	5.82214
SPRR1A	5.9967	6.07577	5.6627	5.90547	5.81938	6.1748	5.83782	5.62314	6.1727	6.03975	6.20916	6.15944	5.77871	5.9216	6.04417	5.96129	5.80891	6.04978	6.12244	5.98519	6.18038	6.27332	5.6996	5.97223	6.33176	6.17061	6.1909	5.85067	5.83682	6.16652	5.93906	5.63874	5.78781	6.12556	5.75513	6.08379	5.83667	6.14993	6.2476	5.95209	5.86633	6.06514	6.30449	6.15323	6.42917	6.14929	6.32935	5.95281	6.32783
SPRR3	4.51518	4.37403	4.27017	4.17233	4.13064	4.34197	3.95402	4.2474	4.27214	4.26686	4.46088	4.22102	4.08263	4.30071	4.74142	4.26513	4.21678	4.36147	4.32621	4.34978	4.24963	4.3204	4.1028	4.14596	4.34127	4.60913	4.08027	4.22212	4.07741	4.3821	4.44783	4.54551	4.30244	4.37841	4.24437	4.57702	4.12898	4.18796	5.54406	4.30726	4.10297	4.40035	4.41654	4.51396	6.36215	4.00242	4.30912	4.66919	4.90146
SPRR1B	4.43767	4.09928	4.19936	3.96144	4.12848	3.9349	4.00004	4.08019	3.91208	4.02231	3.84752	4.10171	4.01015	4.2079	4.30833	4.11538	4.13333	3.98363	4.10111	4.04825	4.37885	4.07537	4	4.00769	4.12011	4.23094	4.19703	4.16079	3.89068	4.13303	4.3346	4.04072	3.98109	4.00248	3.98475	4.10374	4.02064	3.98077	4.27204	4.20962	3.95526	3.77817	3.9492	4.08447	4.59303	3.76837	4.3724	4.2771	4.29153
LELP1	5.58374	5.50872	5.70318	5.56543	5.58108	5.68	5.55779	5.56657	5.69321	5.2464	5.78299	5.66208	5.62411	5.54818	5.55437	5.73228	5.46264	5.5659	5.61121	5.50697	6.01226	5.67171	5.62596	5.92366	5.82221	5.72845	5.60762	5.46936	5.65249	5.78397	5.90643	5.74524	5.773	5.3559	5.73045	5.94962	5.63764	5.79922	5.48062	5.35463	5.37106	5.41328	5.59996	5.64773	5.3025	5.69298	5.91106	5.61368	5.70021
LOR	5.04068	4.87225	5.07688	4.89914	4.78995	4.85519	4.87806	4.51095	4.83574	4.7291	5.06782	4.89976	4.88811	5.05807	4.98065	5.05825	4.95402	5.13996	4.75428	4.91961	4.73365	4.97191	4.63457	5.08935	5.02258	5.0893	4.77347	4.67821	4.8238	4.73428	5.18769	4.89606	5.09892	4.52429	4.97459	5.06551	4.93354	4.6373	4.91271	4.7174	4.91499	4.73677	5.15812	5.10562	5.03022	4.82793	4.80441	5.17411	4.78446
RNU6-160P	2.71156	2.52113	2.49363	2.57602	2.56198	2.51798	2.60996	2.22952	2.56492	2.52909	2.6475	2.75618	2.74509	2.81039	2.56688	2.56007	2.59891	2.52503	2.68403	2.58162	2.69591	2.96558	2.70157	2.86774	2.69497	2.72419	2.75515	2.62551	2.59155	2.89969	3.06773	2.76055	2.66058	2.55243	2.71665	2.65147	2.62824	2.51798	2.61083	2.55899	2.7342	2.5134	2.49689	2.57452	2.62879	2.6869	2.67948	2.68486	2.62522
S100A9	9.0708	6.92628	7.50259	7.355	7.17323	8.73016	8.10038	8.29915	7.4518	7.88495	8.12786	8.296	8.06277	8.99169	8.2377	9.07925	8.31175	8.06889	7.62474	7.98632	7.74244	7.86834	6.72685	7.83043	8.26321	7.26319	7.45018	8.43608	7.26042	7.01442	8.45206	7.87667	8.68382	6.84154	6.71711	6.0159	7.34979	6.34344	7.11561	7.17559	5.93298	6.60021	6.63996	8.63932	7.8698	7.04078	7.41618	6.66957	8.16678
S100A7A	3.45531	3.55481	3.67468	3.63611	3.50151	3.95605	3.55292	3.75592	3.54626	3.47935	3.66028	3.66854	3.66409	4.17462	3.65309	4.03	3.75578	3.54086	3.42556	3.69718	4.23296	3.3339	3.60748	3.82087	4.0484	3.84196	3.68884	3.76276	3.46951	3.76652	4.09035	4.15916	3.96817	3.50807	3.75445	3.90649	3.85235	3.66764	3.58972	3.83652	3.73758	3.59822	3.81016	3.91968	3.72251	3.67329	3.89729	4.05962	3.97515
S100A1	4.02177	4.48467	4.27257	4.21202	4.12513	4.43611	4.22108	4.17353	4.50569	4.03885	4.35333	3.84101	4.15526	4.74736	4.17924	4.21862	3.72642	4.31949	4.26098	4.43244	4.19357	4.24889	3.98669	4.06694	4.30332	3.91156	4.43683	4.12221	3.95613	4.14942	4.40639	3.90508	4.47537	4.29865	4.11534	4.29442	4.20959	4.16484	4.26083	4.21084	4.01333	4.2585	4.3591	4.14111	4.77029	4.29495	4.7381	3.95154	4.35102
CHTOP	7.7002	7.55154	7.73363	7.73665	7.82712	7.90368	7.68654	7.8578	7.67727	7.65452	7.73805	7.68267	7.69835	7.77548	7.72158	7.76001	8.10004	7.71711	7.83984	7.84411	7.94447	7.83927	8.03701	7.85744	8.02504	7.88715	8.00423	7.96777	8.14652	8.05371	7.94632	7.78952	7.7639	7.43284	7.7072	7.7592	7.74026	7.90668	7.79494	7.86068	7.63611	7.78444	7.87406	7.60715	7.77218	7.84516	7.66581	7.79917	8.06189
SNAPIN	7.6963	7.1281	7.40107	7.42864	7.54667	7.90134	7.58918	7.43426	7.49129	7.58124	7.54958	7.47611	7.59356	8.08786	7.69202	7.65738	7.82799	7.43551	7.41229	7.5629	7.7768	7.69309	7.78539	7.96319	7.89666	7.99298	7.73162	7.79262	7.79211	7.69945	7.73217	7.8789	7.7668	7.30084	7.42274	7.6218	7.73725	7.51996	7.65716	7.36281	7.71989	7.503	7.58824	7.54334	7.86769	7.80876	7.62714	7.72759	7.90192
NPR1	5.8033	7.75881	7.97521	7.30586	7.58562	5.58264	6.02672	6.07239	7.18691	6.61627	7.06471	7.47834	7.41836	6.51523	6.11356	6.60658	5.84132	6.7938	7.35983	6.30742	6.93882	6.3821	7.70112	5.80729	6.05135	6.81716	5.84729	5.61665	7.54347	7.42728	5.40159	6.5953	6.9011	7.69098	9.30394	9.22735	7.42619	8.39806	8.23109	7.60685	8.62694	8.74747	8.59589	6.39915	7.87422	8.53151	8.2675	7.7012	5.86432
RN7SL372P	3.6389	3.686	3.43884	3.63543	3.48906	3.63161	3.44191	3.49892	3.78071	3.67061	3.84509	3.66716	3.68525	3.82728	3.54852	3.77054	3.57608	3.47963	3.61854	3.63855	3.4572	3.57576	3.65668	3.50756	3.50969	3.72007	3.76637	3.4914	3.68906	3.51957	3.65894	3.67775	3.82643	3.39282	3.57915	3.52669	3.60706	3.53033	3.54395	3.60654	3.69002	3.54718	3.73435	3.51528	3.91689	3.51019	4.25087	3.74947	3.83961
INTS3	8.27577	9.3844	9.00178	8.87505	8.92909	8.67038	8.42078	8.72635	8.7299	8.65711	8.92415	8.84761	8.82017	8.08751	8.78417	8.45175	8.26593	8.69963	8.89048	8.5854	8.73915	8.62282	8.76461	8.46131	8.57227	8.71568	8.24789	8.30623	8.69328	8.74678	8.49338	8.62258	8.47091	9.2545	9.21163	9.3153	8.81689	9.44074	9.34835	9.22289	8.96069	9.06562	9.12329	8.44548	8.71126	8.83172	8.95105	8.76783	8.22139
SLC27A3	7.51886	7.34644	8.03019	7.78014	7.98027	7.50593	7.808	7.68187	7.63652	7.71882	7.66016	7.65795	7.66402	7.70284	7.65259	7.63106	7.32259	7.55046	7.71136	7.55147	7.35261	7.3645	7.84633	7.36848	7.46789	7.4084	7.38309	7.48863	7.49361	7.59341	7.42417	7.43081	7.49266	7.32147	8.16714	8.06303	7.77981	7.7762	7.95376	7.72621	7.82351	7.98839	7.87105	7.5804	7.48358	7.77733	7.78647	7.7901	7.24315
CREB3L4	5.11462	4.72535	4.94511	5.11514	4.95143	5.10178	5.10619	5.03339	4.84965	5.24886	4.98794	4.87728	4.81692	5.32216	4.95956	5.31914	5.14705	4.95018	5.09063	5.25771	5.10538	4.778	4.94515	4.80613	5.01103	5.08687	5.18536	4.90791	4.9572	4.86966	5.14442	4.73359	5.10807	5.04685	4.88168	4.82145	5.08347	5.11272	5.27339	5.05825	4.84468	5.36878	5.01223	5.12847	5.32456	4.98604	4.89972	4.89757	5.17859
UBAP2L	9.21074	9.53055	9.30184	9.40149	9.48655	9.40925	9.25988	9.33091	9.47661	9.24306	9.47024	9.33146	9.42491	9.06324	9.53119	9.30886	9.20458	9.24766	9.29178	9.27242	9.25103	9.33292	9.17379	9.09326	9.2421	9.1987	9.03787	9.1789	9.03542	9.11175	9.27412	9.17604	9.09888	9.5155	9.27737	9.31023	9.38163	9.41738	9.54075	9.54655	9.43489	9.46603	9.38304	9.249	9.26733	9.28716	9.41181	9.40504	9.02053
HAX1	7.98434	7.55937	8.03012	8.12168	8.17298	7.97944	8.16191	7.88517	7.84795	7.99188	7.96632	7.83599	7.99784	8.2203	7.96048	8.00149	7.89629	8.08397	8.13099	8.0808	7.96306	7.7433	8.23147	7.61339	7.63207	7.56936	7.96781	7.76273	7.95899	7.90712	7.83179	7.65373	8.06086	7.37204	8.17673	8.32426	8.26632	8.30829	8.21024	7.99891	8.2483	8.27948	8.21129	7.99948	8.15449	8.36442	7.93944	8.08193	7.66662
RNU6-239P	3.10022	2.80622	2.93126	2.73276	2.83222	2.90561	3.11937	2.7424	2.95972	2.93212	3.08375	3.1822	2.75118	2.79697	2.87918	2.99345	2.84342	2.68001	2.81519	2.93178	2.69681	2.78809	2.8533	2.87705	2.75889	2.90223	2.87312	2.77135	2.93049	2.79109	2.93487	2.84055	3.05335	2.90058	3.10975	3.11578	3.01591	2.78616	2.60301	3.08103	2.82619	2.87473	3.15066	2.94238	2.64673	2.95272	2.88142	2.86403	3.13084
RNU6-121P	4.3155	3.87046	3.9687	4.03498	4.02589	3.9629	4.20971	4.23608	4.08147	4.18372	3.98772	4.25214	4.34503	4.75657	4.12296	3.84703	4.5163	4.19388	4.00333	4.02347	4.21826	4.54069	4.36774	4.24903	4.36273	4.59119	4.57075	4.65006	4.48701	4.46742	4.36044	4.42312	4.23526	4.09068	4.17827	4.21844	4.24211	4.14363	4.15056	4.03606	3.96427	3.8923	4.23423	3.98779	4.08671	4.37979	4.06862	4.2287	4.49199
AQP10	4.51117	4.23308	4.35837	3.85198	4.22276	4.68852	4.30137	4.29444	4.31881	4.24577	4.48217	4.50933	4.61624	4.70303	4.34577	4.3954	4.3364	4.32418	4.61857	3.99969	4.14944	4.51687	4.48696	4.23445	4.41965	4.51735	4.39854	4.51758	4.2532	4.37696	4.41026	4.48586	4.3727	4.35174	4.22018	4.6237	4.32705	4.50799	4.43912	4.3074	4.31757	4.31637	4.61814	4.53294	4.84525	4.17306	4.80746	4.3911	4.03377
ATP8B2	8.28567	8.98078	9.04806	8.96926	9.25363	8.35649	8.49524	8.4982	8.97813	8.6265	8.92213	9.04692	8.68133	8.12209	8.08347	8.59075	8.30962	8.59924	8.78055	8.64373	8.69763	8.57096	9.11264	8.33317	8.4706	8.9101	8.45302	8.25204	8.93039	8.95831	8.23155	8.49525	8.64112	8.57808	9.67948	9.46654	9.37138	9.21477	9.17305	9.1738	9.526	9.27594	9.31283	8.65884	8.94908	9.31882	9.10271	9.06885	8.26472
IL6R	8.08801	6.97744	7.17866	7.26407	7.24085	8.30653	8.07978	8.18042	7.12521	7.52493	7.13166	7.64118	8.17098	8.33121	8.55513	8.11129	7.55786	7.74999	7.39241	7.76632	7.13453	7.43839	6.22798	7.21431	7.62193	7.05504	7.00889	7.80717	6.49521	6.84574	7.86902	7.30286	7.54507	7.10152	6.40094	5.87524	7.19744	6.56004	7.08547	7.1051	6.11942	6.69158	6.57461	7.8028	7.48169	6.678	7.06356	7.15904	7.6343
TDRD10	4.69864	4.57553	4.70963	4.93475	4.62396	5.04476	4.81915	4.74812	4.86017	4.7447	4.90173	4.81019	4.82532	5.16867	5.10224	5.15335	4.87315	4.89014	4.99759	4.87696	4.83912	4.50269	4.5586	5.05393	5.10237	5.09908	4.9432	4.77831	4.59273	4.86861	4.78578	5.22423	4.68728	4.45307	4.43922	4.7273	4.70259	4.9254	4.96672	4.55998	4.69084	4.77192	4.59912	4.62661	4.51439	4.50573	4.89497	4.7983	5.03231
CHRNB2	5.78911	5.50772	5.85708	5.65899	5.61351	5.99831	5.61454	5.63129	5.75455	5.86573	6.0183	5.82883	5.81038	5.81443	5.91495	5.88168	5.53552	5.89569	5.58319	5.96086	5.77085	5.80428	5.48011	5.72919	5.94096	5.72161	6.02213	5.66585	5.59595	5.86231	5.87844	5.92476	5.8153	5.41667	5.73718	5.76022	5.84271	5.58541	5.53621	5.42545	5.58508	5.54154	5.84275	6.01196	5.75217	5.5702	5.97501	5.90897	5.70142
CKS1B	8.53584	8.66378	8.39854	8.45701	8.42638	8.55878	8.61342	7.79111	8.62773	8.85099	8.22931	8.57924	8.55512	9.03523	8.27635	8.41655	9.20649	8.38914	8.55312	8.72479	8.79415	8.8918	8.81632	9.23321	9.16628	9.25765	9.38006	8.8622	9.12669	8.87515	8.80218	9.12215	8.22222	8.76041	8.66231	8.86827	8.61981	8.48025	9.06503	8.14381	8.59758	8.48059	8.54499	8.66124	8.42551	8.81033	8.87951	8.78857	9.31344
FLAD1	6.66105	5.97986	6.46376	6.52411	6.43459	6.52554	6.60131	6.54294	6.42289	6.50763	6.4728	6.54492	6.52942	6.8313	6.53226	6.43135	6.77741	6.58113	6.66402	6.55265	6.50691	6.59334	6.64781	6.71897	6.46144	6.46482	6.51417	6.71666	6.62944	6.75013	6.57907	6.58023	6.56307	6.29852	6.31459	6.36252	6.51843	6.26324	6.63113	6.40395	6.35862	6.30564	6.43659	6.59371	6.78673	6.40105	6.65198	6.4812	6.56087
LENEP	5.46882	5.62438	5.35582	5.6534	5.37721	5.8365	5.33538	5.57516	5.47384	5.41783	5.57992	5.67876	5.71334	6.12904	5.71384	5.57862	5.70763	5.46346	5.48916	5.62977	5.56777	5.71985	5.6853	5.70733	5.7105	5.77222	5.30317	5.39102	5.45791	5.53361	5.8054	5.7103	5.65499	5.82036	5.81379	5.85909	5.40866	5.60918	5.46	5.04662	5.22784	5.3941	5.85801	5.75364	5.52227	5.57419	5.5273	5.78705	5.62548
ZBTB7B	7.4757	6.98022	7.22454	7.28621	7.15789	7.45125	7.45932	7.48724	7.29357	7.24572	7.49144	7.18518	7.44516	7.6808	7.47985	7.53053	6.95599	7.4195	7.34944	7.36879	6.89808	7.1158	6.55202	7.01061	7.29455	6.97366	7.06152	6.96591	6.88255	6.98279	7.3788	6.99464	7.43319	7.0241	7.17852	6.93108	7.36939	7.13226	7.38961	7.31864	7.20604	7.08739	7.29096	7.44778	7.39702	7.15831	7.38608	7.36868	7.03305
DCST1	5.56921	5.59195	5.30375	5.3531	5.41634	5.73173	5.42454	5.34149	5.61004	5.73095	5.6205	5.51558	5.41274	5.73757	5.47918	5.5075	5.46489	5.5254	5.49979	5.15419	5.46726	5.42199	5.1404	5.41182	5.45178	5.08186	5.46271	5.41898	5.5079	5.52361	5.59536	5.55524	5.59738	5.10068	5.28345	5.49277	5.4715	5.26573	5.36713	5.34947	5.46848	5.27041	5.63164	5.44809	5.62816	5.46084	5.75532	5.68683	5.37192
ADAM15	7.75916	6.92977	7.03684	7.602	7.17544	7.76238	7.78902	7.72707	7.48213	7.5558	7.26564	7.50618	7.77306	7.86433	8.0659	7.88423	6.97776	7.64106	7.44419	7.48995	7.04026	7.2959	6.8009	7.1259	7.39892	7.08463	7.23494	7.24111	6.93602	7.14429	7.44602	7.14203	7.90379	6.43057	7.06062	6.92723	7.44105	6.94303	7.2275	7.23748	7.39803	7.04261	7.10826	7.72324	7.32267	7.17974	7.40113	7.48591	7.1239
EFNA4	4.95724	4.78652	4.90093	5.00231	4.51479	4.66793	4.94296	4.87601	4.88948	4.95424	5.17311	5.08181	4.89883	5.44778	4.96676	4.81271	4.61977	4.67728	4.93494	4.87566	5.1945	5.00313	4.49658	4.81876	4.91251	4.45382	4.77324	4.99618	4.66376	4.69726	5.092	4.6889	4.87295	4.78947	4.873	4.66891	4.89055	4.4344	4.77248	4.76649	4.56417	4.56004	4.976	5.07635	5.66786	4.90329	5.1488	4.90187	5.09141
EFNA3	5.4894	5.50858	5.53167	5.27333	5.30141	5.54465	5.38074	5.55924	5.62625	5.53621	5.75673	5.51086	5.54985	5.89945	5.60801	5.50719	5.269	5.34634	5.57085	5.3804	5.3122	5.26039	5.22124	5.50772	5.30042	5.29621	5.12741	5.53587	5.069	5.36555	5.34191	5.24349	5.80198	5.42323	5.30061	5.38261	5.18564	5.06944	5.5714	5.30649	5.49057	5.70796	5.47638	5.6058	5.85588	5.73926	5.60129	5.63263	4.96459
EFNA1	6.1316	5.79915	6.00196	6.12747	6.16901	6.07878	5.83649	5.9982	6.05175	6.36102	6.2801	6.18658	6.16589	6.11564	6.12403	6.30149	5.79392	5.8359	5.94882	6.19823	5.76589	5.85792	5.74935	5.77789	5.9034	5.96786	6.15942	5.80724	5.78682	5.70575	6.18597	5.96877	6.30765	5.57801	5.57211	5.52483	5.93036	5.64056	5.63693	5.79854	5.94942	5.62099	5.76118	6.58478	5.75061	6.01088	6.19214	5.88178	5.81146
SLC50A1	8.04582	7.17762	7.35781	7.44441	7.42207	7.70282	8.02207	7.73919	7.53008	7.60754	7.738	7.54343	7.64439	7.92202	7.87854	8.00674	7.885	7.67882	7.69582	7.98221	7.40613	7.40702	7.4775	7.54641	7.56075	7.48213	7.72002	7.98082	7.51487	7.21924	7.95488	7.57756	7.56987	7.15485	7.11541	6.51105	7.32301	7.15961	7.14598	7.37605	6.99406	7.09085	7.25101	7.71264	7.43987	7.24093	7.31326	7.23563	7.66075
HMGN2P18	4.07011	3.75211	3.95933	3.8283	4.02338	3.89615	4.4069	4.02567	3.9023	4.26644	3.86606	3.97977	3.84291	4.00887	4.04632	3.8002	4.20457	4.05096	3.87712	3.83716	4.35823	4.10041	4.48535	4.13913	3.93976	4.42286	4.24302	4.18491	4.09755	4.07118	4.0509	3.94038	3.83787	3.9775	3.96631	3.92428	3.96214	3.86725	4.20286	4.04348	4.09845	4.16019	3.99365	3.79414	4.0074	4.03664	3.67792	3.84291	3.96876
TRIM46	5.93583	6.0685	6.06313	6.00073	6.03357	6.29362	5.97041	6.41001	6.00502	6.04448	6.20423	6.19676	6.09073	6.26688	6.06236	6.1347	5.82866	6.08056	6.08633	6.05018	6.14675	5.87949	5.91946	6.05447	6.26206	6.38391	6.20064	6.09226	6.05785	6.01033	6.09144	6.13479	6.16159	5.86556	5.99118	6.29355	6.09328	6.05516	6.0654	6.19292	6.10781	6.00071	6.06827	6.1891	6.07533	6.23451	6.28748	6.00711	5.99443
MTX1	7.3218	7.15214	7.13545	7.10753	7.02822	7.40798	7.16629	7.24578	7.36501	7.24141	7.14373	7.40698	7.00934	7.43288	7.27246	7.038	7.11257	7.20432	7.32776	7.23894	7.20689	7.06358	7.22379	6.92574	7.24671	7.04028	7.06447	7.12931	7.08407	7.24918	7.44123	7.25903	7.49662	7.12385	7.0272	7.18829	7.23795	7.15116	7.22612	7.33314	7.18535	7.03251	7.1608	7.34415	7.27466	6.99592	7.61017	7.27272	7.01894
HCN3	6.03894	5.96792	6.03741	6.00223	5.90471	6.10184	5.68942	6.20898	6.22678	5.88672	6.03441	6.1108	6.25149	6.45278	6.02328	5.95256	5.98841	6.06123	6.09549	6.09119	5.87693	6.23207	5.59439	5.87946	6.13708	5.69514	6.21431	5.82643	5.5332	5.7774	6.21633	5.92577	6.09376	5.91921	6.27839	6.06297	6.20376	6.07407	5.9593	6.04622	6.11409	6.03503	5.88221	6.13622	6.00586	5.91876	6.02172	6.03542	5.89582
FDPS	7.17347	6.67241	6.9236	6.98573	6.90247	6.98568	7.13227	7.11645	6.96539	6.94025	7.25473	7.04319	7.10038	7.11493	7.07667	7.17739	7.18441	6.95843	6.87541	7.15961	7.32337	7.19381	7.56425	7.10446	6.99719	7.22631	7.29775	7.29286	7.38148	7.16233	7.14525	7.16928	7.2238	6.71486	6.99989	7.13662	6.99776	6.84103	6.81487	6.93789	7.09592	6.86904	6.94645	7.11443	7.04128	7.20572	6.92602	6.72464	6.99881
RUSC1	6.65189	6.65409	6.79955	6.83174	6.75208	6.80292	6.51007	6.6544	6.69175	6.64746	6.99284	6.86041	6.8359	7.02255	6.74441	6.79308	6.36562	6.5901	6.82877	6.60062	6.78466	6.80979	6.67571	6.35759	6.54553	6.12165	6.83978	6.6505	6.83016	6.74314	6.76199	6.70945	6.62977	6.38231	6.89225	7.02227	6.78692	7.02908	6.77029	7.21345	6.87192	6.95066	6.99732	6.8488	6.57117	6.5817	6.97174	6.88755	6.66505
RNU6-1297P	5.54406	5.76367	5.35648	5.42787	5.51056	5.62935	5.40666	5.52696	5.70438	5.20878	5.53131	5.50367	5.63859	5.47747	5.51607	5.54945	5.41732	5.67894	5.50143	5.43837	5.21917	5.41827	5.38264	5.30861	5.3146	5.79079	5.62737	5.58657	5.11464	5.40751	5.46634	5.27239	5.5884	5.35206	5.49584	5.45429	5.43624	5.35677	5.46496	5.29599	5.5782	5.80551	5.6454	5.86542	5.35372	5.55048	5.56029	5.67709	5.45554
POU5F1P4	6.20281	6.1665	6.1795	6.10257	5.82731	6.12564	6.19172	6.42533	6.35236	6.52705	5.78414	6.12539	6.28512	6.41033	6.48433	6.06536	6.39757	6.29763	6.32486	6.26773	6.26998	6.1563	6.01476	6.19313	6.20681	5.91372	5.90401	6.30749	5.74222	6.03684	6.58181	6.41659	6.48009	6.23887	6.11749	6.06861	6.08908	6.16195	6.21678	6.08361	5.69329	5.87754	6.12869	6.44864	6.44551	5.65102	5.90864	6.34862	6.33609
MSTO1	6.45231	6.34085	6.54954	6.82677	6.72653	6.64261	6.645	6.93979	6.63403	6.57006	6.39874	6.58226	6.76395	6.58155	6.73311	6.55514	6.34124	6.61241	6.75223	6.8066	6.64833	6.486	6.76158	6.2924	6.43683	6.60644	6.39071	6.38464	6.56532	6.54918	6.59184	6.57908	6.36418	6.15472	6.88445	6.6062	6.73954	7.1267	6.9231	7.0562	6.67681	6.56759	6.59834	6.35533	6.67335	6.50653	6.61638	6.6151	6.44464
DAP3	8.8585	8.68876	8.86908	8.69817	8.75442	8.84079	9.02841	8.72658	8.89508	8.69769	8.77587	8.7195	8.60963	8.86088	8.82478	8.82336	8.98341	8.65184	8.73074	8.96134	9.04043	8.95663	9.11529	8.76588	8.8769	8.72905	8.95545	8.70601	8.664	8.74233	8.90374	8.81698	8.76187	8.58148	8.6855	8.56207	8.82579	8.78161	8.76454	8.62028	8.84378	8.52346	8.56345	8.85519	8.82039	8.87726	8.59193	8.84185	8.81893
SYT11	9.31472	9.66726	9.39345	9.34902	9.75282	9.07558	9.00244	9.11196	9.43748	9.39809	9.29052	9.33541	9.10363	8.5204	9.10978	8.80512	8.97365	9.16228	9.42253	8.7401	9.38032	9.33023	9.71134	9.25227	8.78138	9.14707	9.05284	9.04035	9.59127	9.3032	9.24914	9.18977	9.2599	9.77591	10.1172	10.0747	9.73812	9.77352	9.61944	9.81197	9.79841	10.046	9.84626	9.11269	9.40757	9.55308	9.64638	9.6069	8.91427
RXFP4	5.7402	5.76679	5.60512	5.25593	5.50134	5.68861	5.55883	5.48784	5.48604	5.43119	5.8722	5.58258	5.72099	5.68407	5.78133	5.68304	5.43399	5.57081	5.48565	5.58561	5.73357	5.86817	5.35495	5.42306	5.73579	5.28823	5.63175	5.39963	5.50696	5.59447	5.87381	5.32775	6.0171	5.5711	5.53556	5.51227	5.6904	5.46599	5.15931	5.59053	5.5308	5.58114	5.62569	5.49853	5.38788	5.5487	5.7746	5.3187	5.54391
LAMTOR2	7.31397	6.59343	6.84129	6.93932	7.0163	7.21282	7.32127	7.25391	6.97917	7.03902	7.13337	7.11405	6.96458	7.6438	6.99596	7.23868	7.46035	7.13972	7.02812	6.96506	7.1895	7.38324	7.26124	7.36681	7.42642	7.17777	7.24593	7.1447	7.13243	7.07048	7.54478	7.22075	7.13255	6.87278	7.05191	6.87849	7.23987	6.90665	6.93198	6.97845	6.83036	6.88286	6.98717	7.2006	7.41439	6.95562	6.84432	7.20537	7.43611
RAB25	3.92319	3.88053	3.54977	3.9591	3.91399	3.93592	3.84542	4.08653	4.16185	3.89528	3.81383	3.63959	3.73718	3.88258	3.83048	4.02718	3.71735	4.0016	3.92328	3.91694	3.84834	4.02886	3.63282	3.99687	3.85377	3.99947	3.83317	3.84127	4.00837	3.83876	3.96071	3.73487	3.99684	4.25025	4.08701	4.03005	3.80971	3.70516	3.6952	3.84155	3.98503	3.6384	3.74877	3.93342	3.75814	3.92802	4.10617	3.86127	4.13625
LMNA	8.52752	8.25227	8.48276	8.66868	8.70364	8.94466	8.70112	8.91288	8.64216	8.64871	8.60034	8.85995	8.74089	8.96856	8.68306	8.58222	8.21822	8.56535	8.73985	8.39947	8.40265	8.38504	8.31557	8.08905	8.34232	8.28495	8.23376	8.22798	8.26268	8.25577	7.94753	8.06797	8.33806	7.92028	8.85797	8.51831	9.2049	8.70074	8.9209	9.02355	8.8577	8.75415	8.83005	8.86696	8.69246	8.74427	8.95219	8.80577	8.32099
SEMA4A	7.27101	6.21894	6.25821	6.33595	6.32956	7.7184	6.6831	7.06417	6.43904	6.51576	6.44353	6.71838	6.82172	6.98453	7.27282	6.7219	6.71162	6.62033	6.51398	6.74114	6.03352	6.37947	5.78963	6.42637	6.81081	5.84058	6.64527	6.68434	5.70603	6.23755	7.18962	6.35201	6.74418	6.37688	5.8877	5.49831	6.46898	5.85929	6.07287	6.20255	5.62555	5.88898	5.59154	6.94466	6.30995	5.90453	6.22581	6.2592	6.42986
SLC25A44	7.16442	6.96763	6.98524	7.2274	6.88117	7.4902	7.3428	7.31431	7.20943	7.11687	7.03298	7.19227	7.43801	7.22068	7.41376	7.44454	6.84649	7.10312	7.20772	7.40112	6.68337	7.16366	6.62908	6.72412	6.95934	6.58818	6.84065	7.22538	6.75963	6.76768	7.04004	7.06574	7.06506	7.12966	7.10926	6.90281	7.20299	6.86963	7.05831	7.43979	6.96974	7.01968	6.85425	7.35505	7.32233	7.15249	7.13319	7.03158	7.17173
PMF1	7.72466	7.69909	7.82964	7.70925	7.72195	8.04511	8.15048	8.24197	7.64528	7.97754	7.80521	7.91025	8.19556	8.29705	7.99657	8.44723	7.74243	7.80596	7.90118	7.97021	7.90426	7.78127	7.70279	7.64262	7.71583	7.69284	7.97608	7.54311	7.38365	7.75069	7.97431	7.65258	7.64883	7.4849	7.78253	7.53341	7.74721	7.7514	7.74509	7.99176	7.67249	7.64087	7.80179	7.8734	7.86923	7.93089	7.81362	7.91699	7.85415
BGLAP	6.58778	6.32129	6.39184	6.43293	6.54463	6.96679	6.70539	6.70986	6.77528	6.58928	6.88267	6.75301	6.81403	7.09416	6.34862	7.04439	6.43717	6.67507	6.758	6.64726	6.61829	6.82304	6.49177	6.52749	6.66964	6.74731	6.5495	6.6554	6.46939	6.76155	6.98859	6.89923	6.77951	6.49243	6.74415	6.70098	6.77451	6.61745	6.58439	6.44152	6.71758	6.19961	6.72027	6.93136	6.74791	6.43035	6.85803	6.61914	6.6095
TMEM79	5.81536	5.63238	5.89998	5.84194	5.87598	5.97895	5.84979	5.96716	5.76289	5.67478	6.17882	6.01221	5.9247	6.13696	5.81088	5.73418	5.74534	5.91222	5.79261	5.93211	5.68527	5.82721	5.7545	5.86203	6.10794	5.65773	5.81681	5.75878	5.71223	5.82846	6.21524	5.91008	6.05124	5.64244	5.73779	5.903	6.0248	5.82047	5.72939	5.79887	6.0087	5.4407	5.86722	5.92723	5.84941	5.98437	5.78024	5.96755	5.9423
TSACC	3.10617	3.27107	3.12389	3.11707	3.07619	3.09692	3.16203	3.27278	3.28314	3.14433	3.24216	3.4314	3.30154	3.15226	3.22791	3.34758	3.18029	3.2169	3.13212	3.23288	3.1155	3.1476	3.09355	3.07778	3.0897	3.27891	3.08848	3.34165	3.31193	3.14162	3.18924	3.08405	3.22862	2.97621	2.97327	3.05874	3.15823	2.99691	3.15823	3.19617	3.01929	3.09759	3.19522	3.1264	3.04244	3.30511	3.18862	2.95579	2.88054
RHBG	5.39187	5.26339	5.36486	5.28926	5.23971	5.36642	4.9903	5.41982	5.55339	5.0063	5.71937	5.6476	4.99531	5.71998	5.36338	5.36188	5.22797	5.24306	5.47307	5.41779	5.40521	5.4811	5.09031	5.10635	5.2166	4.83694	5.07298	5.1965	4.9739	5.14909	5.51939	5.48504	5.34578	5.15457	5.60285	5.24328	5.31488	5.19018	5.26866	5.36548	5.17151	5.17448	5.60546	5.43249	5.27508	5.17531	5.25413	5.47555	5.1601
TTC24	6.03918	5.68761	6.13891	6.0783	6.22267	6.27942	6.37659	5.94497	6.4	6.10212	6.52784	6.22676	6.09909	6.61934	6.12273	6.23551	5.80296	6.11504	6.20342	6.35261	5.90517	5.8926	5.58266	5.84657	6.02477	5.63801	6.02311	5.95111	5.55731	5.90527	6.26251	5.71009	6.2424	5.9864	6.10361	6.14636	6.08569	5.96171	6.43608	5.82044	6.17309	5.8963	6.1373	6.28042	6.29212	6.08203	6.079	6.12089	5.92546
APOA1BP	8.68207	8.47252	8.31299	8.63229	8.44254	8.75301	8.58813	8.55987	8.58687	8.31302	8.40745	8.4289	8.74065	9.04921	8.55556	8.76247	8.41174	8.34207	8.53709	8.8097	8.57177	8.34956	8.51952	8.2338	8.38097	8.35638	8.44388	8.30968	8.46218	8.61992	8.50968	8.49489	8.39221	8.38605	8.67918	8.32206	8.6259	8.4207	8.53117	8.47454	8.44473	8.28897	8.53013	8.47115	8.63377	8.70224	8.5939	8.63701	8.3301
GPATCH4	5.14335	5.15921	5.11334	5.18276	5.17781	5.22404	4.91828	5.03882	5.13932	5.07965	5.15593	5.18338	5.17058	5.20169	5.06757	4.89074	4.87844	5.03623	5.29037	4.97863	5.39126	5.23996	5.1632	4.96844	5.25065	5.42517	5.09462	5.13698	5.05882	5.20843	5.08423	5.31126	4.97022	5.21678	5.283	5.22763	5.05361	5.43056	5.2523	4.87072	5.21597	5.39463	5.41702	5.1029	5.07709	5.23315	5.30709	5.08677	5.01856
HAPLN2	6.53647	6.43256	6.28077	6.34342	6.30648	6.6711	6.25104	6.47846	6.41832	6.32147	6.55098	6.58405	6.36548	7.05524	6.41721	6.5917	6.32788	6.55047	6.48605	6.52046	6.49314	6.55188	6.3792	6.53969	6.74628	6.51875	6.55798	6.46772	6.46843	6.38043	6.6473	6.52127	6.53214	6.13359	6.47023	6.62259	6.39289	6.38601	6.40506	6.27406	6.2843	6.37162	6.48614	6.39856	6.68821	6.34215	6.54603	6.68009	6.62971
BCAN	6.48384	6.28805	6.11651	6.29005	6.1921	6.54936	6.46548	5.95918	6.44714	6.35572	6.50711	6.4559	6.30887	6.88322	6.38622	6.59135	6.22138	6.5713	6.28419	6.32266	6.45492	6.34805	6.01486	6.14234	6.30606	6.44599	6.55351	6.16971	6.25149	6.13304	6.33881	6.26212	6.42707	6.50029	6.37896	6.34634	6.2656	6.03633	6.45679	6.29694	6.29636	5.92941	6.49734	6.64081	6.35796	6.33393	6.74628	6.60226	6.52372
RRNAD1	6.24236	5.96125	6.08358	5.86514	6.13174	6.30176	6.26586	6.21774	5.9821	6.07591	6.43867	6.27241	6.27119	6.49041	6.1047	6.28117	5.88406	6.07825	6.25021	6.27925	6.00662	6.13082	5.70442	5.91849	6.21097	5.61107	5.81775	5.98062	5.97421	5.82662	6.18265	5.82144	6.21749	6.08152	6.1629	6.1098	5.90393	6.02861	6.37657	6.14378	6.00478	6.12767	6.19322	6.12445	6.2607	6.17779	6.23966	6.13562	6.00968
PRCC	8.25237	7.90317	8.05037	8.29413	8.09751	8.39278	8.23803	8.06239	8.10336	8.27107	8.27069	8.26562	8.45787	8.34439	8.25948	8.39565	8.15597	8.02948	8.16831	8.17659	7.79176	8.22648	8.06456	7.9481	8.08443	8.04275	8.02981	7.97225	7.94172	7.99513	8.21529	8.19858	8.1227	8.0506	8.27612	7.95546	8.11308	8.12415	8.02471	8.20687	8.10711	7.9806	8.05408	8.09138	8.11427	8.28546	8.10377	8.24098	7.97353
NTRK1	6.07452	5.93299	6.10145	6.10674	6.01819	6.01939	5.93277	5.91737	6.09925	6.02864	6.33918	6.098	6.09597	6.20127	6.08592	5.96511	5.93355	5.99325	5.94473	5.96637	6.01587	6.14046	6.05052	6.01794	6.24175	6.09441	5.99092	5.87754	5.72511	5.95879	5.95497	5.98752	6.06502	6.13375	6.12314	6.09433	5.94384	5.87994	6.33513	6.00761	6.20521	6.42489	6.08906	6.16005	6.17822	5.93025	6.27705	6.14652	5.95316
PEAR1	6.29115	6.58395	6.79315	6.95967	6.78661	6.35013	6.38254	6.49739	6.61758	6.92987	6.79531	6.62993	6.69368	6.55785	6.49977	6.51275	6.42426	6.19758	6.57457	6.51629	6.67103	6.56992	6.88414	6.15527	6.62683	6.69886	6.32353	6.24687	6.66359	6.48129	6.31731	6.45398	6.75136	6.61495	6.83313	6.84905	7.2449	7.06809	7.13472	7.06083	6.8672	7.14755	6.96877	6.61746	6.65732	6.89009	6.95343	7.20173	6.49976
LRRC71	5.2901	4.94999	4.99571	4.99376	4.94032	5.39281	4.88542	5.03001	5.23531	4.76102	5.49968	5.3273	5.0559	5.40461	5.04294	5.36191	4.92595	4.84412	5.26782	5.01314	5.13492	4.91943	4.58915	5.09258	5.0768	5.13449	5.05382	4.9297	4.96473	4.97326	5.3607	5.16448	5.2704	5.12082	5.12469	4.93118	5.05513	4.99269	4.81491	4.85245	5.0564	4.8133	5.34988	5.27141	5.36826	5.23332	5.41158	4.84596	4.95314
MRPS21P2	5.79488	5.52845	5.65421	5.64618	5.72992	5.75756	6.0012	5.86491	5.40385	6.01086	5.80731	5.70742	5.66396	6.41295	5.6151	5.81994	6.00948	5.65478	5.61343	6.14233	5.6872	5.88235	6.00539	5.9335	5.4114	5.78607	5.93108	5.65573	5.9859	5.89208	5.98861	5.50508	5.72794	5.86559	5.69962	5.97816	5.71136	5.67247	6.26833	5.72692	5.83954	5.83833	5.78969	5.37889	5.78113	5.92695	5.46717	5.8391	5.70178
KIRREL	7.87066	8.38423	8.55627	8.47255	8.7518	7.9688	8.02525	8.05665	8.49708	8.23152	8.9879	8.35581	8.22201	7.59812	7.93639	8.01525	7.88979	8.04898	8.22405	8.07245	8.42224	8.02142	8.50322	7.67423	7.81976	8.20795	8.06841	7.67491	8.50457	8.23259	7.90701	7.76012	8.54062	8.23954	8.97549	8.84148	8.79551	8.69966	8.69312	8.66464	8.87301	8.93935	8.96731	8.06919	8.36298	8.57868	8.68901	8.64347	7.87718
CD1D	7.07542	6.62421	6.44744	6.76361	6.73295	7.15599	6.86099	7.07484	6.75095	6.92241	6.98281	6.98545	7.23487	7.01816	7.25962	7.136	6.87601	6.86625	6.9482	7.40839	6.72314	6.7628	6.47287	6.9346	7.0217	6.69887	6.8428	7.15355	6.96837	6.75925	7.02969	7.07983	7.15967	6.83181	6.2509	6.60954	6.37046	6.529	6.89467	6.7984	6.57827	6.66155	6.37412	7.17324	6.72476	6.63027	6.7267	6.62962	6.72857
CD1A	4.02443	3.98842	4.05709	3.94204	3.91896	3.8914	3.91357	4.08404	3.96275	4.08432	4.3538	4.13492	3.80522	3.92808	4.24453	3.88273	3.88241	4.2866	4.1917	4.03732	4.07235	3.92269	3.64223	4.05454	3.97223	3.84481	4.35798	4.33223	3.86132	4.02844	4.14183	4.08111	3.77087	3.90266	3.74459	4.2077	3.63734	3.77946	3.73441	3.66596	4.28008	3.81085	3.90038	3.97522	3.86168	3.89679	4.01216	3.86085	4.16076
CD1C	5.8804	5.55885	5.2213	6.41315	5.71084	6.25849	6.70707	5.49075	5.64751	5.74046	5.39208	5.79606	6.46355	6.26259	6.76808	6.51393	6.57732	5.94252	6.94528	7.1128	5.83372	5.57529	6.00372	6.78211	6.25053	5.9506	6.24232	7.11163	5.38112	6.30166	6.31619	7.70998	6.25313	5.63969	4.76188	4.93411	5.11641	5.4558	5.14612	5.30118	5.69013	4.75809	4.64487	6.30873	5.23836	5.49003	5.17705	6.11177	6.27428
CD1E	5.62873	5.16036	5.18396	5.23918	5.10994	5.66371	6.29059	5.2568	5.63057	5.64167	5.11611	5.62109	6.0695	5.95978	5.46693	5.97023	6.04542	5.70306	6.07322	6.03773	5.49174	5.40634	5.22446	6.26231	5.64195	5.62257	5.78854	5.48099	5.41688	5.53567	5.7769	6.75876	5.516	5.29792	5.23039	4.88607	5.42451	5.22249	4.87718	5.36598	5.42366	4.76891	5.25469	5.33692	5.36284	5.90651	5.47213	5.69855	5.51849
OR10K1	3.85048	3.64691	3.74122	3.33523	3.72574	3.67451	3.49369	3.50708	3.62982	3.67938	3.8047	3.76981	3.53414	3.72535	3.89252	3.69182	3.50447	3.6476	3.6873	3.57671	3.54387	3.59715	3.62718	3.75642	3.8075	3.71419	3.57205	3.83735	3.65191	3.66378	3.87163	3.78007	3.90698	3.5481	3.67803	3.68594	4.06599	3.69552	3.7369	3.40808	3.85651	3.32507	3.66899	4.07035	3.64549	3.59037	3.85067	3.83321	3.47916
OR10R2	2.69175	2.79777	2.63231	2.57274	2.51714	2.49233	2.77091	2.63748	2.64265	2.46863	2.66606	2.71408	2.49822	2.7446	2.39616	2.65117	2.63601	2.72811	2.57412	2.68725	2.61978	2.77113	2.69595	2.75988	2.63457	2.92115	2.80057	2.59634	2.59432	2.60001	2.62181	2.80561	2.51924	2.90794	2.63455	2.77041	2.57308	2.5724	2.52826	2.44916	2.67323	2.76452	2.59751	2.57921	2.69143	2.68828	2.93639	2.61918	2.68885
OR10R3P	2.97364	2.8808	3.11159	2.863	3.07883	3.0952	2.84956	2.91558	2.99669	2.9646	2.79455	3.23895	3.0421	2.95754	2.94416	3.0889	3.06781	2.8197	3.14756	3.0988	3.20676	3.05151	2.96402	3.07182	3.06816	3.44766	3.22251	3.17969	2.88529	2.84399	3.13601	2.88541	3.1626	2.99276	3.10094	2.97842	2.94741	2.9135	2.87356	2.68011	3.18661	2.69907	3.0094	3.16273	3.02721	2.86717	3.06633	3.13166	3.20601
OR10Z1	4.31597	4.23414	4.21534	4.04834	4.36024	4.27935	4.21466	3.82685	4.26588	3.91137	4.40599	4.36313	4.18579	4.45865	3.92512	4.13412	4.4924	4.10934	4.09001	4.13147	4.62791	4.38124	4.30414	4.12981	3.86156	4.22105	4.25998	4.08066	4.15944	4.2512	4.19172	4.1462	4.16086	4.29866	4.58115	4.53743	4.32509	4.14627	4.13639	4.18565	4.56109	4.1244	4.22623	4.445	4.29934	4.46979	4.13844	4.32986	3.78998
OR6K6	3.67972	3.81714	3.69721	3.75347	3.74782	4.1024	3.66379	3.7803	3.90467	3.56714	4.13918	3.85023	3.67111	3.89598	3.99304	3.82305	3.8915	3.90028	3.9943	3.76459	3.83354	3.84049	3.72879	3.64716	3.68877	4.05451	3.81125	3.95569	3.81364	3.89519	3.93032	3.66061	3.71823	3.6779	3.8594	3.84819	3.55399	3.54899	3.65614	3.6194	3.78796	3.60721	3.92023	4.04059	3.67751	4.01608	3.76399	3.793	3.78518
MNDA	8.21581	7.61244	7.91204	7.7879	7.94694	8.47165	8.61814	8.26835	8.21316	8.33766	7.80191	8.3678	7.72741	8.01008	8.21682	8.41796	8.77053	8.33329	8.23632	8.17203	7.9726	7.99238	7.86919	8.41366	8.44998	8.19429	8.55285	8.7201	7.79674	7.91	8.44681	8.82926	8.07508	7.49362	6.44273	4.98178	7.66952	6.86192	7.07294	7.61021	6.91986	7.41498	6.4369	8.48487	7.59434	7.92355	7.66745	7.57466	8.61101
PYHIN1	5.51991	5.61537	5.53409	5.28164	5.31848	5.75829	5.54873	5.86039	5.45257	5.81877	4.87117	5.53262	5.55187	5.48979	5.58399	5.88879	6.10183	5.89344	5.22444	6.37833	5.43704	5.64772	5.19576	5.63752	5.87361	5.39915	5.83131	6.06471	5.21668	5.77499	5.94679	6.30511	5.41026	6.25774	4.69855	4.57528	4.56838	4.81165	5.73855	5.53902	4.4007	5.37334	4.72894	5.70381	5.27464	4.8527	4.99276	5.28866	5.87319
IFI16	9.18664	9.1668	9.16051	9.02198	8.94941	9.07096	9.36342	9.19311	8.97491	9.29542	9.13159	8.94664	9.03591	8.60605	9.21253	9.29096	9.50479	9.07583	8.98775	9.18757	9.23159	9.11572	9.12442	9.58239	9.29544	9.49595	9.73054	9.51469	9.10007	9.31354	9.39347	9.9472	9.11718	9.02453	7.92613	7.394	8.64236	8.78436	8.71234	8.8984	8.44241	8.88096	8.34535	9.0504	8.96238	8.86852	8.62058	8.71777	9.31847
CADM3	7.28869	5.7487	5.54701	5.93629	5.48007	6.14216	6.49016	6.91265	5.67361	6.08111	6.10428	6.3263	7.48187	6.60151	5.97592	8.33631	5.74915	6.17586	5.93951	6.60238	5.41789	6.50561	5.41808	6.34678	6.03308	6.27683	6.8767	6.02209	5.60843	5.79605	6.65393	6.22497	7.75939	5.13929	5.12146	5.2277	6.27765	6.02395	5.29007	5.46704	5.59919	5.27757	5.92748	6.56357	7.80435	5.4911	5.75783	5.79768	6.06235
RNA5SP60	6.70892	6.23331	6.59676	6.87448	6.8353	6.48529	6.55919	6.78671	6.25277	6.69931	6.55465	6.57235	6.80073	6.80285	6.48939	6.6198	6.39635	6.70063	6.59724	6.43275	6.39505	6.41897	6.21298	6.36395	6.69263	6.67791	6.50238	6.42662	6.28036	6.62173	6.58017	6.42992	6.74145	5.86678	6.96507	6.5975	7.17594	6.77836	6.82521	6.88626	6.55905	6.52062	6.58916	6.60368	6.85755	6.53709	6.40067	6.62183	6.34655
ACKR1	6.83821	5.22253	5.704	5.81559	5.76111	6.2373	6.15991	5.92199	5.71659	5.56758	5.39016	6.1744	6.12889	5.85967	5.90663	7.10445	5.87208	6.12838	5.88473	6.57539	5.81619	5.99861	5.75117	6.25261	6.20683	5.9733	6.46005	5.92411	5.48263	5.91468	6.15307	6.49987	6.62283	5.13585	5.3743	5.36103	5.74507	5.4693	5.29891	5.36078	5.38576	5.05181	5.45127	6.48764	5.74426	5.00665	5.65275	6.19506	5.79324
FCER1A	5.07319	4.75355	4.75315	5.9115	4.96729	5.19789	6.29645	5.26306	4.89764	5.8483	4.82492	5.14273	5.44811	5.34057	5.6382	6.18569	5.56185	5.25035	6.1435	6.69572	5.71534	5.22661	5.23264	6.07817	5.77403	5.40995	5.5609	5.1916	4.99724	5.3857	5.15205	7.32941	5.22226	4.83068	4.61288	4.29167	4.7848	4.36118	4.51233	5.11839	4.21954	5.03816	4.49026	5.2467	4.92574	5.31877	4.93898	5.41369	5.21718
OR10J1	3.92927	3.89279	3.8717	3.69831	3.86905	3.96419	3.98935	3.95192	4.08686	4.06901	3.8002	3.71501	3.80795	3.90569	3.74693	3.92769	3.93874	3.94992	3.86054	3.89607	3.80248	3.96268	4.11069	3.82705	3.91106	3.76757	3.87135	3.9344	3.83059	4.07524	3.93423	3.94467	3.78437	4.20291	3.90578	4.14251	3.87714	3.84036	3.8717	3.85974	4.05304	3.93681	3.94582	3.93377	3.83676	3.87216	3.739	3.96856	3.79988
APCS	4.49479	4.38271	4.16198	4.18797	4.2121	4.21551	4.09564	4.06084	4.1634	4.38094	4.6897	4.42801	4.14314	4.4211	4.41945	4.29798	4.32389	4.27603	4.33348	4.11952	4.45058	4.16169	4.22233	4.1692	4.24225	4.30202	4.26489	4.46304	4.56636	3.95196	4.33973	4.2757	4.29226	4.3555	4.33122	4.26138	4.1737	4.36613	4.34066	4.436	4.2671	4.14412	4.45292	4.28774	4.4035	4.45516	4.31582	4.43086	3.95949
OR10J6P	3.9466	3.89502	3.45397	3.60053	3.52937	3.92676	3.68581	3.5787	3.68607	3.83823	3.69012	3.73193	3.79817	4.44105	3.50682	3.61419	3.96135	3.81554	3.87146	3.65694	3.81336	3.95682	3.74931	3.81459	3.8147	4.10505	4.04821	3.96914	3.56091	3.56941	3.73361	3.5096	3.52598	3.33862	3.72911	3.8676	3.75814	3.65725	3.73656	3.58501	3.73235	3.67708	3.69224	3.76715	3.91765	3.84012	4.04885	3.90038	3.83945
DUSP23	8.1559	7.52222	7.55008	7.67897	7.46473	7.96147	7.88849	7.99273	7.78974	7.8652	7.89219	7.94734	8.04789	8.51926	7.79193	8.30702	7.94904	7.87261	7.76871	7.78203	7.69688	7.82566	7.58071	7.60036	7.81666	7.56548	7.69585	7.62877	7.60644	7.71334	8.06205	7.78396	7.96524	7.60079	7.54733	7.5873	7.78961	7.42664	7.66475	7.62459	7.42802	7.53488	7.80942	8.00526	8.00399	7.67237	7.76399	7.77352	7.9012
FCRL6	6.3159	6.16732	6.1486	6.26331	6.25838	6.48397	6.2633	6.51213	6.42582	6.29334	6.23946	6.34211	6.74192	6.54072	6.69521	6.61073	6.5171	6.61991	6.22748	6.56709	6.03168	6.3656	5.99318	6.24051	6.02338	5.75725	6.1897	6.1516	6.00896	6.35465	6.15759	6.48038	6.04023	6.35891	5.97142	6.21293	6.00608	5.95931	6.23684	6.26628	6.30602	6.13094	6.41395	6.10742	6.45639	6.19954	6.37252	6.52503	6.30569
SLAMF8	9.56108	7.92997	8.42418	8.65138	8.3825	9.20789	9.14009	9.87659	8.25707	8.63446	8.30375	8.68473	8.92941	9.33508	9.51623	9.43479	8.92594	9.29764	8.82409	8.62776	8.40127	8.91423	7.27857	8.99632	9.1635	7.70489	8.60721	8.80586	7.42483	7.83732	9.48794	8.39737	8.87148	8.06658	7.15475	5.67736	8.61581	7.74429	7.87337	8.75783	7.00524	7.37073	7.44506	9.09951	8.78013	7.39612	8.36064	7.69032	8.75482
KCNJ9	5.7619	5.5227	5.72777	5.80014	5.71817	5.71714	5.44259	5.65862	5.71041	5.47698	5.78759	6.12621	5.75721	6.13917	5.74508	5.85743	5.49812	5.92581	5.74709	5.79967	5.95128	5.7513	5.4577	5.82362	5.77487	5.64283	5.66719	5.71155	5.46425	5.65903	5.78756	5.91555	6.02995	5.64188	5.88191	5.82614	5.82035	5.67575	5.59274	5.54598	5.52204	5.63775	5.96798	5.97907	5.86299	5.64677	5.97174	6.01472	5.80112
ATP1A2	6.13691	7.15497	6.89035	6.90774	6.87316	6.2816	5.97566	6.01294	6.85884	6.79512	6.6159	6.76625	6.73663	6.42238	6.03059	6.50274	6.2506	6.67714	6.34022	6.08332	7.01084	6.46679	6.97426	6.27327	6.34229	6.52628	6.04365	6.00251	7.45404	7.06187	5.76337	6.39525	6.39499	7.37745	7.81952	8.72637	7.0609	8.31136	7.88777	7.43409	7.06781	8.3725	8.11373	6.18957	7.44822	7.17652	7.89295	7.69156	6.22628
ATP1A4	4.31743	4.07276	4.21973	4.03994	4.09484	4.3624	4.06615	4.17065	4.28209	4.182	4.3955	4.25913	4.31298	4.27741	4.21798	4.34498	4.2165	4.15672	4.10644	4.13825	4.116	4.29607	4.01107	4.01638	4.14571	4.26901	4.10398	4.08226	4.16907	4.19017	4.22985	4.18197	4.31487	4.13466	4.18156	4.28557	4.21437	4.02882	4.15555	3.98267	3.93694	4.02355	4.42316	4.05242	4.1641	4.12452	4.4274	4.31866	4.30319
CASQ1	5.1709	6.07864	5.37717	5.2529	5.28753	5.291	5.34405	5.5465	5.62855	5.82608	5.58827	5.77619	5.70111	5.89914	5.52304	5.59861	5.43166	5.53269	5.55893	5.57417	5.40069	5.04383	5.51405	5.55296	5.06375	5.29971	4.72817	5.23929	6.1524	5.29303	4.88536	5.19985	5.38049	6.31133	6.5183	6.72782	5.71961	5.76441	6.43589	6.10017	6.21531	6.50663	6.80836	5.48492	5.87705	6.31652	6.34921	6.18021	4.84267
PEA15	10.4224	9.89671	10.1786	10.2321	10.3092	10.3932	10.2632	10.2593	10.1175	10.2111	10.2993	10.2126	9.98465	10.3011	10.5104	10.0964	10.2265	10.0809	10.3229	10.0522	10.2405	10.4543	10.3171	10.2137	10.3233	10.076	10.2644	10.4659	10.2256	10.094	10.4542	10.0752	10.2264	9.97954	10.2069	10.2249	10.4159	10.2091	10.1723	10.2807	10.1664	10.0769	10.3604	10.2404	10.1072	10.3787	10.377	10.1164	10.2399
SUMO1P3	3.77385	3.3666	3.58917	3.15659	2.93388	3.14258	3.1524	3.60992	3.30793	3.31877	3.24348	3.12924	3.12204	3.30535	3.51398	3.08055	3.27161	3.00441	3.11226	2.7618	3.10623	2.79093	3.8321	3.26101	3.25046	3.76043	3.09009	3.41605	3.00037	2.877	3.25408	3.36703	2.8965	3.32997	3.5938	3.5272	3.31348	3.2171	3.31934	2.91916	3.34018	3.62618	3.37255	3.42815	3.42832	3.65268	3.44693	2.88225	3.40786
NCSTN	9.1014	8.47114	8.58969	8.81968	8.71014	9.16359	9.05034	9.13568	8.67868	8.72231	8.84335	8.75652	8.97874	8.96596	9.16717	8.8546	8.78074	8.88125	8.71108	8.7035	8.55435	8.86871	8.11527	8.647	8.8622	7.94665	8.46733	8.9246	8.17463	8.32862	9.00098	8.5455	8.74655	8.38371	8.30432	8.12971	8.7673	8.52286	8.43501	8.61871	8.37053	8.3116	8.29629	8.99868	8.82062	8.33712	8.52748	8.4647	8.72342
NHLH1	4.98058	4.8589	4.8358	4.61681	4.74713	4.92454	5.22872	5.00177	5.174	4.91011	5.20447	4.81639	4.90086	5.2151	4.73776	5.10727	4.71739	4.99655	4.94699	4.87178	4.9646	5.1307	4.67848	4.758	4.86029	5.15422	4.86179	4.88397	4.57313	5.01109	4.99257	4.88932	5.13064	5.0214	4.85602	5.21284	5.01091	5.0293	5.03119	4.83146	4.94534	4.82684	5.04018	5.01115	5.32488	4.83049	5.38697	5.23202	4.64571
VANGL2	5.52623	5.19732	5.10521	5.35517	5.30375	5.29187	5.17787	5.25729	5.43389	5.40916	5.55443	5.27033	5.116	5.76096	5.44763	5.55467	5.17583	5.21962	5.2479	5.07133	5.05514	5.39348	4.98447	5.20198	5.37691	4.9749	5.60123	5.23653	5.28215	5.24012	5.23246	5.31874	5.43725	5.3177	5.25269	5.2556	5.22548	4.964	5.34329	5.00395	4.9861	5.34232	5.21213	5.69937	4.95296	5.46116	5.38652	5.37404	5.19226
SLAMF7	7.83073	6.94426	7.01543	7.61022	7.06475	8.10807	8.18232	7.599	7.00461	7.14581	5.58085	7.00322	8.08998	8.19663	7.47544	8.02861	7.61277	7.60129	7.69138	8.88331	7.07687	7.56802	6.21639	7.28478	7.41593	6.53715	7.95088	7.92248	5.64535	7.38681	8.26178	7.24322	6.67597	7.49876	6.28108	4.14487	5.99672	6.17278	6.73846	6.73955	5.35027	6.20074	5.0772	7.55702	7.50552	6.87763	6.17839	8.28125	7.45441
LY9	6.07302	5.82256	5.97081	6.05472	5.91239	6.54774	6.5468	6.49678	5.84722	6.29575	5.52106	5.99321	6.50413	6.69508	6.55002	6.42995	6.20937	6.33978	6.02813	6.6061	5.69228	6.12938	5.55108	6.03164	6.19457	6.1562	6.43955	6.25131	5.56253	6.30926	6.33369	6.22867	5.86562	5.8693	5.66729	5.5854	5.81922	5.46427	5.87965	6.07865	5.46674	5.71542	5.48993	5.93337	6.2065	5.56823	5.68933	6.48616	6.04756
KLHDC9	4.44505	4.4314	4.4315	4.66112	4.39218	4.40702	4.43101	4.4554	4.365	4.22123	4.85685	4.35474	4.41034	5.0201	4.28774	4.49761	4.43101	4.3131	4.40555	4.43143	4.33776	4.43382	4.42884	4.12975	4.11999	4.56307	4.22624	4.23316	4.35836	4.57031	4.54777	4.43318	4.41705	4.22715	4.31762	4.33999	4.59057	4.44219	4.3118	4.50945	4.42354	4.4275	4.65547	4.43059	4.63596	4.44343	4.53239	4.37018	4.31213
NIT1	7.16019	7.32175	7.50451	7.44629	7.45023	7.52432	7.34569	7.93626	7.41099	7.38251	7.55787	7.35146	7.60713	7.2369	7.48206	7.71737	7.45048	7.39553	7.40112	7.34657	7.12701	7.08777	7.41188	7.43903	7.24696	7.42089	7.32628	7.26156	7.29433	7.38934	7.58421	7.19538	7.31235	7.37233	7.6786	7.46656	7.35813	7.4379	7.51002	7.69573	7.2704	7.40449	7.56638	7.21411	7.39727	7.54113	7.3998	7.45551	7.27827
UFC1	9.41287	8.78294	9.39198	9.3306	9.27256	8.91443	9.39322	9.24381	9.15175	9.09634	9.29924	9.00226	9.18826	9.12302	9.10143	9.45132	9.5497	9.28194	9.19367	9.40227	9.46956	9.4647	9.65066	9.52172	9.36237	9.38313	9.7287	9.54021	9.40233	9.41799	9.45542	9.35989	9.14971	8.70513	9.47033	9.15817	9.38858	9.37135	9.10785	9.22925	9.42657	9.10023	9.36095	9.19001	9.29132	9.44606	9.1448	9.28039	9.568
USP21	6.9127	6.93802	6.93274	6.8421	6.89955	6.8741	7.02353	7.19353	6.9174	7.04649	7.16362	6.78059	7.12481	6.95765	6.92508	7.14476	6.52172	6.92889	6.89802	6.99936	6.77743	6.3997	6.68357	6.38862	6.53761	5.87829	6.49297	6.53865	6.72813	6.60915	6.51707	6.72998	6.75935	7.00713	6.97761	6.86652	6.69823	7.22669	7.05603	7.24716	6.96354	7.03912	7.11471	6.8248	6.90403	7.09514	6.89043	7.10978	6.32077
PPOX	5.33413	5.39862	5.56499	5.48274	5.52259	5.47837	5.7112	5.77281	5.30609	5.25488	5.1758	5.51986	5.43036	5.55181	5.51404	5.453	5.34264	5.29452	5.50688	5.38103	5.45455	5.21266	5.58161	5.40037	5.34137	5.41096	5.47771	5.35968	5.3404	5.45366	5.37368	5.34108	5.26334	5.28544	5.75057	5.21526	5.46011	5.55969	5.83941	5.56384	5.51321	5.50751	5.52974	5.42523	5.30075	5.321	5.2414	5.63311	4.991
NDUFS2	8.21179	7.93194	8.1352	8.23152	8.18165	8.35272	8.62857	8.6413	8.22478	8.20986	8.22048	8.29704	8.40314	8.38782	8.49964	8.35643	8.51467	8.13668	8.26476	8.22054	8.34694	8.45153	8.42401	8.52007	8.62864	8.23899	8.40049	8.62667	8.35986	8.3925	8.66926	8.45658	8.32816	7.91234	8.04892	7.87819	7.9504	8.11804	8.12784	8.32646	8.09133	8.05746	8.05675	8.29283	8.29955	8.08377	8.15171	7.98545	8.58716
FCER1G	10.5553	9.70689	10.031	10.0803	9.7289	11.0692	10.6394	10.6956	9.97127	9.99067	9.93459	10.0703	10.3532	10.7119	10.7505	10.9605	10.4123	10.4652	10.1028	10.2116	10.0363	10.4224	9.15172	10.6625	10.5703	10.042	10.3636	10.7291	9.51556	9.82444	11.0358	10.5023	10.0524	9.71915	8.63598	6.28049	9.89689	9.08007	9.55736	9.62565	8.45505	8.82753	8.72028	10.42	10.3671	9.15143	9.59114	9.16758	10.4421
TOMM40L	6.65923	6.3495	6.54215	6.73851	6.46461	6.5038	6.58261	6.61316	6.61256	6.4435	6.58775	6.61504	6.69924	6.55553	6.76712	6.47731	6.26518	6.6552	6.68185	6.665	6.49962	6.44978	6.61576	6.4626	6.57588	6.62759	6.55249	6.59934	6.51252	6.48655	6.48458	6.39779	6.54288	6.18369	6.74752	6.54816	6.47097	6.44508	6.52816	6.59003	6.73523	6.38166	6.77789	6.74164	6.74413	6.54732	6.70191	6.49227	6.40886
PCP4L1	6.28866	5.94801	6.09503	6.10833	6.00453	5.99931	5.91085	5.85219	6.1894	6.06974	6.25331	6.22715	6.33566	6.28999	5.88862	6.12944	5.80158	6.28911	6.08062	6.01329	6.0742	6.05423	6.38131	5.99472	6.27965	6.4055	6.3976	5.85394	6.09139	6.17556	6.1712	6.42555	5.99796	5.64149	6.19723	6.24062	6.35378	6.14284	6.02437	5.84511	6.0844	5.87188	6.2764	6.01394	6.15363	6.25499	6.23044	6.24702	6.18245
SDHC	6.84394	6.82424	6.8623	7.17068	7.15664	6.76617	7.02676	6.98991	7.19543	7.07791	6.27189	6.62924	6.80062	6.7657	6.84238	6.99204	7.21318	6.75038	6.75084	6.73711	6.91409	6.6982	7.27809	6.93384	7.04154	6.8066	7.10235	6.91518	6.58251	6.99379	6.47364	6.9183	6.88883	6.77688	7.05512	7.2569	7.1	6.9415	6.97015	6.76016	7.23857	6.95885	6.95352	6.63934	7.04932	6.91041	7.05135	6.89734	7.09833
RNU6-481P	2.94702	3.17244	3.77	3.62879	3.66559	3.032	3.37626	3.24207	3.27094	3.63426	2.95799	3.1461	3.18478	2.8228	3.35056	3.19177	3.03796	3.16609	3.17853	3.33683	3.09955	2.90201	3.41375	3.17323	3.10135	3.71246	3.91797	3.29006	3.19767	3.15038	3.31057	3.482	2.97814	3.221	3.13654	3.37377	3.01768	3.75167	3.01117	3.56326	3.33604	3.82594	2.92702	2.96271	2.86052	2.93903	3.03684	3.10658	2.99839
FCGR2A	9.53656	8.75506	8.87645	8.70011	8.82314	9.2278	9.47013	9.61928	9.0544	8.91521	9.29509	9.20195	9.11837	9.17192	9.11727	9.59659	9.34665	9.00584	9.14439	9.10556	8.83514	9.30896	8.38551	9.88076	9.44345	9.07096	9.41708	9.55361	8.52914	8.59293	10.0264	10.21	9.27893	8.89789	7.36679	5.29253	8.47442	8.18624	8.76286	8.98686	7.92286	8.24344	8.16201	9.36374	9.03178	8.37928	8.51056	8.1373	9.03767
HSPA6	8.31805	8.11848	8.25983	8.17664	8.29148	8.21259	8.35728	8.7853	8.38711	8.38779	8.17732	7.89648	8.58269	8.06985	8.19507	8.48485	7.83897	8.21787	8.75947	8.39499	7.93394	8.22023	7.34559	8.16357	8.54308	7.94601	7.72232	8.7561	7.45525	7.74201	8.83347	9.05831	7.80004	7.97738	6.99922	6.72636	7.65859	7.91844	8.32418	8.60384	7.62644	7.9851	7.5356	8.6209	8.27482	7.35463	7.39385	8.1137	7.87166
FCGR2B	11.6098	11.3339	11.1867	11.3024	11.0875	11.4003	11.5654	11.5348	11.2875	11.3905	11.2932	11.264	11.4162	11.1666	11.2497	11.8892	11.3458	11.4826	11.662	11.358	10.9405	11.5475	10.459	11.5866	11.4948	11.1123	11.3997	11.7282	10.6735	10.6997	12.2125	11.9227	11.3992	11.3926	9.63276	7.65566	10.876	10.1506	10.8402	11.2402	10.0585	10.6362	9.86038	11.4237	11.0849	10.1138	10.5825	10.7643	11.3317
FCRLA	6.51519	5.01347	5.28298	5.78205	4.92177	5.66387	4.99932	5.23781	5.2376	5.36876	5.13778	4.98414	6.17252	5.82707	5.72946	5.72296	5.1363	5.51155	5.23282	6.78601	5.11834	5.62384	4.89854	5.45511	4.9359	5.36143	5.71216	5.46047	4.8795	5.54438	5.46027	5.43832	5.27023	4.6724	4.73086	4.79215	5.06205	4.73915	4.69278	5.19733	4.56905	4.61922	4.99081	4.73881	5.17051	5.00373	4.89088	6.88809	5.17874
FCRLB	6.4501	5.71411	5.65956	6.20486	6.12666	6.31842	5.88971	5.79638	6.10791	5.83457	6.08808	6.05544	6.25077	6.45557	6.09276	5.93034	5.86779	6.03413	5.84667	6.55227	6.30059	6.37442	5.89901	6.47454	6.51686	5.86552	6.22719	6.03121	6.07149	6.44709	6.40822	6.07644	5.95882	5.89794	5.93991	6.23213	6.09171	5.71901	5.8056	5.42496	5.93561	5.80995	6.11404	6.17904	5.93797	5.87979	5.93493	5.85155	6.1926
RN7SL466P	3.39748	3.61767	3.36008	3.35386	3.49007	3.59387	3.26964	3.44548	3.68677	3.40329	3.67421	3.54376	3.53753	3.65674	3.52006	3.89693	3.3977	3.39355	3.45197	3.50992	3.46084	3.3145	3.28071	3.63357	3.46187	3.48845	3.44149	3.43042	3.38381	3.54284	3.40522	3.30352	3.49594	3.37289	3.4596	3.52188	3.58744	3.3468	3.4569	3.46435	3.49907	3.30627	3.65406	3.49909	3.54021	3.72783	3.52218	3.68517	3.63376
DUSP12	7.33979	6.9532	7.07179	7.26184	7.29733	7.06388	7.2725	7.20693	7.15509	7.0054	7.04525	7.23051	7.15793	7.23017	7.07146	7.05613	7.87914	7.22334	7.28946	7.18771	7.48696	7.31533	7.65176	7.40958	7.14536	7.41602	7.04253	7.5958	7.50571	7.46658	7.37215	7.37669	6.98142	7.18852	6.98295	7.10155	7.29686	7.28871	7.13697	7.16525	7.08863	7.14408	7.14539	7.08156	7.36591	7.22914	6.94682	7.0612	7.44894
ATF6	9.83484	9.72846	9.64844	9.57933	9.63856	9.66567	9.81168	9.68736	9.73455	9.72062	9.642	9.75677	9.72539	9.36535	9.74179	9.8095	9.75313	9.74134	9.59991	9.86492	9.67243	9.78543	9.56232	10.0258	9.76286	9.77212	9.82235	9.89166	9.54103	9.62576	9.86823	10.0679	9.86598	9.68953	9.4775	9.38292	9.63391	9.34978	9.47335	9.62695	9.65259	9.59533	9.51996	9.64724	9.75957	9.78428	9.49125	9.60532	9.73439
NOS1AP	6.51514	6.63654	6.63968	6.46106	6.91577	6.57224	6.21178	6.58034	6.72554	6.6593	6.70038	6.7822	6.43179	6.86056	6.66076	6.26243	6.35224	6.51933	6.4794	6.23354	6.60573	6.70571	6.56958	6.49103	6.60735	6.72147	6.0976	6.22336	6.6763	6.78615	6.32608	6.6006	6.27457	6.71636	6.91512	7.12223	6.84106	7.0161	6.62031	6.51583	7.0149	7.11366	6.94846	6.34915	7.00756	7.01041	6.73634	6.61642	6.09219
UHMK1	9.77575	9.28093	9.45551	9.53711	9.56969	9.2918	9.73861	9.45328	9.53838	9.61623	9.22226	9.44057	9.54274	9.31285	9.81747	9.67906	9.61271	9.49584	9.5516	9.66725	9.27669	9.54027	9.25454	9.49682	9.43881	9.09157	9.37916	9.70308	9.1766	9.36373	9.67316	9.40608	9.68251	9.31737	9.1854	9.13172	9.37294	9.10911	9.07924	9.29439	9.34224	9.19534	9.01049	9.63013	9.30293	9.32719	9.10786	9.26816	9.60416
UAP1	8.25254	7.97308	8.00224	7.99677	8.1043	7.98639	8.12568	7.76458	8.00672	7.87946	8.49801	7.97912	8.06894	7.57239	7.91156	7.7368	8.0825	8.01914	7.98274	8.25754	8.11902	8.15678	8.40971	8.15759	7.95809	8.19845	8.18323	8.19609	8.14533	8.0424	8.18805	7.7824	8.22695	7.95271	8.43924	8.10608	8.3614	8.13846	8.05651	8.15744	8.42245	7.90615	8.14556	7.98787	8.1879	8.29026	8.01944	7.89654	8.0471
DDR2	9.40175	10.087	10.1974	10.0659	10.2084	8.94613	9.32165	9.26093	10.0784	9.7044	10.2594	9.98683	9.72394	8.83442	9.12657	9.41921	9.4426	9.40403	9.75199	9.3909	10.1659	9.77852	10.4882	9.63411	9.49406	9.9469	9.93573	9.51858	10.2674	10.148	9.40665	9.55323	9.73536	9.93256	10.5972	10.5519	10.2483	10.4497	10.0079	10.1159	10.4843	10.56	10.3955	9.44487	9.89375	10.3986	10.1899	10.1964	9.33456
RN7SL861P	5.24995	5.24095	5.40022	5.64521	5.45236	6.10936	5.43956	5.23323	5.5281	5.77292	5.63679	5.63015	6.00028	5.72185	5.70021	5.39789	5.41772	5.7622	5.66734	5.8667	5.64795	5.71209	5.75656	5.75804	5.7051	5.51267	5.7916	5.42407	5.66604	5.67835	5.62608	5.48117	5.61761	5.57468	5.90939	5.75132	5.35161	5.85766	5.70938	5.60323	5.89189	6.12661	5.87467	5.52513	5.96342	5.76839	5.8263	5.88337	5.77888
HSD17B7P2	5.53477	6.61742	6.24605	6.62628	6.02925	6.33239	6.41887	6.61643	6.27163	6.33629	5.72773	5.68883	6.19971	5.47451	6.31698	6.08015	6.32856	6.40902	6.40932	6.32404	6.17144	5.79164	6.8239	6.5563	6.31134	6.85465	6.257	6.70188	6.79132	6.45704	6.12728	6.80772	5.92921	6.33918	5.85487	6.64698	5.82741	6.44978	6.37379	7.04061	6.24678	6.54604	5.85682	5.7328	5.82827	5.94112	5.42238	5.82702	6.25757
RGS4	9.00352	10.6341	9.88763	9.62213	10.5291	10.1745	9.63458	9.11777	10.5435	10.1186	10.2175	10.0653	8.96443	9.08985	9.2984	9.96174	9.96202	9.63857	9.98892	9.13159	10.9126	10.3193	10.7744	9.74579	9.94546	10.2756	10.6015	9.98116	10.3078	10.598	9.32403	10.0566	9.70645	10.386	9.95553	9.70704	11.0515	9.80248	10.0226	10.2424	11.1245	10.5897	10.3164	9.74376	9.13484	10.749	10.4568	10.3716	9.91127
NUF2	5.02326	4.68113	4.33434	4.48448	4.47987	4.79132	5.48823	4.79643	4.54236	4.65776	4.2051	4.51348	4.29382	4.64558	5.40991	4.5933	5.74279	4.79867	4.27446	4.85764	4.73682	4.79543	3.98847	5.52017	5.07875	3.7727	4.45795	5.33169	4.46336	4.24186	4.78859	4.36516	4.75834	5.0979	3.80115	3.63638	4.23235	3.82782	4.41715	4.36075	3.86787	3.92469	3.79758	4.66505	4.47094	3.66959	4.44326	3.98063	5.29544
RNA5SP63	3.62386	4.5853	3.26216	4.48566	3.84981	4.02656	4.22002	4.59316	4.65732	4.15698	4.12001	3.91072	3.95843	4.63265	3.69907	3.81959	4.16387	3.97504	4.01598	3.76784	3.48116	3.75611	4.47299	3.73008	3.75748	3.81833	3.55772	3.91102	5.13414	4.3713	3.29234	4.31969	3.2112	3.89306	4.10216	4.55976	4.43334	3.45444	4.61798	5.16001	3.74301	4.87991	4.13882	4.04045	4.11028	4.61312	3.46861	3.94186	4.28383
RNU5F-6P	2.8883	2.90389	2.83365	2.75423	2.87568	2.94595	2.6765	2.97266	2.94585	3.39817	2.90317	2.74442	2.75543	2.97901	2.9007	2.86192	2.66541	2.79851	2.73352	2.94411	2.8528	2.83254	2.76273	2.94555	2.78862	2.82224	2.7419	2.79176	2.63439	2.61572	2.93157	2.91166	2.6745	3.07107	2.80528	2.86656	2.77198	2.8314	3.00337	2.83527	2.8733	2.84626	2.83026	2.76481	2.74751	2.88441	2.99778	2.70116	2.68663
PBX1	7.68321	9.24329	9.19481	8.89583	9.17625	7.69273	8.00073	7.95726	8.7563	8.59489	8.73875	8.91574	8.36373	7.77501	7.97838	8.23665	7.95921	8.30357	8.56935	8.21577	8.73947	8.49471	8.93912	8.1145	7.96127	8.717	8.19914	7.69679	8.96803	8.93761	7.71821	8.45625	8.43911	9.31065	9.47639	9.62645	9.14674	9.54425	9.36444	9.10623	9.50875	9.45956	9.43491	8.14806	8.66412	9.42272	9.1278	9.05317	7.90626
RNU6-171P	6.58772	7.46537	7.43709	7.37852	7.22145	7.19746	6.80059	6.86794	7.18314	6.92281	7.31668	6.97279	6.7804	7.0768	6.85325	6.58095	6.60674	7.06633	7.11868	7.02855	7.26785	7.23848	7.39068	7.32282	7.26944	8.07488	7.48327	7.12779	7.33302	7.58123	7.31714	7.31129	6.70203	7.31404	7.38806	7.68568	6.99075	7.64151	7.62828	7.2956	7.38112	7.14714	7.13454	7.12692	6.96016	7.05268	6.52681	6.78489	7.35591
LRRC52	4.05323	3.84399	3.76868	3.64454	3.63547	3.85487	3.75637	3.64105	3.78294	3.84801	3.98675	4.28739	3.83231	4.09894	3.79095	3.98087	3.87519	3.83866	3.78272	3.83227	3.83133	3.96142	3.70505	3.8037	3.92805	4.10482	3.87982	3.9001	4.03547	3.76517	4.11995	3.89436	3.94766	3.74143	3.80929	3.82405	3.89154	3.86529	3.67001	3.80028	3.60579	3.71094	4.00401	3.86496	3.7575	3.73835	3.98401	4.1126	3.72702
MGST3	9.24293	9.24609	9.31345	9.28186	9.23891	9.54635	9.3531	9.37441	9.0378	8.89231	8.79885	8.98423	9.05521	9.1815	9.24783	9.0736	10.3352	9.23001	9.09758	8.92769	9.96999	9.83593	10.3705	9.92392	9.79909	9.67791	9.75651	9.95718	10.0831	9.66077	9.5561	9.39624	8.96572	9.23843	9.59021	9.52752	9.52895	9.48113	9.17113	9.43155	9.21243	9.27534	9.19829	8.83529	9.31529	9.44864	9.24724	8.96901	10.1313
LOC440700	3.97906	3.89473	3.88774	3.76491	3.72253	3.89531	3.57004	3.62652	4.09114	3.57971	4.06098	3.86656	3.80783	4.56011	3.98454	3.77743	3.9426	3.84166	3.82268	4.09403	3.8398	4.05205	3.90301	3.85464	3.97865	3.88457	4.01443	3.74154	3.89381	4.03643	3.97018	3.79581	3.86401	3.83469	4.17701	3.84102	3.77615	3.66431	3.87837	3.57786	3.88338	3.61701	3.95973	3.81586	3.73787	3.86135	3.89655	3.87993	3.92596
UCK2	8.20679	7.69107	7.60192	7.80104	7.83493	8.26625	7.9736	8.12917	7.81519	7.75002	8.08625	7.90756	8.09338	8.22521	8.21516	8.01576	8.04676	7.92796	7.84339	7.88211	7.9737	8.0907	7.84249	7.8883	7.98013	7.60731	7.97766	8.13224	7.88789	7.75728	8.23904	7.85965	8.16628	7.57998	7.97797	7.67621	8.02516	7.64267	7.99427	7.86166	7.82213	7.70529	8.07415	8.12645	8.04251	7.62415	7.92335	8.00815	7.9889
RNA5SP64	4.49183	4.51782	4.31399	4.10392	4.15102	4.43778	4.35455	4.17594	4.41632	4.19704	4.55791	3.92703	4.28346	4.37569	4.16212	4.22935	4.18621	3.95417	4.35859	4.22281	4.27145	4.3891	4.17397	3.98879	4.19804	4.83589	4.13145	4.78758	4.15912	4.20699	4.05353	4.23182	4.61164	4.32957	3.90682	4.39009	4.40878	4.23815	4.27146	4.45844	4.49977	3.92988	4.1199	4.406	4.90272	4.41266	4.79718	4.7493	4.16171
FMO8P	4.80852	4.75636	5.07691	4.622	4.68336	4.78326	5.07028	3.43448	4.36941	4.86015	3.78674	4.97599	4.22952	3.75644	4.13024	4.98132	4.75064	4.79448	4.26456	4.44282	5.07574	4.14384	4.70145	4.57874	4.73735	5.38033	4.78	4.72735	4.21257	4.76143	4.86251	4.76443	3.1429	5.53778	4.34868	4.56195	4.33952	5.09228	4.78166	5.01988	4.63354	4.48343	4.90468	4.54914	4.44164	4.5461	4.88972	4.90497	4.14614
FMO9P	3.65413	3.74467	3.55744	3.53117	3.37254	3.58716	3.57244	3.38652	3.72864	3.5741	3.79975	3.73752	3.52634	3.74688	3.64679	3.86817	3.53542	3.65394	3.74968	3.63685	3.71804	3.67563	3.38819	3.66599	3.606	3.88674	3.50039	3.57589	3.68642	3.54973	3.58876	3.59207	3.78242	3.58885	3.67791	3.54319	3.786	3.54003	3.55626	3.3395	3.54896	3.71391	3.82598	3.69902	3.7903	3.56704	3.97502	3.57203	3.62343
POGK	8.36218	8.37382	8.29518	8.3151	8.4251	8.00216	8.38923	8.23125	8.39623	8.238	7.93956	8.08915	8.46132	7.98643	8.35077	8.12631	8.2577	8.26584	8.36299	8.11372	8.19431	8.37599	8.30994	8.448	8.19625	8.1875	8.26679	8.37888	8.37836	8.1813	8.19011	8.13137	8.14323	8.49081	8.59962	8.51626	8.4459	8.26907	8.2992	8.42339	8.49813	8.42851	8.59151	7.99599	8.44747	8.53291	8.32988	8.21215	8.31466
MAEL	3.57772	3.80281	3.30482	3.50432	3.55294	3.26605	3.23477	3.14889	3.49922	3.4451	3.39091	3.33036	3.35023	3.37147	3.28357	3.65339	3.4938	3.29769	3.76305	3.4897	3.29655	3.46398	3.55529	3.296	3.44481	3.76546	3.43935	3.78229	3.55184	3.60434	3.44566	3.44615	3.2751	3.41943	3.58844	3.07347	3.56916	3.20216	3.97507	3.29959	3.4343	3.46067	3.57898	3.38737	3.31483	3.8488	3.69316	3.69567	3.64022
RNA5SP65	4.89192	5.54132	5.46628	5.10506	5.15946	5.20618	5.10527	5.20415	5.22144	5.12818	5.50455	4.99085	5.35607	4.85971	5.33102	4.85431	5.24457	5.5016	5.51374	5.25129	5.28298	5.33097	5.16648	5.26737	4.78737	5.31172	5.11471	5.29018	5.26362	5.20946	4.91343	5.01659	5.0964	5.58631	5.20916	5.24356	4.51978	5.10869	5.42902	5.59789	5.06161	5.84366	5.15759	5.23142	5.12246	5.01301	5.1739	5.20456	4.87918
DUSP27	6.48567	6.71158	6.79304	7.21072	6.89406	6.23648	6.06861	6.1333	7.38463	6.14119	7.12934	7.2207	6.91732	6.43391	6.32151	6.73875	6.29741	6.95796	6.45658	6.50136	6.62625	6.63922	7.42126	6.20491	6.09068	6.66402	6.06166	6.49847	7.76175	6.59717	6.36404	6.68987	6.8047	6.97354	7.82616	8.41089	7.03714	7.28028	7.70535	7.08603	7.72544	7.73811	8.03189	6.2089	7.30954	7.83011	7.84934	7.33767	6.20715
POU2F1	7.41269	7.74044	7.47475	7.52177	7.5913	7.37556	7.2628	7.30499	7.5018	7.39414	7.46551	7.26611	7.45699	6.94251	7.39942	7.21766	7.55029	7.32716	7.30811	7.41669	7.59536	7.47178	7.50694	7.2935	7.3568	7.32378	7.46113	7.3163	7.52393	7.36756	7.3397	7.45874	7.1986	7.72543	7.46883	7.65638	7.42308	7.66526	7.57172	7.60085	7.43203	7.68483	7.36318	7.22468	7.19021	7.46759	7.17591	7.528	7.3119
RCSD1	8.17436	7.63869	7.73515	7.73655	7.90279	8.0434	8.10911	8.11881	7.70353	7.99627	7.80069	7.96349	7.86977	8.18106	7.84593	8.32304	7.97056	7.74833	7.92238	8.1229	7.54207	7.76727	7.26151	7.67259	7.9216	7.75785	7.80704	7.74012	7.32709	7.68956	7.75947	8.12472	8.22389	7.90769	7.35825	6.70272	7.87045	7.3534	7.69827	7.77793	7.3903	7.33376	7.26564	7.96019	7.76103	7.77597	7.45946	8.02058	7.86537
LOC100128751	5.27528	5.58566	5.98926	6.06013	5.95934	5.9913	5.37377	6.07713	5.95222	5.50852	5.88065	5.77005	5.76527	5.68285	5.89795	5.4249	5.87504	5.70628	5.83529	5.96184	5.90238	6.12401	5.77691	6.47971	6.2022	5.82974	5.74801	5.7229	5.3066	5.80465	5.92373	6.2458	5.56753	5.96854	5.61773	5.68114	5.66966	5.88822	5.8582	5.76216	5.85255	5.83161	5.56141	5.90584	5.70107	5.40172	5.86253	5.1779	5.98315
MPZL1	9.2798	9.0413	8.99318	8.92092	9.0963	9.08062	9.02801	8.95007	8.96541	8.94662	9.41175	9.13577	8.93258	8.95096	9.20368	9.0155	9.04036	8.91014	9.06939	8.85135	9.05187	9.08279	9.06473	9.17637	9.07602	8.87204	9.08266	9.08975	9.06293	9.06146	9.28576	8.88428	9.1912	8.87998	9.03811	8.79294	9.16288	8.84985	8.88509	9.09863	9.26103	9.05539	9.11385	9.02763	8.81281	9.09922	9.04965	8.91597	9.0104
DCAF6	9.25972	9.405	9.118	9.24541	9.18577	8.91143	9.17837	9.06896	8.98885	9.06676	9.11656	9.24494	9.17662	8.82725	9.192	8.88459	9.37171	9.20385	9.07735	8.85275	9.44257	9.28154	9.3672	9.34587	9.37317	9.50911	9.00151	9.39443	9.53256	9.30166	9.08365	9.29253	8.95203	9.47134	9.34639	9.23659	9.19283	9.33121	9.25971	9.3199	9.35972	9.23694	9.08173	9.01308	9.01141	9.18323	9.05704	9.10838	9.15297
TIPRL	8.09585	8.11199	8.10948	8.06522	8.34196	7.91604	8.23884	7.88922	8.15901	8.05815	7.9449	7.97696	7.99648	7.77011	7.92955	8.03328	8.62824	8.25748	8.09692	8.1145	8.38986	8.05142	8.74292	8.31719	7.93194	8.43135	8.20611	8.44323	8.4957	8.3903	7.86728	8.38356	8.07385	8.25107	8.20581	8.08499	8.09807	8.10093	7.92907	8.09201	8.40631	8.27231	8.082	7.96215	8.06095	8.38588	7.89346	8.01444	8.46558
SFT2D2	8.79456	9.02868	9.39749	9.28418	9.46625	8.89025	9.17123	8.85081	9.1821	8.81203	8.9324	9.14491	8.96314	8.28904	9.12115	8.95299	9.1514	9.24247	9.32596	9.02588	9.05519	9.24257	9.42543	9.54299	9.23358	8.9808	9.32217	9.24721	9.35091	9.23563	9.2582	9.08495	8.83129	8.97251	9.73124	9.4941	9.06055	9.22124	9.23167	9.12994	9.59254	9.32425	9.09657	9.12613	8.84368	9.34915	8.96803	8.94105	9.12853
TBX19	6.04649	6.626	6.70315	6.40176	6.50397	6.28727	5.90606	6.29944	6.58054	6.44695	6.42004	6.43312	6.24547	6.01729	6.18988	5.96538	6.12446	6.29706	6.27667	6.32989	6.34791	6.43808	6.83934	6.41894	6.47272	6.44055	6.35896	6.32661	6.51138	6.43077	6.294	6.48341	6.10011	6.44219	6.62031	6.8661	6.44892	6.58051	6.48437	6.59535	6.61191	6.65267	6.50034	6.19575	6.07205	6.22659	6.50923	6.38362	6.01651
XCL1	4.26629	4.41841	3.94591	3.88099	4.19236	4.22231	4.18854	4.30762	4.37849	4.27699	3.62353	3.92567	3.80785	4.0197	3.87425	4.96284	4.75162	3.90641	4.17502	4.25813	4.15833	4.72719	4.27525	4.25915	4.22543	5.13762	3.97681	4.54246	3.81597	4.15549	4.36166	4.59954	4.42667	4.10806	3.33983	3.27137	3.60942	4.00755	4.11244	3.85845	4.02186	4.02758	3.71229	3.97256	4.47939	3.91855	4.27296	4.72729	4.92691
ATP1B1	8.08343	8.61381	8.71519	8.76062	9.0012	9.24941	9.47253	9.04319	8.32023	8.92286	7.5818	8.93447	9.14323	9.1932	9.1634	9.45051	9.28101	8.94884	9.09585	9.25469	8.61226	8.94542	8.64015	9.0964	9.32487	9.17107	8.52014	9.14318	8.54763	9.27095	8.40857	8.99168	7.73279	8.68736	8.30671	8.4572	8.12961	8.38403	8.33495	8.69914	8.61225	8.69804	7.95074	9.05434	8.83253	9.06347	8.75496	8.26797	9.37483
BLZF1	8.87456	9.32215	9.02877	8.88723	8.9821	8.56344	8.77009	8.47576	9.09035	8.93193	8.85724	8.88913	8.73821	8.25583	8.74669	8.71629	9.15223	8.66137	8.79335	8.71776	9.16843	8.777	9.32199	9.0318	8.81765	9.23538	9.05819	9.17273	9.30565	9.06039	8.74529	9.12225	8.70853	9.32358	9.25393	9.33461	8.98168	9.13877	8.68201	9.02266	9.38318	9.2201	9.06712	8.7199	8.91232	9.34978	8.9469	8.92034	9.10132
C1orf112	5.1954	5.75048	5.57063	5.27903	5.48076	5.27483	5.61291	5.35343	5.40661	5.69716	5.09028	5.00697	5.18513	4.51468	5.66998	5.12966	5.92861	5.56393	5.29374	5.41883	5.57331	5.5711	5.78601	5.88411	5.69069	5.74843	5.38721	5.76071	5.69011	5.50964	5.41646	5.86403	5.34516	5.7655	4.94733	4.95468	5.2089	5.54841	5.11737	5.42517	5.45491	5.51588	4.62994	5.31765	4.91019	5.20373	5.10191	5.01322	5.49704
RN7SL333P	7.48664	7.09761	7.02397	7.13374	7.06035	7.40302	7.3612	7.50158	7.20043	7.5883	7.23586	7.2671	7.25949	7.91	7.16652	7.49997	7.13539	7.18091	7.29727	7.29827	7.01116	6.89845	6.89214	7.02319	7.01225	6.93965	7.0625	7.05246	6.91825	7.1347	7.31555	7.27949	7.52532	6.9316	7.29391	7.17923	7.20562	6.89554	7.39487	7.13752	7.16358	7.10533	7.25126	7.38324	7.30743	7.18071	7.22042	7.33418	7.39702
GORAB	7.45413	7.48225	7.63641	7.47366	7.40018	7.26498	7.57097	7.57585	7.38786	7.38249	7.17416	7.38895	7.43884	6.95315	7.54944	7.36335	7.79689	7.49261	7.30472	7.37235	7.88361	7.16258	7.99859	7.69591	7.39288	7.25081	7.44055	7.61957	7.69252	7.58731	7.49133	7.45151	7.20527	7.39265	7.18778	7.38164	7.22786	7.72054	7.60927	7.45435	7.5684	7.64113	7.09259	7.23884	7.52605	7.48873	7.27099	7.11699	7.60501
PRRX1	8.97267	9.68088	9.66057	9.80677	9.38755	9.00485	9.11705	8.99871	9.61681	9.49817	9.81099	9.25964	8.99958	8.44768	9.07351	9.32841	9.06995	8.93542	9.11261	8.96041	9.85617	9.19076	9.80579	8.98518	8.86839	9.22494	9.58137	9.10781	9.54251	9.33917	9.12645	8.70746	9.21861	9.40913	9.49686	9.0962	9.82912	10.0111	9.48247	9.47302	9.7438	9.8954	9.54706	9.08454	9.07402	9.69585	9.74267	9.829	8.78222
MROH9	2.85187	2.71144	2.60513	2.77836	2.86029	2.8752	2.98052	2.56725	2.68104	2.88035	3.078	2.85741	2.86644	2.72201	2.85729	2.86509	2.6603	2.89927	2.68276	2.7581	2.77129	2.69336	2.86314	2.70478	2.7192	2.78825	2.73732	2.78589	3.06952	2.75975	2.99907	2.77856	2.73371	3.11105	2.67644	2.86778	2.81451	2.87582	3.02252	2.76999	2.71578	2.75763	2.98632	2.68574	2.99206	2.90255	2.84431	3.10799	2.96463
FMO3	7.71962	6.78364	7.92189	7.04786	8.22301	7.41533	7.1124	7.98872	7.66623	8.35583	8.87544	7.48788	7.15494	6.39931	7.19185	7.28796	7.6241	7.27721	6.68268	8.15537	8.02804	8.52116	8.18122	7.45039	7.80714	8.757	8.54209	7.78934	8.76829	8.58077	6.48118	8.53127	7.93399	6.9105	6.79285	5.70021	7.18982	6.65252	7.70396	8.10442	6.52706	8.27705	7.6773	7.603	6.75058	7.71076	8.21781	7.09433	7.19602
FMO6P	4.21945	4.01933	3.83292	3.85589	3.86536	4.2193	4.08338	3.87707	3.99973	3.79412	4.19424	4.07637	4.06343	4.23886	4.0434	4.0572	4.02604	4.29216	3.89092	3.92115	4.17674	3.87267	3.74755	4.17846	4.02515	3.99698	4.30858	4.00401	3.84726	4.09529	3.9521	4.00963	3.85675	4.06104	4.01078	4.02921	3.94037	3.71704	3.68297	3.79604	4.04261	4.01075	4.24192	4.16405	3.97328	4.0344	4.20024	4.12904	3.93736
FMO2	10.7033	11.2674	11.0557	11.1816	10.5944	9.38595	10.1449	10.0931	11.1701	10.8633	10.9391	10.7598	10.4936	9.00846	10.1131	10.2928	10.8876	10.5362	10.517	10.6763	11.2637	9.76603	11.6246	11.22	10.8445	10.1118	11.1365	10.9809	11.5169	11.1339	10.3187	10.9053	11.1252	11.1882	10.797	10.9036	10.1521	11.1942	10.601	10.3186	11.2773	10.9248	10.6864	10.1801	11.0131	10.683	11.0754	10.671	10.7786
FMO1	4.77359	3.78021	3.81544	3.68513	4.20981	3.83273	3.97337	4.10577	3.72882	4.18322	3.53335	4.12659	3.75439	4.1344	3.75246	3.96592	3.88681	4.05644	3.90913	3.99687	3.51856	3.73708	4.0628	3.87066	3.82659	4.08056	3.70826	3.6195	4.00128	3.83532	3.66032	4.01543	3.61872	3.40007	3.72633	3.64482	3.71959	3.3914	3.62086	3.76006	3.61416	4.73317	3.87738	4.07445	3.47504	3.81844	4.15088	4.56385	3.53331
FMO4	6.88006	8.33067	7.48779	7.05876	7.10755	6.48878	6.79745	6.65449	7.53214	7.03046	7.79357	6.96285	6.95294	5.88614	6.6238	6.74665	7.40008	7.09883	7.07751	7.02682	7.65873	6.59895	8.2086	7.26727	7.09505	7.5445	7.20369	7.28022	8.09872	7.38775	6.51751	7.16069	6.87758	8.45457	7.87519	7.82477	6.66919	7.3728	7.86893	7.8301	7.82079	7.61151	8.28175	6.76878	7.20136	7.25223	6.98731	7.26261	7.07212
PRRC2C	9.51092	10.0868	9.70067	9.60541	9.67494	9.622	9.43338	9.64211	9.56542	9.51454	9.77989	9.52322	9.66756	9.02089	9.75834	9.36326	9.52379	9.31637	9.44814	9.32063	9.66766	9.66421	9.43204	9.6293	9.62303	9.63242	9.41718	9.46377	9.48213	9.37457	9.56437	9.44024	9.43815	10.1284	9.67809	9.63868	9.56176	9.81142	10.0165	10.0491	9.70584	9.87313	9.67661	9.37886	9.4629	9.29077	9.42204	9.53421	9.46081
RN7SL425P	5.8798	7.01209	6.64088	6.44132	6.37107	6.34487	5.72393	6.53369	6.33147	6.27503	6.02316	5.8876	5.57253	4.74361	6.34768	5.08786	6.41416	6.54587	6.39394	6.08104	6.40908	5.96563	6.32569	6.58796	6.2489	6.92208	6.43287	6.02167	6.30674	6.31813	6.27374	6.4664	5.72642	7.35328	6.34926	6.56465	5.81849	6.79095	6.56674	6.9683	6.22704	6.50902	5.91779	5.81485	5.25314	4.85986	5.567	5.45189	5.75696
METTL13	7.66029	6.79002	7.56837	7.46336	7.59895	7.38766	7.82982	7.50258	7.52229	7.5376	7.31656	7.42191	7.83058	7.30222	7.76189	7.4303	7.46791	7.53257	7.42071	7.52874	7.21885	7.37984	7.74469	7.47061	7.32148	7.38415	7.3702	7.52207	7.50384	7.29042	7.44425	7.30391	7.2808	6.77318	7.4662	7.36103	7.47289	7.3419	7.36993	7.36977	7.57762	7.53993	7.53344	7.44171	7.68469	7.75414	7.24152	7.47478	7.38863
DNM3	5.73052	5.79954	6.00529	5.94959	5.90723	5.29372	5.72254	5.68416	6.03033	5.73611	5.44204	5.87526	5.77932	5.14767	5.59114	5.29504	5.89828	5.89659	5.78517	5.33032	6.05045	5.98262	6.13752	5.97297	5.52944	5.92086	5.90866	5.51733	5.91306	5.58521	5.61091	5.69294	5.60164	5.60361	5.82583	6.01195	5.64408	5.93012	5.82271	5.80699	6.00526	5.9027	5.53485	5.70685	5.50945	5.77684	5.60583	5.78607	6.11032
RNU6-157P	2.82185	2.72617	2.57226	2.75822	2.82236	2.96602	2.65591	2.76674	2.68401	2.64581	2.76903	2.76994	2.87827	2.91792	2.76361	3.1	2.88559	2.70572	2.78224	2.78055	2.89929	2.92016	2.90762	3.08076	3.08543	3.118	3.29941	2.9566	2.95593	2.88913	2.97007	2.98725	2.94223	2.65789	2.82081	2.67977	2.69227	2.74556	2.811	2.84552	2.7276	2.58575	2.81353	2.69475	3.05006	2.795	2.76529	2.9314	3.00288
C1orf105	3.42048	3.58785	3.42753	3.39915	3.35667	3.38557	3.42848	3.39071	3.39749	3.38151	3.30399	3.42878	3.43559	3.37461	3.503	3.54721	3.48341	3.4349	3.50067	3.36741	3.52396	3.38085	3.47091	3.41336	3.42099	4.02975	3.73814	3.3879	3.65466	3.53889	3.67757	3.41446	3.3781	3.56401	3.41474	3.45215	3.37038	3.47823	3.38331	3.53525	3.57197	3.51629	3.321	3.36042	3.48826	3.52225	3.6865	3.3127	3.45431
SUCO	7.33063	7.49132	7.35059	7.24311	7.48529	6.8834	7.15371	6.91907	7.32265	7.1317	7.08045	7.03665	7.10634	6.58311	7.10404	7.10274	7.33052	6.99575	7.12992	7.44525	7.14451	6.98964	7.5059	7.26044	6.97238	7.4377	7.22475	7.42672	7.36103	7.39525	7.08675	7.29793	7.25806	7.59983	7.40218	7.6808	7.2482	7.31453	7.00771	7.15075	7.56476	7.4402	7.13867	7.10057	7.19672	7.54389	7.1309	7.28155	7.04811
FASLG	5.62578	5.7021	5.72149	5.40082	5.65952	5.64769	5.71821	5.33566	5.45794	5.75182	5.33662	5.38594	5.54228	5.78709	5.77209	6.09656	5.47835	5.82104	5.62689	6.06153	5.79038	5.85486	5.52317	5.78324	5.74318	5.96484	6.03159	5.64785	5.17385	5.75005	5.75941	5.75354	5.61325	5.71838	5.45879	5.20486	5.40989	5.3008	5.62507	5.6362	5.25858	5.47731	5.03482	5.74003	5.65155	4.96445	5.73365	5.8052	5.61457
PRDX6	9.76804	8.93064	9.37547	9.61394	9.60046	9.63321	9.43751	9.48673	9.2785	9.10391	9.49486	9.17974	9.82868	9.4879	9.34488	9.47355	9.74141	9.34289	9.18436	9.33197	9.69888	9.21389	9.87126	9.39978	9.50253	9.65482	9.43834	9.57639	9.6609	9.82566	9.68489	9.58948	9.7091	8.9364	9.63489	9.59039	9.6507	9.64262	9.30739	9.49765	9.34715	9.45332	9.46587	9.31974	9.77157	9.37477	9.25489	9.33878	9.52319
KLHL20	8.47552	8.79568	8.82762	8.68589	8.92286	7.91072	8.48791	8.29784	8.85405	8.60895	8.47535	8.59108	8.49485	7.91809	8.46729	8.35794	8.6547	8.56251	8.6184	8.65474	8.62941	8.61998	9.215	8.7108	8.30114	8.61682	8.70922	8.6936	9.07158	8.83395	8.2695	8.68915	8.6381	8.68433	8.98089	9.00975	8.75827	8.86497	8.53712	8.73035	9.12315	8.87871	8.63132	8.57236	8.66528	8.9774	8.73859	8.67844	8.52291
RN7SKP160	2.94391	3.22232	3.08608	3.12725	3.08326	2.83912	3.04482	2.87471	3.10192	2.97071	3.12639	3.02795	3.03644	2.90849	3.16926	2.86192	2.75623	2.9092	3.3292	3.46711	3.02784	2.82695	2.87707	2.75961	3.10158	3.65198	3.16433	2.93572	3.25289	2.94566	2.95304	2.82021	3.13579	3.21287	3.0534	2.99418	2.99903	3.12678	3.32502	2.73098	3.01489	3.25508	3.00289	2.92676	2.82722	3.11863	2.96869	2.86192	2.99903
DARS2	7.87507	7.70479	7.51911	7.62593	7.62683	7.69205	7.93916	7.84728	7.59205	7.62848	7.46055	7.59252	7.74404	7.32179	7.94877	7.85343	7.98533	7.72954	7.47245	7.60206	7.62251	7.89804	7.79412	7.96652	7.92306	7.61939	7.68155	8.06643	7.40915	7.74581	7.88896	7.76517	7.70211	7.78817	7.49463	7.34452	7.58235	7.37822	7.37342	7.48144	7.58063	7.67011	7.32599	7.8438	7.66125	7.62338	7.43	7.39492	7.96333
ZBTB37	6.56154	7.01072	6.88168	6.38556	6.72278	6.76752	6.93275	6.90728	6.86709	6.96089	6.63579	6.74697	6.85922	6.44696	6.67489	6.71546	6.65167	6.75474	6.73836	6.86811	6.72766	6.71659	6.82315	6.76918	6.60995	6.77939	6.55204	6.79561	6.62206	6.50331	6.56436	6.78905	6.6241	6.77939	6.77891	6.96958	6.70417	6.82407	6.82776	6.59532	6.93339	7.01045	6.61981	6.3728	6.60318	6.81338	6.71045	6.73126	6.72228
RABGAP1L	6.84682	7.59757	7.43609	7.35676	7.40607	7.34525	7.38501	7.12784	7.51389	7.37913	6.81133	7.28541	7.12888	6.80232	7.29233	7.08984	7.37616	7.36034	7.2634	7.41881	7.5685	7.40643	7.75992	7.41688	7.22709	7.33763	7.40792	7.58753	7.50481	7.62251	6.91421	7.62787	6.79556	7.54551	7.37271	7.15232	7.18618	7.50744	7.4088	7.39254	7.52108	7.50926	7.13136	6.96791	7.11542	7.43715	7.00843	7.21981	7.449
GPR52	6.00391	6.86696	6.42966	6.30826	6.37713	6.85596	6.30867	6.63873	6.44134	6.30726	6.20417	6.03318	6.14973	5.43802	6.72989	5.27654	6.27082	6.59275	6.46088	6.94451	6.65511	6.63886	6.47289	6.61275	6.40529	6.69541	6.41246	6.79039	6.27765	6.60158	6.41597	6.68515	5.93321	6.82802	5.72729	5.77568	6.01351	6.50211	6.42445	6.80491	6.03577	6.37675	5.58304	5.99449	5.74666	5.61414	5.51047	5.7682	6.2596
RNU6-307P	3.01003	2.92107	2.83756	2.79528	2.76195	2.78647	2.79597	2.92954	2.83606	2.79245	2.69662	2.77503	2.89301	2.88819	2.96163	2.92464	2.91252	2.75492	2.7867	2.95008	2.94464	3.02293	3.06395	3.04692	2.95866	3.58386	3.02585	3.05081	3.39562	3.14548	2.90691	2.7743	2.73881	2.84066	2.95375	2.81889	2.85929	2.79161	2.89475	2.875	2.8845	2.86111	2.78467	2.80163	2.95715	2.86937	2.83246	2.98854	3.03042
CACYBP	7.9806	7.74224	7.63321	7.7493	7.65644	7.95276	7.97388	7.66496	7.76496	7.63974	7.52805	7.80755	7.83007	8.11496	7.72249	7.78829	8.06146	7.82789	7.79197	7.78071	7.90295	7.7019	7.86523	7.75397	7.63976	7.82555	7.60416	7.74612	7.75308	7.85145	7.48507	7.75112	7.81002	7.6016	7.84034	7.93641	7.82976	7.89398	7.72123	7.68186	7.8488	7.69667	7.81536	7.80219	7.96835	7.73118	7.7511	7.92546	7.88536
TNN	5.3583	4.76955	4.81187	4.82471	4.72436	4.7989	4.72792	4.92878	5.12893	4.72249	5.28897	5.13608	5.1315	5.39265	4.76715	5.11567	4.73026	4.8575	4.89106	4.85288	4.86883	4.83187	4.66904	4.87889	4.97741	5.14021	4.90945	4.89697	4.95503	4.77777	4.85634	5.15518	5.08718	4.61538	4.96593	5.06188	4.84443	4.55582	4.5336	4.85311	5.01555	4.55024	5.00726	5.18531	5.1101	4.95708	5.04543	4.77145	4.69488
LOC101928751	4.45217	4.23351	4.60988	4.49074	4.69445	4.85398	4.49901	4.34605	4.65288	4.25012	4.77866	5.02875	4.5483	4.82905	4.32177	4.54634	4.59766	4.47242	4.52766	4.69065	4.53124	4.63573	4.61908	4.61209	4.63346	4.70514	4.60485	4.50106	4.45575	4.67475	4.61114	4.63521	4.75194	4.81038	4.87653	4.38139	4.3587	4.29881	4.36801	4.07123	4.6351	4.45512	4.89085	4.69594	4.42889	4.32772	4.69295	4.60951	4.86955
PAPPA2	4.4214	4.25847	4.28658	4.32975	4.46534	4.38391	4.3276	4.38955	4.47607	4.13047	4.49495	4.84884	4.08388	4.81611	4.37385	4.53291	4.17925	4.16977	4.40327	4.50107	4.51802	4.22438	4.17651	4.54457	4.35697	5.41701	4.04769	4.44401	3.82976	4.49422	4.29887	4.46953	4.14223	4.39886	4.2125	4.52055	4.24927	4.32393	4.21215	4.19438	4.07124	4.24526	4.25051	4.59593	4.51524	4.61409	4.44935	4.47197	4.39903
BRINP2	4.01819	3.88482	3.59847	3.71167	3.84004	3.87536	3.62886	3.81205	3.8118	3.89063	4.46231	4.28824	3.85025	4.3782	3.74235	4.32657	3.52897	3.85531	4.05108	3.98588	3.78931	4.17841	3.57192	3.76481	3.86588	4.36008	4.12947	3.57998	3.46002	3.73951	4.19699	3.86657	3.9286	3.69484	4.06623	4.04518	4.07358	3.47221	3.82456	3.80147	3.82417	3.88129	4.0638	4.05819	3.89153	3.90535	4.07641	3.92394	3.90388
RASAL2	7.88356	8.78866	8.29081	8.18331	8.43747	7.96802	8.16772	8.34	8.25526	8.25848	8.31723	8.3126	8.04742	7.86273	8.41897	7.90976	8.24512	8.303	8.16476	7.63854	8.36114	8.23618	8.08578	7.90808	8.199	8.35835	8.15188	7.93112	8.32216	8.03819	7.90099	7.74645	8.11543	8.6234	8.64668	8.3868	8.38093	8.43411	8.61747	8.74953	8.67844	8.46974	8.72346	8.07828	7.95324	8.2337	8.52843	8.22533	8.1301
TEX35	3.81233	3.76109	3.64567	3.93602	3.58064	3.74205	3.64824	3.85612	4.01933	3.67246	3.87702	3.65011	3.76876	4.37635	3.92939	4.0001	3.80579	3.8076	3.89943	3.56356	3.60729	3.64686	3.66008	3.55937	3.86093	3.95355	3.58581	3.86729	3.69004	3.62734	3.87996	3.75259	3.79694	3.8543	3.65816	3.58728	4.09912	3.40102	3.68116	3.82858	3.61383	3.62788	3.91392	3.98592	3.84053	3.63311	3.76484	3.91577	3.66083
C1orf220	4.98538	4.9152	5.13789	4.93624	4.86973	5.14987	4.80562	5.21733	5.00184	5.28388	5.06247	4.87562	5.04248	5.00615	4.66363	4.88035	4.97293	4.99727	5.35112	5.21295	5.11993	4.89504	4.79953	5.05334	5.16136	4.98528	5.06044	4.88902	5.08334	5.06502	5.17011	5.32257	4.86565	5.06023	5.06917	5.07084	4.98929	5.10194	5.24172	5.00782	5.14409	5.04225	4.94504	4.95668	5.18699	4.98526	5.02532	5.19339	5.16238
RNA5SP69	5.79251	5.15811	5.38526	5.50936	5.71294	6.167	5.44256	5.77684	5.46146	4.99123	4.87878	5.20364	5.5914	5.89675	5.80856	4.54054	6.18052	5.64726	5.29915	6.01881	5.79107	5.59403	5.16269	5.97425	5.91911	6.38106	6.67311	5.8011	5.70749	5.31616	5.86659	6.40064	5.22878	5.98161	5.36187	5.91517	5.741	5.05948	4.83341	5.54098	5.66016	4.89053	5.27031	5.82706	5.72617	4.14955	5.62039	5.80109	5.94506
RALGPS2	7.09884	5.34365	5.92138	6.76125	5.86905	6.59403	6.09005	6.33894	6.28158	6.10451	5.68909	5.38185	6.37812	6.27579	6.01321	6.60995	6.28909	6.4936	6.37481	8.3401	5.53337	6.17131	5.21196	6.66101	6.1236	5.47555	6.66407	6.22878	5.34357	6.50778	6.18908	6.48165	6.12496	5.96122	4.54248	4.96999	5.02441	4.77721	4.91351	5.87191	4.88874	5.04168	4.64718	5.91826	5.32348	5.3871	5.26863	6.89763	6.07858
FAM20B	8.47844	8.59316	8.73282	8.59247	8.66	8.095	8.38902	8.26113	8.62386	8.47679	8.65946	8.59873	8.47911	8.07444	8.39598	8.33959	8.36782	8.47499	8.43752	8.38664	8.60121	8.50146	8.71958	8.37661	8.22348	8.10381	8.12368	8.39812	8.7143	8.35929	8.26112	8.27417	8.52269	8.72542	9.29855	9.22708	8.63367	8.78276	8.75618	8.69926	8.97942	9.02669	9.10747	8.58988	8.67986	8.91367	8.82817	8.73512	8.10535
TOR3A	6.881	6.27098	6.53592	6.90053	6.68245	7.29644	7.03653	7.32967	6.36029	6.87606	6.45873	6.57199	6.84634	7.33467	6.92442	7.17312	6.86382	6.9711	6.79457	7.10707	6.30403	6.40496	5.99749	6.21724	6.68739	6.02187	6.56111	6.3065	6.19161	6.64326	6.89124	6.33002	6.61356	6.14929	6.09317	5.8986	6.96167	6.29365	6.73236	6.73394	6.1862	6.30728	6.23854	6.5424	6.83546	6.49685	6.65696	6.70759	6.72045
SOAT1	9.56755	8.73754	9.25328	9.44533	9.34369	9.64761	10.1617	9.7327	9.12574	9.20083	8.33265	8.98699	9.64101	8.82158	9.89145	9.41318	10.151	9.69819	9.3858	9.29402	9.18544	9.60838	9.05793	9.90626	9.91199	9.22346	9.41099	10.1549	8.78664	9.27918	9.89097	9.3406	9.29645	8.96185	8.45684	7.9579	9.03423	8.6995	8.59639	8.9754	8.40737	8.53166	8.08197	9.47585	9.0875	8.44364	8.40344	8.53823	10.1005
AXDND1	3.11825	3.10871	2.97435	2.94416	3.1883	3.17557	3.24476	3.32308	3.03245	3.15536	3.11764	3.11764	3.46317	3.38389	3.13597	3.22274	3.13634	3.36049	3.05306	3.0655	3.04476	3.28588	3.08548	3.23242	4.54542	3.25785	3.25228	3.11864	3.0404	3.18193	3.06478	3.0345	3.06948	3.10201	2.97474	2.91313	3.08301	3.24293	3.09532	3.02873	2.93158	3.15371	3.34557	3.15936	3.17458	3.47042	3.04827	3.17021	3.28211
RNU5F-2P	2.96983	3.06017	2.62908	2.72129	2.72616	2.70815	2.64902	2.87219	2.93591	2.74445	3.00531	2.91694	3.06091	3.0289	2.87647	3.19555	2.66786	2.77411	2.77916	2.7022	2.74765	2.64794	2.724	2.7321	2.84151	2.89098	2.78313	2.76457	2.68365	2.74412	2.74083	2.73614	2.81311	2.75041	2.98384	3.04282	2.94978	2.54038	2.84718	2.69129	2.81717	2.77543	3.01487	2.97141	2.86882	3.03356	2.81619	2.88341	2.67617
TDRD5	3.50342	3.48224	3.20041	3.25933	3.38146	3.5372	3.50018	3.39155	3.47022	3.62309	3.56232	3.36284	3.58971	3.68472	3.37228	3.42427	3.75644	3.38567	3.24926	3.36681	3.39654	3.22864	3.30781	3.17649	3.51253	3.28593	3.40607	3.2272	3.39091	3.30252	3.41769	3.46045	3.66001	3.24118	3.36652	3.84318	3.46461	3.26467	3.36909	3.36193	3.48179	3.65743	3.72979	3.42815	3.54198	3.3667	3.73362	3.69645	3.35887
FAM163A	4.74152	4.80926	4.6112	4.66148	4.56609	4.98034	4.52345	4.62839	4.5281	4.65314	4.60047	4.63183	4.49794	5.04732	4.61882	4.69634	4.77289	4.63047	4.74045	4.70154	4.6644	4.96876	4.69487	4.57304	5.04836	4.59744	4.87422	4.83535	4.69116	4.53625	4.99558	4.62131	4.94412	4.53528	4.62781	4.79969	4.62422	4.6078	4.81766	4.61664	4.63759	4.47162	4.48538	4.59918	4.48769	4.55112	4.61338	4.94223	4.62202
TOR1AIP1	9.60557	10.0419	9.99533	9.90268	10.0646	9.25936	9.57833	9.44952	9.91111	9.78172	9.79888	9.87527	9.79168	9.40384	9.46183	9.64129	9.82019	9.73875	9.88386	9.72108	9.90921	9.6599	10.2669	9.71625	9.61819	9.94446	9.78119	9.48734	10.1806	10.1094	9.58675	9.90173	9.75949	10.1818	10.3669	10.3114	9.99979	10.2138	10.0133	9.9787	10.2197	10.2458	10.2825	9.56154	9.97098	10.2583	10.0864	10.1236	9.5259
RN7SL230P	4.97557	5.54929	5.67495	5.43764	5.37026	5.197	5.42523	5.6071	5.52178	5.28379	5.04627	5.02562	5.27722	5.08428	5.19782	5.15841	5.184	5.34629	5.36554	5.35479	5.33749	4.74607	5.46115	5.05855	5.45063	5.82985	5.14348	5.12636	5.21002	5.44015	5.1735	5.34956	5.14713	6.04537	5.72418	5.84006	5.20952	5.97225	5.76501	5.69354	5.48383	5.62951	5.41021	4.52152	5.77942	5.30342	5.0827	5.35327	5.26584
CEP350	8.99602	9.32855	9.05449	8.95915	9.08777	8.94768	9.01621	8.95014	9.00219	8.91	8.93145	8.89243	9.00705	8.59938	9.04641	8.92016	9.10993	9.02118	8.90486	8.98558	9.05204	9.00491	8.85627	9.10837	9.07334	9.05489	8.91173	9.08986	8.86671	8.80188	8.9715	9.10047	9.01689	9.32249	8.94358	8.9203	8.89272	9.08334	8.97929	9.05942	9.04649	9.14847	8.89663	8.84616	8.97772	8.95886	8.92235	8.90153	9.01727
QSOX1	8.44261	7.82243	8.16242	8.43626	8.49584	8.61225	8.34769	8.47513	8.22596	8.53749	8.70938	8.5386	8.33757	8.35975	8.45884	8.32687	7.93535	8.22807	8.30811	8.04719	8.30718	8.08523	8.22842	7.95587	8.3423	7.94934	7.94283	8.32912	8.11257	8.14687	8.62996	7.92239	8.63149	7.67063	8.79929	8.39496	8.65476	8.30846	8.4652	8.26264	8.3024	8.58955	8.33825	8.4967	8.34227	8.34313	8.36444	8.42517	7.72726
LOC100506242	5.70215	6.08385	5.92734	5.6947	5.79887	5.81094	5.15364	5.90389	5.71224	5.33734	5.77712	5.57202	5.64467	5.57404	6.17105	5.52311	5.14207	5.90804	5.83796	5.55898	5.86561	5.38156	5.19836	5.11477	5.92595	5.4972	5.20471	5.56011	5.58452	5.36366	5.52992	5.58199	5.40769	5.78152	5.38473	5.76445	5.52511	5.73926	5.81068	5.91824	6.06459	5.64187	5.48899	5.68433	5.45669	5.35999	5.89691	5.7961	5.08944
LHX4	4.95162	4.97291	4.80599	4.86203	4.41578	5.14834	4.97959	4.85719	4.83174	4.78811	4.53751	4.95092	4.8854	5.06611	4.73201	4.61445	4.94923	5.17994	4.95331	4.59259	4.6845	4.89794	4.52435	4.66428	4.8051	5.05831	4.71702	4.56082	5.00956	4.73964	4.83291	4.80567	4.78698	4.87156	4.78323	4.8118	4.71016	4.53455	5.00187	4.6684	4.72297	4.85135	4.84837	4.75247	4.89741	4.87844	5.18158	4.73952	4.83244
VDAC1P4	7.28299	6.84499	7.28678	7.23314	7.35062	7.09823	7.60158	7.48432	7.17507	7.37354	6.88655	7.26452	7.47596	7.25044	7.44682	7.16542	7.80604	7.3297	7.06676	7.17714	7.37116	7.30653	7.15011	7.65599	7.41828	7.24763	7.27284	7.89148	7.29781	7.27377	7.50137	7.27068	7.22896	6.91437	6.99352	6.85659	7.30448	7.0212	7.04367	7.12996	7.55038	7.23261	6.91144	7.3814	7.39742	7.21655	6.9557	6.76412	7.76939
XPR1	8.71323	8.76621	8.29338	8.58909	8.45233	8.23425	8.33401	8.49797	8.45702	8.38825	8.49885	8.37168	8.40643	8.13677	8.5884	8.23901	8.72852	8.49779	8.37806	8.4776	8.50358	8.50587	8.61123	8.63745	8.53312	8.51758	8.35842	8.63534	8.51264	8.44582	8.4382	8.38827	8.7769	8.71966	8.54291	8.70343	8.50074	8.39767	8.38396	8.54305	8.6082	8.58549	8.61773	8.53535	8.46382	8.36406	8.56532	8.19685	8.59626
KIAA1614	5.98927	6.00655	6.01844	5.9094	5.82216	5.99119	5.57781	5.58942	6.1233	5.7842	6.30165	5.89991	5.81139	5.95503	5.72835	6.19101	5.65933	5.96913	6.10725	5.97865	5.88127	5.95034	5.71834	5.59836	5.72106	5.49918	5.74509	5.77456	5.68367	5.66532	5.83888	5.79278	6.02693	5.77424	6.0772	6.12316	6.00329	5.71286	6.00676	5.91974	6.18312	5.75056	6.23722	6.00958	5.96247	5.87249	6.25597	6.06743	5.6928
MR1	8.28278	8.43373	8.42194	8.33587	8.58986	8.35017	8.7647	8.56964	8.52145	8.40245	8.14745	8.24455	8.58	8.2012	8.55244	8.50402	8.80416	8.56011	8.51655	8.33636	8.34931	8.3474	8.68948	8.67409	8.57283	8.45838	8.61521	8.73624	8.5221	8.57298	8.60278	8.63593	8.23383	8.5668	8.24691	8.16859	8.35059	8.11263	8.12492	8.30176	8.43524	8.36773	8.08159	8.38941	8.31937	8.53133	8.34907	8.10735	8.75503
IER5	8.46973	7.92346	7.77381	8.13616	8.14499	8.16677	8.13611	8.2371	7.9942	8.19569	8.12077	8.11382	8.31688	8.6326	8.24688	8.26826	7.96083	8.35577	8.25083	8.35811	7.77751	7.99767	7.87344	8.04963	8.13325	7.95518	8.21703	8.02718	7.98047	7.8112	8.26616	8.02458	8.37156	7.90031	8.17287	8.21325	8.16574	7.85344	7.98731	8.00948	7.83156	7.94439	8.1796	8.21224	8.06685	8.0689	8.12192	8.38922	7.94964
GM140	4.66217	4.77201	4.60297	4.50904	4.73276	4.6388	4.35918	4.4531	4.80358	4.52903	4.91109	4.74729	4.64627	5.11128	4.57543	4.76511	4.44423	4.44211	4.87083	4.4407	4.55415	4.39982	4.53088	4.64709	4.55685	4.35919	4.38012	4.44893	4.45548	4.47898	4.5521	4.50095	4.44738	4.67377	4.66781	4.81389	4.73796	4.58896	4.50597	4.50761	4.77391	4.6194	5.03498	4.83792	4.86779	4.84846	4.71191	4.50379	4.5885
CACNA1E	4.79332	4.56513	4.61072	4.35438	4.42951	4.55951	4.44857	4.38904	4.6971	4.42411	4.77674	4.78441	4.67863	5.02361	4.37623	4.816	4.53718	4.5133	4.56365	4.41553	4.71271	4.75299	4.42985	4.6923	4.56889	4.60801	4.78723	4.60849	4.60543	4.40906	4.57206	4.66222	4.57358	4.54541	4.61276	4.61724	4.66696	4.41746	4.45333	4.56904	4.37166	4.51621	4.74653	4.8132	4.48816	4.46451	4.82023	4.57116	4.63784
RNA5SP70	4.92488	5.25521	4.97859	4.94017	4.97666	4.36909	4.43381	4.87578	5.16654	5.18344	5.25655	5.15845	4.90399	4.60811	4.87515	4.43148	4.66217	4.94837	4.9975	5.11208	5.03259	4.45566	4.9273	5.21217	4.25867	4.90777	4.8451	5.02048	4.44528	4.90817	4.78309	4.90552	4.71525	5.14336	4.95377	4.89915	4.53061	4.79937	4.72277	4.93155	5.39761	4.90513	4.96196	5.09916	5.00505	4.93944	5.09745	4.55586	4.70276
RNU6-152P	3.70393	3.77134	3.88572	3.65782	3.64031	3.63126	3.65493	3.547	3.66757	3.57319	3.72781	3.56436	3.42818	3.79186	3.62897	4.03688	3.45311	3.60114	3.64078	3.42437	3.44161	3.56042	3.33303	3.73552	3.48889	3.8523	3.39968	3.657	3.55152	3.51265	3.64941	3.83491	3.5521	3.62263	3.85603	3.63396	3.61688	3.46416	3.71262	3.50445	3.82014	3.47177	3.7979	3.94126	4.03411	3.79681	3.82548	3.50407	3.60832
LINC00272	3.68637	3.94114	3.82441	3.51287	3.62009	3.74527	3.88121	3.74295	3.71483	4.00048	3.87238	3.85121	3.86796	4.25756	3.76787	3.80279	3.7325	3.64478	4.00246	3.71767	3.77628	3.66769	3.48254	3.83568	3.83819	3.61795	4.02627	3.48775	3.95239	3.6458	3.69214	3.788	3.62751	3.85543	3.93101	3.88288	3.86907	3.57424	3.73279	3.82107	3.59981	3.86114	3.93708	3.90247	3.99121	4.04561	3.7519	3.80805	3.68808
RGSL1	3.43887	3.42679	3.42435	3.33478	3.15649	3.43328	3.35018	3.42256	3.41613	3.65092	3.58427	3.43763	3.22864	3.77947	3.41045	3.60082	3.57208	3.42627	3.54096	3.32252	3.28541	3.37424	3.32253	3.46647	3.43179	3.37476	3.45582	3.47151	3.4917	3.32431	3.45176	3.3798	3.49116	3.4236	3.33314	3.17441	3.36268	3.40322	3.39914	3.39364	3.40567	3.30731	3.4026	3.42007	3.57125	3.35386	3.41514	3.6347	3.67266
NPL	9.32281	8.63606	9.01084	9.06518	8.6922	9.64272	10.0639	9.78054	8.91772	9.01173	8.10223	9.12429	9.47318	9.4398	9.99418	9.66188	9.89648	9.80758	9.35693	9.25939	8.82821	9.25218	8.15936	9.62511	9.74388	8.63746	8.57512	9.92574	7.82465	8.62041	9.54367	8.84867	8.73752	8.94349	7.53651	5.25553	8.35578	7.66371	8.07394	8.58533	7.27589	7.86923	6.73719	9.55522	8.66866	7.76286	7.98252	7.95066	9.73325
DHX9	8.72276	8.88266	8.87086	8.87289	9.03385	8.54635	8.89681	8.84325	8.74824	8.64784	8.7405	8.55324	8.87341	8.25996	9.01103	8.67166	9.07203	8.95126	8.65516	8.91783	8.83097	8.85251	9.25721	8.99414	8.88361	9.16016	9.09689	9.12718	8.96937	8.90664	8.79382	8.82238	8.88864	8.87845	8.80585	8.91745	8.74755	8.87946	8.77735	8.80204	9.13001	8.91277	8.76582	8.71795	8.73179	8.68452	8.83678	8.69098	8.9068
LAMC1	10.1793	10.7624	10.5061	10.3148	10.4201	9.98761	10.2393	10.4354	10.1797	10.0737	10.7461	10.4434	10.4037	9.65036	10.2789	10.0629	10.0028	10.1201	10.2123	10.1519	10.4012	10.317	10.3843	9.93353	10.0323	10.2273	9.98542	10.0324	10.3615	10.0514	10.0715	9.88449	10.4749	10.712	10.92	10.7294	10.3064	10.4323	10.6019	10.902	10.6832	10.769	10.9562	10.2971	10.3422	10.4187	10.5945	10.4098	9.97978
LAMC2	5.27097	5.01691	5.3647	5.55956	5.14254	5.61985	5.23263	5.7258	5.53969	5.1958	5.22205	5.24072	5.21964	5.66052	5.25093	5.25995	5.47074	5.245	5.42483	5.48229	5.31331	5.46323	4.8739	5.85245	5.14359	5.02037	5.44836	6.74029	4.79923	4.98937	5.2522	5.12375	5.02837	4.75456	5.71429	5.10059	5.25803	4.97559	5.28242	5.18837	5.30071	5.10079	5.12181	5.46124	5.19502	5.04421	5.10625	4.94019	5.16399
SMG7	7.91958	8.10533	7.94528	7.90579	7.80006	7.78947	7.93244	7.80756	7.81599	7.79789	7.93569	7.77648	7.77034	7.68348	8.14278	7.79495	7.88256	7.70567	7.69959	7.89639	7.99996	7.91521	7.66179	7.82909	7.77994	8.04814	7.60186	7.79562	7.6877	7.67276	7.86068	7.84622	7.66321	8.16831	7.57171	7.49318	7.84911	8.0403	7.86026	7.9931	7.8788	8.1004	7.7359	7.85292	7.62019	7.80127	7.71099	7.8566	7.82562
RGL1	9.54959	8.59021	8.61205	8.60468	8.39601	9.32149	9.29206	9.11669	8.75292	9.1142	8.48239	9.18104	9.34006	9.32967	9.69989	9.7763	8.89125	9.48996	8.80859	9.16496	8.76164	8.66127	8.17255	8.87912	9.08401	8.67105	8.73743	9.02518	8.1435	8.395	8.97763	9.0059	9.12011	8.64583	7.47215	7.46562	8.18197	8.18862	8.4858	8.72078	8.18334	8.25617	7.8323	9.40629	8.61954	8.34621	8.56732	8.64745	8.78857
TSEN15	7.63433	7.46434	7.60319	7.51509	7.65165	7.69337	7.56941	7.39506	7.60922	7.29967	7.14162	7.42077	7.51837	7.1892	7.35993	7.39524	7.78279	7.34711	7.62839	7.5012	7.90975	7.62475	7.91904	7.80896	7.53378	7.90154	7.75459	7.95281	7.84818	7.90419	7.55105	7.87623	7.49273	7.56726	7.79408	7.70537	7.43992	7.46462	7.594	7.64306	7.85934	7.39913	7.49448	7.67404	7.37644	7.73459	7.55755	7.49446	7.95054
RN7SL654P	3.18362	3.13725	3.02651	2.89824	3.13716	3.2675	2.92072	3.14073	3.17027	3.11392	3.42734	3.51068	3.10791	3.25049	3.13045	3.19365	3.06651	3.30086	3.26293	3.2769	3.22974	3.17923	2.85348	2.91943	3.10509	3.34924	3.28084	3.11525	2.96263	3.38588	3.09054	3.48895	3.18314	3.05207	3.10922	3.30904	2.92364	3.14044	3.05227	3.09002	3.26153	3.05564	3.36426	3.31186	3.38987	3.07459	3.04714	3.10933	3.16241
C1orf21	7.81411	7.7988	7.79326	7.55718	7.54239	8.24509	7.88871	7.77293	7.12283	7.22824	7.49723	7.7265	7.94166	8.1099	8.06071	7.81493	8.11019	7.82758	7.61464	7.3906	7.70694	7.89013	7.09441	7.9226	7.87653	7.54198	7.38811	8.06749	7.30472	7.74958	7.79276	7.1633	7.25426	8.11861	7.41446	7.45668	7.48327	7.57564	7.52193	7.64021	7.0872	7.15035	7.02404	8.00521	7.87967	7.07334	7.53316	7.27738	8.192
RNF2	7.36673	7.30108	7.43082	7.56387	7.38068	7.5907	7.61152	7.41851	7.22493	7.654	7.12487	7.26406	7.30893	7.74138	7.40605	7.73396	7.87696	7.38422	7.54843	7.56313	7.55798	7.53652	7.48476	7.79292	7.24332	7.33477	7.43098	7.7115	7.37739	7.43618	7.62939	7.52818	7.44476	7.51435	7.22645	7.28508	7.32689	7.23231	7.22098	7.34202	7.27813	7.24306	7.23746	7.35647	7.41354	7.39933	7.31497	7.131	7.61181
SWT1	6.65878	7.21231	7.03387	6.81334	6.74645	6.47062	6.55947	6.41163	6.49807	6.64561	6.45859	6.41377	6.69693	6.02799	6.41489	6.44508	6.71928	6.6364	6.41435	6.48251	6.86716	6.60121	7.04957	6.62137	6.39342	6.5751	6.64868	6.70499	6.75284	6.77789	6.47195	6.62081	6.4342	7.3579	6.96887	7.11414	6.72583	7.09698	6.56823	6.84367	7.06963	7.14443	6.62439	6.27742	6.60833	6.75568	6.43166	6.65621	6.70074
HMCN1	8.64227	11.2563	10.5416	10.4861	10.7778	9.05273	9.25042	9.29247	10.4405	9.80247	10.0501	10.2979	9.69111	8.91711	9.25108	9.26373	9.75477	9.6753	10.2512	9.44216	10.5616	10.0604	11.3928	9.63743	9.587	10.1429	10.2647	10.0141	11.0289	11.0155	8.58142	9.90645	9.55392	11.1993	11.1909	11.1604	10.6788	10.8293	11.2761	10.6498	11.0924	11.0273	10.9624	9.42662	10.0031	11.056	10.8851	10.5019	9.85437
PRG4	5.46442	5.41638	5.45473	6.93708	4.51587	5.75242	6.86244	7.22625	5.27562	5.77816	4.94115	7.63953	6.04768	6.13732	5.93888	5.56082	6.97	8.30304	6.24161	5.67116	7.88191	7.55851	5.92004	7.96392	6.88722	5.83047	6.25391	6.1306	5.80071	5.40926	5.989	4.7534	4.95414	4.28912	5.00333	4.44811	6.72423	5.56259	5.12252	6.46184	5.91577	4.57928	4.25169	7.53987	6.13802	4.90538	5.94941	5.24733	7.07947
C1orf27	7.67073	8.11272	7.88152	7.93117	7.88957	7.27521	7.89655	7.79109	7.81864	7.74547	7.02686	7.65813	7.56391	6.62508	7.83297	7.47289	8.24616	7.85218	7.76556	7.93995	7.84735	7.71784	8.15756	8.25558	7.71462	7.88968	7.79031	8.23688	8.05978	8.13238	7.66981	8.04754	7.55438	8.18501	7.99978	7.8955	7.70528	8.07608	7.42808	7.91741	8.08016	7.95022	7.51494	7.5569	7.5928	7.948	7.56959	7.55684	8.0283
OCLM	5.6977	6.9435	6.40241	6.18087	5.85609	6.0425	5.78847	6.18016	6.10433	5.4902	5.85907	5.42357	5.83928	4.75594	6.30617	5.089	6.20923	5.78083	5.50915	5.85286	6.62037	6.38388	6.53665	6.65441	6.3761	6.61279	5.95782	6.12629	6.4207	6.58604	6.10298	6.31385	4.98814	7.35805	5.89516	6.13627	5.50297	6.9951	6.26333	6.56299	6.3604	6.52059	5.52534	5.43263	5.56303	4.95368	5.34448	5.01553	6.28728
PLA2G4A	7.16812	6.82594	6.91627	6.94029	6.73255	6.84693	7.30431	6.87923	7.06692	7.24374	6.23411	6.94365	6.61051	6.39302	7.11536	7.03366	7.48029	7.02918	6.80255	7.08455	7.03606	6.57906	7.06902	7.11549	7.02282	6.84793	7.55529	7.34604	7.09865	6.74421	6.93486	7.26425	7.07707	7.04309	6.20739	6.10981	6.53222	6.77835	6.64138	7.00535	6.76721	6.77317	7.07427	7.24415	6.56189	6.71794	6.64405	6.96382	7.08725
ERVMER61-1	3.77047	3.52884	3.51159	3.48083	3.58126	3.796	3.81987	3.6435	3.75893	4.17941	3.78131	3.70145	3.73936	3.8657	3.85367	3.77708	3.8124	3.75687	4.03855	3.68284	3.5771	3.87285	3.60577	3.27889	3.46645	4.03017	3.55604	3.62377	3.78932	3.43287	3.81498	3.71234	3.67922	3.77189	3.47773	3.58927	3.80331	3.52328	3.70689	3.66655	3.67232	3.90805	3.77272	3.7469	3.77515	3.89961	4.05019	3.7485	3.78669
RGS18	5.95471	4.91145	4.6869	4.78244	4.99105	4.93377	5.25449	5.46319	4.98606	5.30661	4.59491	4.96522	4.73965	4.82473	5.20647	5.79836	5.97948	5.42315	4.85923	5.38276	4.61804	4.89558	4.78328	6.18113	5.33829	5.07836	5.70758	5.71205	4.70326	4.79714	5.71372	6.89488	5.91202	5.28762	4.02991	3.66937	4.46649	3.89129	4.40852	4.63221	4.27896	4.57975	3.79049	5.15942	4.42349	4.63162	4.08315	4.79254	5.57502
RGS21	3.09279	3.16717	3.31962	3.14432	3.13066	3.17841	3.20719	3.22815	3.23349	3.27211	3.11258	3.10697	3.08244	3.08875	3.35014	3.32075	3.56379	2.93001	3.05664	3.05642	3.08913	3.24599	3.41941	3.21455	2.98298	3.29601	3.6966	3.21168	3.43669	3.19524	3.10991	2.99772	3.21421	3.25459	3.192	3.12711	3.19441	3.36032	3.16783	3.49006	3.21833	3.19131	3.36316	3.36039	3.23503	3.23657	3.29242	3.26728	3.24236
[truncated: 22,303 more rows]
[truncated: 16 more columns]
