# Supplementary material for: Screening and validation of atherosclerosis PAN-apoptotic immune-related genes based on single-cell sequencing
Source: Front Immunol. 2024 Apr 26;15:1297298. doi: 10.3389/fimmu.2024.1297298 (PMC11082397; doi:10.3389/fimmu.2024.1297298)
Supplement: Supplementary file 1 [file DataSheet_1.zip › table S1-24/Table S20.xlsx]

## Sheet: 1
variable	.y.	group1	group2	n1	n2	statistic	p	p.adj	p.adj.signif
CNTN4	value	Control	CAS	12	29	348	6.61e-07	6.64e-07	****
FILIP1	value	Control	CAS	12	29	348	6.62e-07	6.64e-07	****
PHGDH	value	Control	CAS	12	29	348	6.64e-07	6.64e-07	****
TFPI2	value	Control	CAS	12	29	348	6.63e-07	6.64e-07	****

## Sheet: 2
variable	.y.	group1	group2	n1	n2	statistic	p	p.adj	p.adj.signif
CNTN4	value	Control	CAS	32	32	889	4.3e-07	1.316e-06	****
FILIP1	value	Control	CAS	32	32	860	8.36e-07	1.316e-06	****
PHGDH	value	Control	CAS	32	32	788	0.000141	0.000141	***
TFPI2	value	Control	CAS	32	32	858	9.87e-07	1.316e-06	****
