# Supplementary material for: Screening and validation of atherosclerosis PAN-apoptotic immune-related genes based on single-cell sequencing
Source: Front Immunol. 2024 Apr 26;15:1297298. doi: 10.3389/fimmu.2024.1297298 (PMC11082397; doi:10.3389/fimmu.2024.1297298)
Supplement: Supplementary file 1 [file DataSheet_1.zip › table S1-24/Table S21.xlsx]

## Sheet: 1
variable	.y.	group1	group2	n1	n2	statistic	p	p.adj	p.adj.signif
CNTN4	value	Control	CAS	5634	21535	61907267	5.04e-27	2.016e-26	****
FILIP1	value	Control	CAS	5634	21535	61822025	5.91e-06	7.88e-06	****
PHGDH	value	Control	CAS	5634	21535	6.19029e+07	3.31e-11	6.62e-11	****
TFPI2	value	Control	CAS	5634	21535	60220850	0.00252	0.00252	**

## Sheet: 2
variable	.y.	group1	group2	n1	n2	statistic	p	p.adj	p.adj.signif
CNTN4	value	Control	CAS	2372	8578	13812172	2.57e-242	1.028e-241	****
FILIP1	value	Control	CAS	2372	8578	11491827	2.74e-40	5.48e-40	****
PHGDH	value	Control	CAS	2372	8578	10264399	0.007	0.007	**
TFPI2	value	Control	CAS	2372	8578	1.03098e+07	1.83e-09	2.44e-09	****
