# Supplementary material for: Screening and validation of atherosclerosis PAN-apoptotic immune-related genes based on single-cell sequencing
Source: Front Immunol. 2024 Apr 26;15:1297298. doi: 10.3389/fimmu.2024.1297298 (PMC11082397; doi:10.3389/fimmu.2024.1297298)
Supplement: Supplementary file 1 [file DataSheet_1.zip › table S1-24/Table S22.xls]

## Sheet: CNTN4
2-实验组	GAPDH内参基因	目的基因
2-实验组	CT(GAPDH)	CT(目的基因）	ΔCт	ΔΔCт	2-ΔΔCт	mean	SD
control-1-1	18.4034	22.9633	4.26861	0	1
control-1-2	18.3674	22.8625	4.20975	0	1
control-1-3	17.7906	23.0309	4.10382	0	1	1	0
CAS-1-1	17.8663	22.1349	4.55996	0.291351	0.817136
CAS-1-2	17.6678	21.8775	4.49512	0.285372	0.82053
CAS-1-3	18.0602	22.164	5.24022	1.1364	0.454892	0.69752	0.210128
control-2-1	18.5601	22.2506	3.69047	0	1
control-2-2	17.9709	21.9787	4.00777	0	1
control-2-3	18.3169	21.6057	3.28877	0	1	1	0
CAS-2-1	17.353	22.5718	5.21883	1.52836	0.346671
CAS-2-2	18.1013	22.7282	4.62694	0.619164	0.651048
CAS-2-3	18.131	23.2808	5.14982	1.86105	0.275276	0.424332	0.199561
control-3-1	17.8438	22.6231	4.77932	0	1
control-3-2	18.0442	22.6845	4.64031	0	1
control-3-3	17.9811	22.2596	4.27848	0	1	1	0
CAS-3-1	17.7165	23.6476	5.93102	1.15171	0.450093
CAS-3-2	17.0524	23.242	6.18951	1.5492	0.3417
CAS-3-3	18.0628	23.8457	5.78282	1.50434	0.352493	0.381429	0.0597093
control-4-1	17.9199	22.7325	4.81261	0	1
control-4-2	17.443	22.9357	5.49274	0	1
control-4-3	17.302	22.6536	5.35161	0	1	1	0
CAS-4-1	18.2486	23.2577	5.0091	0.196488	0.872672
CAS-4-2	17.4864	23.1014	5.61502	0.122278	0.918736
CAS-4-3	17.1044	23.0232	5.91886	0.56725	0.674902	0.822103	0.129544
control-5-1	17.7975	22.2726	4.4751	0	1
control-5-2	18.418	22.0507	3.63264	0	1
control-5-3	18.8298	21.9273	3.09744	0	1	1	0
CAS-5-1	18.2839	23.5624	5.27847	0.803374	0.573008
CAS-5-2	17.6705	23.3387	5.66813	2.0355	0.243924
CAS-5-3	16.8395	23.1295	6.28998	3.19253	0.109383	0.308772	0.238518
control-6-1	17.8852	21.8846	3.99936	0	1
control-6-2	18.6679	21.795	3.12703	0	1
control-6-3	17.8881	22.0539	4.16577	0	1	1	0
CAS-6-1	18.4543	23.0495	4.5952	0.595842	0.661658
CAS-6-2	18.3629	22.5445	4.18162	1.05459	0.481434
CAS-6-3	18.4663	22.4047	3.93843	-0.227335	1.17067	0.771254	0.35745
control-7-1	18.7672	22.135	3.36781	0	1
control-7-2	17.8319	21.999	4.16712	0	1
control-7-3	18.0476	21.6143	3.5667	0	1	1	0
CAS-7-1	18.499	22.9964	4.49738	1.12957	0.457053
CAS-7-2	18.4178	23.1114	4.6936	0.526471	0.694251
CAS-7-3	18.2833	23.5493	5.26598	1.69927	0.307941	0.486415	0.194821
control-8-1	19.8203	23.2186	3.39834	0	1
control-8-2	19.0115	23.253	4.24149	0	1
control-8-3	19.1831	22.9928	3.80968	0	1	1	0
CAS-8-1	19.0585	24.2091	5.15062	1.75228	0.296832
CAS-8-2	18.8463	23.6915	4.84521	0.60372	0.658055
CAS-8-3	20.106	23.9653	3.85923	0.04955	0.966238	0.640375	0.335053
control-9-1	18.4061	20.778	2.37191	0	1
control-9-2	17.5157	21.0099	3.49424	0	1
control-9-3	17.6047	21.0655	3.46077	0	1	1	0
CAS-9-1	18.1545	21.6443	3.48979	1.11789	0.460768
CAS-9-2	18.3061	22.0788	3.77276	0.278516	0.824439
CAS-9-3	17.9071	21.8368	3.92971	0.468942	0.722494	0.669234	0.187594
control-10-1	17.6393	22.2264	4.58716	0	1
control-10-2	17.8904	22.421	4.53059	0	1
control-10-3	17.7287	22.1312	4.4025	0	1	1	0
CAS-10-1	17.1321	23.3839	6.25185	1.66469	0.315413
CAS-10-2	18.01	22.9519	4.9419	0.411309	0.751941
CAS-10-3	18.1775	22.88	4.70247	0.299966	0.812272	0.626542	0.271129
control-11-1	19.2258	23.0978	3.87202	0	1
control-11-2	19.7605	22.743	2.98256	0	1
control-11-3	18.5617	23.1854	4.62366	0	1	1	0
CAS-11-1	18.6916	23.5254	4.83388	0.961857	0.513396
CAS-11-2	19.8678	23.17	3.30223	0.319667	0.801255
CAS-11-3	18.9551	23.6551	4.7	0.076339	0.948461	0.754371	0.22129
		58.6
						3

## Sheet: FILIPI
2-实验组	CT(GAPDH)	CT(目的基因）	ΔCт	ΔΔCт	2-ΔΔCт	mean	SD
control-1-1	18.4034	23.4387	4.63598	0	1
control-1-2	18.3674	23.336	4.62703	0	1
control-1-3	17.7906	23.4659	4.66651	0	1	1	0
CAS-1-1	17.8663	22.5023	5.0353	0.399317	0.758217
CAS-1-2	17.6678	22.2948	4.96861	0.341571	0.789181
CAS-1-3	18.0602	22.7267	5.67526	1.00875	0.496977	0.681459	0.160514
control-2-1	18.5601	22.3406	3.78054	0	1
control-2-2	17.9709	22.2144	4.24351	0	1
control-2-3	18.3169	22.0914	3.77448	0	1	1	0
CAS-2-1	17.353	23.2798	5.92681	2.14627	0.225896
CAS-2-2	18.1013	23.2262	5.12496	0.881449	0.542822
CAS-2-3	18.131	23.5534	5.4224	1.64791	0.319102	0.362607	0.16288
control-3-1	17.8438	23.0106	5.16683	0	1
control-3-2	18.0442	22.7094	4.66518	0	1
control-3-3	17.9811	22.9527	4.97162	0	1	1	0
CAS-3-1	17.7165	23.9717	6.25515	1.08832	0.47031
CAS-3-2	17.0524	24.5683	7.51583	2.85065	0.138634
CAS-3-3	18.0628	24.1465	6.08365	1.11202	0.462645	0.357196	0.18932
control-4-1	17.9199	22.9103	4.99039	0	1
control-4-2	17.443	23.4489	6.00591	0	1
control-4-3	17.302	23.1411	5.8391	0	1	1	0
CAS-4-1	18.2486	24.2301	5.98151	0.99112	0.503087
CAS-4-2	17.4864	23.9182	6.43187	0.425957	0.744345
CAS-4-3	17.1044	24.1073	7.00299	1.16389	0.446308	0.56458	0.158248
control-5-1	17.7975	22.7495	4.952	0	1
control-5-2	18.418	22.4748	4.05671	0	1
control-5-3	18.8298	22.4461	3.61631	0	1	1	0
CAS-5-1	18.2839	23.7174	5.43352	0.48152	0.716223
CAS-5-2	17.6705	23.695	6.02448	1.96777	0.255648
CAS-5-3	16.8395	23.8097	6.97024	3.35393	0.0978066	0.356559	0.321321
control-6-1	17.8852	22.3765	4.49126	0	1
control-6-2	18.6679	22.2671	3.59922	0	1
control-6-3	17.8881	22.3547	4.46658	0	1	1	0
CAS-6-1	18.4543	23.2957	4.84137	0.350107	0.784526
CAS-6-2	18.3629	23.5302	5.16733	1.56811	0.337249
CAS-6-3	18.4663	23.732	5.2657	0.799119	0.5747	0.565492	0.223781
control-7-1	18.7672	22.6842	3.917	0	1
control-7-2	17.8319	22.9053	5.07344	0	1
control-7-3	18.0476	22.4329	4.3853	0	1	1	0
CAS-7-1	18.499	23.5311	5.03205	1.11506	0.461673
CAS-7-2	18.4178	23.6479	5.23011	0.156675	0.89709
CAS-7-3	18.2833	23.9514	5.6681	1.2828	0.410998	0.589921	0.267221
control-8-1	19.8203	23.7666	3.94634	0	1
control-8-2	19.0115	23.6969	4.68542	0	1
control-8-3	19.1831	23.5334	4.35022	0	1	1	0
CAS-8-1	19.0585	24.4515	5.39302	1.44668	0.366865
CAS-8-2	18.8463	23.9329	5.08662	0.401201	0.757228
CAS-8-3	20.106	24.5543	4.44831	0.098086	0.934272	0.686122	0.290309
control-9-1	18.4061	21.0575	2.65142	0	1
control-9-2	17.5157	21.4742	3.95851	0	1
control-9-3	17.6047	21.588	3.98332	0	1	1	0
CAS-9-1	18.1545	22.62	4.46555	1.81413	0.284376
CAS-9-2	18.3061	22.311	4.00493	0.046419	0.968337
CAS-9-3	17.9071	22.6848	4.77778	0.794458	0.57656	0.609758	0.343187
control-10-1	17.6393	22.1982	4.55896	0	1
control-10-2	17.8904	22.9377	5.04729	0	1
control-10-3	17.7287	22.7416	5.01286	0	1	1	0
CAS-10-1	17.1321	23.7585	6.62641	2.06745	0.238581
CAS-10-2	18.01	23.5159	5.50582	0.458526	0.727729
CAS-10-3	18.1775	23.046	4.86849	-0.144376	1.10525	0.690521	0.434532
control-11-1	19.2258	23.6142	4.38834	0	1
control-11-2	19.7605	23.1642	3.40372	0	1
control-11-3	18.5617	23.3571	4.7954	0	1	1	0
CAS-11-1	18.6916	23.7655	5.07397	0.685624	0.621737
CAS-11-2	19.8678	24.028	4.16018	0.756458	0.591948
CAS-11-3	18.9551	24.1722	5.21718	0.421779	0.746504	0.653396	0.0819975

## Sheet: FHGDH
2-实验组	GAPDH内参基因	目的基因
2-实验组	CT(GAPDH)	CT(目的基因）	ΔCт	ΔΔCт	2-ΔΔCт	mean	SD
control-1-1	18.4034	23.8996	4.87922	0	1
control-1-2	18.3674	23.6924	5.13685	0	1
control-1-3	17.7906	23.9502	5.01274	0	1	1	0
CAS-1-1	17.8663	22.7455	5.49627	0.617059	0.651999
CAS-1-2	17.6678	22.8047	5.32507	0.18822	0.877688
CAS-1-3	18.0602	23.073	6.1596	1.14686	0.451607	0.660431	0.213166
control-2-1	18.5601	22.6836	4.12348	0	1
control-2-2	17.9709	22.4048	4.43386	0	1
control-2-3	18.3169	22.5795	4.26259	0	1	1	0
CAS-2-1	17.353	23.4958	6.1428	2.01932	0.246674
CAS-2-2	18.1013	23.7103	5.6091	1.17524	0.442811
CAS-2-3	18.131	24.019	5.88798	1.62539	0.324123	0.337869	0.0987883
control-3-1	17.8438	23.6056	5.76176	0	1
control-3-2	18.0442	22.9912	4.94704	0	1
control-3-3	17.9811	23.4642	5.48304	0	1	1	0
CAS-3-1	17.7165	24.5778	6.86127	1.09951	0.466675
CAS-3-2	17.0524	25.2241	8.17165	3.22461	0.106979
CAS-3-3	18.0628	24.3307	6.26781	0.784765	0.580446	0.3847	0.24715
control-4-1	17.9199	23.4228	5.50288	0	1
control-4-2	17.443	23.7755	6.33251	0	1
control-4-3	17.302	23.6771	6.3751	0	1	1	0
CAS-4-1	18.2486	24.9124	6.66383	1.16094	0.447221
CAS-4-2	17.4864	24.2242	6.73785	0.40534	0.755058
CAS-4-3	17.1044	24.6587	7.55433	1.17923	0.441587	0.547955	0.179378
control-5-1	17.7975	22.7148	4.91728	0	1
control-5-2	18.418	22.8589	4.44086	0	1
control-5-3	18.8298	23.0777	4.24786	0	1	1	0
CAS-5-1	18.2839	24.1686	5.88474	0.967454	0.511408
CAS-5-2	17.6705	24.1955	6.525	2.08414	0.235837
CAS-5-3	16.8395	23.9661	7.12666	2.8788	0.135955	0.2944	0.194457
control-6-1	17.8852	22.523	4.63778	0	1
control-6-2	18.6679	22.5967	3.92878	0	1
control-6-3	17.8881	22.8836	4.99549	0	1	1	0
CAS-6-1	18.4543	23.3208	4.86647	0.228688	0.853411
CAS-6-2	18.3629	23.6123	5.2494	1.32062	0.400361
CAS-6-3	18.4663	24.2386	5.77234	0.776848	0.583641	0.612471	0.227896
control-7-1	18.7672	22.7552	3.98796	0	1
control-7-2	17.8319	23.2321	5.40019	0	1
control-7-3	18.0476	22.8058	4.75822	0	1	1	0
CAS-7-1	18.499	24.0498	5.55074	1.56278	0.338498
CAS-7-2	18.4178	23.9183	5.5005	0.100311	0.932832
CAS-7-3	18.2833	24.5704	6.28711	1.52889	0.346543	0.539291	0.34084
control-8-1	19.8203	24.0862	4.26597	0	1
control-8-2	19.0115	24.4259	5.41444	0	1
control-8-3	19.1831	24.0949	4.91177	0	1	1	0
CAS-8-1	19.0585	25.0075	5.94897	1.683	0.311434
CAS-8-2	18.8463	24.5053	5.65892	0.24448	0.84412
CAS-8-3	20.106	24.7755	4.66947	-0.242298	1.18288	0.779476	0.439302
control-9-1	18.4061	21.4893	3.0832	0	1
FHGDH-9-2	17.5157	21.725	4.20936	0	1
FHGDH-9-3	17.6047	22.2439	4.63922	0	1	1	0
CAS-9-1	18.1545	22.8746	4.72008	1.63688	0.321551
CAS-9-2	18.3061	22.9651	4.65908	0.449725	0.732182
CAS-9-3	17.9071	22.9319	5.02484	0.385625	0.765447	0.606394	0.247241
control-10-1	17.6393	22.9461	5.30681	0	1
control-10-2	17.8904	23.5362	5.64587	0	1
control-10-3	17.7287	23.1541	5.42544	0	1	1	0
CAS-10-1	17.1321	24.4799	7.34785	2.04104	0.242989
CAS-10-2	18.01	24.1455	6.13544	0.489563	0.712241
CAS-10-3	18.1775	23.9443	5.76671	0.341272	0.789345	0.581525	0.295705
control-11-1	19.2258	24.1732	4.94737	0	1
control-11-2	19.7605	24.0324	4.2719	0	1
control-11-3	18.5617	23.5561	4.99436	0	1	1	0
CAS-11-1	18.6916	24.0654	5.37379	0.426421	0.744105
CAS-11-2	19.8678	24.5353	4.66746	0.39556	0.760194
CAS-11-3	18.9551	24.8301	5.87507	0.880718	0.543097	0.682466	0.120964
		58.6

## Sheet: TFPI2
2-实验组	CT(GAPDH)	CT(目的基因）	ΔCт	ΔΔCт	2-ΔΔCт	mean	SD
control-1-1	18.4034	24.423	5.30057	0	1
control-1-2	18.3674	24.2991	5.21445	0	1
control-1-3	17.7906	23.956	5.3235	0	1	1	0
CAS-1-1	17.8663	23.1669	6.01962	0.719052	0.607496
CAS-1-2	17.6678	22.8823	5.93176	0.717311	0.60823
CAS-1-3	18.0602	23.3837	6.16532	0.841818	0.55794	0.591222	0.0288255
control-2-1	18.5601	22.9359	4.37581	0	1
control-2-2	17.9709	23.0808	5.10993	0	1
control-2-3	18.3169	22.7364	4.41943	0	1	1	0
CAS-2-1	17.353	23.9691	6.61604	2.24023	0.211653
CAS-2-2	18.1013	24.1556	6.0543	0.94437	0.519656
CAS-2-3	18.131	24.5581	6.42712	2.00769	0.24867	0.32666	0.168162
control-3-1	17.8438	23.9643	6.12048	0	1
control-3-2	18.0442	23.4191	5.37494	0	1
control-3-3	17.9811	23.7567	5.77563	0	1	1	0
CAS-3-1	17.7165	24.7944	7.07788	0.957398	0.514985
CAS-3-2	17.0524	25.1762	8.12374	2.7488	0.148774
CAS-3-3	18.0628	24.6763	6.61349	0.837857	0.559474	0.407744	0.225375
control-4-1	17.9199	23.5881	5.66818	0	1
control-4-2	17.443	24.2461	6.80314	0	1
control-4-3	17.302	24.1272	6.82524	0	1	1	0
CAS-4-1	18.2486	24.4717	6.22311	0.554928	0.680691
CAS-4-2	17.4864	23.7652	6.2788	-0.524342	1.43828
CAS-4-3	17.1044	24.0501	6.94571	0.120469	0.919889	1.01295	0.387272
control-5-1	17.7975	22.9919	5.19444	0	1
control-5-2	18.418	23.0909	4.67285	0	1
control-5-3	18.8298	23.6343	4.80451	0	1	1	0
CAS-5-1	18.2839	24.8983	6.61442	1.41997	0.373719
CAS-5-2	17.6705	24.5521	6.88158	2.20874	0.216323
CAS-5-3	16.8395	24.4918	7.65236	2.84785	0.138903	0.242982	0.119656
control-6-1	17.8852	22.8966	5.01138	0	1
control-6-2	18.6679	22.9439	4.27596	0	1
control-6-3	17.8881	23.2517	5.36357	0	1	1	0
CAS-6-1	18.4543	23.8313	5.377	0.365628	0.776131
CAS-6-2	18.3629	23.7831	5.42027	1.14431	0.452405
CAS-6-3	18.4663	24.7694	6.30316	0.939581	0.521384	0.583307	0.170515
control-7-1	18.7672	23.2606	4.49342	0	1
control-7-2	17.8319	23.608	5.77613	0	1
control-7-3	18.0476	23.4096	5.36201	0	1	1	0
CAS-7-1	18.499	24.5598	6.06077	1.56735	0.337428
CAS-7-2	18.4178	24.5907	6.17292	0.396788	0.759547
CAS-7-3	18.2833	24.8898	6.60644	1.24443	0.422075	0.50635	0.223322
control-8-1	19.8203	24.3293	4.50902	0	1
control-8-2	19.0115	24.7279	5.71647	0	1
control-8-3	19.1831	24.6851	5.50199	0	1	1	0
CAS-8-1	19.0585	25.492	6.43351	1.92448	0.263435
CAS-8-2	18.8463	24.2788	5.43251	-0.283955	1.21753
CAS-8-3	20.106	25.1302	5.02421	-0.477781	1.3926	0.957854	0.607722
control-9-1	18.4061	21.5687	3.1626	0	1
control-9-2	17.5157	22.2083	4.69259	0	1
control-9-3	17.6047	22.2494	4.64465	0	1	1	0
CAS-9-1	18.1545	23.2093	5.05486	1.89226	0.269385
CAS-9-2	18.3061	23.1162	4.81018	0.117589	0.921727
CAS-9-3	17.9071	22.967	5.05999	0.41534	0.749843	0.646985	0.338116
control-10-1	17.6393	22.1771	4.53786	0	1
control-10-2	17.8904	23.1963	5.30593	0	1
control-10-3	17.7287	23.5397	5.81103	0	1	1	0
CAS-10-1	17.1321	24.8696	7.73745	3.1996	0.108849
CAS-10-2	18.01	24.2867	6.2766	0.970678	0.510266
CAS-10-3	18.1775	23.9036	5.7261	-0.084935	1.06064	0.559918	0.477834
control-11-1	19.2258	24.3633	5.13747	0	1
control-11-2	19.7605	24.4407	4.68025	0	1
control-11-3	18.5617	24.1479	5.58616	0	1	1	0
CAS-11-1	18.6916	23.9536	5.26204	0.124573	0.917275
CAS-11-2	19.8678	24.8355	4.96772	0.287472	0.819337
CAS-11-3	18.9551	25.1362	6.18114	0.594981	0.662053	0.799555	0.128756
