# Supplementary material for: Screening and validation of atherosclerosis PAN-apoptotic immune-related genes based on single-cell sequencing
Source: Front Immunol. 2024 Apr 26;15:1297298. doi: 10.3389/fimmu.2024.1297298 (PMC11082397; doi:10.3389/fimmu.2024.1297298)
Supplement: Supplementary file 1 [file DataSheet_1.zip › table S1-24/Table S23.xlsx]

## Sheet: Sheet1
NC	filip1	phgdh	tfp12	cntn4
0.6	0.08	0.09	0.09	0.05
0.59	0.04	0.09	0.01	0.07
0.73	0.15	0.15	0.17	0.06
0.63	0.1	0.13	0.1	0.05
