# Supplementary material for: Screening and validation of atherosclerosis PAN-apoptotic immune-related genes based on single-cell sequencing
Source: Front Immunol. 2024 Apr 26;15:1297298. doi: 10.3389/fimmu.2024.1297298 (PMC11082397; doi:10.3389/fimmu.2024.1297298)
Supplement: Supplementary file 1 [file DataSheet_1.zip › table S1-24/Table S24.xlsx]

## Sheet: Sheet1
nc	0.383117
	0.343023
	0.407895
cntn4	0.857143
	0.876106
	0.837037
filip1	0.914286
	0.884615
	0.879699
phgdh	0.898438
	0.874074
	0.876923
tfpi2	0.795455
	0.868217
	0.810458
