# Supplementary material for: Screening and validation of atherosclerosis PAN-apoptotic immune-related genes based on single-cell sequencing
Source: Front Immunol. 2024 Apr 26;15:1297298. doi: 10.3389/fimmu.2024.1297298 (PMC11082397; doi:10.3389/fimmu.2024.1297298)
Supplement: Supplementary file 1 [file DataSheet_1.zip › table S1-24/Table S3.xlsx]

## Sheet: Table 1
ZBP1	NLRP3	RIPK1	RIPK3	CASP1	CASP6	CASP8	PYCARD	FADD	MAP3K7	TNFAIP3	RNF31	RBCK1	PSTPIP2
