# Supplementary material for: Screening and validation of atherosclerosis PAN-apoptotic immune-related genes based on single-cell sequencing
Source: Front Immunol. 2024 Apr 26;15:1297298. doi: 10.3389/fimmu.2024.1297298 (PMC11082397; doi:10.3389/fimmu.2024.1297298)
Supplement: Supplementary file 1 [file DataSheet_1.zip › table S1-24/Table S4.xlsx]

## Sheet: Table S4
Column1	Symbol	logFC	t	P.Value	adj.P.Val	B	sig
1	PHYHIP	-1.60233	-18.4351	7.12064e-22	1.14571e-17	39.5071	down
2	PI16	-3.84006	-17.1749	1.01561e-20	8.17061e-17	36.9422	down
3	CHRDL1	-1.90816	-16.199	8.81926e-20	3.54755e-16	34.8448	down
4	CNTN4	-1.26198	-15.773	2.33447e-19	7.51231e-16	33.8972	down
5	RAB7B	1.22865	15.5634	3.79531e-19	1.01777e-15	33.4235	up
6	MMP7	4.08589	15.1063	1.11312e-18	2.55858e-15	32.3732	up
7	CSK	1.03874	14.7258	2.77395e-18	5.19065e-15	31.4803	up
8	ASPHD1	1.83408	14.707	2.90341e-18	5.19065e-15	31.4356	up
9	PLEK2	1.6621	14.6113	3.66314e-18	5.89399e-15	31.2081	up
10	C3orf70	-1.48862	-14.3673	6.65482e-18	9.73418e-15	30.6234	down
11	ADCY7	1.16914	14.2659	8.54834e-18	9.9297e-15	30.3779	up
12	PLP1	-1.23078	-14.2573	8.7301e-18	9.9297e-15	30.3573	down
13	ANGPTL1	-1.82178	-14.243	9.04608e-18	9.9297e-15	30.3225	down
14	WNT11	-1.55362	-14.2153	9.68904e-18	9.9297e-15	30.2551	down
15	HTRA3	-1.3804	-14.184	1.04707e-17	9.9297e-15	30.1791	down
16	NRIP3	1.43902	14.1798	1.05794e-17	9.9297e-15	30.1689	up
17	PTPRJ	1.41744	14.1602	1.11084e-17	9.9297e-15	30.1211	up
18	ITGAM	1.80362	13.9978	1.6657e-17	1.34006e-14	29.7237	up
19	MMP9	4.27658	13.9166	2.04229e-17	1.51051e-14	29.5236	up
20	SPON1	-2.66822	-13.9121	2.06533e-17	1.51051e-14	29.5126	down
21	SCARA5	-3.68244	-13.8846	2.21325e-17	1.54831e-14	29.4447	down
22	ADAM33	-1.57466	-13.7812	2.87332e-17	1.92632e-14	29.1884	down
23	PACSIN3	-1.0983	-13.7546	3.0733e-17	1.97798e-14	29.1224	down
24	DNAJB5	-1.34029	-13.7275	3.29193e-17	2.0372e-14	29.0549	down
25	CFL2	-1.19514	-13.6853	3.6636e-17	2.12419e-14	28.9498	down
26	PPARGC1B	1.21779	13.6818	3.69654e-17	2.12419e-14	28.941	up
27	AKAP12	-1.11218	-13.567	4.95254e-17	2.69205e-14	28.6536	down
28	ATP6V1A	1.02126	13.5618	5.01936e-17	2.69205e-14	28.6404	up
29	GPR65	1.46276	13.5201	5.58404e-17	2.88791e-14	28.5356	up
30	CSTB	1.65727	13.4873	6.07366e-17	2.88791e-14	28.453	up
31	PARP12	1.09632	13.4855	6.10249e-17	2.88791e-14	28.4484	up
32	LRRN4CL	-1.94175	-13.4347	6.95186e-17	3.19587e-14	28.3202	down
33	DES	-2.3683	-13.3805	7.9934e-17	3.57261e-14	28.183	down
34	TFEC	1.32457	13.3573	8.48577e-17	3.68525e-14	28.1242	up
35	DOK1	1.0494	13.3475	8.70351e-17	3.68525e-14	28.0993	up
36	NAP1L5	-1.09805	-13.2998	9.8458e-17	4.06024e-14	27.978	down
37	DDX60L	1.30471	13.2877	1.01592e-16	4.06024e-14	27.9471	up
38	VIT	-2.60885	-13.2806	1.03462e-16	4.06024e-14	27.9292	down
39	SAMD9L	1.07408	13.2707	1.06151e-16	4.0666e-14	27.904	up
40	ABCA8	-1.14221	-13.1897	1.30987e-16	4.78995e-14	27.6971	down
41	MATK	1.58693	13.1435	1.47727e-16	5.28206e-14	27.5788	up
42	LPAR5	1.1829	13.0508	1.88234e-16	6.28926e-14	27.3402	up
43	FERMT2	-1.29161	-13.0441	1.91531e-16	6.28926e-14	27.3231	down
44	BIN2	1.33063	13.0172	2.05523e-16	6.61372e-14	27.2537	up
45	FSTL3	-1.39566	-13.0023	2.13704e-16	6.74214e-14	27.2153	down
46	SLMAP	-1.36144	-12.9783	2.2761e-16	6.9099e-14	27.1532	down
47	PLIN4	-2.50891	-12.9558	2.41515e-16	7.19626e-14	27.0948	down
48	IL17D	-1.63966	-12.8502	3.18986e-16	8.98826e-14	26.8208	down
49	BLNK	1.04807	12.8443	3.24002e-16	8.98826e-14	26.8054	up
50	TMEM86A	1.38158	12.8084	3.56338e-16	9.55579e-14	26.7117	up
51	CEBPE	1.32187	12.7967	3.67531e-16	9.62981e-14	26.6813	up
52	FAM180B	-1.89698	-12.7931	3.71068e-16	9.62981e-14	26.6718	down
53	CDH19	-1.49307	-12.7289	4.39906e-16	1.07483e-13	26.5041	down
54	FABP5	1.7121	12.7226	4.47425e-16	1.07483e-13	26.4874	up
55	MAPK13	1.28968	12.7068	4.66566e-16	1.07483e-13	26.4462	up
56	DBN1	-1.02385	-12.6197	5.88508e-16	1.29714e-13	26.2173	down
57	SFRP1	-2.33287	-12.6091	6.05348e-16	1.30475e-13	26.1895	down
58	LHFPL2	1.24647	12.6032	6.15044e-16	1.30475e-13	26.1738	up
59	IBSP	3.2758	12.5977	6.24233e-16	1.30475e-13	26.1592	up
60	PIK3AP1	1.10069	12.5976	6.24398e-16	1.30475e-13	26.1589	up
61	FBXO41	1.14744	12.5121	7.8494e-16	1.53444e-13	25.9333	up
62	PPP1R9A	-1.36305	-12.5096	7.90342e-16	1.53444e-13	25.9266	down
63	PRRX2	-1.08207	-12.509	7.91538e-16	1.53444e-13	25.9251	down
64	MYOCD	-1.6319	-12.4753	8.66538e-16	1.65983e-13	25.8358	down
65	RAI2	-1.20098	-12.465	8.91021e-16	1.66709e-13	25.8083	down
66	CYTH4	1.43736	12.465	8.91051e-16	1.66709e-13	25.8083	up
67	RASL12	-1.53652	-12.4329	9.71469e-16	1.79666e-13	25.7231	down
68	AOX1	-1.66532	-12.4218	1.00088e-15	1.83002e-13	25.6937	down
69	TIFAB	1.89546	12.4017	1.05677e-15	1.88927e-13	25.6401	up
70	ADAMTS1	-1.56307	-12.3718	1.14568e-15	2.00369e-13	25.5604	down
71	TNNI2	1.34279	12.3626	1.17447e-15	2.03197e-13	25.5359	up
72	FLNC	-1.50805	-12.3567	1.19339e-15	2.04273e-13	25.5201	down
73	KCNN4	1.91434	12.3518	1.20931e-15	2.04819e-13	25.5071	up
74	NOD2	1.16569	12.3361	1.26155e-15	2.1144e-13	25.4653	up
75	SEZ6L2	1.69586	12.3244	1.30241e-15	2.16038e-13	25.4339	up
76	PLAU	1.48894	12.2971	1.40238e-15	2.27923e-13	25.3609	up
77	TNF	1.67006	12.2765	1.48284e-15	2.3859e-13	25.3059	up
78	LPAR1	-1.01178	-12.2014	1.81905e-15	2.85805e-13	25.1042	down
79	CDKN2A	1.39052	12.1997	1.82717e-15	2.85805e-13	25.0998	up
80	ADRA2C	-2.62078	-12.1992	1.82958e-15	2.85805e-13	25.0985	down
81	TPST2	1.22624	12.1766	1.94594e-15	3.0106e-13	25.0376	up
82	FAM71E1	-1.46526	-12.1721	1.96982e-15	3.01852e-13	25.0256	down
83	ATP6V1B2	1.04046	12.1626	2.02173e-15	3.06883e-13	24.9999	up
84	CLEC4A	1.05882	12.1484	2.10144e-15	3.16001e-13	24.9618	up
85	TC2N	-1.56319	-12.1347	2.18184e-15	3.25053e-13	24.9247	down
86	AMPH	-1.22233	-12.1226	2.25529e-15	3.32914e-13	24.892	down
87	MSX1	-1.07799	-12.112	2.32171e-15	3.39604e-13	24.8634	down
88	LSP1	1.47851	12.0863	2.49074e-15	3.61045e-13	24.794	up
89	ABLIM1	-1.00204	-12.0723	2.58801e-15	3.71796e-13	24.7562	down
90	FILIP1	-1.35986	-12.0431	2.80377e-15	3.95725e-13	24.6771	down
91	APOD	-2.3881	-12.0231	2.96217e-15	4.14446e-13	24.6228	down
92	REEP1	-1.47307	-12.0186	2.99858e-15	4.15923e-13	24.6108	down
93	DHRS9	1.88661	12.0115	3.05767e-15	4.16931e-13	24.5915	up
94	RNF135	1.00299	11.9994	3.16103e-15	4.26072e-13	24.5587	up
95	SYNC	-1.39572	-11.9975	3.17767e-15	4.26072e-13	24.5535	down
96	CERS1	-1.16351	-11.9686	3.44125e-15	4.56306e-13	24.4748	down
97	CD109	1.13017	11.9641	3.48388e-15	4.56306e-13	24.4626	up
98	IGFBP6	-1.31368	-11.9636	3.48823e-15	4.56306e-13	24.4614	down
99	SIGLEC15	1.53043	11.9477	3.64541e-15	4.69237e-13	24.4179	up
100	MAPKAPK3	1.22865	11.9234	3.89783e-15	4.89969e-13	24.3518	up
101	PTPN22	1.0798	11.894	4.22733e-15	5.19219e-13	24.2716	up
102	TMEM51	1.55624	11.8819	4.37133e-15	5.25938e-13	24.2385	up
103	SPARCL1	-1.6298	-11.8765	4.43709e-15	5.26693e-13	24.2238	down
104	CTSB	1.68098	11.8753	4.45185e-15	5.26693e-13	24.2205	up
105	STRA6	2.05704	11.8433	4.86337e-15	5.6704e-13	24.1331	up
106	ARHGAP30	1.4992	11.8369	4.95125e-15	5.73134e-13	24.1155	up
107	PLCB2	1.65147	11.7992	5.4967e-15	6.22831e-13	24.0122	up
108	SMTN	-1.66899	-11.7575	6.17047e-15	6.89465e-13	23.898	down
109	RIMBP3	1.06359	11.7481	6.33401e-15	7.02856e-13	23.8721	up
110	RAC2	1.60704	11.7406	6.46841e-15	7.12854e-13	23.8514	up
111	ENAH	-1.09296	-11.7353	6.56362e-15	7.18426e-13	23.8369	down
112	TM4SF19	2.06943	11.73	6.66275e-15	7.19488e-13	23.8221	up
113	GPRC5A	-1.17034	-11.7105	7.03304e-15	7.46769e-13	23.7687	down
114	CNIH3	1.36397	11.7094	7.05462e-15	7.46769e-13	23.7656	up
115	PLA2G2A	-4.08195	-11.6805	7.64722e-15	7.93831e-13	23.6859	down
116	IL4I1	2.62121	11.6471	8.39597e-15	8.4963e-13	23.5936	up
117	P2RY13	1.04129	11.6265	8.89376e-15	8.78712e-13	23.5367	up
118	EGR2	1.76592	11.6261	8.90181e-15	8.78712e-13	23.5358	up
119	ARHGAP27	1.2671	11.6027	9.50684e-15	9.27061e-13	23.4708	up
120	FCGR3A	1.88799	11.5996	9.58748e-15	9.29292e-13	23.4624	up
121	CTSZ	1.3242	11.5901	9.84777e-15	9.43159e-13	23.436	up
122	MREG	1.83365	11.5869	9.93523e-15	9.45905e-13	23.4272	up
123	NLRP12	1.43109	11.5812	1.00963e-14	9.49999e-13	23.4113	up
124	ITGB7	1.82586	11.5734	1.03199e-14	9.59948e-13	23.3897	up
125	PTPN6	1.37807	11.5733	1.03214e-14	9.59948e-13	23.3895	up
126	C16orf54	1.56897	11.5293	1.16778e-14	1.06942e-12	23.2675	up
127	COL4A4	-1.2158	-11.5287	1.16978e-14	1.06942e-12	23.2658	down
128	SOCS2	-1.33624	-11.5089	1.23689e-14	1.12438e-12	23.2106	down
129	OSR2	-1.34816	-11.4999	1.2687e-14	1.14681e-12	23.1855	down
130	MYOC	-2.63328	-11.4825	1.33239e-14	1.17406e-12	23.1371	down
131	RNASET2	1.54724	11.4817	1.33533e-14	1.17406e-12	23.1349	up
132	PTGS1	1.38276	11.4776	1.35075e-14	1.18117e-12	23.1235	up
133	GUCA2B	-1.38078	-11.4707	1.37713e-14	1.19129e-12	23.1044	down
134	NCEH1	1.16716	11.4587	1.42458e-14	1.22229e-12	23.0709	up
135	MYOM1	-1.45313	-11.4577	1.42857e-14	1.22229e-12	23.0682	down
136	FBLN1	-1.82207	-11.4559	1.43576e-14	1.22229e-12	23.0632	down
137	KCNIP3	-1.39132	-11.4537	1.44492e-14	1.22362e-12	23.0569	down
138	GPR137B	1.32466	11.4474	1.47092e-14	1.23659e-12	23.0393	up
139	CMTM3	1.0017	11.4462	1.47561e-14	1.23659e-12	23.0361	up
140	RYR2	-1.73799	-11.4289	1.54936e-14	1.29166e-12	22.9879	down
141	CA2	2.01184	11.4021	1.6712e-14	1.38606e-12	22.913	up
142	TBC1D2	1.65149	11.3983	1.68925e-14	1.39385e-12	22.9024	up
143	MARCKS	1.13029	11.3785	1.78663e-14	1.46602e-12	22.847	up
144	PLEKHO2	1.08239	11.3411	1.9863e-14	1.61412e-12	22.7422	up
145	CD36	1.81132	11.337	2.00972e-14	1.62494e-12	22.7306	up
146	GNAZ	-1.17483	-11.3268	2.06856e-14	1.66416e-12	22.7021	down
147	DEPTOR	1.06003	11.3017	2.22133e-14	1.77564e-12	22.6316	up
148	CXCL14	-4.26284	-11.2987	2.24025e-14	1.77564e-12	22.6232	down
149	RGS19	1.45652	11.2765	2.38647e-14	1.864e-12	22.5606	up
150	ACADL	-1.48092	-11.2621	2.48625e-14	1.93029e-12	22.5201	down
151	NPR1	-1.68635	-11.2608	2.49534e-14	1.93029e-12	22.5165	down
152	YAP1	-1.32167	-11.2584	2.51201e-14	1.93388e-12	22.5099	down
153	GAS2L3	1.20126	11.2537	2.54636e-14	1.951e-12	22.4965	up
154	RAB23	-1.01626	-11.246	2.60241e-14	1.98449e-12	22.4749	down
155	PAQR5	1.90957	11.2188	2.81205e-14	2.1143e-12	22.3983	up
156	VGLL3	-1.44644	-11.1744	3.19188e-14	2.33009e-12	22.2729	down
157	ZEB1	-1.20279	-11.1735	3.20044e-14	2.33009e-12	22.2703	down
158	LPXN	1.08115	11.1669	3.2607e-14	2.36327e-12	22.2518	up
159	LDOC1	-1.64353	-11.1542	3.38136e-14	2.43974e-12	22.2159	down
160	BAG2	-1.18167	-11.1499	3.42329e-14	2.44803e-12	22.2037	down
161	SEMA3D	-1.85701	-11.1313	3.61076e-14	2.57067e-12	22.1509	down
162	HCST	1.31003	11.1184	3.74674e-14	2.64408e-12	22.1143	up
163	CD180	1.17161	11.0986	3.9654e-14	2.77406e-12	22.0582	up
164	PTCRA	1.93836	11.0962	3.99202e-14	2.78059e-12	22.0516	up
165	NPC1	1.01598	11.0908	4.05474e-14	2.8121e-12	22.0362	up
166	OAS2	1.09026	11.0765	4.22389e-14	2.87976e-12	21.9957	up
167	DAPP1	1.25408	11.0731	4.26578e-14	2.89605e-12	21.986	up
168	CCR5	1.78687	11.0631	4.38938e-14	2.95979e-12	21.9577	up
169	MMP12	3.40348	11.0626	4.39645e-14	2.95979e-12	21.9561	up
170	KCNJ2	1.09227	11.05	4.55765e-14	3.04285e-12	21.9205	up
171	ALDH1L1	-1.76557	-11.0445	4.63092e-14	3.07899e-12	21.9047	down
172	SKAP2	1.2329	11.0346	4.76434e-14	3.13527e-12	21.8766	up
173	ITGB2	1.9817	11.022	4.94022e-14	3.20517e-12	21.8407	up
174	TLR7	1.65112	11.0187	4.98672e-14	3.22234e-12	21.8314	up
175	MAFB	1.39445	11.0172	5.00809e-14	3.2232e-12	21.8272	up
176	SORBS1	-1.80853	-11.0102	5.11115e-14	3.27643e-12	21.807	down
177	C11orf96	-1.59348	-10.965	5.82134e-14	3.63919e-12	21.6782	down
178	NEURL3	1.2231	10.9642	5.83537e-14	3.63919e-12	21.6758	up
179	AIF1	1.21514	10.9461	6.14745e-14	3.80433e-12	21.6243	up
180	PHGDH	-1.56922	-10.94	6.25695e-14	3.85726e-12	21.6068	down
181	HLA-DRB1	1.49161	10.9344	6.35927e-14	3.90537e-12	21.5907	up
182	LIMK1	1.26339	10.9322	6.39844e-14	3.91448e-12	21.5847	up
183	FERMT3	1.32888	10.9274	6.48817e-14	3.95434e-12	21.5709	up
184	CLDN23	1.16971	10.9143	6.73796e-14	4.06044e-12	21.5335	up
185	PYDC1	1.05368	10.9049	6.92448e-14	4.13626e-12	21.5064	up
186	HS3ST1	1.31023	10.9041	6.9409e-14	4.13626e-12	21.5041	up
187	CARD9	1.40299	10.8937	7.15244e-14	4.21549e-12	21.4744	up
188	VAV1	1.44624	10.8756	7.53734e-14	4.37819e-12	21.4225	up
189	C16orf89	-1.83529	-10.851	8.09385e-14	4.63452e-12	21.3519	down
190	PTAFR	1.66017	10.8482	8.15927e-14	4.65541e-12	21.344	up
191	FKBP15	1.03721	10.8311	8.57435e-14	4.82361e-12	21.2948	up
192	RBPMS2	-1.13006	-10.8299	8.60396e-14	4.82361e-12	21.2914	down
193	STK10	1.28618	10.828	8.65235e-14	4.8339e-12	21.2859	up
194	RBPMS	-1.07928	-10.8207	8.83782e-14	4.89305e-12	21.2649	down
195	RYR3	-1.42092	-10.8202	8.84946e-14	4.89305e-12	21.2636	down
196	SEMA3B	-1.33207	-10.8053	9.24135e-14	5.07555e-12	21.2207	down
197	MYBPH	1.10805	10.7872	9.74064e-14	5.31277e-12	21.1686	up
198	SIGLEC9	1.02489	10.7813	9.90737e-14	5.38546e-12	21.1518	up
199	SIRPA	1.19175	10.7729	1.01531e-13	5.48198e-12	21.1275	up
200	CATSPER1	1.00658	10.7662	1.03535e-13	5.5715e-12	21.1081	up
201	TFPI2	-1.91991	-10.7607	1.05207e-13	5.64262e-12	21.0923	down
202	SRMS	1.02891	10.7595	1.05564e-13	5.64292e-12	21.0889	up
203	FBLN5	-1.57052	-10.754	1.0726e-13	5.65838e-12	21.0731	down
204	PLA2G15	1.38359	10.7518	1.07956e-13	5.67653e-12	21.0667	up
205	CCL4	2.47152	10.7502	1.08454e-13	5.68414e-12	21.0622	up
206	CD300A	1.37879	10.7485	1.08993e-13	5.69384e-12	21.0573	up
207	LAT2	1.5102	10.7423	1.10989e-13	5.77931e-12	21.0393	up
208	TNFAIP8L2	1.62744	10.741	1.1141e-13	5.78255e-12	21.0355	up
209	TLR1	1.2627	10.7396	1.11847e-13	5.78655e-12	21.0317	up
210	IL11RA	-1.07175	-10.7382	1.12328e-13	5.79283e-12	21.0274	down
211	PODN	-1.01405	-10.7347	1.13454e-13	5.81359e-12	21.0175	down
212	GMIP	1.30747	10.7188	1.18841e-13	5.99419e-12	20.9716	up
213	APOBR	1.84963	10.6912	1.288e-13	6.37659e-12	20.8919	up
214	KRT31	1.30641	10.6786	1.33649e-13	6.59637e-12	20.8553	up
215	HVCN1	1.0831	10.672	1.36242e-13	6.68333e-12	20.8363	up
216	CAB39L	-1.10451	-10.6648	1.39154e-13	6.80543e-12	20.8153	down
217	PSD4	1.1044	10.6592	1.41451e-13	6.8968e-12	20.7991	up
218	RPS6KA1	1.2871	10.6547	1.43316e-13	6.94565e-12	20.7861	up
219	PALM	-1.57224	-10.6224	1.57502e-13	7.51989e-12	20.6926	down
220	FMNL1	1.11957	10.6199	1.58687e-13	7.55408e-12	20.6852	up
221	DPP4	1.59178	10.6021	1.67136e-13	7.81751e-12	20.6338	up
222	CSF1R	1.44103	10.5916	1.72365e-13	8.01549e-12	20.6033	up
223	PLXND1	1.14052	10.5748	1.81098e-13	8.37318e-12	20.5544	up
224	KLF9	-1.01172	-10.5736	1.81724e-13	8.37804e-12	20.5509	down
225	IL21R	1.20922	10.5665	1.85535e-13	8.52929e-12	20.5304	up
226	HAND2	-2.34282	-10.5625	1.87729e-13	8.5757e-12	20.5187	down
227	HAVCR2	1.57583	10.5618	1.88149e-13	8.5757e-12	20.5165	up
228	MXRA5	1.81141	10.553	1.93044e-13	8.67618e-12	20.4911	up
229	TYROBP	1.72342	10.5461	1.97005e-13	8.80501e-12	20.471	up
230	NFIA	-1.05276	-10.5338	2.04229e-13	9.10262e-12	20.4353	down
231	HK3	1.39813	10.5229	2.10886e-13	9.37334e-12	20.4035	up
232	FCHO1	1.24382	10.5174	2.14335e-13	9.50039e-12	20.3874	up
233	PYCARD	1.43175	10.5145	2.16204e-13	9.55693e-12	20.3788	up
234	NFKBIE	1.23201	10.5131	2.171e-13	9.57023e-12	20.3747	up
235	RALA	1.0181	10.5115	2.18102e-13	9.57937e-12	20.3702	up
236	EFHD2	1.03221	10.5082	2.20249e-13	9.62992e-12	20.3605	up
237	FAM78A	1.51483	10.5051	2.22221e-13	9.66457e-12	20.3516	up
238	VAMP8	1.52503	10.5051	2.22243e-13	9.66457e-12	20.3515	up
239	SCRG1	-2.03207	-10.498	2.26968e-13	9.81698e-12	20.3307	down
240	ST14	1.03339	10.4943	2.29416e-13	9.8698e-12	20.3201	up
241	IRF8	1.59713	10.492	2.30969e-13	9.91009e-12	20.3134	up
242	RBM47	1.28394	10.4869	2.34485e-13	1.00342e-11	20.2984	up
243	LMCD1	-1.20796	-10.4823	2.37699e-13	1.01179e-11	20.2849	down
244	TEAD3	-1.07621	-10.4804	2.39002e-13	1.01466e-11	20.2795	down
245	PCDH11X	-1.39078	-10.4769	2.41488e-13	1.02251e-11	20.2693	down
246	TIAM1	1.2069	10.464	2.50826e-13	1.05926e-11	20.2317	up
247	CASP1	1.00842	10.4529	2.59202e-13	1.07766e-11	20.1991	up
248	DIRAS1	1.45348	10.4518	2.6005e-13	1.0784e-11	20.1959	up
249	UNC93B1	1.0925	10.4481	2.62897e-13	1.08741e-11	20.1851	up
250	KALRN	-1.12086	-10.4423	2.6745e-13	1.10058e-11	20.1681	down
251	DEF6	1.05977	10.4193	2.86231e-13	1.16594e-11	20.1008	up
252	ABCC5	1.18641	10.4183	2.87093e-13	1.1665e-11	20.0979	up
253	LYN	1.26652	10.4169	2.88253e-13	1.16826e-11	20.0939	up
254	AGTR1	-1.03014	-10.4145	2.90314e-13	1.17366e-11	20.0868	down
255	DOK3	1.52652	10.4123	2.92197e-13	1.17831e-11	20.0804	up
256	LONRF2	-1.63356	-10.4072	2.96636e-13	1.19237e-11	20.0654	down
257	CLEC7A	1.12034	10.404	2.9941e-13	1.19541e-11	20.0562	up
258	NFIL3	-1.1583	-10.3905	3.11636e-13	1.2409e-11	20.0166	down
259	CD84	1.7	10.3825	3.19075e-13	1.26451e-11	19.9932	up
260	TRPV2	1.31069	10.3807	3.20804e-13	1.26824e-11	19.9878	up
261	CHODL	-1.06011	-10.376	3.25349e-13	1.2742e-11	19.9739	down
262	LAYN	-1.2271	-10.3758	3.25478e-13	1.2742e-11	19.9735	down
263	CADM1	1.01075	10.3692	3.3191e-13	1.29308e-11	19.9541	up
264	PDE8B	-1.78793	-10.3631	3.38e-13	1.31363e-11	19.9361	down
265	OAS1	1.27466	10.3597	3.41379e-13	1.32356e-11	19.9262	up
266	NXPH3	-1.39621	-10.3507	3.50624e-13	1.35289e-11	19.8998	down
267	CYP2S1	1.10365	10.3492	3.52175e-13	1.35562e-11	19.8954	up
268	MEIS1	-1.13241	-10.3451	3.56452e-13	1.36761e-11	19.8834	down
269	NFIX	-1.02739	-10.344	3.57611e-13	1.36761e-11	19.8802	down
270	FGL2	-1.08552	-10.3421	3.5962e-13	1.36761e-11	19.8746	down
271	MNDA	1.46678	10.3378	3.64286e-13	1.37914e-11	19.8619	up
272	TRPM2	1.54273	10.3212	3.82612e-13	1.44174e-11	19.8132	up
273	CACNA2D4	1.25086	10.3093	3.96423e-13	1.48682e-11	19.7781	up
274	CD14	1.27011	10.3008	4.06534e-13	1.51432e-11	19.7531	up
275	SLC22A3	-1.28865	-10.2934	4.15532e-13	1.54409e-11	19.7314	down
276	BTK	1.30678	10.2916	4.1785e-13	1.54912e-11	19.7259	up
277	IQGAP3	1.13862	10.2843	4.26951e-13	1.57443e-11	19.7046	up
278	HRK	1.80477	10.2685	4.47494e-13	1.62532e-11	19.658	up
279	IL1B	2.06319	10.2593	4.5984e-13	1.66619e-11	19.631	up
280	WASF3	-1.00121	-10.2586	4.60816e-13	1.66619e-11	19.6289	down
281	GALNT6	1.5969	10.2421	4.84094e-13	1.74252e-11	19.5801	up
282	CORO1A	1.16684	10.2256	5.08381e-13	1.81775e-11	19.5316	up
283	HSPB7	-2.03983	-10.2238	5.11205e-13	1.82156e-11	19.5261	down
284	ITGAL	1.44325	10.2234	5.11712e-13	1.82156e-11	19.5251	up
285	PARM1	-1.29917	-10.2154	5.24041e-13	1.85532e-11	19.5015	down
286	DIO2	-1.31532	-10.197	5.53583e-13	1.94479e-11	19.4471	down
287	SGCE	-1.12155	-10.1903	5.64836e-13	1.9757e-11	19.4272	down
288	CRISPLD2	-1.33336	-10.1798	5.8287e-13	2.02995e-11	19.396	down
289	APBB1IP	1.49115	10.1744	5.92346e-13	2.0585e-11	19.38	up
290	BID	1.13279	10.1725	5.95698e-13	2.06569e-11	19.3744	up
291	HSPB6	-1.32655	-10.1667	6.06002e-13	2.08792e-11	19.3574	down
292	NPR3	-1.09399	-10.1582	6.21596e-13	2.13707e-11	19.3323	down
293	PTGER4	1.12968	10.1567	6.24444e-13	2.14228e-11	19.3277	up
294	C14orf132	-1.04023	-10.1402	6.55999e-13	2.24575e-11	19.2789	down
295	NFATC4	-1.10684	-10.1315	6.73277e-13	2.29513e-11	19.2531	down
296	PTPN7	1.14615	10.1195	6.97979e-13	2.3693e-11	19.2174	up
297	SPINT1	1.255	10.1089	7.20415e-13	2.4223e-11	19.186	up
298	PID1	-1.04603	-10.1043	7.30292e-13	2.43637e-11	19.1725	down
299	NGFR	-1.39368	-10.094	7.53306e-13	2.49397e-11	19.1417	down
300	CX3CR1	1.90695	10.0893	7.63894e-13	2.52383e-11	19.1279	up
301	UAP1L1	1.145	10.0866	7.70105e-13	2.53419e-11	19.1199	up
302	CAMK2N1	-1.12934	-10.0866	7.7018e-13	2.53419e-11	19.1198	down
303	MAP1B	-1.15652	-10.077	7.92709e-13	2.59242e-11	19.0912	down
304	SELENBP1	-1.00759	-10.0693	8.11058e-13	2.63635e-11	19.0685	down
305	NPC2	1.14856	10.0673	8.1604e-13	2.64719e-11	19.0624	up
306	LPP	-1.14101	-10.0502	8.58912e-13	2.75846e-11	19.0117	down
307	VAV3	1.37888	10.0363	8.95544e-13	2.85899e-11	18.9703	up
308	OAS3	1.00753	10.0319	9.07431e-13	2.88549e-11	18.9572	up
309	GRK5	-1.04293	-10.0246	9.27551e-13	2.93208e-11	18.9355	down
310	CNN1	-1.91224	-9.99147	1.02477e-12	3.18044e-11	18.8366	down
311	LST1	1.38977	9.97535	1.0757e-12	3.32207e-11	18.7885	up
312	CCR1	1.54037	9.9475	1.16984e-12	3.5381e-11	18.7054	up
313	FHL5	-1.41609	-9.94676	1.17245e-12	3.53935e-11	18.7031	down
314	HPSE2	-1.40848	-9.94061	1.19441e-12	3.58155e-11	18.6847	down
315	LCP2	1.4258	9.93809	1.20351e-12	3.59268e-11	18.6772	up
316	TDO2	1.46132	9.92956	1.23487e-12	3.67947e-11	18.6517	up
317	SMAD9	-1.23126	-9.92284	1.26013e-12	3.73398e-11	18.6316	down
318	IQCJ-SCHIP1	-1.0025	-9.89782	1.35902e-12	3.97574e-11	18.5567	down
319	FAM110A	1.1221	9.88735	1.4027e-12	4.08128e-11	18.5253	up
320	LGALS9C	1.50655	9.88522	1.41174e-12	4.09094e-11	18.519	up
321	SPP1	3.69578	9.88497	1.4128e-12	4.09094e-11	18.5182	up
322	PAG1	1.0929	9.88478	1.41365e-12	4.09094e-11	18.5176	up
323	ARHGAP25	1.57155	9.87269	1.46624e-12	4.19784e-11	18.4814	up
324	SLC22A18AS	1.32342	9.87003	1.4781e-12	4.20187e-11	18.4734	up
325	ACTG2	-1.4458	-9.86249	1.51218e-12	4.28364e-11	18.4508	down
326	ZNF671	1.12764	9.83999	1.61873e-12	4.56937e-11	18.3833	up
327	GPX1	1.08764	9.82831	1.67704e-12	4.71741e-11	18.3482	up
328	PDE6G	1.85009	9.82537	1.69202e-12	4.75123e-11	18.3394	up
329	DACT3	-1.64784	-9.8226	1.70628e-12	4.78293e-11	18.3311	down
330	SRRM4	-1.03388	-9.82143	1.71235e-12	4.7916e-11	18.3275	down
331	SYK	1.60928	9.82068	1.71624e-12	4.79415e-11	18.3253	up
332	PFKFB4	1.05371	9.79364	1.86285e-12	5.15892e-11	18.244	up
333	SHROOM3	-1.34489	-9.79071	1.87948e-12	5.18711e-11	18.2352	down
334	COL4A3	-1.07658	-9.78992	1.884e-12	5.19069e-11	18.2328	down
335	CCR2	1.33943	9.78006	1.94125e-12	5.32108e-11	18.2031	up
336	TMEM100	-1.1098	-9.77751	1.95633e-12	5.35329e-11	18.1954	down
337	FNDC1	1.30555	9.77011	2.00075e-12	5.44982e-11	18.1732	up
338	NLRC4	1.33756	9.76985	2.00237e-12	5.44982e-11	18.1724	up
339	SLC15A3	1.58454	9.76366	2.04032e-12	5.53605e-11	18.1538	up
340	MYEF2	-1.2006	-9.75566	2.09053e-12	5.64374e-11	18.1296	down
341	ASCL2	1.30782	9.72893	2.2675e-12	6.06164e-11	18.0491	up
342	SASH3	1.32391	9.72887	2.26793e-12	6.06164e-11	18.0489	up
343	S100Z	1.10106	9.7222	2.31443e-12	6.16542e-11	18.0287	up
344	ITGA7	-1.27767	-9.71816	2.34302e-12	6.23127e-11	18.0166	down
345	COTL1	1.23037	9.71606	2.35808e-12	6.26098e-11	18.0102	up
346	EMILIN2	1.24457	9.70911	2.40848e-12	6.38426e-11	17.9892	up
347	GOLGA7B	1.06328	9.70814	2.41563e-12	6.39268e-11	17.9863	up
348	ARHGAP9	1.3042	9.69702	2.4988e-12	6.57398e-11	17.9527	up
349	FILIP1L	-1.55307	-9.69619	2.50509e-12	6.57536e-11	17.9502	down
350	HLA-DQB2	1.42779	9.69314	2.5285e-12	6.62599e-11	17.941	up
351	CYP27B1	1.17813	9.69146	2.54147e-12	6.64915e-11	17.9359	up
352	PDZD2	-1.08158	-9.69033	2.55025e-12	6.66129e-11	17.9325	down
353	NPL	1.7348	9.67951	2.6357e-12	6.84396e-11	17.8998	up
354	LTB	1.51922	9.67933	2.6372e-12	6.84396e-11	17.8992	up
355	PRUNE2	-1.38905	-9.67031	2.71073e-12	6.98969e-11	17.872	down
356	PLBD1	1.2217	9.66677	2.74008e-12	7.03155e-11	17.8613	up
357	ACTN2	-1.05724	-9.65833	2.81155e-12	7.20347e-11	17.8357	down
358	PKD2	-1.03882	-9.64341	2.94248e-12	7.46759e-11	17.7906	down
359	CCL3	2.75569	9.63934	2.9793e-12	7.54911e-11	17.7783	up
360	IRF7	1.11537	9.63084	3.05768e-12	7.68944e-11	17.7525	up
361	SGK1	1.4321	9.63023	3.06335e-12	7.68944e-11	17.7507	up
362	SLC25A19	1.21106	9.62075	3.15337e-12	7.89079e-11	17.7219	up
363	KCNJ5	1.70491	9.61324	3.22657e-12	8.02403e-11	17.6992	up
364	ADORA2B	1.20546	9.58687	3.49746e-12	8.59517e-11	17.6192	up
365	LILRA4	1.53986	9.58673	3.49897e-12	8.59517e-11	17.6188	up
366	MAP2	-1.13428	-9.58551	3.51211e-12	8.60119e-11	17.6151	down
367	KANK1	-1.23457	-9.57529	3.62366e-12	8.84745e-11	17.5841	down
368	NFAM1	1.62224	9.57471	3.63007e-12	8.84967e-11	17.5823	up
369	KCNE3	1.19046	9.57399	3.63811e-12	8.85586e-11	17.5801	up
370	TACC2	-1.03003	-9.57094	3.67219e-12	8.91186e-11	17.5709	down
371	IL1RN	1.34098	9.56562	3.73253e-12	8.97704e-11	17.5547	up
372	CD300C	1.15161	9.55282	3.88177e-12	9.23931e-11	17.5158	up
373	CLEC5A	1.41437	9.54499	3.97599e-12	9.43565e-11	17.492	up
374	AXIN2	-1.03247	-9.53771	4.06574e-12	9.59888e-11	17.4699	down
375	SIGLEC7	1.14483	9.53705	4.07393e-12	9.59888e-11	17.4679	up
376	FCGR1B	1.67589	9.53353	4.11813e-12	9.68723e-11	17.4572	up
377	ANPEP	1.48805	9.53055	4.15595e-12	9.75176e-11	17.4481	up
378	MCAM	-1.25129	-9.53042	4.15768e-12	9.75176e-11	17.4477	down
379	SPI1	1.55971	9.51211	4.39787e-12	1.02109e-10	17.392	up
380	ASPM	1.02121	9.51067	4.41737e-12	1.02293e-10	17.3876	up
381	C3	-1.73747	-9.50618	4.47864e-12	1.03536e-10	17.3739	down
382	CXCR3	1.51603	9.49794	4.59334e-12	1.0549e-10	17.3488	up
383	PNKD	1.05279	9.49776	4.59594e-12	1.0549e-10	17.3483	up
384	CYBA	1.17316	9.48839	4.73002e-12	1.07952e-10	17.3197	up
385	LILRB3	1.38805	9.46865	5.02582e-12	1.13895e-10	17.2596	up
386	RAMP1	-1.53997	-9.45861	5.18341e-12	1.16972e-10	17.2289	down
387	MFNG	1.1317	9.45367	5.26273e-12	1.17935e-10	17.2139	up
388	OSCAR	1.55066	9.45256	5.28074e-12	1.18174e-10	17.2105	up
389	CD52	1.83641	9.4467	5.37672e-12	1.20155e-10	17.1926	up
390	RAB42	2.06819	9.44142	5.46485e-12	1.21786e-10	17.1765	up
391	DENND2D	1.55925	9.43029	5.65537e-12	1.25684e-10	17.1425	up
392	SLAMF8	2.08264	9.42643	5.72291e-12	1.26723e-10	17.1307	up
393	TFCP2L1	1.22057	9.42627	5.72578e-12	1.26723e-10	17.1302	up
394	SRPK3	-1.00773	-9.42366	5.77202e-12	1.27396e-10	17.1222	down
395	SCHIP1	-1.09149	-9.42073	5.82422e-12	1.27847e-10	17.1133	down
396	OSR1	-1.19394	-9.39719	6.2624e-12	1.36349e-10	17.0413	down
397	HCK	1.14511	9.38024	6.59846e-12	1.4342e-10	16.9895	up
398	CRTAM	1.1004	9.35886	7.04847e-12	1.52024e-10	16.924	up
399	BATF	1.29612	9.35557	7.12046e-12	1.5304e-10	16.9139	up
400	IL17RD	-1.0583	-9.35226	7.19365e-12	1.53509e-10	16.9038	down
401	SUSD1	1.28095	9.34283	7.40629e-12	1.5742e-10	16.8749	up
402	CSDC2	-1.10793	-9.3348	7.59218e-12	1.61158e-10	16.8503	down
403	MPP1	1.06491	9.3121	8.14412e-12	1.71069e-10	16.7807	up
404	ITM2A	-1.14555	-9.28873	8.75489e-12	1.82706e-10	16.7089	down
405	MX2	1.03284	9.28696	8.8031e-12	1.83237e-10	16.7035	up
406	LILRB1	1.59747	9.27511	9.13212e-12	1.89595e-10	16.6671	up
407	IL17B	-1.30491	-9.27346	9.17902e-12	1.90323e-10	16.662	down
408	PLD3	1.17865	9.26485	9.42715e-12	1.94715e-10	16.6355	up
409	PRKG1	-1.07816	-9.24034	1.01714e-11	2.08481e-10	16.5601	down
410	SMPX	-1.35399	-9.23958	1.01952e-11	2.08704e-10	16.5578	down
411	MPEG1	1.38408	9.23326	1.03972e-11	2.12061e-10	16.5383	up
412	MYO1F	1.48106	9.23321	1.03988e-11	2.12061e-10	16.5382	up
413	SGCD	-1.0771	-9.23276	1.04135e-11	2.12093e-10	16.5368	down
414	CSRP1	-1.02532	-9.22871	1.05451e-11	2.14502e-10	16.5243	down
415	CCRL2	1.57968	9.21208	1.11037e-11	2.23322e-10	16.4731	up
416	VAC14	1.18615	9.20776	1.12536e-11	2.25774e-10	16.4598	up
417	DRAM1	1.16244	9.20056	1.15081e-11	2.29888e-10	16.4376	up
418	STEAP3	1.00098	9.19995	1.15301e-11	2.29888e-10	16.4357	up
419	NEXN	-1.50511	-9.19943	1.15485e-11	2.2997e-10	16.4341	down
420	SLC7A7	1.26302	9.19315	1.17761e-11	2.33606e-10	16.4148	up
421	ITM2C	-1.26112	-9.18771	1.1977e-11	2.36744e-10	16.398	down
422	DAAM2	-1.01658	-9.17797	1.23449e-11	2.42528e-10	16.368	down
423	NUSAP1	1.01471	9.17421	1.24903e-11	2.43894e-10	16.3563	up
424	SVIL	-1.15966	-9.16942	1.26776e-11	2.46059e-10	16.3416	down
425	TLR2	1.12256	9.1676	1.27499e-11	2.46865e-10	16.3359	up
426	CSRP2	-1.20928	-9.16346	1.29151e-11	2.49764e-10	16.3232	down
427	SLC29A3	1.51362	9.15917	1.30885e-11	2.52512e-10	16.3099	up
428	KCNJ8	-1.32888	-9.1572	1.31687e-11	2.53754e-10	16.3039	down
429	LGMN	1.31664	9.14513	1.36731e-11	2.62529e-10	16.2666	up
430	IL2RG	1.12641	9.13453	1.4132e-11	2.70374e-10	16.2338	up
431	TUBB3	1.27052	9.13408	1.41518e-11	2.7043e-10	16.2324	up
432	TMEM61	-1.19207	-9.13127	1.4276e-11	2.72481e-10	16.2238	down
433	ADAP2	1.73362	9.10634	1.54291e-11	2.91036e-10	16.1467	up
434	VNN1	1.50356	9.10431	1.55274e-11	2.92514e-10	16.1404	up
435	PGM5	-1.11241	-9.08911	1.6281e-11	3.039e-10	16.0933	down
436	STAC3	1.43888	9.08703	1.6387e-11	3.04337e-10	16.0869	up
437	CTSS	1.35063	9.08693	1.63919e-11	3.04337e-10	16.0866	up
438	HAMP	1.92609	9.08688	1.63948e-11	3.04337e-10	16.0864	up
439	HMGA1	1.04532	9.07656	1.69313e-11	3.11699e-10	16.0545	up
440	NCKAP1L	1.14853	9.06248	1.7692e-11	3.23851e-10	16.0109	up
441	TSPAN15	1.36152	9.05387	1.81745e-11	3.308e-10	15.9842	up
442	FIBIN	-1.47828	-9.04619	1.86158e-11	3.38068e-10	15.9604	down
443	BTC	-1.36241	-9.03517	1.92678e-11	3.47945e-10	15.9262	down
444	PSAP	1.16287	9.02597	1.98302e-11	3.573e-10	15.8977	up
445	C4orf48	1.14595	9.02029	2.01859e-11	3.62895e-10	15.88	up
446	ARHGAP4	1.08132	9.01763	2.03544e-11	3.65516e-10	15.8718	up
447	UCP2	1.6996	9.01506	2.05187e-11	3.67646e-10	15.8638	up
448	TSPAN7	-1.04227	-9.00005	2.15056e-11	3.83195e-10	15.8172	down
449	MEI1	1.38658	8.99658	2.17399e-11	3.84507e-10	15.8064	up
450	MICB	1.05241	8.99464	2.18728e-11	3.85586e-10	15.8004	up
451	CD82	1.09986	8.98339	2.26569e-11	3.974e-10	15.7654	up
452	CASQ1	-1.0004	-8.97581	2.32013e-11	4.04451e-10	15.7419	down
453	SELPLG	1.27868	8.95826	2.45131e-11	4.25017e-10	15.6873	up
454	LY86	1.6798	8.95544	2.47309e-11	4.28332e-10	15.6785	up
455	TIMP4	-1.53963	-8.95259	2.4953e-11	4.31713e-10	15.6696	down
456	CD68	1.65489	8.95099	2.50782e-11	4.33413e-10	15.6647	up
457	CTSD	1.61871	8.94827	2.52933e-11	4.36661e-10	15.6562	up
458	DIO3	-1.12799	-8.94206	2.57907e-11	4.4382e-10	15.6369	down
459	OLFML3	-1.12086	-8.93422	2.64331e-11	4.52907e-10	15.6125	down
460	CRABP2	1.07514	8.9339	2.64595e-11	4.52907e-10	15.6115	up
461	HLA-DPA1	1.37865	8.93209	2.66097e-11	4.54995e-10	15.6059	up
462	GAA	1.0304	8.91981	2.76552e-11	4.71869e-10	15.5676	up
463	BCL2A1	1.73664	8.91762	2.78466e-11	4.74129e-10	15.5608	up
464	TTLL7	-1.19894	-8.91026	2.8497e-11	4.84082e-10	15.5379	down
465	LAPTM5	1.79236	8.90718	2.87744e-11	4.87861e-10	15.5282	up
466	NCF4	1.11261	8.90266	2.91857e-11	4.93275e-10	15.5142	up
467	CAPG	1.90011	8.90101	2.93377e-11	4.95324e-10	15.509	up
468	JPH4	1.03511	8.90065	2.93703e-11	4.95354e-10	15.5079	up
469	ALOX5	1.66405	8.89097	3.02781e-11	5.08533e-10	15.4777	up
470	MXRA7	-1.08463	-8.88065	3.12759e-11	5.20942e-10	15.4455	down
471	TRAF3IP3	1.58963	8.87918	3.14214e-11	5.22824e-10	15.4409	up
472	OASL	1.14991	8.87579	3.17581e-11	5.27404e-10	15.4303	up
473	TREM2	2.02549	8.8673	3.26174e-11	5.41045e-10	15.4038	up
474	NTN1	-1.60977	-8.86099	3.32706e-11	5.5018e-10	15.3842	down
475	FBXO2	-1.07437	-8.85622	3.37738e-11	5.56386e-10	15.3693	down
476	FOXC1	-1.12572	-8.85612	3.37843e-11	5.56386e-10	15.369	down
477	BEND5	-1.09966	-8.8525	3.41713e-11	5.61611e-10	15.3577	down
478	FGR	1.54149	8.84987	3.44556e-11	5.65704e-10	15.3494	up
479	LILRB2	1.24198	8.84188	3.53337e-11	5.77177e-10	15.3245	up
480	GPNMB	1.37365	8.84015	3.55259e-11	5.79476e-10	15.3191	up
481	ALDH1B1	-1.10503	-8.82906	3.67883e-11	5.96097e-10	15.2844	down
482	PITX1	-1.30974	-8.8155	3.83947e-11	6.17771e-10	15.242	down
483	NCF2	1.43342	8.81209	3.88097e-11	6.231e-10	15.2313	up
484	CHI3L1	2.94629	8.80618	3.95392e-11	6.31764e-10	15.2129	up
485	IFIT1	1.14147	8.79609	4.08177e-11	6.4897e-10	15.1813	up
486	IL18	1.26727	8.78449	4.2338e-11	6.70491e-10	15.145	up
487	CCDC146	-1.39152	-8.78314	4.25186e-11	6.71368e-10	15.1408	down
488	TAGLN	-1.11195	-8.77451	4.36923e-11	6.85193e-10	15.1137	down
489	CCNB2	1.11687	8.77278	4.3932e-11	6.88282e-10	15.1083	up
490	KCNQ1	1.2573	8.77141	4.41229e-11	6.90601e-10	15.104	up
491	SLC28A3	1.09149	8.77097	4.41841e-11	6.90886e-10	15.1026	up
492	AGRP	1.02882	8.76651	4.48103e-11	6.99998e-10	15.0887	up
493	MT1M	-1.49161	-8.76581	4.49096e-11	7.00868e-10	15.0865	down
494	LMOD1	-1.11227	-8.7514	4.69994e-11	7.32062e-10	15.0413	down
495	S1PR3	-1.27072	-8.74515	4.79375e-11	7.45231e-10	15.0217	down
496	ADAMTS14	1.41216	8.73927	4.88354e-11	7.56996e-10	15.0033	up
497	NLGN1	-1.1044	-8.73845	4.8963e-11	7.57799e-10	15.0007	down
498	MILR1	1.2633	8.73728	4.91436e-11	7.59578e-10	14.9971	up
499	DUSP26	-1.60149	-8.72674	5.08085e-11	7.80066e-10	14.964	down
500	LIPA	1.70006	8.71949	5.19865e-11	7.95116e-10	14.9413	up
501	SLCO2B1	1.43454	8.67764	5.93481e-11	8.95789e-10	14.8098	up
502	ADAMTS9	-1.38773	-8.67262	6.02987e-11	9.04369e-10	14.7941	down
503	PGR	-1.10095	-8.6686	6.10706e-11	9.12373e-10	14.7814	down
504	DOK7	-1.64994	-8.65444	6.38749e-11	9.48106e-10	14.7369	down
505	PARVG	1.32411	8.62972	6.9082e-11	1.01232e-09	14.6591	up
506	RHOB	-1.16744	-8.61735	7.18462e-11	1.04711e-09	14.6202	down
507	GPR84	1.14457	8.61618	7.2115e-11	1.05007e-09	14.6165	up
508	BDNF	-1.03336	-8.59822	7.63457e-11	1.10468e-09	14.5599	down
509	ITGAX	2.00161	8.58981	7.84123e-11	1.12849e-09	14.5334	up
510	CEBPA	1.77006	8.54068	9.16659e-11	1.29378e-09	14.3784	up
511	ADAM8	2.23647	8.53942	9.20331e-11	1.29782e-09	14.3745	up
512	IFI30	1.7973	8.53172	9.43178e-11	1.32539e-09	14.3501	up
513	CYBB	1.03428	8.51919	9.81556e-11	1.37094e-09	14.3106	up
514	CCDC88B	1.19445	8.51617	9.91051e-11	1.38229e-09	14.301	up
515	CCL7	1.39713	8.51605	9.91401e-11	1.38229e-09	14.3006	up
516	LIPE	-1.48529	-8.51487	9.95138e-11	1.3863e-09	14.2969	down
517	CDH3	1.08509	8.51265	1.0022e-10	1.39493e-09	14.2899	up
518	ST6GAL2	-1.16733	-8.50253	1.03505e-10	1.43198e-09	14.2579	down
519	MYL9	-1.25253	-8.50097	1.04021e-10	1.43541e-09	14.253	down
520	CXCL16	1.10491	8.4987	1.04775e-10	1.44458e-09	14.2458	up
521	NCF1	1.43876	8.48136	1.10729e-10	1.51993e-09	14.1909	up
522	ASGR1	1.03144	8.47675	1.12368e-10	1.53481e-09	14.1764	up
523	LAIR1	1.47152	8.46301	1.17402e-10	1.59544e-09	14.1329	up
524	CD53	1.54753	8.45827	1.19188e-10	1.61425e-09	14.1179	up
525	BAMBI	-1.28443	-8.45116	1.21923e-10	1.64438e-09	14.0954	down
526	MYO18B	-1.17647	-8.42637	1.31965e-10	1.77238e-09	14.0168	down
527	GLA	1.13756	8.41728	1.35853e-10	1.81853e-09	13.988	up
528	RASSF4	1.24356	8.41309	1.37682e-10	1.83539e-09	13.9748	up
529	CASQ2	-1.45029	-8.40877	1.39597e-10	1.85937e-09	13.961	down
530	MAPK4	-1.24563	-8.4035	1.41968e-10	1.88783e-09	13.9443	down
531	BEX5	-1.20733	-8.4013	1.42973e-10	1.89611e-09	13.9373	down
532	FUCA1	1.47152	8.39233	1.47129e-10	1.9436e-09	13.9089	up
533	SLC25A4	-1.12287	-8.38646	1.49918e-10	1.97234e-09	13.8903	down
534	KCNK17	-1.68695	-8.37931	1.53384e-10	2.01017e-09	13.8676	down
535	TNFRSF21	1.30563	8.37822	1.5392e-10	2.01412e-09	13.8641	up
536	C3AR1	1.19066	8.37619	1.54926e-10	2.02334e-09	13.8577	up
537	C15orf48	2.13876	8.37173	1.5715e-10	2.04575e-09	13.8435	up
538	PPP2R2B	-1.05026	-8.36997	1.58038e-10	2.05565e-09	13.8379	down
539	FBP1	1.9369	8.36301	1.61596e-10	2.09515e-09	13.8158	up
540	KLK1	1.29069	8.35852	1.63935e-10	2.12205e-09	13.8016	up
541	TPP1	1.16247	8.34997	1.68486e-10	2.17571e-09	13.7744	up
542	CD83	1.7921	8.34216	1.72754e-10	2.21962e-09	13.7496	up
543	SLC38A7	1.06511	8.34155	1.73092e-10	2.21962e-09	13.7476	up
544	PLN	-1.50718	-8.32641	1.81694e-10	2.31653e-09	13.6995	down
545	SIRPG	1.12937	8.32176	1.84418e-10	2.34753e-09	13.6848	up
546	FCER1G	1.46592	8.31247	1.89993e-10	2.40197e-09	13.6552	up
547	SNX10	1.4754	8.29152	2.03198e-10	2.55826e-09	13.5885	up
548	MYL2	-1.0171	-8.27829	2.12007e-10	2.66084e-09	13.5464	down
549	MYO1G	1.40448	8.27674	2.13066e-10	2.67204e-09	13.5415	up
550	P2RX4	1.01865	8.27099	2.17035e-10	2.71663e-09	13.5232	up
551	FGD3	1.24112	8.27085	2.17128e-10	2.71663e-09	13.5227	up
552	IL6R	1.09902	8.26366	2.22198e-10	2.7779e-09	13.4998	up
553	SRPX	-1.1908	-8.26092	2.24164e-10	2.80031e-09	13.4911	down
554	RASAL3	1.42187	8.25778	2.26433e-10	2.82378e-09	13.4811	up
555	CD248	-1.04566	-8.25296	2.2997e-10	2.85291e-09	13.4657	down
556	PDZRN4	-1.48744	-8.24906	2.32867e-10	2.87774e-09	13.4533	down
557	TMEM200A	1.27667	8.2379	2.41367e-10	2.96911e-09	13.4177	up
558	CMTM7	1.20948	8.22817	2.49033e-10	3.05639e-09	13.3867	up
559	TPM2	-1.16253	-8.22476	2.51773e-10	3.08532e-09	13.3758	down
560	MOXD1	1.43103	8.17724	2.93362e-10	3.5278e-09	13.2242	up
561	TMEM47	-1.28	-8.16707	3.03123e-10	3.62352e-09	13.1917	down
562	FTL	1.13546	8.16556	3.04608e-10	3.63856e-09	13.1868	up
563	LGR6	-1.36739	-8.13477	3.36367e-10	3.98831e-09	13.0884	down
564	MAN2B1	1.04147	8.13085	3.40646e-10	4.03608e-09	13.0759	up
565	RGS5	-1.54782	-8.12801	3.43785e-10	4.0643e-09	13.0668	down
566	IGSF6	1.56902	8.12766	3.44173e-10	4.06589e-09	13.0657	up
567	PLIN1	-1.15862	-8.10068	3.75462e-10	4.39679e-09	12.9793	down
568	HLA-DMA	1.31618	8.10011	3.76154e-10	4.40169e-09	12.9775	up
569	MS4A7	1.21968	8.09888	3.77651e-10	4.41461e-09	12.9736	up
570	SCIN	1.11825	8.09119	3.87135e-10	4.51377e-09	12.949	up
571	JPH2	-1.19011	-8.08742	3.91871e-10	4.56568e-09	12.9369	down
572	DPEP2	1.51184	8.0707	4.13617e-10	4.78096e-09	12.8833	up
573	TMC6	1.0267	8.06737	4.18084e-10	4.82912e-09	12.8727	up
574	FCGR2A	1.1717	8.06375	4.23008e-10	4.8755e-09	12.861	up
575	ITGA4	1.17839	8.0618	4.25677e-10	4.90275e-09	12.8548	up
576	PDLIM3	-1.00796	-8.05694	4.32417e-10	4.96615e-09	12.8392	down
577	CLDN14	1.02652	8.04105	4.55192e-10	5.20173e-09	12.7883	up
578	SLC22A18	1.01236	8.04063	4.5581e-10	5.2051e-09	12.787	up
579	GPR34	1.11891	8.01752	4.91185e-10	5.56567e-09	12.7128	up
580	ELN	-1.24106	-8.00001	5.19812e-10	5.8652e-09	12.6566	down
581	TSPAN8	-1.17399	-7.9852	5.45331e-10	6.12122e-09	12.6091	down
582	ATP6V0D2	1.3581	7.98244	5.50234e-10	6.16237e-09	12.6002	up
583	LILRA2	1.02463	7.98179	5.51378e-10	6.16237e-09	12.5981	up
584	TMC8	1.17859	7.97862	5.57072e-10	6.21587e-09	12.5879	up
585	HLA-DMB	1.46046	7.97779	5.58568e-10	6.22825e-09	12.5853	up
586	CSRNP1	-1.00394	-7.97365	5.66117e-10	6.30805e-09	12.572	down
587	CRYAB	-1.12124	-7.9678	5.76952e-10	6.41545e-09	12.5531	down
588	HLA-DRA	1.26641	7.95517	6.01048e-10	6.63752e-09	12.5126	up
589	NPNT	-1.33434	-7.92733	6.578e-10	7.2049e-09	12.4231	down
590	SIGLEC1	1.25994	7.92023	6.73122e-10	7.35271e-09	12.4002	up
591	ARHGEF4	-1.08879	-7.91499	6.84659e-10	7.45343e-09	12.3834	down
592	MS4A14	1.31109	7.90887	6.98395e-10	7.59269e-09	12.3637	up
593	CYP27A1	1.07273	7.90355	7.10565e-10	7.69493e-09	12.3465	up
594	AQP9	1.98552	7.88736	7.48884e-10	8.07069e-09	12.2944	up
595	MMP1	2.78049	7.88055	7.65628e-10	8.2346e-09	12.2725	up
596	FAM107A	-1.14764	-7.87148	7.88522e-10	8.45575e-09	12.2433	down
597	HMOX1	2.07825	7.84947	8.46974e-10	9.0131e-09	12.1723	up
598	SLAMF7	1.78181	7.84673	8.54553e-10	9.07574e-09	12.1635	up
599	TCEAL2	-1.65003	-7.84221	8.67187e-10	9.1736e-09	12.1489	down
600	GPSM3	1.03115	7.84091	8.70865e-10	9.20645e-09	12.1447	up
601	SLC17A9	1.01624	7.83787	8.79511e-10	9.29175e-09	12.1349	up
602	CD163L1	1.18486	7.83647	8.83523e-10	9.32801e-09	12.1304	up
603	HSPA6	1.27078	7.82627	9.13334e-10	9.6175e-09	12.0975	up
604	ARRB2	1.11368	7.81641	9.43072e-10	9.86442e-09	12.0657	up
605	MUSTN1	-1.18871	-7.81537	9.46276e-10	9.88674e-09	12.0624	down
606	MYOZ2	-1.03736	-7.8101	9.62632e-10	1.00316e-08	12.0454	down
607	ADAMDEC1	1.3852	7.80089	9.91932e-10	1.02836e-08	12.0156	up
608	CD74	1.3225	7.77567	1.0768e-09	1.11205e-08	11.9342	up
609	MLC1	1.05193	7.73364	1.23481e-09	1.2551e-08	11.7984	up
610	CLMN	1.0258	7.73091	1.24585e-09	1.26552e-08	11.7896	up
611	ACOT4	1.1144	7.69004	1.42354e-09	1.42001e-08	11.6574	up
612	C2	1.64261	7.63586	1.69904e-09	1.66591e-08	11.4819	up
613	C1QA	1.21644	7.6279	1.74384e-09	1.70775e-08	11.4561	up
614	RASD1	-1.36618	-7.60077	1.90559e-09	1.8415e-08	11.3682	down
615	PCK1	-1.01414	-7.59924	1.91515e-09	1.84851e-08	11.3632	down
616	SYNM	-1.20578	-7.5827	2.02161e-09	1.9466e-08	11.3096	down
617	HPR	-1.78224	-7.58046	2.03651e-09	1.95977e-08	11.3023	down
618	GM2A	1.1956	7.57625	2.06472e-09	1.98256e-08	11.2887	up
619	BEX2	-1.0731	-7.57398	2.08011e-09	1.99339e-08	11.2813	down
620	NTF3	-1.05506	-7.57191	2.09426e-09	2.00218e-08	11.2746	down
621	SAP25	1.23216	7.56532	2.13997e-09	2.04102e-08	11.2532	up
622	SH3BGR	-1.24759	-7.56363	2.15182e-09	2.0499e-08	11.2477	down
623	GPR20	-1.11118	-7.54132	2.31493e-09	2.1923e-08	11.1753	down
624	CD37	1.52011	7.5279	2.41896e-09	2.27608e-08	11.1317	up
625	TBC1D10C	1.32247	7.51457	2.52694e-09	2.36662e-08	11.0884	up
626	INPP5D	1.08029	7.5056	2.60233e-09	2.42593e-08	11.0592	up
627	CPNE7	1.01445	7.50335	2.62163e-09	2.43862e-08	11.0519	up
628	HP	-2.4071	-7.50235	2.63021e-09	2.44484e-08	11.0487	down
629	LGALS2	1.8346	7.49055	2.73398e-09	2.52815e-08	11.0103	up
630	MYH10	-1.34793	-7.48707	2.76532e-09	2.55272e-08	10.999	down
631	PIK3CG	1.06302	7.47344	2.89177e-09	2.66182e-08	10.9547	up
632	MYH11	-1.3427	-7.45389	3.08337e-09	2.82043e-08	10.8911	down
633	CPVL	1.17744	7.43065	3.32782e-09	3.02854e-08	10.8155	up
634	ACRBP	1.01198	7.41994	3.44694e-09	3.12634e-08	10.7806	up
635	ACP5	2.52776	7.40652	3.60221e-09	3.24885e-08	10.7369	up
636	RTN4R	1.3129	7.4009	3.66937e-09	3.30273e-08	10.7186	up
637	TCAP	-1.09529	-7.39563	3.7334e-09	3.35777e-08	10.7015	down
638	HS3ST2	1.86989	7.3816	3.90961e-09	3.49669e-08	10.6558	up
639	RHBDF2	1.10816	7.38079	3.92e-09	3.5021e-08	10.6531	up
640	HK2	1.44399	7.3588	4.21402e-09	3.74192e-08	10.5815	up
641	LGI4	-1.00552	-7.3538	4.28382e-09	3.79373e-08	10.5652	down
642	KLHL6	1.46859	7.34742	4.37471e-09	3.86329e-08	10.5444	up
643	LY96	1.03595	7.34213	4.45143e-09	3.92028e-08	10.5271	up
644	HLA-DPB1	1.47681	7.33242	4.59605e-09	4.04101e-08	10.4955	up
645	PPIF	1.02905	7.31358	4.89001e-09	4.2622e-08	10.434	up
646	ADAMTSL3	-1.09198	-7.2971	5.16268e-09	4.4708e-08	10.3802	down
647	PCDH20	-1.25989	-7.28959	5.29182e-09	4.56845e-08	10.3558	down
648	COL1A1	1.13175	7.28149	5.43492e-09	4.66886e-08	10.3293	up
649	MFSD1	1.01276	7.27599	5.53423e-09	4.74404e-08	10.3114	up
650	FXYD1	-1.08187	-7.27308	5.58757e-09	4.78213e-08	10.3019	down
651	MRAP2	-1.43	-7.22857	6.47034e-09	5.46785e-08	10.1565	down
652	IL10RA	1.2427	7.22798	6.48306e-09	5.47165e-08	10.1546	up
653	APCDD1	-1.16098	-7.20491	6.99542e-09	5.85012e-08	10.0792	down
654	SLC31A2	1.29494	7.19084	7.32796e-09	6.106e-08	10.0332	up
655	SPOCD1	1.51609	7.17118	7.81915e-09	6.4518e-08	9.96895	up
656	CD300LF	1.26299	7.16378	8.01245e-09	6.59439e-08	9.94476	up
657	VMO1	1.67112	7.14711	8.46573e-09	6.93105e-08	9.89025	up
658	AOAH	1.0621	7.13856	8.70827e-09	7.09089e-08	9.86227	up
659	BIRC5	1.11253	7.12134	9.2178e-09	7.44924e-08	9.80594	up
660	ANGPTL7	-1.47621	-7.10706	9.66307e-09	7.76617e-08	9.75922	down
661	EVI2B	1.24698	7.10192	9.8288e-09	7.88362e-08	9.74237	up
662	ASB16	1.04448	7.09533	1.00453e-08	8.0412e-08	9.7208	up
663	RNASE6	1.22431	7.08891	1.02605e-08	8.19313e-08	9.6998	up
664	GAS1	-1.13451	-7.05614	1.14347e-08	9.02329e-08	9.59249	down
665	PRDM16	-1.02434	-7.04239	1.19667e-08	9.40156e-08	9.54746	down
666	NKD2	-1.07009	-7.03301	1.23439e-08	9.67905e-08	9.51672	down
667	ADRA1B	-1.2831	-6.97107	1.5153e-08	1.1588e-07	9.3137	down
668	CILP	-1.13181	-6.96333	1.55464e-08	1.18439e-07	9.28832	down
669	IRF5	1.87503	6.94976	1.62613e-08	1.22953e-07	9.24381	up
670	TNNT1	1.45408	6.9471	1.64049e-08	1.23864e-07	9.23511	up
671	CRTAC1	1.54454	6.92595	1.75956e-08	1.31987e-07	9.16574	up
672	CNTN3	-1.08759	-6.91576	1.82003e-08	1.36206e-07	9.13229	down
673	ALOX5AP	1.13043	6.90021	1.91627e-08	1.4248e-07	9.08129	up
674	HTRA4	1.83092	6.87079	2.11261e-08	1.55926e-07	8.98473	up
675	PLA2G7	1.95968	6.85457	2.2294e-08	1.63645e-07	8.93147	up
676	OSM	1.3954	6.85301	2.24098e-08	1.64252e-07	8.92635	up
677	DNAJC5B	1.01026	6.84921	2.26935e-08	1.66047e-07	8.9139	up
678	SERPINA1	1.5	6.8374	2.36003e-08	1.71979e-07	8.87512	up
679	MFSD2A	1.06078	6.83245	2.39911e-08	1.7459e-07	8.85886	up
680	MT1X	-1.27221	-6.79804	2.68931e-08	1.94302e-07	8.74586	down
681	RASGRP3	1.04716	6.79702	2.69843e-08	1.94786e-07	8.74252	up
682	JAKMIP2	1.16851	6.79294	2.73526e-08	1.97091e-07	8.7291	up
683	SUSD5	-1.37353	-6.75245	3.12882e-08	2.2246e-07	8.59609	down
684	C1QC	1.20868	6.73219	3.34664e-08	2.36069e-07	8.52951	up
685	FREM1	-1.10066	-6.68008	3.97926e-08	2.75619e-07	8.35823	down
686	NLRC3	1.10534	6.67982	3.9827e-08	2.75739e-07	8.35738	up
687	RASL10A	1.43244	6.67707	4.01924e-08	2.78029e-07	8.34834	up
688	SLC11A1	1.06011	6.66308	4.2106e-08	2.89647e-07	8.30234	up
689	SLC2A5	1.79799	6.65623	4.30749e-08	2.95933e-07	8.27984	up
690	CIITA	1.07399	6.64558	4.46283e-08	3.05172e-07	8.2448	up
691	PTPRD	-1.35109	-6.64091	4.53265e-08	3.09158e-07	8.22945	down
692	ID1	-1.13744	-6.63239	4.66286e-08	3.16964e-07	8.20144	down
693	RASGEF1B	1.05839	6.62269	4.81568e-08	3.25427e-07	8.16955	up
694	KCNA5	-1.49342	-6.62084	4.84531e-08	3.27018e-07	8.16348	down
695	CCL5	1.3127	6.61483	4.94326e-08	3.33069e-07	8.14369	up
696	MS4A4A	1.27497	6.61247	4.98215e-08	3.35269e-07	8.13594	up
697	NDUFA4L2	1.18543	6.60622	5.08673e-08	3.41592e-07	8.1154	up
698	CD2	1.35468	6.59876	5.21448e-08	3.49151e-07	8.09087	up
699	CXCL10	1.15322	6.59493	5.28149e-08	3.5305e-07	8.07824	up
700	CD72	1.10506	6.52322	6.70427e-08	4.41013e-07	7.84241	up
701	FOLR2	1.1792	6.5148	6.8948e-08	4.52067e-07	7.81471	up
702	GAL	1.97098	6.51236	6.95116e-08	4.55021e-07	7.80666	up
703	GULP1	-1.13601	-6.48335	7.65564e-08	4.95492e-07	7.71125	down
704	APOC2	1.62129	6.47073	7.98399e-08	5.1385e-07	7.66974	up
705	HLA-DQA1	1.72121	6.46211	8.21642e-08	5.27753e-07	7.64138	up
706	APOE	1.80865	6.44937	8.57239e-08	5.48865e-07	7.59947	up
707	SHISA3	1.08069	6.38169	1.07391e-07	6.73128e-07	7.37682	up
708	AIM2	1.00066	6.37028	1.1155e-07	6.96105e-07	7.33928	up
709	IGF1	-1.17529	-6.36578	1.13236e-07	7.05368e-07	7.32446	down
710	JAK3	1.02911	6.36375	1.14002e-07	7.09593e-07	7.3178	up
711	HLA-DQA2	1.69563	6.3295	1.27776e-07	7.86503e-07	7.20514	up
712	SLA	1.15825	6.32452	1.29913e-07	7.97827e-07	7.18875	up
713	TMEM176B	1.32287	6.31275	1.35107e-07	8.26566e-07	7.15004	up
714	HCAR3	1.52241	6.30424	1.38994e-07	8.48731e-07	7.12203	up
715	SCD	1.07876	6.25601	1.63215e-07	9.79902e-07	6.96341	up
716	MGST1	-1.07103	-6.25457	1.63999e-07	9.83838e-07	6.95868	down
717	METTL7B	1.00716	6.25313	1.64787e-07	9.87126e-07	6.95395	up
718	MT1E	-1.00092	-6.2473	1.68018e-07	1.00387e-06	6.93478	down
719	S1PR4	1.09503	6.23688	1.73954e-07	1.03741e-06	6.9005	up
720	CSF3R	1.17761	6.21648	1.86183e-07	1.10501e-06	6.83344	up
721	FMO3	1.05204	6.21083	1.89718e-07	1.12475e-06	6.81487	up
722	C1QB	1.15408	6.20836	1.91284e-07	1.13319e-06	6.80676	up
723	PTPRC	1.01779	6.19544	1.99701e-07	1.17613e-06	6.76425	up
724	VNN2	1.05466	6.18943	2.03739e-07	1.19728e-06	6.7445	up
725	VSTM1	1.09902	6.18468	2.06985e-07	1.2137e-06	6.7289	up
726	LAMP3	1.16905	6.13922	2.40819e-07	1.3913e-06	6.57949	up
727	NPTX2	-1.09537	-6.11276	2.63002e-07	1.50327e-06	6.49256	down
728	ARL4C	1.1979	6.09946	2.74919e-07	1.56361e-06	6.44884	up
729	ADORA3	1.22198	6.0848	2.88671e-07	1.63719e-06	6.40069	up
730	HBA2	2.02609	6.03333	3.42631e-07	1.91621e-06	6.23168	up
731	GCHFR	1.02152	5.98364	4.04259e-07	2.22911e-06	6.0686	up
732	CD6	1.0606	5.97839	4.11385e-07	2.26529e-06	6.05138	up
733	APOC1	2.49736	5.96727	4.26906e-07	2.34194e-06	6.01487	up
734	SULT1C2	1.03647	5.96501	4.30118e-07	2.35876e-06	6.00748	up
735	RBP4	-1.5004	-5.86116	6.07605e-07	3.21591e-06	5.66707	down
736	OGN	-1.03213	-5.83965	6.52654e-07	3.43065e-06	5.59662	down
737	ITGA8	-1.055	-5.79227	7.63971e-07	3.9691e-06	5.44154	down
738	GZMA	1.03471	5.78314	7.87487e-07	4.08336e-06	5.41169	up
739	HLA-DQB1	1.28095	5.77815	8.00643e-07	4.14623e-06	5.39538	up
740	ZBTB16	-1.17129	-5.76432	8.38294e-07	4.32313e-06	5.35014	down
741	POSTN	1.13724	5.72866	9.43683e-07	4.80959e-06	5.23358	up
742	SLPI	-1.29328	-5.60579	1.41853e-06	6.93954e-06	4.83264	down
743	ADAMTS4	-1.38684	-5.59667	1.46202e-06	7.1371e-06	4.80295	down
744	CCL18	2.14239	5.57776	1.55657e-06	7.54375e-06	4.74134	up
745	FCGBP	1.16934	5.57571	1.56718e-06	7.59285e-06	4.73466	up
746	MARCO	1.59313	5.57056	1.59412e-06	7.70948e-06	4.7179	up
747	RGS1	1.40302	5.54557	1.73164e-06	8.28491e-06	4.63657	up
748	HBB	1.56063	5.49744	2.03057e-06	9.57558e-06	4.4801	up
749	SBSN	1.12408	5.49395	2.05414e-06	9.67822e-06	4.46876	up
750	SMPDL3A	1.1521	5.47357	2.1973e-06	1.03044e-05	4.40259	up
751	NPY1R	-1.04103	-5.46001	2.29799e-06	1.07204e-05	4.35858	down
752	ZNF683	1.0348	5.38453	2.94835e-06	1.34312e-05	4.11391	up
753	C7	-1.14655	-5.37577	3.03485e-06	1.37901e-05	4.08554	down
754	ISM1	-1.22066	-5.34112	3.40209e-06	1.53332e-05	3.97345	down
755	CXCR4	1.50474	5.31858	3.66426e-06	1.6432e-05	3.90063	up
756	GPR68	1.01086	5.31813	3.66973e-06	1.64519e-05	3.89917	up
757	HLF	-1.01397	-5.27335	4.25241e-06	1.88488e-05	3.75466	down
758	PKD2L1	1.78402	5.27195	4.27204e-06	1.89254e-05	3.75014	up
759	HLA-DRB5	1.09089	5.26624	4.35303e-06	1.92418e-05	3.73173	up
760	LYVE1	-1.29405	-5.22537	4.97889e-06	2.17514e-05	3.60006	down
761	GSTM5	-1.07635	-5.1819	5.74236e-06	2.46846e-05	3.46029	down
762	LDLR	-1.05144	-5.14384	6.50565e-06	2.7619e-05	3.33806	down
763	STMN2	1.05006	5.12735	6.86646e-06	2.90733e-05	3.28522	up
764	C5AR1	1.10181	5.12445	6.9321e-06	2.92986e-05	3.2759	up
765	IGFLR1	1.06557	5.12207	6.98636e-06	2.94731e-05	3.26827	up
766	HBD	1.69101	5.06009	8.55599e-06	3.54717e-05	3.06994	up
767	GRP	1.04221	5.03635	9.24581e-06	3.80376e-05	2.99409	up
768	IGLL5	2.27328	5.02941	9.45737e-06	3.88385e-05	2.97197	up
769	MZB1	1.41474	4.94869	1.23023e-05	4.94362e-05	2.7149	up
770	RNASE1	1.01046	4.92404	1.33286e-05	5.32151e-05	2.63663	up
771	CYTIP	1.03307	4.84605	1.71659e-05	6.73328e-05	2.38962	up
772	OSBPL3	1.28055	4.63225	3.41825e-05	0.000125518	1.71845	up
773	CSF3	-1.70799	-4.60571	3.72149e-05	0.000135472	1.63577	down
774	AMZ1	1.03491	4.58192	4.01558e-05	0.00014503	1.56182	up
775	IGFBP1	1.1225	4.49159	5.35498e-05	0.000188827	1.28216	up
776	ADAMTS8	-1.01716	-4.47375	5.66717e-05	0.000198746	1.22715	down
777	ITGAD	1.2002	4.29188	0.0001006	0.000336728	0.671013	up
778	GZMB	1.00112	4.21666	0.000127277	0.000416948	0.443588	up
779	HBG1	1.37141	4.0987	0.000183548	0.000583885	0.0902741	up
780	SDS	1.29675	3.82038	0.000429067	0.0012575	-0.725666	up
781	CLEC4G	-1.20193	-3.73801	0.000549257	0.0015742	-0.961922	down
782	CHIT1	1.63486	3.72731	0.000567079	0.00162296	-0.992433	up
783	CARTPT	-1.08819	-3.48264	0.00116445	0.00312945	-1.67739	down
784	CXCL1	1.06759	3.47909	0.00117652	0.00315925	-1.68717	up
785	RUNX2	1.11552	3.00034	0.00450072	0.0105988	-2.94828	up
