# Supplementary material for: Screening and validation of atherosclerosis PAN-apoptotic immune-related genes based on single-cell sequencing
Source: Front Immunol. 2024 Apr 26;15:1297298. doi: 10.3389/fimmu.2024.1297298 (PMC11082397; doi:10.3389/fimmu.2024.1297298)
Supplement: Supplementary file 1 [file DataSheet_1.zip › table S1-24/Table S5.xlsx]

## Sheet: Sheet1
PORGs	GSM2696614	GSM2696620	GSM2696622	GSM2696623	GSM2696628	GSM2696630	GSM2696637	GSM2696643	GSM2696645	GSM2696646	GSM2696649	GSM2696652	GSM2696653	GSM2696657	GSM2696658	GSM2696663	GSM2696667	GSM2696670	GSM2696673	GSM2696674	GSM2696675	GSM2696679	GSM2696680	GSM2696681	GSM2696686	GSM2696689	GSM2696696	GSM2696701	GSM2696708	GSM2696612	GSM2696615	GSM2696617	GSM2696618	GSM2696621	GSM2696627	GSM2696647	GSM2696688	GSM2696697	GSM2696700	GSM2696709	GSM2696711
1	gene_select	1.6728	1.51251	1.4267	1.41237	1.38385	1.44639	1.44884	1.42836	1.4501	1.54182	1.4705	1.3877	1.58301	1.46715	1.52735	1.45488	1.49437	1.39455	1.5277	1.51341	1.40911	1.51028	1.43906	1.38706	1.42548	1.41458	1.47271	1.66618	1.39069	0.873108	1.40905	0.726205	1.01226	1.1145	1.18571	0.844078	0.865252	1.15207	1.36502	0.672797	1.27495
