# Supplementary material for: Screening and validation of atherosclerosis PAN-apoptotic immune-related genes based on single-cell sequencing
Source: Front Immunol. 2024 Apr 26;15:1297298. doi: 10.3389/fimmu.2024.1297298 (PMC11082397; doi:10.3389/fimmu.2024.1297298)
Supplement: Supplementary file 1 [file DataSheet_1.zip › table S1-24/Table S6.xlsx]

## Sheet: Table S6
Column1
"CXCL14"
"SCARA5"
"HP"
"HAND2"
"TCEAL2"
"RBP4"
"MYOC"
"PI16"
"ADRA2C"
"SLPI"
"SCRG1"
"PDE8B"
"ZBTB16"
"RGS5"
"LYVE1"
"IL6"
"TFPI2"
"SPON1"
"DACT3"
"C7"
"CNN1"
"MYH10"
"SFRP1"
"VPS18"
"HSPB7"
"KCNA5"
"RASD1"
"GSTM5"
"PLN"
"ANGPTL7"
"FIBIN"
"PALM"
"LDOC1"
"VGLL3"
"PDZRN4"
"DOK7"
"DUSP26"
"CCL14"
"MYH11"
"MUSTN1"
"MRAP2"
"PLA2G2A"
"FILIP1L"
"GFRA1"
"RPA4"
"FBLN5"
"NOSTRIN"
"BTC"
"KCNJ8"
"IL17D"
"CASQ2"
"ACTG2"
"RYR2"
"AIF1L"
"ADAMTS8"
"RAMP1"
"HLF"
"SMPX"
"GAS1"
"C11orf96"
"LRRN4CL"
"NXPH3"
"FBLN1"
"DES"
"FAM107A"
"KCNK17"
"PTPRD"
"FREM1"
"DIO2"
"C16orf89"
"SUSD2"
"PDK4"
"ADAMTS4"
"PARM1"
"MYOZ2"
"ADRA1B"
"TNXB"
"ELN"
"SEMA3D"
"ITGA8"
"GDF10"
"NTN1"
"ID1"
"LONRF2"
"FHL5"
"PRICKLE1"
"FRZB"
"MYEF2"
"CCDC66"
"NPNT"
"JPH2"
"SHROOM3"
"SORBS1"
"ISM1"
"PHGDH"
"NPR1"
"ARHGEF4"
"ACADL"
"ASPN"
"C3"
"SMTN"
"TPM2"
"C12orf75"
"CAMK2N1"
"ERBB4"
"MGST1"
"REP15"
"OGN"
"ITGA7"
"AGT"
"CSRP2"
"NPY1R"
"PPP2R2B"
"ALDH1B1"
"S1PR3"
"FGF7"
"C1QTNF8"
"APCDD1"
"TC2N"
"BDKRB2"
"NPTX2"
"SVEP1"
"LDLR"
"ADAM33"
"LGR6"
"NKD2"
"IL17B"
"ANGPTL4"
"TMEM88"
"STON1-GTF2A1L"
"AOX1"
"ADAMTS9"
"PTN"
"KLF9"
"AKR1C1"
"MCAM"
"TSPAN8"
"SERPINA3"
"TMEM47"
"BEX5"
"ANGPTL1"
"OSR1"
"REEP1"
"ITM2C"
"EFHD1"
"ARHGEF26"
"SCHIP1"
"ADH1B"
"SLC25A4"
"PRUNE2"
"IGF2"
"NGFR"
"PLIN4"
"TSPAN7"
"ID4"
"PRDM16"
"GULP1"
"COL4A4"
"CLDN11"
"PDLIM3"
"TPPP"
"ZFHX4"
"NTF3"
"LMO3"
"TAGLN"
"NEXN"
"PDE5A"
"SGCE"
"FABP4"
"GPR20"
"TMEM30B"
"ADAMTSL3"
"BEX2"
"FBXO2"
"CNTNAP3B"
"NOX4"
"PER1"
"IGFBP4"
"MYOM1"
"F3"
"SPARCL1"
"MYL9"
"ITM2A"
"FBLIM1"
"BEND5"
"CDO1"
"PRSS35"
"PCDH20"
"MYOCD"
"STAC2"
"SHC2"
"FXYD1"
"SNAP25"
"SYNDIG1"
"CLDN5"
"FLNA"
"FBXO32"
"DPT"
"RCAN2"
"PTGER3"
"CAND2"
"CNTN3"
"IGFBP6"
"NTRK3"
"MT1M"
"ASPA"
"SH3BGR"
"CBS"
"CSDC2"
"GPM6B"
"NET1"
"SYPL2"
"SELP"
"MAP2"
"NPR3"
"CKMT2"
"PGM5"
"MSRB3"
"SYNM"
"MT1X"
"ATP1B2"
"KRT222"
"ZNF521"
"CRLF1"
"JAM2"
"IGFBPL1"
"DCN"
"RBP7"
"ST6GAL2"
"SUSD5"
"KALRN"
"APBB2"
"GRIA2"
"CARTPT"
"FOXC1"
"PAPPA"
"BAMBI"
"PPP1R3C"
"ANGPTL5"
"SMAD9"
"NALCN"
"CRISPLD2"
"GJC1"
"RNF152"
"LGI4"
"ADAMTS1"
"SRPX"
"CSRP1"
"PLEKHA6"
"LPP"
"CLU"
"PTP4A3"
"PRKG1"
"INPP5A"
"CRYAB"
"NNMT"
"RASL12"
"KCNK1"
"SLC30A3"
"ATOH8"
"TIMP4"
"SLMAP"
"CPZ"
"SGCD"
"SOCS2"
"WFDC1"
"INSR"
"TTLL7"
"ITGA10"
"ALDH1L1"
"CYTL1"
"ADH1A"
"EMCN"
"FAM162B"
"SLC39A14"
"PLAT"
"VLDLR"
"OMD"
"CKB"
"HPR"
"PTPRS"
"SLC24A3"
"COL4A6"
"FGF13"
"GABRE"
"CYP4X1"
"LMOD1"
"LEFTY2"
"FOSL2"
"MSX1"
"C1QTNF7"
"COL21A1"
"CCDC146"
"STEAP2"
"GNG11"
"CRISPLD1"
"IL11RA"
"TMOD1"
"PYGM"
"PGR"
"IGF1"
"SALL2"
"FERMT2"
"RYR3"
"CLEC18B"
"VAT1L"
"GRK5"
"MMP23B"
"ID3"
"FNDC5"
"TGFBR3"
"KIF5C"
"FBLN2"
"PCOLCE2"
"KCNAB1"
"NSUN7"
"PALLD"
"KCNK5"
"SLC22A3"
"SCARA3"
"ANGPT1"
"KLF4"
"ZEB1"
"CD248"
"RBPMS2"
"NR1D1"
"TBX2"
"DLG3"
"PLXNB1"
"KANK1"
"TMEM61"
"FMOD"
"MYRIP"
"EPHA3"
"HTRA3"
"ADH5"
"ADH1C"
"MAP1B"
"PRDM6"
"PERP"
"PURG"
"CCDC3"
"SVIL"
"ANO1"
"HSPB2"
"PAWR"
"SYNE2"
"MFAP4"
"FHOD3"
"CERS1"
"LIPE"
"MYO18B"
"GRB14"
"NLGN1"
"FGFRL1"
"RADIL"
"MPDZ"
"FAIM2"
"ABCA6"
"FSTL3"
"GNAZ"
"SMARCA1"
"CLIC4"
"PTGS2"
"KCNIP3"
"LMCD1"
"PCDH7"
"ENPP1"
"CALD1"
"BDNF"
"CLMP"
"RDH5"
"NT5DC3"
"TMEM233"
"UNC13C"
"CACNA1H"
"THRA"
"PTGIS"
"PLS3"
"C1orf226"
"SLC19A2"
"PKDCC"
"SPTBN1"
"FIGN"
"NBEAL1"
"MECOM"
"MEOX2"
"NFIB"
"ZNF503"
"MYL2"
"SRRM4"
"CFL2"
"DACT1"
"TPM1"
"OLFM1"
"CARNS1"
"ARHGEF17"
"SPINT2"
"CHODL"
"RAI2"
"ITGB1BP2"
"OLFML3"
"CPNE4"
"P2RY14"
"LIFR"
"PCDHB4"
"HEY2"
"HOXA3"
"HRCT1"
"LDB3"
"BMPR1A"
"EBF3"
"WEE1"
"CDC42EP2"
"DIXDC1"
"KCNA6"
"PHLDA1"
"OLFM4"
"EFNB2"
"PTPN21"
"CCDC144A"
"CDH19"
"SLC25A23"
"HRC"
"FAM71E1"
"BMP2"
"ARVCF"
"RGN"
"AR"
"PRRX1"
"PRKAA2"
"ROR1"
"SEMA3B"
"KBTBD12"
"CHRD"
"ANXA3"
"GHR"
"IL6ST"
"PLK2"
"PAM"
"DACT2"
"MET"
"COL14A1"
"IL33"
"NFIL3"
"RBM20"
"FAM180B"
"CST6"
"TSKU"
"SCN4B"
"RERG"
"ARHGEF25"
"WASF3"
"TGFB3"
"RGMA"
"ERBB2"
"PLIN5"
"HSPB6"
"DMPK"
"FOXS1"
"PKIG"
"CYYR1"
"GPRASP1"
"GPC3"
"HPSE2"
"OCA2"
"ANKRD35"
"IGFBP5"
"CPE"
"SYNPO"
"ROM1"
"PDGFRB"
"VCL"
"DKK3"
"VASN"
"COL18A1"
"LIMS2"
"EPHA4"
"COL4A3"
"PID1"
"LRRFIP1"
"IQCJ-SCHIP1"
"CPLX1"
"SLIT2"
"LIMCH1"
"PKD2"
"STOX2"
"RGS7BP"
"LRRC1"
"AUTS2"
"EPHX2"
"OSR2"
"PFKFB3"
"PLCE1"
"YAP1"
"LRIG3"
"C14orf132"
"CDH13"
"PNMT"
"KRT19"
"GATA6"
"CPAMD8"
"XG"
"TCEAL7"
"NFIA"
"TNS1"
"PLSCR4"
"ACTBL2"
"SLIT3"
"RAB23"
"FILIP1"
"PACSIN3"
"MT1E"
"DSEL"
"WTIP"
"CCDC8"
"HES4"
"GJA4"
"GUCA2B"
"ST6GALNAC5"
"LTBP1"
"APOD"
"CAP2"
"TPD52L1"
"LAPTM4B"
"SCN3B"
"CDON"
"LRP6"
"NFATC4"
"FRMD6"
"ADCY9"
"AXIN2"
"ISYNA1"
"ATP9A"
"TMSB15B"
"TMSB15B.1"
"PROM1"
"CSF3"
"PLCB4"
"PIK3R3"
"PODN"
"TANC1"
"CYBRD1"
"STAC"
"NRN1"
"GSTA2"
"AKAP12"
"DENND2A"
"MMP16"
"GEM"
"BEND7"
"TACC2"
"PDE1B"
"CX3CL1"
"CHST6"
"RNF112"
"DOK6"
"RIMS4"
"NRK"
"HEYL"
"LDB2"
"EDNRA"
"PDZD2"
"ADAM19"
"PDLIM7"
"FGL2"
"GNAI1"
"TES"
"EGR3"
"MAP6"
"LAYN"
"NFIX"
"PPP1R9A"
"PLEKHG5"
"TCEA3"
"RIMS3"
"DNAJB4"
"TSPAN2"
"PRELP"
"PIK3C2B"
"GALNT2"
"PXDN"
"RHOB"
"VIT"
"STON1"
"MEIS1"
"COBLL1"
"KLHL30"
"ITGA9"
"CSRNP1"
"FSTL1"
"TRIM2"
"OSMR"
"TEAD3"
"PM20D2"
"BVES"
"SMOC2"
"PEBP4"
"ZHX2"
"LPAR1"
"MYOZ1"
"CPXM2"
"LGALS12"
"CTTN"
"CAB39L"
"AJUBA"
"KANK2"
"PPP1R14A"
"NUMBL"
"ADARB1"
"GAL3ST1"
"MAOB"
"NAP1L2"
"LRCH2"
"ASAP3"
"COL16A1"
"TACSTD2"
"GADD45A"
"BCL9"
"SELENBP1"
"KCNS3"
"AFF3"
"KCNJ3"
"ITIH4"
"IL17RD"
"TRPC1"
"PRDM5"
"PABPC4L"
"SH3D19"
"PCDHB16"
"GRIA1"
"MYLIP"
"BAG2"
"CNKSR3"
"RAMP3"
"FLNC"
"TJP2"
"COL27A1"
"LAMC3"
"MPP7"
"OR52E8"
"NTN4"
"FRY"
"IRS2"
"MIPOL1"
"RAB15"
"SHC4"
"MT1B"
"SGCA"
"MXRA7"
"CFD"
"LTBP4"
"FERMT1"
"SNTA1"
"LAMA5"
"BMX"
"NHS"
"XK"
"CHRDL1"
"ERRFI1"
"SYDE2"
"CNN3"
"PALMD"
"GSTM1"
"GSTM3"
"HMCN1"
"B3GALNT2"
"PLEKHH2"
"EPAS1"
"MAL"
"NCKAP1"
"FYCO1"
"SOD3"
"SPRY1"
"ELOVL7"
"RNF180"
"REEP2"
"PCDHB9"
"DAAM2"
"SOBP"
"GJA1"
"MYCT1"
"HOXA2"
"MLXIPL"
"CACNA2D1"
"CAV2"
"AASS"
"ADHFE1"
"DNAJB5"
"NPDC1"
"AKR1C3"
"DLG5"
"LGI1"
"PDLIM1"
"KAZALD1"
"MPPED2"
"IGSF9B"
"GPRC5A"
"EFS"
"PRKD1"
"CILP"
"THSD4"
"MFGE8"
"SOX8"
"MT1A"
"KCNJ18"
"CASKIN2"
"ATP8B1"
"RIPK4"
"ZNF711"
"ST6GALNAC3"
"ENAH"
"ITGA1"
"EBF1"
"EGFR"
"NCALD"
"ASS1"
"AMIGO2"
"ZNRF3"
"POTEF"
"DDR2"
"CD34"
"LBH"
"ANTXR1"
"PLCL1"
"CMTM8"
"ABI3BP"
"WFS1"
"PPM1K"
"ANK2"
"USP53"
"MAP9"
"NSA2"
"MYOZ3"
"PRRT4"
"DLC1"
"FAM110B"
"RUNX1T1"
"ZFPM2"
"CAMK2G"
"NANOS1"
"ANO5"
"ADCY6"
"NUDT4"
"NDRG2"
"LARP6"
"ALPK3"
"GPRC5B"
"IRX3"
"NXN"
"ASXL3"
"JUNB"
"COX7A1"
"COL6A2"
"RBFOX2"
"MAFF"
"CLSTN2"
"AGTR1"
"LCN6"
"GNG12"
"DIRAS3"
"SLC16A4"
"GJA5"
"SPAG16"
"KRBOX1"
"LGI2"
"SGCB"
"PITX1"
"KLHL3"
"KCNMB1"
"INSIG1"
"PCSK5"
"HABP4"
"DIP2C"
"ABLIM1"
"NAV2"
"CAPN5"
"AMOTL1"
"TMEM25"
"JAM3"
"SLC38A1"
"FGF9"
"NRXN3"
"MEIS2"
"PPL"
"HEXIM1"
"GRIN2C"
"ACTN4"
"MID1"
"COL4A5"
"SRPK3"
"CCDC6"
"TGFB1I1"
"DHRS3"
"NID1"
"PTPN13"
"CYP2U1"
"SMAD1"
"BHMT2"
"PDGFA"
"CAV1"
"HILPDA"
"PLXNA4"
"WNT11"
"GUCY1A2"
"SLC35F2"
"TMTC1"
"GLDN"
"WHAMM"
"MT1H"
"GADD45B"
"DEFB124"
"PCDH19"
"BGN"
"CNTN1"
"LHFPL1"
"TRNP1"
"PTGFR"
"OTUD7B"
"EFNA1"
"TGFB2"
"TCF7L1"
"BOC"
"NAP1L5"
"PCDHB11"
"PCDHB15"
"STK32A"
"GPX3"
"FGF18"
"FAM184A"
"PTPRK"
"LAMA2"
"UST"
"INMT"
"GRB10"
"CTTNBP2"
"VIPR2"
"FGFR1"
"CHMP4C"
"EXT1"
"TYRP1"
"TTC39B"
"PSIP1"
"BNC2"
"ZNF483"
"NACC2"
"PRTFDC1"
"MKX"
"CREM"
"HSPA12A"
"RRAS2"
"FOLH1"
"NRXN2"
"PHLDB1"
"ESAM"
"FEZ1"
"CCND2"
"PPFIA2"
"FZD10"
"DCLK1"
"RTN1"
"BDKRB1"
"CIB2"
"ZNF423"
"NLGN2"
"ITGB3"
"LRG1"
"TMEM59L"
"BFSP1"
"GP1BB"
"EIF1AX"
"MAOA"
"HEPH"
"BEX1"
"RAB9B"
"EFEMP1"
"CLEC3B"
"PDGFRA"
"DUSP1"
"MGP"
"CBX7"
"TCEAL5"
"ELL2"
"CTNNAL1"
"CTF1"
"NOTCH3"
"SSTR1"
"FAM43B"
"SYNC"
"CITED4"
"PDE4B"
"DDAH1"
"WNT2B"
"PBXIP1"
"CASQ1"
"RHOU"
"AKT3"
"SNTG2"
"TFPI"
"MYO1B"
"ECEL1"
"PTPRG"
"TMEM108"
"MUC20"
"MAPK10"
"ADH4"
"SYNPO2"
"PCDH18"
"NPY5R"
"SORBS2"
"EDIL3"
"SPRY4"
"CLTB"
"GMPR"
"FRK"
"SAMD5"
"PDE10A"
"CREB5"
"GLI3"
"NACAD"
"MAGI2"
"DYNC1I1"
"WASL"
"MTUS1"
"STC1"
"RBPMS"
"CA8"
"FZD6"
"PHYHD1"
"ARID5B"
"CYB5R2"
"TNKS1BP1"
"PGA3"
"PGM2L1"
"PDGFD"
"GLI1"
"RASSF3"
"GLIPR1L2"
"HIP1R"
"CMTM5"
"GPR135"
"HSPA2"
"TMEM121"
"NDN"
"MAP1A"
"GOLGA6C"
"CPEB1"
"NGRN"
"IRX5"
"FOXL1"
"KCNJ12"
"ABCA8"
"SETBP1"
"SIX5"
"EHD2"
"COX4I2"
"MAGED2"
"TCEAL1"
"EGR1"
"PFKP"
"HEBP2"
"A4GALT"
"SAMD11"
"RAVER2"
"MAGI3"
"ARID5A"
"OBSL1"
"CNTN4"
"PCBP4"
"TNNC1"
"PRICKLE2"
"NAALADL2"
"STBD1"
"INPP4B"
"FBXL7"
"LRRC70"
"FAM169A"
"SNCAIP"
"TPST1"
"LRCH4"
"C8orf34"
"SLC25A32"
"SYBU"
"KHDRBS3"
"CCDC107"
"NPR2"
"TMEM8B"
"NIPSNAP3B"
"PIP5KL1"
"KCNT1"
"SLC16A9"
"PCGF5"
"MXI1"
"LTBP3"
"C11orf52"
"BRMS1L"
"C14orf180"
"MYO5C"
"GSG1L"
"PRRT2"
"HIC1"
"TMEM98"
"PLEKHH3"
"MPP3"
"DMKN"
"ITPKC"
"HIF3A"
"GNG8"
"SLC6A16"
"ZNF580"
"JAG1"
"ZHX3"
"KCNB1"
"RCAN1"
"SCARF2"
"CA5B"
"CDKL5"
"TSPYL2"
"ARHGEF9"
"SPEF2"
"ABRA"
"TRPM6"
"SCN2B"
"CATSPERB"
"PCDH11X"
"COL9A2"
"BOK"
"ZBTB47"
"MLF1"
"FAT4"
"GAB1"
"ZNF853"
"SRRM3"
"TLE1"
"GSN"
"ITGB1"
"PRSS23"
"OAF"
"ALDH2"
"MTUS2"
"TTBK2"
"PTGIR"
"RRAS"
"PYGB"
"LPIN3"
"PMEPA1"
"MN1"
"PIR"
"ACTN1"
"MXRA8"
"MEGF6"
"TMEM200B"
"AMIGO1"
"FMO4"
"LAMC1"
"AIDA"
"CHRM3"
"PREPL"
"LGALSL"
"RND3"
"SP5"
"PER2"
"RBMS3"
"CC2D2A"
"FGF2"
"SERF1A"
"GPLD1"
"REV3L"
"NT5DC1"
"AMPH"
"SMO"
"PNMA2"
"MYBL1"
"SLC45A4"
"RECK"
"PIP5K1B"
"TTLL11"
"DCHS1"
"TUB"
"PHF21A"
"MANSC1"
"PDE3A"
"RASSF8"
"MBNL2"
"SRL"
"SLFN13"
"TMEM100"
"FASN"
"GAMT"
"FEM1A"
"SDC4"
"TCFL5"
"TBL1X"
"ZC3H12B"
"TMSB15A"
"MAMLD1"
"PCDH11Y"
"RBM24"
"AVPR1A"
"DIO3"
"CLEC3A"
"PTBP2"
"LYSMD1"
"SPRR2F"
"SYT11"
"PBX1"
"RNF144A"
"PPP1CB"
"PDE1A"
"TRAK2"
"PRSS56"
"SETMAR"
"GADL1"
"EIF5A2"
"GRK4"
"CDH6"
"PAIP1"
"CHSY3"
"PCDHB10"
"NEDD9"
"AQP1"
"HSPB1"
"SLC37A3"
"KCTD9"
"CCDC25"
"KCNB2"
"RDH10"
"IFITM10"
"ILK"
"HIPK3"
"MRGPRF"
"BLID"
"TSPAN9"
"ATL1"
"DAAM1"
"CRIP2"
"TLN2"
"SMAD6"
"EMP2"
"CRYM"
"KRTAP2-4"
"AKAP1"
"BAHCC1"
"RAB40B"
"KCTD1"
"NFIC"
"FBXO17"
"ESF1"
"NAP1L3"
"TCEAL4"
"AMOT"
"TNFRSF12A"
"TCEAL6"
"ANKRD65"
"ARHGAP29"
"NGF"
"IGSF8"
"GJC2"
"PHOSPHO2"
"FAM117B"
"ZNF717"
"TM4SF1"
"FAM13A"
"OCLN"
"DNAJC18"
"TPBG"
"CNR1"
"ANKRD6"
"KIAA0408"
"SUN1"
"ANKRD2"
"BAG3"
"RIC3"
"MPZL2"
"SLC22A17"
"CALM1"
"TJP1"
"TMEM204"
"MEOX1"
"DLGAP4"
"WFDC2"
"DOK5"
"SYTL4"
"TBL1Y"
"VIPR1"
"TLL1"
"TUBB2B"
"EBF2"
"ARC"
"SERPINA5"
"PLIN1"
"MAPK4"
"PLP1"
"HSPG2"
"SFN"
"DNAJC6"
"SORT1"
"PPM1J"
"TRIM45"
"RNF115"
"S100A16"
"CDC73"
"TP53BP2"
"KLHL29"
"LRRN1"
"FBXL2"
"PTH1R"
"COL7A1"
"DAG1"
"HTR1F"
"MYLK"
"C3orf70"
"UGT2B11"
"CAMK2D"
"AADAT"
"FAM149A"
"OXCT1"
"SMN1"
"RHOBTB3"
"REEP5"
"ARHGEF37"
"CYFIP2"
"C1QTNF2"
"DBN1"
"MDGA1"
"SRF"
"GSTA4"
"PRKAR2B"
"CCDC136"
"MEST"
"HIPK2"
"PPP1R3B"
"PHYHIP"
"PREX2"
"TMEM64"
"RGS3"
"STOM"
"STXBP1"
"ST6GALNAC6"
"PRRX2"
"ZNF365"
"USP54"
"TMEM80"
"PARVA"
"SERPING1"
"FADS1"
"RASGRP2"
"FAM181B"
"RAB30"
"ENDOD1"
"PKNOX2"
"SOX5"
"RAB3IP"
"PXMP2"
"SACS"
"SPRYD7"
"KLF12"
"NOVA1"
"SAV1"
"LTBP2"
"ATP10A"
"STARD9"
"EID1"
"CRABP1"
"KIF7"
"AKTIP"
"B3GNT9"
"FOXC2"
"EPN2"
"ARHGAP23"
"CDC42EP4"
"CLIP3"
"ZNF540"
"PEG3"
"ADRA1D"
"ETS2"
"CBX6"
"GPRASP2"
"MORC4"
"LEPR"
"LRIG1"
"TRPC4"
"RORA"
"LCAT"
"RYR1"
"MICAL3"
"PLD5"
"LSAMP"
"CNKSR1"
"MACF1"
"PGM1"
"CTH"
"CRYZ"
"GATAD2B"
"KLHDC9"
"PIGC"
"KIAA0040"
"C1orf21"
"TPO"
"MBOAT2"
"TTC32"
"PPM1B"
"EHBP1"
"GLI2"
"OSBPL6"
"GLS"
"ZDBF2"
"IRS1"
"NR1D2"
"PLCD1"
"SEC22C"
"HIGD1A"
"SEMA3F"
"PROS1"
"GK5"
"EVC2"
"LRRC66"
"YTHDC1"
"ADAMTS3"
"DCLK2"
"NAF1"
"SUB1"
"MAST4"
"SSBP2"
"GFRA3"
"PCDHB14"
"DPYSL3"
"RANBP17"
"GABBR1"
"CDKN1A"
"CDC5L"
"RNF217"
"AHI1"
"ETV1"
"PDE1C"
"SBDS"
"PHTF2"
"ASNS"
"IMMP2L"
"UBE2H"
"FAM180A"
"PRKAG2"
"ESYT2"
"SLC20A2"
"JPH1"
"RGS22"
"LYNX1"
"CDC37L1"
"CNTNAP3"
"FAM189A2"
"CDK5RAP2"
"REEP3"
"COL13A1"
"ADD3"
"AFAP1L2"
"INSC"
"ABTB2"
"EFEMP2"
"ACTN3"
"ARHGEF12"
"NANOG"
"RIMKLB"
"STK38L"
"HDAC7"
"PRPF40B"
"CALCOCO1"
"ERBB3"
"SLC16A7"
"ACACB"
"PTPN11"
"CAMKK2"
"P2RX2"
"SAP18"
"PDS5B"
"KLF5"
"RNASE4"
"STON2"
"DDX24"
"SNRPN"
"SNURF"
"IVD"
"PYGO1"
"IGF1R"
"LYRM1"
"USP31"
"WWP2"
"SLC2A4"
"YBX2"
"TCAP"
"TOM1L1"
"TNRC6C"
"MIB1"
"NANOS3"
"TMEM38A"
"UBA2"
"PHLDB3"
"POLR3F"
"TCEA2"
"SLC5A3"
"KCNE2"
"TEF"
"ZFX"
"MAGEB6"
"DDX3X"
"TRO"
"SPIN4"
"TAF9B"
"MID2"
"MAP7D3"
"GPHA2"
"PTPRQ"
"RPS6KA6"
"SMARCD3"
"PLEKHG3"
"CAMTA1"
"SPSB1"
"RNF11"
"FNBP1L"
"GSTM2"
"OVGP1"
"S100A13"
"ATP1A2"
"MARK1"
"C1orf115"
"C1orf198"
"ACTN2"
"DCDC2C"
"ASAP2"
"DNAJC27"
"CCDC85A"
"PCYOX1"
"THSD7B"
"SCN9A"
"CHN1"
"BMPR2"
"LANCL1"
"TUBA4A"
"MFF"
"GPD1L"
"TMEM89"
"NPHP3"
"NMNAT3"
"WWTR1"
"RPL39L"
"DCUN1D4"
"WDFY3"
"CXXC4"
"LARP1B"
"NR3C2"
"SH3RF1"
"SAP30"
"FAT1"
"ANKH"
"RAI14"
"DNAJC21"
"UBE2B"
"C5orf24"
"PCDHGA3"
"FAT2"
"SSR1"
"DST"
"HDDC2"
"PDE7B"
"HIVEP2"
"CYTH3"
"AGMO"
"VPS37D"
"ADAM22"
"CYP3A7"
"SOX7"
"LONRF1"
"RNF122"
"ZNF704"
"RUSC2"
"FAM166B"
"ECM2"
"ANKS6"
"DAB2IP"
"NCS1"
"ACBD7"
"PARD3"
"CNNM2"
"GSTO2"
"OAT"
"CD151"
"SERGEF"
"IGHMBP2"
"PLEKHB1"
"SRSF8"
"ZBTB44"
"ATN1"
"LDHB"
"PPFIBP1"
"DDIT3"
"GLIPR1"
"RASSF9"
"NFYB"
"BCL7A"
"SERP2"
"SPRY2"
"ZNF219"
"NYNRIN"
"STRN3"
"FAM177A1"
"PPP1R13B"
"TYRO3"
"SHF"
"TNFAIP8L3"
"NEDD4"
"KIF23"
"UACA"
"RHBDF1"
"TNRC6A"
"ZNF771"
"RPL13"
"DBNDD1"
"CCDC42"
"MPRIP"
"SPECC1"
"HDAC5"
"YES1"
"RFX2"
"GDF1"
"KCTD15"
"BCAM"
"LIN7B"
"RNF24"
"SEL1L2"
"MAP1LC3A"
"LBP"
"SERINC3"
"SNX21"
"CBR3"
"C2CD2"
"SUN2"
"TXLNG"
"BEX4"
"GRIA3"
"PNMA6A"
"NOS1AP"
"CNTN2"
"ABCC9"
"TMEM132B"
"CYP4F12"
"GYG2"
"ZNF362"
"GRHL1"
"SLC4A3"
"EPB41L4A"
"ENPP4"
"RWDD2A"
"SRI"
"IFRD1"
"TSPAN12"
"FBXO25"
"OSBPL5"
"FBXO31"
"ARHGAP44"
"TRIP10"
"CA11"
"RPL5"
"CDK11B"
"AHDC1"
"IPP"
"CDKN2C"
"SGIP1"
"ACP6"
"CAMSAP2"
"NAV1"
"PTPN14"
"LEFTY1"
"ID2"
"EMILIN1"
"EHD3"
"EPB41L5"
"SESTD1"
"DUSP19"
"CUL3"
"DGKD"
"CAV3"
"RPL15"
"CEP70"
"IGSF10"
"MBNL1"
"MAGEF1"
"CCDC152"
"SERF1B"
"CMYA5"
"SLC12A2"
"PCDHB13"
"PCDHGB4"
"PRELID2"
"EGFL8"
"MYO6"
"SRSF12"
"KPNA5"
"SASH1"
"SYNJ2"
"LRRC17"
"PXDNL"
"PTK2"
"NRBP2"
"RFX3"
"VPS13A"
"GKAP1"
"SH3GLB2"
"USP20"
"PDE3B"
"PIK3C2A"
"CRY2"
"FOSL1"
"TMEM135"
"LRRK2"
"PPP1R12A"
"CHPT1"
"HPD"
"GRTP1"
"CCNB1IP1"
"RSL24D1"
"COX6A2"
"SNTB2"
"CCR10"
"ARL4D"
"APPBP2"
"NAPG"
"ZBTB7C"
"SMAD7"
"APC2"
"JUND"
"ZNF493"
"ZNF208"
"ARHGAP33"
"LRFN3"
"ZNF793"
"GRIK5"
"SLC8A2"
"ACSS2"
"TNNC2"
"SLC2A10"
"MRPS6"
"NPTXR"
"CASK"
"HDX"
"TSPAN6"
"ARMCX2"
"MORF4L2"
"KLHL13"
"PGRMC1"
"ENOX2"
"FMR1NB"
"KCND3"
"ETNK2"
"ZNF385B"
"AFP"
"BMP5"
"EYA4"
"CA3"
"KL"
"ACTC1"
"CA4"
"DCAF8L2"
"CTAG1A"
"SNX7"
"DENND2C"
"FAM20B"
"NEK7"
"AHCTF1"
"TMEM18"
"RGPD5"
"FZD7"
"BARD1"
"ITPR1"
"LRRFIP2"
"U2SURP"
"SERPINI1"
"GNPDA2"
"HERC5"
"BMPR1B"
"ARHGAP10"
"GPM6A"
"TTC33"
"FAM172A"
"PCDHB8"
"PCDHB12"
"RANBP9"
"SENP6"
"MANEA"
"TRMT11"
"MTHFD1L"
"RUNDC3B"
"PPP2CB"
"RNF19A"
"PTPN3"
"RAB18"
"CCDC7"
"PPA1"
"GRID1"
"TNNT3"
"RHOD"
"ST3GAL4"
"CACNA1C"
"AEBP2"
"NAV3"
"ARL1"
"SLC41A2"
"PCDH17"
"EML1"
"FBN1"
"SMAD3"
"SLC6A2"
"TOM1L2"
"CPD"
"PLCD3"
"CBX1"
"TOB1"
"PNPLA4"
"PRRG1"
"DYNLT3"
"APOOL"
"F8"
"CREB3L2"
"RPS4X"
"SCMH1"
"AGL"
"MLLT11"
"SPRR2E"
"SLC41A1"
"SOS1"
"GFPT1"
"MAP4K4"
"FBLN7"
"INPP1"
"SATB2"
"CHPF"
"CIDEC"
"CTDSPL"
"AMT"
"CLCN2"
"SNX25"
"TRIO"
"PJA2"
"FEM1C"
"ZNF608"
"IGIP"
"PCDHGA2"
"ATP6V1G2"
"TNRC18"
"AGFG2"
"POLR2J2"
"MYC"
"ABL1"
"SPOCK2"
"ZCCHC24"
"ITPRIP"
"TMEM41B"
"ARHGAP1"
"FADS2"
"MACROD1"
"LRP5"
"ERC1"
"PLEKHA5"
"METTL7A"
"CSAD"
"GDF11"
"NAB2"
"ATP2A2"
"RHOJ"
"IGDCC4"
"CLEC18C"
"KIF1C"
"WSB1"
"CCT6B"
"SMARCE1"
"CALCOCO2"
"ITGA3"
"ZNF358"
"CD320"
"CHST8"
"ZNF850"
"PPP1R13L"
"PLEKHA4"
"DKKL1"
"MYADM"
"TASP1"
"MACROD2"
"ASXL1"
"DBNDD2"
"KRTAP6-3"
"SLC16A8"
"PLP2"
"HSD17B10"
"SOX3"
"SSX2IP"
"BCHE"
"RAB3C"
"SLC16A12"
"MPP2"
"PTCHD1"
"DMRTC1"
"TSPAN1"
"AK4"
"SLC44A3"
"TUFT1"
"RIIAD1"
"NES"
"RRP15"
"CDC42BPA"
"ROCK2"
"FNDC4"
"HAAO"
"RAB11FIP5"
"INO80B"
"NPAS2"
"RANBP2"
"INSIG2"
"ACVR1C"
"GAD1"
"COQ10B"
"CREB1"
"GPC1"
"TMEM43"
"THRB"
"ZNF662"
"FLNB"
"RAB6B"
"ARMC8"
"GYG1"
"PARL"
"FAM131A"
"FETUB"
"PPARGC1A"
"UGDH"
"SLAIN2"
"UNC5C"
"PARP8"
"PELO"
"IL31RA"
"PDE4D"
"NRG2"
"SH3RF2"
"ARSI"
"CCNG1"
"ADAMTS2"
"FAM50B"
"PRRT1"
"PPT2"
"RGS17"
"POLD2"
"MYL7"
"TAC1"
"SMURF1"
"PDAP1"
"KIAA1549"
"EPHB6"
"CRYGN"
"NKX3-1"
"RBM12B"
"OXR1"
"HAS2"
"AK3"
"TLN1"
"GRHPR"
"ISCA1"
"GPR21"
"KCNMA1"
"PLAC9"
"FBXW4"
"MOB2"
"TEAD1"
"PLEKHA7"
"CLCF1"
"ARHGAP42"
"TMEM106C"
"RAB21"
"FBXO21"
"ESD"
"EBPL"
"MDGA2"
"PELI2"
"IFT43"
"ANKDD1A"
"LRRC49"
"SCAPER"
"RAB11FIP3"
"LMF1"
"CLUAP1"
"GLIS2"
"TP53TG3"
"DOK4"
"PHLPP2"
"ALDOC"
"RND2"
"WNT3"
"SCRN2"
"DYNLL2"
"ABCA10"
"RPRD1A"
"PRDX2"
"SYDE1"
"DPY19L3"
"C19orf18"
"ERG"
"PCP4"
"BCORL1"
"RAB39B"
"EIF1AY"
"NDUFA4"
"LRRC8A"
"LIMA1"
"KTN1"
"TCF4"
"SHISA4"
"TRAF5"
"PRKRA"
"TGFBR2"
"RPL29"
"ITGB5"
"RPL9"
"PDLIM5"
"RNF150"
"FAM8A1"
"PHF14"
"GCK"
"MAF1"
"RCL1"
"OPTN"
"ARL3"
"UBQLNL"
"USP5"
"METAP2"
"LOXL1"
"CARHSP1"
"DCUN1D3"
"CIRBP"
"PIP5K1C"
"DAPK3"
"VSX1"
"ITCH"
"PMM1"
"TRAPPC2"
"PDZK1"
"SLITRK3"
"MTTP"
"UBE2QL1"
"SOSTDC1"
"HOGA1"
"ZNF536"
"FLRT3"
"PCBP3"
"SOX10"
"ARHGEF10L"
"ECE1"
"SRSF10"
"ZBTB8A"
"DNALI1"
"CYP4Z1"
"CMPK1"
"FOXD2"
"SLC35D1"
"WLS"
"EVI5"
"RWDD3"
"SLC16A1"
"CKS1B"
"UAP1"
"GPR161"
"TBX19"
"NME7"
"IRF2BP2"
"ADI1"
"KIF3C"
"THUMPD2"
"ATP6V1E2"
"RGPD6"
"FAM168B"
"STK39"
"KLHL23"
"RFTN2"
"PARD3B"
"SPEG"
"AGAP1"
"CNTN6"
"ZDHHC23"
"LRRC58"
"COL6A6"
"TF"
"ANAPC13"
"EIF2A"
"SEC62"
"MFN1"
"HES1"
"TMEM128"
"WDR1"
"CPEB2"
"KCTD8"
"USO1"
"CCNG2"
"CNOT6L"
"HSPA4L"
[truncated: 2,297 more rows]
