# Supplementary material for: Screening and validation of atherosclerosis PAN-apoptotic immune-related genes based on single-cell sequencing
Source: Front Immunol. 2024 Apr 26;15:1297298. doi: 10.3389/fimmu.2024.1297298 (PMC11082397; doi:10.3389/fimmu.2024.1297298)
Supplement: Supplementary file 1 [file DataSheet_1.zip › table S1-24/Table S7.xlsx]

## Sheet: Table 7
Celltype	CAS	Control	All
B_cell	384	88	472
Chondrocytes	112	56	168
CMP	123	17	140
Endothelial_cells	485	379	864
Monocyte	1380	129	1509
Neutrophils	8	38	46
NK_cell	373	176	549
Smooth_muscle_cells	499	191	690
T_cells	3336	664	4000
Tissue_stem_cells	478	140	472
