# Supplementary material for: Screening and validation of atherosclerosis PAN-apoptotic immune-related genes based on single-cell sequencing
Source: Front Immunol. 2024 Apr 26;15:1297298. doi: 10.3389/fimmu.2024.1297298 (PMC11082397; doi:10.3389/fimmu.2024.1297298)
Supplement: Supplementary file 1 [file DataSheet_1.zip › table S1-24/Table S8.xlsx]

## Sheet: Table 8
Celltype	CAS	Control	All
Endothelial_cells	38	40	78
Macrophage	459	51	510
Smooth_muscle_cells	2226	2251	4477
T_cells	136	30	78
