# Supplementary material for: Screening and validation of atherosclerosis PAN-apoptotic immune-related genes based on single-cell sequencing
Source: Front Immunol. 2024 Apr 26;15:1297298. doi: 10.3389/fimmu.2024.1297298 (PMC11082397; doi:10.3389/fimmu.2024.1297298)
Supplement: Supplementary file 1 [file DataSheet_1.zip › table S1-24/Table S9.xls]

## Sheet: T_cells
gene	p_val	avg_log2FC	pct.1	pct.2	p_val_adj
RPS27	0	0.691036	0.996	0.991	0
IFITM1	0	1.41638	0.783	0.269	0
RPL41	0	0.456874	0.997	0.997	0
RPS29	0	0.701358	0.991	0.981	0
RPS28	0	0.659941	0.993	0.988	0
RPS21	1.35759e-292	0.664631	0.988	0.946	2.42941e-288
RPL39	2.82225e-292	0.61597	0.992	0.986	5.05042e-288
RPL37	4.69907e-289	0.66681	0.99	0.976	8.40899e-285
RPS10	5.90301e-226	0.722295	0.951	0.791	1.05634e-221
ZFP36	1.04316e-225	1.36735	0.922	0.745	1.86673e-221
MTRNR2L12	1.98818e-209	0.827433	0.876	0.546	3.55786e-205
RPS26	1.09333e-201	0.437367	0.99	0.987	1.95651e-197
RPL36	1.17472e-187	0.546903	0.985	0.95	2.10216e-183
RPL17	2.81669e-185	0.758925	0.643	0.294	5.04047e-181
MIF	1.59143e-173	0.73278	0.726	0.374	2.84787e-169
CRIP1	2.94249e-167	0.821058	0.678	0.346	5.26558e-163
JUND	1.16815e-149	0.648407	0.985	0.94	2.09041e-145
RPL38	1.29732e-147	0.509269	0.976	0.896	2.32155e-143
DUSP1	3.67514e-146	0.952123	0.89	0.701	6.57667e-142
RPL36A	4.29987e-132	0.642626	0.748	0.44	7.69462e-128
RPL34	4.00098e-126	0.431404	0.993	0.992	7.15976e-122
PLCG2	1.35948e-122	0.626297	0.437	0.176	2.43279e-118
RPL37A	5.67246e-121	0.42866	0.984	0.92	1.01509e-116
TMSB4X	6.97351e-121	-0.436654	0.994	0.996	1.24791e-116
TSC22D3	7.95851e-121	0.718331	0.971	0.903	1.42417e-116
PPDPF	1.45502e-114	0.55678	0.833	0.567	2.60376e-110
HNRNPH1	2.56693e-106	0.593616	0.735	0.455	4.59352e-102
FOS	3.67619e-103	0.876317	0.85	0.663	6.57854e-99
JUN	1.77643e-100	1.16381	0.779	0.592	3.17893e-96
FOSB	3.17116e-100	0.765219	0.657	0.39	5.67478e-96
MGP	1.45962e-95	-1.00591	0.131	0.353	2.61199e-91
RPS17	5.08829e-93	0.405378	0.345	0.14	9.10549e-89
IGKC	3.4312e-90	-1.52385	0.415	0.534	6.14014e-86
RPL35A	1.18012e-85	0.301529	0.989	0.986	2.11182e-81
KMT2E-AS1	3.62235e-78	0.339247	0.137	0.034	6.48219e-74
JUNB	9.70142e-76	0.586597	0.972	0.914	1.73607e-71
RPS15A	2.54954e-75	0.235408	0.992	0.993	4.5624e-71
VIM	1.81879e-72	-0.552235	0.973	0.975	3.25472e-68
RPL30	1.18435e-71	0.260022	0.993	0.994	2.1194e-67
SRSF3	1.58766e-69	0.513658	0.766	0.527	2.84111e-65
ARPC2	1.63523e-69	-0.506429	0.844	0.85	2.92625e-65
PSMD9	2.66015e-68	0.252995	0.157	0.047	4.76035e-64
CALM1	7.75189e-68	-0.381949	0.973	0.968	1.3872e-63
PSMB10	6.49674e-65	0.324968	0.316	0.142	1.16259e-60
KRTCAP2	2.92615e-63	0.375688	0.502	0.275	5.23635e-59
FTL	1.4967e-61	-0.426782	0.966	0.972	2.67835e-57
SNHG8	2.86739e-61	0.413155	0.694	0.463	5.1312e-57
RPLP2	4.23155e-59	0.215772	0.992	0.988	7.57236e-55
TMA7	2.13478e-58	0.333648	0.922	0.801	3.82018e-54
MYADM	5.15369e-57	0.456563	0.596	0.377	9.22253e-53
TRA2A	6.55301e-57	0.360084	0.425	0.228	1.17266e-52
RPL22	1.19675e-56	0.346086	0.971	0.927	2.14158e-52
IGLC2	2.17805e-55	-1.06122	0.223	0.367	3.89762e-51
SPP1	1.84336e-53	-0.698405	0.008	0.124	3.2987e-49
HLA-DRA	2.96411e-53	-0.746166	0.188	0.355	5.30427e-49
MYL6	2.97142e-53	-0.437573	0.915	0.909	5.31736e-49
S100A6	6.64215e-53	-0.448589	0.864	0.892	1.18861e-48
APOE	2.11584e-52	-0.547471	0.002	0.112	3.7863e-48
PPP1CB	3.12496e-52	0.415331	0.645	0.431	5.59212e-48
RPL32	3.27206e-52	0.260742	0.991	0.992	5.85535e-48
CD3E	2.54988e-51	0.315431	0.907	0.768	4.56301e-47
RPL26	3.479e-51	0.228578	0.987	0.978	6.22568e-47
RPL15	3.66397e-51	-0.294234	0.982	0.966	6.55667e-47
SON	1.13598e-50	0.308531	0.88	0.691	2.03283e-46
TSPYL2	1.80832e-50	0.501784	0.459	0.279	3.23599e-46
OGT	3.50962e-50	0.249851	0.288	0.137	6.28046e-46
PET100	6.56727e-50	0.27593	0.363	0.189	1.17521e-45
ALDOA	5.4382e-48	0.191872	0.132	0.045	9.73167e-44
PPP1R10	6.99835e-48	0.444888	0.6	0.388	1.25235e-43
HSPA1B	1.25126e-47	0.388216	0.447	0.267	2.23913e-43
HSP90AB1	2.42069e-44	-0.414087	0.918	0.903	4.33182e-40
KLF6	2.68261e-44	0.497976	0.925	0.84	4.80053e-40
NCL	2.83995e-44	-0.439443	0.821	0.812	5.08209e-40
CD69	2.87999e-44	0.555918	0.948	0.888	5.15375e-40
SH3BGRL3	5.73808e-44	-0.39991	0.954	0.95	1.02683e-39
NDUFA3	3.80363e-43	0.283925	0.495	0.3	6.8066e-39
S100A11	4.57276e-42	-0.559523	0.696	0.742	8.18296e-38
EZR	5.89666e-42	-0.512444	0.653	0.711	1.05521e-37
EGR1	7.37962e-42	0.437141	0.127	0.047	1.32058e-37
POLR2L	8.12787e-41	0.258945	0.567	0.354	1.45448e-36
HNRNPA1	3.65663e-40	0.278566	0.901	0.743	6.54354e-36
ARF5	7.43215e-40	0.222902	0.385	0.215	1.32998e-35
NDUFA1	4.69441e-39	0.265451	0.662	0.443	8.40065e-35
RPL13A	5.80889e-39	-0.344644	0.99	0.979	1.0395e-34
OAZ1	7.63043e-39	-0.352548	0.893	0.873	1.36547e-34
C16orf54	4.19043e-38	0.241529	0.363	0.207	7.49877e-34
VMP1	2.44597e-37	0.302851	0.409	0.244	4.37707e-33
DDIT4	2.84515e-37	0.464454	0.873	0.775	5.09139e-33
HLA-B	4.16229e-37	-0.227251	0.996	0.994	7.44842e-33
S100A10	1.42411e-36	-0.502009	0.852	0.856	2.54845e-32
NDUFA13	2.76236e-36	0.208	0.337	0.188	4.94324e-32
IL32	3.65632e-36	0.296141	0.983	0.949	6.54298e-32
ATP5ME	2.93381e-35	0.247885	0.54	0.345	5.25005e-31
ROMO1	6.00731e-33	0.224991	0.371	0.219	1.07501e-28
COX7C	1.18352e-32	0.24296	0.929	0.828	2.11791e-28
ZNF831	1.36998e-32	0.22964	0.242	0.128	2.45158e-28
S100A4	1.38551e-32	-0.44897	0.867	0.891	2.47938e-28
YME1L1	1.67796e-32	0.250749	0.334	0.195	3.00271e-28
RPL31	5.074e-32	0.217073	0.944	0.854	9.07992e-28
NFKBIZ	6.20934e-32	0.221795	0.251	0.136	1.11116e-27
TSPYL1	7.10417e-32	0.207843	0.314	0.179	1.27129e-27
LGALS1	1.49925e-31	-0.636854	0.45	0.548	2.68291e-27
LRRC75A	2.12977e-31	0.191144	0.207	0.105	3.81122e-27
IGFBP7	2.19384e-31	-0.539192	0.1	0.204	3.92587e-27
RPS27A	2.2498e-31	0.157479	0.993	0.995	4.02602e-27
UBE2V1	2.3348e-31	0.154958	0.111	0.044	4.17813e-27
PCBP2	3.32635e-31	0.232127	0.595	0.397	5.9525e-27
GAPDH	7.61732e-31	-0.350442	0.968	0.967	1.36312e-26
CST3	4.63177e-30	-0.495932	0.061	0.153	8.28855e-26
YPEL5	4.91197e-30	0.351766	0.677	0.521	8.78997e-26
MYL12B	4.84125e-29	-0.337228	0.886	0.85	8.66342e-25
C1orf56	7.87568e-29	0.204657	0.374	0.23	1.40935e-24
PAN3	8.5304e-29	0.173828	0.178	0.089	1.52652e-24
CITED2	8.72684e-29	0.466175	0.563	0.413	1.56167e-24
TNFAIP3	1.02976e-28	0.35739	0.707	0.559	1.84276e-24
MEPCE	2.85743e-28	0.20331	0.118	0.051	5.11338e-24
HSP90AA1	4.53304e-28	-0.430753	0.908	0.872	8.11188e-24
TPM3	8.27344e-28	-0.382423	0.772	0.746	1.48053e-23
HNRNPL	8.62074e-28	0.193764	0.314	0.186	1.54268e-23
TRAF1	9.23312e-28	0.166733	0.173	0.086	1.65227e-23
PSMA7	1.08683e-27	-0.399696	0.708	0.718	1.94488e-23
THOC3	1.21132e-27	0.11804	0.133	0.06	2.16765e-23
MT1X	1.29685e-27	0.149461	0.315	0.184	2.32071e-23
APOBEC3G	1.29768e-27	-0.618167	0.371	0.453	2.3222e-23
RPL7	1.52395e-27	-0.329611	0.934	0.908	2.72711e-23
RBM23	1.70043e-27	0.160215	0.17	0.084	3.04292e-23
GZMA	2.424e-27	-0.453635	0.593	0.685	4.33776e-23
ARPC5L	3.63723e-27	-0.473523	0.45	0.51	6.50882e-23
ATP2B1-AS1	4.70289e-27	0.152567	0.166	0.083	8.41582e-23
NSMCE3	5.21306e-27	0.204906	0.413	0.263	9.32876e-23
CORO1A	5.54865e-27	-0.348825	0.851	0.829	9.92931e-23
TAGLN	8.43924e-27	-0.437714	0.049	0.131	1.5102e-22
PIM2	9.05223e-27	0.253506	0.391	0.252	1.6199e-22
NFKBIA	1.27926e-26	0.378603	0.887	0.819	2.28924e-22
SF3A2	4.02918e-26	0.123281	0.103	0.043	7.21023e-22
MALAT1	6.03172e-26	0.149703	0.999	1	1.07938e-21
YWHAE	6.96653e-26	0.173965	0.396	0.247	1.24666e-21
NBEAL1	8.40541e-26	0.156462	0.233	0.13	1.50415e-21
ASXL1	9.23986e-26	0.210405	0.313	0.19	1.65347e-21
WASHC1	7.79896e-25	0.12167	0.112	0.049	1.39562e-20
CSRNP1	9.05557e-25	0.184332	0.389	0.248	1.62049e-20
GOLGA8A	1.34336e-24	0.134538	0.138	0.066	2.40394e-20
NDUFV2-AS1	2.05099e-24	0.133035	0.113	0.051	3.67024e-20
CHMP1B	2.08363e-24	0.217624	0.294	0.181	3.72866e-20
GABPB1-AS1	2.16317e-24	0.212876	0.303	0.186	3.871e-20
NR4A3	2.34113e-24	0.158883	0.108	0.048	4.18946e-20
ETV6	2.47429e-24	0.116606	0.135	0.064	4.42774e-20
NDUFB1	2.71272e-24	0.190331	0.43	0.284	4.85442e-20
LINC00649	3.85328e-24	0.127506	0.126	0.059	6.89545e-20
ACTG1	3.9691e-24	-0.258866	0.97	0.961	7.10271e-20
C1orf162	4.79358e-24	0.193549	0.23	0.133	8.57812e-20
HLA-A	4.8724e-24	-0.203464	0.992	0.988	8.71916e-20
BORCS5	8.70607e-24	0.153182	0.154	0.078	1.55795e-19
ARPC1B	1.1383e-23	0.194775	0.63	0.451	2.03699e-19
DYNLT1	1.17238e-23	-0.509602	0.308	0.377	2.09798e-19
RRP15	4.01765e-23	0.143472	0.166	0.087	7.18959e-19
PPP1R15A	5.38862e-23	0.247935	0.705	0.55	9.64293e-19
SLC39A10	8.98075e-23	0.140554	0.199	0.111	1.60711e-18
PIK3IP1	1.03921e-22	0.176393	0.496	0.336	1.85967e-18
TNFSF8	1.04364e-22	0.152319	0.242	0.142	1.86759e-18
HLA-DQA2	1.18439e-22	0.21039	0.133	0.066	2.11946e-18
PHLDA1	1.45355e-22	0.381161	0.261	0.164	2.60112e-18
SEC61G	1.46594e-22	0.136293	0.525	0.35	2.62329e-18
CLIC1	2.44243e-22	-0.360977	0.837	0.802	4.37072e-18
COMMD6	3.1394e-22	0.199655	0.864	0.738	5.61795e-18
SRSF6	3.80385e-22	0.147726	0.245	0.144	6.80699e-18
ZBTB10	3.98203e-22	0.131705	0.112	0.052	7.12584e-18
SLC38A2	4.75514e-22	0.193333	0.436	0.295	8.50933e-18
RPS2	6.36024e-22	-0.15251	0.995	0.991	1.13817e-17
SOCS3	8.99215e-22	0.202447	0.439	0.299	1.60915e-17
RPS15	1.09632e-21	0.122361	0.993	0.989	1.96186e-17
CCNH	1.34484e-21	0.214693	0.475	0.329	2.40659e-17
MSN	1.48343e-21	-0.454818	0.354	0.412	2.65459e-17
OTUD6B-AS1	1.48372e-21	0.147559	0.234	0.139	2.65511e-17
RPS9	1.57473e-21	-0.212149	0.974	0.961	2.81798e-17
TOMM7	1.62467e-21	0.178399	0.925	0.821	2.90734e-17
ALG13	1.70225e-21	0.182256	0.252	0.152	3.04618e-17
HIPK1	1.78222e-21	0.14101	0.224	0.131	3.18929e-17
TSHZ2	1.92306e-21	0.161593	0.13	0.065	3.44132e-17
SUMO2	2.60346e-21	-0.308315	0.788	0.764	4.65889e-17
ANKRD40	2.90955e-21	0.105332	0.102	0.046	5.20664e-17
RPL27A	3.19169e-21	-0.327144	0.957	0.899	5.71153e-17
NUCB1	4.55385e-21	0.113725	0.253	0.151	8.14911e-17
RPL11	6.30792e-21	0.148078	0.993	0.994	1.1288e-16
CTBP1	6.32212e-21	0.108894	0.174	0.095	1.13134e-16
TMEM107	6.7044e-21	0.173289	0.148	0.078	1.19975e-16
MRPL23	9.62592e-21	0.124096	0.207	0.119	1.72256e-16
ITK	1.14534e-20	0.121238	0.336	0.214	2.04959e-16
PNPLA2	1.18025e-20	0.114964	0.182	0.101	2.11205e-16
TMEM258	1.35298e-20	0.171985	0.534	0.375	2.42116e-16
LINC00861	1.5642e-20	0.136148	0.172	0.095	2.79913e-16
CA5B	1.74971e-20	0.117177	0.165	0.09	3.1311e-16
MAL	2.1383e-20	0.14724	0.239	0.145	3.82649e-16
CMTM8	2.18484e-20	0.200505	0.193	0.112	3.90978e-16
SQSTM1	2.42677e-20	0.277241	0.562	0.403	4.3427e-16
TBCC	2.63895e-20	0.134979	0.347	0.221	4.7224e-16
MTRNR2L8	2.74846e-20	0.128395	0.143	0.075	4.91837e-16
UPF2	2.82859e-20	0.123495	0.343	0.219	5.06176e-16
PPP2R5C	3.15251e-20	0.228257	0.629	0.461	5.64141e-16
SHOC2	4.77027e-20	0.11525	0.251	0.151	8.53639e-16
CLEC2B	5.20975e-20	-0.493183	0.473	0.529	9.32285e-16
RPS11	6.27979e-20	-0.283361	0.941	0.903	1.12377e-15
CYCS	6.63098e-20	0.241084	0.683	0.526	1.18661e-15
RASSF3	7.90346e-20	0.136219	0.142	0.075	1.41432e-15
GIGYF1	8.49946e-20	0.118386	0.111	0.054	1.52098e-15
NR4A1	9.83595e-20	0.189969	0.215	0.129	1.76014e-15
HLA-DRB1	1.04467e-19	-0.554543	0.422	0.491	1.86943e-15
SFXN1	1.69181e-19	0.169509	0.336	0.22	3.0275e-15
YWHAB	1.70019e-19	-0.293476	0.81	0.772	3.04248e-15
IL2RG	1.81883e-19	0.157329	0.705	0.526	3.25479e-15
CNOT9	1.83658e-19	0.113965	0.166	0.092	3.28655e-15
CEBPD	2.19251e-19	-0.553931	0.088	0.162	3.9235e-15
JAK3	2.27095e-19	0.108341	0.219	0.129	4.06387e-15
RPL3	2.36387e-19	-0.214817	0.988	0.98	4.23014e-15
NUDT4	2.7434e-19	0.1413	0.166	0.092	4.90931e-15
CWF19L2	2.79717e-19	0.123983	0.279	0.175	5.00554e-15
DUSP6	2.9354e-19	0.258689	0.187	0.111	5.25289e-15
ZC3H12D	3.45803e-19	0.146487	0.112	0.056	6.18815e-15
BTG1	4.5815e-19	-0.264244	0.99	0.982	8.1986e-15
OSM	4.80866e-19	0.173288	0.112	0.056	8.6051e-15
PBX4	5.51568e-19	0.151806	0.159	0.089	9.87031e-15
ATP5F1E	6.15576e-19	0.172743	0.958	0.919	1.10157e-14
DEGS1	6.63185e-19	0.118187	0.283	0.178	1.18677e-14
PSMB9	6.74733e-19	-0.408061	0.626	0.616	1.20744e-14
SNHG9	8.41153e-19	0.132813	0.171	0.097	1.50524e-14
BICDL1	1.15747e-18	0.108182	0.21	0.125	2.07129e-14
EVI2A	1.29013e-18	0.167826	0.387	0.263	2.30868e-14
RPS12	1.55315e-18	0.131367	0.993	0.995	2.77936e-14
TLE4	2.64053e-18	0.159012	0.323	0.211	4.72522e-14
WDR74	2.66104e-18	0.12713	0.209	0.126	4.76194e-14
RNF167	5.52289e-18	0.102957	0.288	0.182	9.8832e-14
TERF2IP	6.27906e-18	-0.33882	0.667	0.666	1.12364e-13
CAPZA1	6.98684e-18	0.144473	0.539	0.383	1.25029e-13
EDEM1	7.01903e-18	0.105771	0.146	0.08	1.25606e-13
MCL1	7.22082e-18	0.274898	0.734	0.6	1.29217e-13
SLIRP	7.34209e-18	0.104407	0.213	0.128	1.31387e-13
PTPRC	9.00539e-18	-0.196471	0.979	0.953	1.61151e-13
KCNA3	9.17778e-18	0.114114	0.116	0.06	1.64236e-13
GNG2	1.06869e-17	0.127195	0.371	0.249	1.91242e-13
HNRNPA0	1.30024e-17	0.176098	0.601	0.443	2.32678e-13
SVIP	1.48555e-17	0.127977	0.414	0.283	2.6584e-13
TRA2B	1.76157e-17	0.144882	0.559	0.402	3.15232e-13
CDC42SE1	1.89828e-17	0.139077	0.465	0.324	3.39697e-13
TIMP1	2.18488e-17	-0.451987	0.294	0.357	3.90984e-13
PPP1R15B	2.57364e-17	0.106557	0.164	0.094	4.60553e-13
EIF5	3.31344e-17	-0.319654	0.589	0.606	5.9294e-13
CD55	3.51559e-17	0.207274	0.352	0.245	6.29115e-13
IVNS1ABP	4.10958e-17	0.107649	0.314	0.205	7.3541e-13
ERO1B	5.18993e-17	0.133742	0.18	0.106	9.28738e-13
RNF125	5.57471e-17	0.146348	0.365	0.249	9.97594e-13
SUB1	6.21792e-17	-0.293239	0.809	0.759	1.1127e-12
RASGEF1B	7.03744e-17	0.193177	0.191	0.117	1.25935e-12
NR4A2	8.05406e-17	0.214427	0.539	0.406	1.44127e-12
CSTB	1.01537e-16	-0.482024	0.464	0.486	1.817e-12
ISG20	1.0413e-16	-0.429965	0.57	0.579	1.86341e-12
TNRC6A	1.06182e-16	0.124372	0.168	0.098	1.90012e-12
MAPK1IP1L	1.25725e-16	0.106868	0.314	0.207	2.24985e-12
CIB1	1.48985e-16	-0.311786	0.618	0.613	2.66608e-12
CYBA	2.48901e-16	-0.253945	0.887	0.852	4.45409e-12
KANSL2	2.77934e-16	0.100015	0.154	0.088	4.97362e-12
PRMT9	2.89944e-16	0.119316	0.109	0.057	5.18854e-12
ANXA2	3.7733e-16	-0.416594	0.39	0.434	6.75232e-12
EPC1	4.34913e-16	0.11351	0.506	0.357	7.78276e-12
SMIM27	6.2338e-16	0.111217	0.154	0.089	1.11554e-11
GLRX	6.86978e-16	-0.462291	0.264	0.326	1.22935e-11
RPS16	7.65691e-16	-0.193546	0.984	0.973	1.3702e-11
TNRC6B	8.52288e-16	0.11646	0.408	0.283	1.52517e-11
NR3C1	9.44134e-16	0.243819	0.441	0.324	1.68953e-11
ANKRD28	1.22636e-15	0.170673	0.261	0.175	2.19456e-11
EMP3	2.05905e-15	-0.353698	0.742	0.72	3.68467e-11
BHLHE40	2.37319e-15	0.170959	0.322	0.223	4.24683e-11
XCL2	2.79173e-15	0.641819	0.15	0.091	4.9958e-11
RPS13	3.27205e-15	0.148597	0.99	0.986	5.85534e-11
HLA-DPA1	3.76845e-15	-0.493441	0.433	0.476	6.74365e-11
A1BG	5.15644e-15	0.10802	0.224	0.142	9.22746e-11
AAK1	6.54279e-15	0.109998	0.449	0.316	1.17083e-10
KLF9	7.21879e-15	0.116392	0.261	0.171	1.2918e-10
CCDC85B	7.3757e-15	-0.375069	0.549	0.542	1.31988e-10
SESN3	7.50047e-15	0.107421	0.154	0.091	1.34221e-10
CORO1B	8.29219e-15	0.100221	0.432	0.312	1.48389e-10
RPL22L1	1.08198e-14	0.148825	0.545	0.402	1.93621e-10
ZFAS1	1.27508e-14	0.132768	0.698	0.531	2.28176e-10
LCP1	1.36013e-14	-0.326857	0.692	0.659	2.43394e-10
MYL12A	1.43882e-14	-0.219077	0.95	0.93	2.57476e-10
OST4	1.98137e-14	0.137071	0.813	0.681	3.54567e-10
RPL14	2.14843e-14	0.109203	0.992	0.987	3.84462e-10
RACK1	2.40658e-14	-0.13568	0.978	0.973	4.30657e-10
IL10RA	2.62572e-14	0.104934	0.447	0.318	4.69872e-10
ARPC3	3.15922e-14	-0.256683	0.827	0.792	5.65342e-10
PTGER4	3.8297e-14	0.16799	0.567	0.434	6.85324e-10
ISG15	3.86122e-14	-0.530313	0.249	0.302	6.90965e-10
TLK1	4.82102e-14	0.104037	0.416	0.29	8.62721e-10
SOCS1	5.21507e-14	0.186704	0.655	0.516	9.33236e-10
ZBTB20	5.28685e-14	0.104937	0.211	0.135	9.46082e-10
NDUFB10	5.36013e-14	-0.390268	0.456	0.466	9.59194e-10
MED29	6.70557e-14	0.108245	0.147	0.088	1.19996e-09
SELL	7.9696e-14	0.245496	0.242	0.169	1.42616e-09
GLIPR1	9.66694e-14	0.134866	0.442	0.322	1.7299e-09
HINT1	1.75537e-13	-0.193319	0.86	0.835	3.14123e-09
SMAP2	1.77296e-13	-0.349897	0.531	0.531	3.17271e-09
LGALS3	2.8498e-13	-0.487741	0.268	0.33	5.09971e-09
CDKN2D	3.97501e-13	-0.397285	0.418	0.439	7.11328e-09
LINC01871	4.08281e-13	0.106888	0.162	0.101	7.30618e-09
CAST	4.44788e-13	-0.361751	0.541	0.549	7.95949e-09
JAK1	4.63027e-13	-0.31388	0.653	0.614	8.28587e-09
CHST11	5.08348e-13	0.101197	0.217	0.141	9.09689e-09
DDX21	5.8695e-13	0.183164	0.665	0.54	1.05035e-08
NEU1	7.65208e-13	0.124161	0.197	0.128	1.36934e-08
GABARAPL1	8.45256e-13	0.109011	0.265	0.181	1.51259e-08
IRF2BP2	1.00696e-12	0.101278	0.368	0.258	1.80195e-08
FOSL2	1.04525e-12	0.121207	0.25	0.17	1.87048e-08
BCL2	1.5647e-12	0.101156	0.369	0.261	2.80003e-08
RAP1B	2.02363e-12	-0.305249	0.576	0.555	3.62129e-08
ELL2	2.97179e-12	0.104541	0.117	0.069	5.31801e-08
HMGB1	3.04673e-12	-0.235178	0.916	0.884	5.45212e-08
PTMA	3.81058e-12	-0.121	0.995	0.995	6.81903e-08
MDFIC	3.99301e-12	0.100867	0.361	0.259	7.14549e-08
PABPC1	4.46542e-12	0.163235	0.873	0.762	7.99086e-08
RHOH	5.74069e-12	0.156032	0.673	0.541	1.0273e-07
CD63	6.71111e-12	-0.345836	0.368	0.404	1.20095e-07
CD52	7.17427e-12	-0.21472	0.891	0.883	1.28384e-07
SRGN	8.1803e-12	0.295888	0.961	0.947	1.46387e-07
HLA-E	8.28498e-12	-0.152633	0.979	0.957	1.4826e-07
SGK1	1.20031e-11	0.205453	0.146	0.093	2.14795e-07
IGLC3	1.27844e-11	0.12829	0.235	0.157	2.28776e-07
RAC1	2.14024e-11	-0.328905	0.458	0.47	3.82996e-07
EDF1	2.39072e-11	-0.26915	0.629	0.604	4.2782e-07
CFL1	2.7245e-11	-0.176023	0.948	0.918	4.8755e-07
UQCR11	2.9502e-11	0.101953	0.636	0.495	5.27938e-07
ATF3	3.229e-11	0.291313	0.178	0.121	5.7783e-07
RPS18	3.77737e-11	-0.149207	0.992	0.992	6.75961e-07
CD37	4.85657e-11	0.11141	0.854	0.737	8.69084e-07
SC5D	4.99814e-11	0.101941	0.211	0.143	8.94417e-07
TSPO	5.00648e-11	-0.316584	0.529	0.525	8.9591e-07
TXNIP	5.6675e-11	-0.302921	0.862	0.837	1.0142e-06
SEC62	5.80055e-11	0.106802	0.668	0.532	1.03801e-06
TAGAP	6.92425e-11	0.13296	0.68	0.543	1.23909e-06
PRRC2C	7.19135e-11	-0.307018	0.613	0.585	1.28689e-06
LRRFIP1	7.73635e-11	-0.323439	0.597	0.576	1.38442e-06
CCDC107	7.82727e-11	-0.350358	0.337	0.366	1.40069e-06
IRF1	7.88028e-11	-0.225142	0.804	0.79	1.41018e-06
DNAJA1	8.69572e-11	-0.251279	0.746	0.737	1.5561e-06
CXCR4	9.4214e-11	0.147781	0.964	0.908	1.68596e-06
CACYBP	1.10585e-10	-0.401509	0.327	0.352	1.97891e-06
PRELID1	1.10937e-10	-0.346183	0.451	0.451	1.98522e-06
LUC7L3	1.16211e-10	-0.39268	0.234	0.276	2.0796e-06
LITAF	1.59877e-10	-0.377947	0.369	0.393	2.86101e-06
TPM4	1.60516e-10	-0.339084	0.396	0.426	2.87244e-06
TIGIT	2.96843e-10	0.10334	0.241	0.171	5.312e-06
IFNG	3.55766e-10	0.716244	0.246	0.188	6.36644e-06
PRDM1	4.5066e-10	0.147536	0.528	0.428	8.06457e-06
YBX1	9.98939e-10	-0.17413	0.865	0.828	1.7876e-05
CLU	1.04801e-09	0.120923	0.149	0.099	1.87541e-05
IGHA1	1.24479e-09	-0.473065	0.152	0.195	2.22755e-05
PNN	1.33874e-09	-0.322573	0.416	0.431	2.39568e-05
CCNI	1.45904e-09	-0.2162	0.785	0.734	2.61095e-05
CD40LG	1.92569e-09	0.181672	0.274	0.204	3.44601e-05
RPS20	2.23868e-09	-0.239154	0.963	0.912	4.00612e-05
ARPC5	2.71729e-09	-0.281941	0.556	0.544	4.8626e-05
PTP4A2	3.29745e-09	-0.309645	0.457	0.461	5.90079e-05
IFI16	4.65114e-09	-0.351428	0.494	0.492	8.32322e-05
CD3D	4.84303e-09	-0.206049	0.874	0.825	8.6666e-05
SARAF	5.60258e-09	-0.162695	0.905	0.862	0.000100258
HLA-C	6.15391e-09	-0.128682	0.99	0.981	0.000110124
CD8A	7.09731e-09	0.223228	0.313	0.25	0.000127006
ZNF331	7.73822e-09	0.131609	0.51	0.42	0.000138476
PSME2	7.81007e-09	-0.320505	0.601	0.572	0.000139761
PLIN2	8.00419e-09	-0.372391	0.289	0.325	0.000143235
ITM2A	8.93491e-09	-0.351229	0.535	0.531	0.00015989
KIF5B	9.70828e-09	-0.320496	0.269	0.3	0.00017373
SLC25A3	1.45426e-08	-0.248569	0.603	0.576	0.00026024
NCOR1	1.73906e-08	-0.324037	0.401	0.411	0.000311204
SRSF7	1.88141e-08	0.15959	0.845	0.729	0.000336678
JPT1	1.99245e-08	-0.350688	0.41	0.416	0.000356549
CREM	2.30082e-08	0.159536	0.56	0.469	0.000411731
GYPC	2.87239e-08	-0.287359	0.548	0.526	0.000514015
HLA-DPB1	3.27723e-08	-0.371955	0.406	0.429	0.00058646
ING2	4.00881e-08	-0.328872	0.169	0.211	0.000717377
NAP1L1	4.05169e-08	-0.280343	0.59	0.558	0.00072505
HOPX	5.5472e-08	-0.312987	0.184	0.23	0.000992671
SERBP1	6.91188e-08	-0.24839	0.599	0.565	0.00123688
RBM8A	7.45845e-08	-0.234773	0.664	0.628	0.00133469
CD8B	7.9736e-08	0.167578	0.276	0.216	0.00142688
TPI1	8.00919e-08	-0.278021	0.665	0.626	0.00143325
GUK1	8.11696e-08	-0.258265	0.666	0.62	0.00145253
ATP6V0B	8.36295e-08	-0.325205	0.374	0.38	0.00149655
CCL5	8.88509e-08	-0.181038	0.62	0.699	0.00158999
MTDH	8.95846e-08	-0.298737	0.503	0.487	0.00160312
TPT1	1.29449e-07	-0.143834	0.992	0.993	0.00231649
AREG	1.35399e-07	0.165954	0.284	0.223	0.00242296
LAPTM5	1.37336e-07	-0.239489	0.736	0.669	0.00245763
PSMD8	1.40872e-07	-0.310113	0.451	0.437	0.00252091
PARK7	1.55272e-07	-0.26563	0.538	0.526	0.00277859
ARL4C	1.60855e-07	-0.184413	0.765	0.735	0.0028785
MYLIP	1.79251e-07	-0.255535	0.125	0.165	0.0032077
SSR4	1.86543e-07	-0.201723	0.763	0.712	0.00333818
RABAC1	2.48819e-07	-0.272118	0.492	0.488	0.00445262
OASL	2.54236e-07	-0.300838	0.196	0.237	0.00454955
ATP5MC3	3.00528e-07	-0.277572	0.55	0.522	0.00537794
ZFP36L2	3.08639e-07	0.16625	0.968	0.926	0.0055231
DDX24	3.63794e-07	0.11445	0.84	0.72	0.00651009
LEPROTL1	5.3891e-07	-0.200966	0.753	0.711	0.00964379
FAM177A1	6.89279e-07	0.109337	0.514	0.415	0.0123346
DNAJC1	6.93788e-07	-0.273653	0.275	0.304	0.0124153
GMFG	7.50951e-07	-0.222499	0.755	0.701	0.0134383
TUBA4A	9.0763e-07	-0.194743	0.692	0.669	0.016242
CD81	9.72516e-07	-0.241286	0.72	0.667	0.0174032
PSMB3	1.12374e-06	-0.277767	0.465	0.444	0.0201093
ALOX5AP	1.17781e-06	-0.332934	0.537	0.521	0.0210769
PDCD6	1.20523e-06	-0.283756	0.274	0.295	0.0215677
PTTG1	1.42363e-06	-0.355998	0.173	0.207	0.0254759
GZMH	1.64388e-06	-0.396078	0.263	0.304	0.0294172
VPS28	1.66205e-06	-0.246726	0.492	0.473	0.0297425
PPP1CA	1.73699e-06	-0.315248	0.406	0.398	0.0310834
EMB	2.11404e-06	-0.299196	0.432	0.426	0.0378308
STK17B	2.33522e-06	0.120268	0.846	0.746	0.0417887
CAP1	2.53071e-06	-0.269793	0.485	0.469	0.045287
HERPUD1	2.72241e-06	-0.231085	0.641	0.632	0.0487175
TXN	2.84535e-06	-0.23591	0.553	0.543	0.0509175
UBE2B	2.86746e-06	-0.24921	0.519	0.496	0.0513132
TMEM50A	2.91431e-06	-0.2701	0.57	0.526	0.0521516
RBM25	3.04618e-06	-0.250359	0.581	0.553	0.0545115
BRK1	3.22473e-06	-0.275499	0.37	0.372	0.0577066
RNF7	3.25011e-06	-0.288775	0.39	0.39	0.0581607
ZFP36L1	3.92795e-06	0.107704	0.656	0.55	0.0702907
C12orf75	5.13126e-06	-0.280444	0.292	0.317	0.0918239
RGS1	5.60467e-06	0.330403	0.544	0.484	0.100295
PTGES3	6.0162e-06	-0.212524	0.669	0.615	0.10766
NPM1	6.51119e-06	-0.128836	0.915	0.875	0.116518
RGS10	7.13189e-06	-0.254761	0.542	0.509	0.127625
PSMB8	7.88851e-06	-0.27367	0.482	0.46	0.141165
COX5A	8.59056e-06	-0.28617	0.428	0.415	0.153728
TMSB10	1.05035e-05	0.100644	0.99	0.983	0.18796
ENO1	1.13597e-05	-0.275391	0.6	0.55	0.203282
SMCHD1	1.2786e-05	-0.287998	0.498	0.468	0.228806
GIMAP1	1.35025e-05	-0.296781	0.266	0.285	0.241627
DNAJB6	1.43583e-05	-0.255378	0.459	0.448	0.256941
FKBP5	1.58779e-05	-0.292931	0.286	0.307	0.284136
RGS2	1.81916e-05	0.127772	0.26	0.205	0.325538
BTN3A2	1.9333e-05	-0.310461	0.202	0.227	0.345963
COX4I1	1.99539e-05	-0.118912	0.909	0.872	0.357076
GZMK	2.14203e-05	-0.148251	0.51	0.579	0.383315
LACTB	2.18161e-05	-0.204588	0.116	0.147	0.390399
ACTA2	2.35908e-05	-0.212376	0.078	0.107	0.422158
SMC3	2.65581e-05	-0.288541	0.242	0.263	0.475257
NASP	2.71843e-05	-0.334152	0.332	0.338	0.486463
UBXN1	2.92013e-05	-0.211091	0.596	0.555	0.522557
PSMB1	3.06276e-05	-0.241718	0.518	0.481	0.548082
YY1	3.47033e-05	-0.230261	0.528	0.503	0.621016
SERF2	3.59721e-05	-0.137625	0.939	0.916	0.64372
GPBP1	3.7175e-05	-0.244432	0.511	0.484	0.665246
CAPG	3.72629e-05	-0.29824	0.155	0.183	0.66682
ACTR3	4.46077e-05	-0.250195	0.528	0.492	0.798254
REEP5	4.75393e-05	-0.266627	0.411	0.405	0.850716
ARL6IP5	4.86196e-05	-0.158387	0.768	0.722	0.870048
HSPA1A	5.39634e-05	0.173512	0.471	0.409	0.965675
ROCK1	5.91184e-05	-0.301687	0.312	0.321	1
ABRACL	5.97574e-05	-0.249459	0.56	0.519	1
PSMA4	5.97914e-05	-0.283202	0.275	0.287	1
SLC25A5	6.35302e-05	-0.1768	0.663	0.62	1
DEK	6.41529e-05	-0.237581	0.551	0.522	1
TRIR	6.42785e-05	-0.18237	0.696	0.636	1
GNAS	7.00404e-05	-0.131191	0.882	0.814	1
BATF	7.3581e-05	-0.277391	0.304	0.327	1
PPP1R2	8.66532e-05	-0.181893	0.625	0.591	1
ITM2B	8.76494e-05	-0.114427	0.95	0.906	1
ATP6V0E1	9.65179e-05	-0.198995	0.675	0.613	1
IFNGR1	9.71847e-05	-0.260839	0.334	0.344	1
GTF3A	0.000101423	-0.241364	0.524	0.495	1
EIF3A	0.000104034	-0.268476	0.27	0.283	1
RPL4	0.000106425	-0.155035	0.862	0.798	1
HNRNPF	0.0001134	-0.195659	0.586	0.542	1
TPR	0.00011673	-0.24159	0.451	0.437	1
HSPA8	0.000116759	-0.149927	0.937	0.896	1
MYBL1	0.000116892	-0.271091	0.147	0.175	1
CYTIP	0.000129824	-0.148113	0.809	0.761	1
PSMD12	0.000137075	-0.271191	0.224	0.24	1
XRCC5	0.000137332	-0.235767	0.507	0.475	1
RORA	0.000140128	-0.272477	0.418	0.41	1
GZMB	0.000142163	-0.286401	0.095	0.124	1
HLA-DRB5	0.000142582	-0.27227	0.198	0.225	1
MRPS34	0.0001517	-0.263883	0.349	0.349	1
FAM89B	0.000152281	-0.271541	0.426	0.409	1
SIVA1	0.000154896	-0.277941	0.342	0.334	1
TAP1	0.000156065	-0.248605	0.235	0.254	1
DDX46	0.000177059	-0.273555	0.389	0.389	1
OCIAD2	0.000185653	-0.256867	0.47	0.441	1
VAMP8	0.000186859	-0.262772	0.474	0.445	1
UBE2D3	0.000195906	-0.181534	0.64	0.583	1
JTB	0.000225222	-0.223685	0.464	0.439	1
CDKN1B	0.000265195	-0.223868	0.445	0.43	1
TAX1BP1	0.000272137	-0.238022	0.517	0.485	1
PPM1G	0.000274307	-0.275055	0.33	0.329	1
SRP14	0.000277797	-0.13509	0.876	0.828	1
HDGF	0.000285238	-0.250681	0.199	0.218	1
G3BP2	0.000312929	-0.258088	0.488	0.463	1
SKAP1	0.000313256	-0.257359	0.492	0.459	1
CLTA	0.000327685	-0.275328	0.307	0.308	1
TYMP	0.000331921	-0.254247	0.179	0.201	1
SP100	0.000337047	-0.235508	0.508	0.477	1
EIF3K	0.000424024	-0.126439	0.819	0.766	1
CKLF	0.000430469	-0.215564	0.523	0.502	1
XCL1	0.000507632	0.384104	0.133	0.106	1
MXD4	0.000552227	-0.265051	0.226	0.242	1
NDUFAB1	0.000561018	-0.240608	0.302	0.305	1
FGFR1OP2	0.000561988	-0.232918	0.416	0.401	1
PLEK	0.000649385	-0.185295	0.083	0.105	1
OPTN	0.000659792	-0.243366	0.352	0.348	1
CAMLG	0.000668642	-0.258472	0.295	0.299	1
NDUFC2	0.000704799	-0.26503	0.329	0.327	1
MRPS6	0.000742706	-0.300891	0.275	0.284	1
GCHFR	0.00080178	-0.261045	0.199	0.215	1
PYCARD	0.000901499	-0.26197	0.212	0.226	1
HNRNPR	0.000905411	-0.259033	0.375	0.362	1
PGAM1	0.000976817	-0.223137	0.43	0.409	1
PSMB6	0.000992352	-0.243233	0.399	0.38	1
TMPO	0.00101614	-0.264464	0.238	0.247	1
UBXN4	0.00104762	-0.247446	0.448	0.422	1
LY6E	0.00108468	-0.253847	0.586	0.547	1
UQCRFS1	0.00109377	-0.241225	0.277	0.281	1
VPS29	0.00110343	-0.248579	0.317	0.313	1
RPL9	0.00112648	-0.121009	0.982	0.972	1
ZNF706	0.00118298	-0.238644	0.417	0.398	1
DNAJC7	0.00120356	-0.254973	0.21	0.224	1
MRPL51	0.00121571	-0.240405	0.222	0.234	1
ARID4B	0.00136546	-0.228595	0.497	0.465	1
ANP32B	0.00139888	-0.190015	0.623	0.568	1
NDUFS5	0.00143164	-0.193814	0.634	0.574	1
MRPL28	0.00145766	-0.160439	0.084	0.103	1
IFI44	0.00147431	-0.156165	0.081	0.101	1
NDUFB2	0.00148111	-0.219571	0.518	0.482	1
SAT1	0.00150847	-0.149994	0.583	0.559	1
HSPA4	0.00152998	-0.18928	0.126	0.145	1
MGST3	0.001633	-0.24143	0.364	0.352	1
MIR22HG	0.00172162	-0.178811	0.095	0.115	1
TLN1	0.00175523	-0.254944	0.446	0.417	1
ATP5IF1	0.00190346	-0.166129	0.619	0.57	1
SUMO1	0.00195997	-0.235827	0.424	0.39	1
BZW1	0.00197487	-0.212185	0.577	0.522	1
PPP1R18	0.00210831	-0.25286	0.329	0.321	1
ZBTB11	0.00255438	-0.183789	0.113	0.132	1
EVL	0.00255559	-0.17564	0.629	0.578	1
DYNLL1	0.00260782	-0.187952	0.652	0.603	1
TUBA1B	0.00264434	-0.227616	0.736	0.682	1
KLRB1	0.0026995	-0.237698	0.321	0.343	1
PNISR	0.0027119	-0.224508	0.388	0.377	1
MAP2K2	0.00289948	-0.253239	0.402	0.373	1
IFITM2	0.00293916	-0.117717	0.787	0.746	1
ANXA5	0.00303139	-0.270309	0.381	0.364	1
CTSD	0.00303329	-0.248365	0.325	0.322	1
SOD1	0.00304943	-0.145695	0.71	0.638	1
PRDX1	0.00317897	-0.241408	0.528	0.477	1
MPC2	0.0031838	-0.228607	0.305	0.302	1
LMNA	0.00332753	-0.351124	0.341	0.342	1
HNRNPC	0.00335045	-0.185688	0.582	0.521	1
BRI3	0.00350224	-0.238163	0.233	0.239	1
GSPT1	0.00368308	-0.206258	0.372	0.367	1
RHOA	0.00368482	-0.157586	0.736	0.664	1
ATP6V1F	0.00378045	-0.239726	0.402	0.375	1
NDUFS6	0.00378335	-0.235857	0.289	0.285	1
GPR65	0.00394857	-0.234523	0.302	0.302	1
HMGN1	0.00407079	-0.18293	0.651	0.581	1
PPIA	0.00412285	-0.109451	0.889	0.827	1
TMEM59	0.0043105	-0.180216	0.595	0.536	1
PHF23	0.0043118	-0.190992	0.175	0.191	1
RPL23	0.00436725	-0.155039	0.906	0.851	1
UBE2D2	0.00446078	-0.166481	0.631	0.567	1
DUSP23	0.00446554	-0.182518	0.11	0.128	1
GLIPR2	0.00447749	-0.264899	0.241	0.246	1
APOBEC3H	0.00497431	-0.209145	0.124	0.142	1
CLPP	0.0050469	-0.220546	0.334	0.325	1
PARP1	0.00505042	-0.247091	0.251	0.252	1
PIM3	0.00511356	-0.230762	0.444	0.42	1
GNG5	0.00527648	-0.224705	0.5	0.454	1
CTSC	0.00536534	-0.291376	0.475	0.437	1
PEBP1	0.00536552	-0.185108	0.575	0.524	1
RAB2A	0.00545825	-0.247843	0.274	0.272	1
HNRNPAB	0.0058403	-0.219978	0.446	0.419	1
MFAP1	0.00621882	-0.224173	0.143	0.158	1
CARHSP1	0.00629746	-0.230648	0.159	0.172	1
ORMDL1	0.00638045	-0.237302	0.346	0.334	1
SP140	0.00644226	-0.186961	0.159	0.173	1
EMC6	0.00646463	-0.234464	0.206	0.211	1
ZNHIT1	0.00689956	-0.222974	0.281	0.281	1
LYAR	0.00707001	-0.244306	0.273	0.28	1
RBBP7	0.00707781	-0.208643	0.168	0.181	1
DNAJA2	0.00710538	-0.233137	0.302	0.296	1
KLF3	0.00737181	-0.214726	0.243	0.251	1
WNK1	0.00752962	-0.220725	0.243	0.25	1
MRPS12	0.00761632	-0.199403	0.144	0.157	1
CHCHD2	0.00763313	-0.116888	0.826	0.747	1
GSTP1	0.00771578	-0.245334	0.41	0.395	1
CD74	0.00780245	-0.111892	0.759	0.731	1
CKAP2	0.00787735	-0.178722	0.145	0.161	1
RPS27L	0.00869404	-0.247919	0.509	0.47	1
BLOC1S1	0.00875574	-0.246004	0.319	0.31	1
MRPL14	0.00908724	-0.202723	0.172	0.184	1
PCSK7	0.00912608	-0.227831	0.159	0.173	1
LCK	0.00921997	-0.186017	0.639	0.564	1
GPX4	0.00921998	-0.174134	0.67	0.596	1
VPS26A	0.00958764	-0.227296	0.206	0.213	1
COX5B	0.00997873	-0.172748	0.629	0.566	1
BPTF	0.0101364	-0.22462	0.355	0.34	1
LSM14A	0.0102861	-0.22913	0.243	0.245	1
ETHE1	0.0106098	-0.210096	0.191	0.2	1
NDUFB7	0.0107056	-0.231189	0.313	0.302	1
IL7R	0.0110035	-0.241812	0.754	0.705	1
IMMT	0.0123203	-0.175721	0.148	0.16	1
ACAA2	0.0125408	-0.190351	0.148	0.161	1
CNOT6L	0.0127152	-0.18647	0.447	0.424	1
RWDD1	0.0133349	-0.23232	0.492	0.457	1
PDCD5	0.0136651	-0.23015	0.299	0.29	1
GOLGA4	0.0137126	-0.232234	0.263	0.264	1
PPP2R5A	0.0138777	-0.150607	0.107	0.121	1
NKG7	0.014701	-0.149143	0.376	0.404	1
AURKAIP1	0.0152273	-0.237044	0.317	0.301	1
PTPN7	0.0152735	-0.238721	0.307	0.302	1
NDUFA4	0.0152974	-0.1415	0.731	0.655	1
GIMAP4	0.0156554	-0.223179	0.56	0.519	1
CCT6A	0.0157083	-0.207918	0.276	0.272	1
STK4	0.0161085	-0.144626	0.787	0.699	1
PPP1R12A	0.0169368	-0.205815	0.368	0.352	1
SNU13	0.0171811	-0.158352	0.607	0.55	1
PGLS	0.0177045	-0.206168	0.324	0.317	1
TNFRSF1B	0.0180572	-0.233283	0.271	0.268	1
SAMD9L	0.0182115	-0.203275	0.117	0.13	1
SNX6	0.0183795	-0.199412	0.415	0.391	1
PPP1R14B	0.0186255	-0.261213	0.29	0.288	1
HNRNPD	0.0195058	-0.20895	0.431	0.397	1
TUBB	0.0195424	-0.242072	0.496	0.454	1
BAG1	0.0201404	-0.187466	0.21	0.214	1
UQCRH	0.0201832	-0.14651	0.63	0.57	1
MACF1	0.0202809	-0.115312	0.287	0.236	1
MAFG	0.0208874	-0.146999	0.092	0.106	1
PSMB2	0.0210675	-0.230543	0.235	0.235	1
OSBPL8	0.021222	-0.208809	0.249	0.251	1
NDUFA12	0.0218016	-0.210502	0.392	0.363	1
MIS18BP1	0.0222348	-0.208759	0.146	0.157	1
APRT	0.0240049	-0.135387	0.672	0.611	1
ARL6IP4	0.0245978	-0.177301	0.578	0.516	1
ICOS	0.0246601	-0.207755	0.274	0.275	1
MRPL36	0.0249	-0.177146	0.132	0.144	1
CISD3	0.0250241	-0.199885	0.136	0.147	1
TNFAIP8	0.0256125	-0.20209	0.527	0.476	1
SLC3A2	0.0263595	-0.199299	0.524	0.474	1
SCAND1	0.0278834	-0.22167	0.366	0.343	1
EFHD2	0.0285119	-0.22437	0.269	0.265	1
EPSTI1	0.0285142	-0.18106	0.087	0.1	1
HSPB11	0.0288039	-0.219271	0.228	0.23	1
ATP5MC2	0.0294359	-0.105375	0.855	0.795	1
JAML	0.0318662	-0.165274	0.092	0.104	1
CPNE3	0.031971	-0.177402	0.207	0.212	1
IDH2	0.032986	-0.217852	0.246	0.244	1
ETFB	0.0331118	-0.225481	0.244	0.241	1
RTN4	0.0341596	-0.202795	0.279	0.273	1
RHOC	0.0343415	-0.100022	0.343	0.284	1
PRPF40A	0.0351635	-0.214455	0.304	0.294	1
USP16	0.0359998	-0.215599	0.298	0.29	1
KPNA2	0.0392282	-0.16442	0.267	0.269	1
COMMD7	0.0400697	-0.194859	0.209	0.211	1
BDP1	0.0418494	-0.100737	0.321	0.269	1
STAT1	0.0423241	-0.203942	0.234	0.239	1
AKNA	0.042384	-0.125314	0.197	0.163	1
SLBP	0.0423846	-0.223547	0.298	0.287	1
NFE2L2	0.0426678	-0.215958	0.385	0.362	1
HNRNPU	0.0428494	-0.173563	0.623	0.554	1
CALM2	0.0430453	-0.112353	0.827	0.767	1
YWHAH	0.0439892	-0.205182	0.273	0.267	1
SEC11C	0.045975	-0.113038	0.35	0.285	1
HLA-F	0.0463373	-0.130275	0.618	0.566	1
ARHGAP18	0.0470492	-0.194723	0.169	0.176	1
SPTY2D1	0.0478988	-0.19933	0.18	0.185	1
KRAS	0.048271	-0.196354	0.311	0.302	1
COX8A	0.0487505	-0.178632	0.625	0.556	1
CCT5	0.0494542	-0.210447	0.262	0.255	1
C1orf35	0.0505516	-0.154215	0.146	0.156	1
SF3B6	0.0513526	-0.191739	0.366	0.339	1
ARMCX3	0.0522479	-0.15726	0.138	0.147	1
KLF13	0.0536725	-0.179223	0.415	0.383	1
BAK1	0.0539275	-0.142829	0.103	0.113	1
CALR	0.0539678	-0.183624	0.598	0.531	1
SNX3	0.0540798	-0.202479	0.375	0.347	1
DR1	0.0541843	-0.192813	0.171	0.176	1
AKIRIN1	0.0545061	-0.197433	0.33	0.316	1
TMEM160	0.0549861	-0.202847	0.301	0.284	1
SLC4A7	0.0573038	-0.189605	0.145	0.153	1
CUL3	0.05836	-0.14612	0.125	0.133	1
SEPHS2	0.0626047	-0.16647	0.142	0.149	1
RAB14	0.0628471	-0.109676	0.302	0.252	1
CTDNEP1	0.0641201	-0.103073	0.277	0.229	1
CFLAR	0.0642293	-0.224561	0.268	0.261	1
ZNF791	0.0644714	-0.173812	0.171	0.176	1
HNRNPA3	0.0652787	-0.168417	0.589	0.52	1
NAA50	0.0657442	-0.186405	0.157	0.163	1
CCSER2	0.0659543	-0.107987	0.389	0.322	1
MIDN	0.0661638	-0.105632	0.334	0.279	1
MRPL41	0.0668329	-0.209847	0.333	0.313	1
RTRAF	0.0677217	-0.194719	0.446	0.401	1
NAMPT	0.0698143	-0.140214	0.249	0.248	1
CDC5L	0.0707835	-0.11285	0.224	0.189	1
IQGAP2	0.0708726	-0.211496	0.372	0.346	1
SRSF4	0.0717493	-0.184876	0.204	0.206	1
PMAIP1	0.0719127	-0.185848	0.224	0.229	1
RRP7A	0.0720965	-0.142496	0.108	0.117	1
BIN1	0.0722041	-0.187256	0.252	0.246	1
APPL1	0.0727983	-0.158621	0.154	0.16	1
PIN1	0.0744972	-0.107062	0.281	0.233	1
OXLD1	0.0751527	-0.153209	0.107	0.116	1
MAP7D1	0.0755411	-0.180501	0.151	0.156	1
PBXIP1	0.076399	-0.1125	0.396	0.327	1
CDC40	0.0765474	-0.193849	0.235	0.232	1
PYHIN1	0.0777055	-0.109391	0.251	0.213	1
ADRM1	0.079387	-0.18981	0.277	0.268	1
KMT2E	0.0801681	-0.141288	0.614	0.554	1
PDE4D	0.0804469	-0.163688	0.169	0.175	1
CREBRF	0.0824393	-0.105789	0.288	0.243	1
LRPAP1	0.0845058	-0.101279	0.3	0.249	1
CELF2	0.0847519	-0.126836	0.366	0.304	1
PSMD13	0.0849202	-0.105596	0.264	0.219	1
MAP1LC3B	0.0862018	-0.144864	0.567	0.521	1
CD99	0.0867912	-0.140448	0.802	0.734	1
SMC4	0.0886608	-0.154837	0.099	0.108	1
CTSB	0.0906556	-0.187819	0.154	0.159	1
CALM3	0.0911318	-0.190467	0.353	0.33	1
RPS19BP1	0.0923462	-0.200616	0.315	0.297	1
ANXA7	0.0926402	-0.10026	0.294	0.243	1
ZC3H15	0.0927722	-0.179667	0.423	0.393	1
RRP1B	0.0934722	-0.151086	0.148	0.153	1
LAMTOR1	0.0943852	-0.177647	0.244	0.238	1
AGPAT2	0.0967314	-0.161855	0.112	0.118	1
MIER1	0.0984913	-0.183975	0.444	0.406	1
TACC1	0.0994729	-0.184912	0.188	0.189	1
PSMD4	0.0997536	-0.110071	0.284	0.237	1
TNFSF10	0.100608	-0.190925	0.278	0.277	1
SEC11A	0.101217	-0.198624	0.353	0.327	1
EIF5A	0.10329	-0.158186	0.509	0.457	1
GLS	0.103912	-0.10165	0.452	0.375	1
ANAPC11	0.104241	-0.208741	0.29	0.275	1
ADAR	0.104927	-0.205388	0.183	0.183	1
NECAP2	0.105452	-0.101061	0.235	0.2	1
CLIP1	0.105671	-0.166065	0.145	0.15	1
ARID1B	0.107406	-0.100717	0.184	0.157	1
HIF1A	0.107931	-0.100454	0.285	0.242	1
ZCRB1	0.108158	-0.170036	0.152	0.159	1
MAP3K8	0.108501	-0.162171	0.141	0.147	1
DBI	0.109135	-0.1909	0.483	0.43	1
DCTN3	0.112792	-0.19011	0.316	0.296	1
DYNC1H1	0.11485	-0.188316	0.181	0.182	1
ID3	0.114966	-0.126618	0.107	0.115	1
ITGA4	0.115377	-0.188259	0.316	0.304	1
CD3G	0.115876	-0.105934	0.817	0.753	1
BTG3	0.117291	-0.166524	0.378	0.362	1
FLNA	0.118269	-0.121287	0.221	0.189	1
RAB27A	0.118408	-0.183025	0.168	0.17	1
RALY	0.118463	-0.186234	0.284	0.267	1
THRAP3	0.118641	-0.108526	0.449	0.372	1
MRPL52	0.118828	-0.106891	0.255	0.215	1
WASF2	0.120679	-0.175494	0.33	0.309	1
SLC2A3	0.123353	-0.129022	0.577	0.525	1
NUDC	0.123574	-0.111357	0.322	0.265	1
ZDHHC12	0.125281	-0.162644	0.108	0.114	1
HEBP2	0.128442	-0.101605	0.355	0.303	1
NINJ1	0.128786	-0.153394	0.122	0.127	1
TXNL4A	0.130976	-0.19313	0.305	0.283	1
KDELR1	0.131301	-0.107182	0.254	0.215	1
TIAL1	0.131435	-0.106955	0.27	0.228	1
BLOC1S4	0.132358	-0.106701	0.187	0.159	1
REST	0.133303	-0.109989	0.369	0.31	1
CD44	0.133723	-0.115594	0.718	0.631	1
HMGN2	0.137946	-0.215799	0.545	0.487	1
SEC61B	0.138112	-0.132211	0.609	0.537	1
CEP350	0.138324	-0.111211	0.182	0.156	1
HLA-DQA1	0.139477	-0.151849	0.111	0.119	1
TMF1	0.140919	-0.177715	0.311	0.298	1
SNRK	0.142053	-0.185109	0.173	0.173	1
UBA2	0.143324	-0.17189	0.19	0.187	1
TRIM22	0.14378	-0.12616	0.279	0.235	1
MDH1	0.14385	-0.100168	0.363	0.305	1
SH3KBP1	0.144568	-0.18303	0.449	0.405	1
COX14	0.145413	-0.182368	0.347	0.322	1
TUFM	0.148548	-0.172186	0.318	0.297	1
PHB	0.148595	-0.102831	0.243	0.205	1
CANX	0.148887	-0.106236	0.253	0.216	1
ATP1B3	0.152765	-0.188998	0.287	0.278	1
ZFAND2B	0.153432	-0.100217	0.162	0.139	1
NUDT5	0.154241	-0.154343	0.169	0.17	1
ANAPC16	0.154835	-0.128376	0.606	0.539	1
SURF4	0.155024	-0.102998	0.205	0.177	1
TOP2B	0.15607	-0.133025	0.109	0.116	1
NDUFS4	0.159482	-0.131989	0.119	0.124	1
MYO1G	0.160046	-0.145435	0.125	0.131	1
PHF3	0.162396	-0.107911	0.349	0.295	1
VPS35	0.163073	-0.106864	0.222	0.189	1
RBM17	0.163747	-0.172245	0.263	0.254	1
PSMC1	0.166551	-0.164995	0.172	0.172	1
DPY30	0.16694	-0.101819	0.198	0.17	1
ANP32E	0.168436	-0.208551	0.419	0.378	1
MED10	0.169722	-0.110815	0.308	0.259	1
ZBTB38	0.172488	-0.113906	0.264	0.226	1
FABP5	0.173936	-0.182926	0.248	0.246	1
NUDT1	0.174425	-0.155996	0.159	0.161	1
NAA38	0.175223	-0.106543	0.244	0.209	1
LAMTOR5	0.175603	-0.11678	0.321	0.268	1
ACBD3	0.179622	-0.157988	0.139	0.142	1
LPIN2	0.180301	-0.201774	0.198	0.195	1
ELF1	0.182694	-0.12929	0.712	0.64	1
SAMD3	0.183638	-0.11479	0.278	0.242	1
TMEM165	0.184636	-0.180817	0.195	0.193	1
COMMD4	0.187004	-0.134995	0.099	0.105	1
SRRM2	0.187335	-0.142723	0.592	0.523	1
GSTO1	0.188433	-0.204656	0.272	0.255	1
MPG	0.188502	-0.183814	0.189	0.184	1
GTF2I	0.189599	-0.158442	0.133	0.136	1
TNFRSF12A	0.189778	-0.126177	0.108	0.113	1
ECI2	0.189783	-0.118534	0.118	0.124	1
ORAI1	0.191371	-0.189006	0.337	0.311	1
GGNBP2	0.19231	-0.199717	0.381	0.349	1
PRDX5	0.194174	-0.119291	0.355	0.298	1
COX7B	0.194346	-0.156068	0.526	0.462	1
EIF5B	0.194964	-0.118622	0.436	0.375	1
EIF2AK2	0.19596	-0.203428	0.145	0.146	1
CWC15	0.196135	-0.103151	0.211	0.184	1
RAB8A	0.196508	-0.111958	0.252	0.216	1
APOBEC3C	0.198449	-0.146654	0.29	0.252	1
CHCHD1	0.202247	-0.150557	0.129	0.132	1
SRI	0.203104	-0.185008	0.377	0.341	1
ABCF1	0.205376	-0.126193	0.265	0.229	1
CST7	0.210214	-0.138204	0.61	0.578	1
CCT3	0.213983	-0.157117	0.304	0.285	1
ATP5F1C	0.215008	-0.181887	0.397	0.357	1
TXNDC17	0.216225	-0.10727	0.248	0.215	1
SBNO1	0.216922	-0.163778	0.13	0.133	1
ZNF267	0.217813	-0.152326	0.205	0.202	1
STMN1	0.219953	-0.377188	0.282	0.268	1
N4BP2L2	0.220222	-0.144564	0.569	0.497	1
WAC	0.221648	-0.183729	0.228	0.22	1
SSBP4	0.222073	-0.101719	0.312	0.268	1
TRAPPC3	0.229156	-0.101091	0.185	0.16	1
SSNA1	0.229445	-0.122806	0.308	0.261	1
MKNK2	0.229657	-0.150592	0.138	0.14	1
CCDC12	0.23022	-0.19601	0.282	0.264	1
TRABD	0.231262	-0.105634	0.25	0.216	1
FNBP4	0.235297	-0.156108	0.296	0.282	1
IFI27L2	0.236757	-0.105852	0.217	0.189	1
PLSCR1	0.237312	-0.126118	0.096	0.102	1
PRMT1	0.238401	-0.16578	0.284	0.266	1
CUL5	0.238659	-0.101564	0.097	0.102	1
UBE2M	0.239568	-0.186927	0.354	0.319	1
GMNN	0.243843	-0.108782	0.131	0.135	1
ANXA11	0.245188	-0.101416	0.42	0.352	1
SNRPC	0.246178	-0.120149	0.23	0.197	1
CLTB	0.247618	-0.176695	0.299	0.28	1
GNAI2	0.24775	-0.129671	0.601	0.522	1
AQP3	0.249957	-0.110964	0.27	0.233	1
BRD1	0.251054	-0.123821	0.224	0.195	1
NOP10	0.251313	-0.180817	0.387	0.355	1
NDUFB5	0.252063	-0.107411	0.259	0.222	1
TKT	0.254218	-0.109408	0.321	0.273	1
PLEKHF1	0.255684	-0.104749	0.124	0.127	1
HSBP1	0.258015	-0.143029	0.114	0.117	1
NPC2	0.258086	-0.103316	0.253	0.22	1
NDUFV2	0.258417	-0.117657	0.523	0.469	1
NRDC	0.260259	-0.120418	0.236	0.204	1
SRA1	0.26072	-0.135098	0.146	0.148	1
IAH1	0.261305	-0.112563	0.246	0.213	1
SLTM	0.267491	-0.164915	0.393	0.358	1
RNF115	0.267956	-0.123467	0.201	0.175	1
ARF1	0.270773	-0.129793	0.611	0.532	1
UTP18	0.271723	-0.130243	0.102	0.105	1
ACAP2	0.274221	-0.186219	0.234	0.222	1
ARL2	0.275297	-0.105058	0.133	0.117	1
UBE2I	0.277424	-0.120619	0.474	0.388	1
TOMM20	0.277605	-0.140815	0.626	0.539	1
METTL9	0.278034	-0.15155	0.296	0.277	1
MRPL4	0.279828	-0.102821	0.169	0.147	1
PGP	0.281034	-0.170165	0.213	0.205	1
MLF2	0.281486	-0.10958	0.187	0.163	1
ATP5F1B	0.284309	-0.15212	0.478	0.42	1
MRPL54	0.285084	-0.114784	0.294	0.253	1
URI1	0.285815	-0.109945	0.32	0.277	1
CKS2	0.286172	-0.138747	0.208	0.206	1
WBP4	0.287167	-0.102604	0.112	0.118	1
CAPN2	0.287899	-0.15047	0.212	0.207	1
MALSU1	0.288504	-0.121289	0.098	0.101	1
S1PR4	0.289083	-0.163463	0.172	0.17	1
ANXA1	0.289526	-0.106958	0.885	0.847	1
GOLGB1	0.292363	-0.188804	0.322	0.3	1
BOD1L1	0.294134	-0.177136	0.377	0.347	1
TGFBR2	0.294925	-0.169916	0.202	0.195	1
DNAJC8	0.295445	-0.108035	0.448	0.38	1
WDR82	0.295769	-0.106652	0.166	0.146	1
DERL1	0.296571	-0.14531	0.178	0.175	1
ZC3H13	0.298295	-0.101534	0.224	0.197	1
RNASEH2B	0.2988	-0.125775	0.235	0.206	1
SELENOW	0.299858	-0.139433	0.518	0.461	1
METRNL	0.30007	-0.164868	0.242	0.236	1
TALDO1	0.300964	-0.157972	0.31	0.286	1
NAA10	0.301944	-0.164431	0.234	0.224	1
POMP	0.304879	-0.168987	0.448	0.4	1
GSDMD	0.314231	-0.115251	0.218	0.19	1
STK24	0.314351	-0.107458	0.185	0.162	1
CCPG1	0.316133	-0.118728	0.187	0.165	1
PTMS	0.316158	-0.133459	0.109	0.113	1
SSB	0.317014	-0.165873	0.442	0.398	1
ZFAND6	0.317185	-0.102827	0.223	0.196	1
EEF2	0.317818	-0.12559	0.719	0.624	1
CCT4	0.318799	-0.111552	0.334	0.285	1
GIMAP7	0.319649	-0.136729	0.723	0.669	1
CDK2AP2	0.320324	-0.104164	0.388	0.335	1
MAX	0.321476	-0.104269	0.238	0.209	1
THOC2	0.32291	-0.102188	0.178	0.158	1
SF3B5	0.323272	-0.122971	0.413	0.344	1
PAPOLA	0.324161	-0.117549	0.346	0.292	1
PPIG	0.324686	-0.107046	0.43	0.375	1
TNF	0.325964	0.373455	0.37	0.359	1
CCL4	0.326882	0.66144	0.496	0.565	1
SPCS1	0.327006	-0.139912	0.643	0.543	1
RANBP1	0.327063	-0.166668	0.293	0.271	1
PSMB4	0.329055	-0.185937	0.301	0.277	1
SRPK2	0.329259	-0.155654	0.193	0.188	1
TRIM38	0.329795	-0.154263	0.157	0.156	1
CNBP	0.331751	-0.105739	0.712	0.622	1
PPP2R5E	0.331825	-0.143973	0.126	0.127	1
BBC3	0.332768	-0.135394	0.196	0.194	1
SAFB	0.334141	-0.135474	0.129	0.13	1
KPNB1	0.334168	-0.147082	0.188	0.184	1
RER1	0.334453	-0.120961	0.292	0.252	1
KHDRBS1	0.334647	-0.104619	0.459	0.385	1
PKN1	0.337288	-0.107521	0.176	0.155	1
LAGE3	0.337412	-0.118915	0.171	0.15	1
PSMB7	0.338577	-0.175538	0.185	0.178	1
TCEAL8	0.339051	-0.11874	0.104	0.106	1
SIT1	0.343318	-0.107407	0.306	0.265	1
ZCCHC17	0.343885	-0.104739	0.132	0.134	1
RAB11FIP1	0.347633	-0.176392	0.256	0.247	1
FKBP11	0.35104	-0.109803	0.245	0.217	1
COPE	0.351085	-0.145183	0.515	0.448	1
STOML2	0.3526	-0.141742	0.136	0.136	1
LEO1	0.353668	-0.120653	0.11	0.113	1
EIF3I	0.357283	-0.15794	0.345	0.312	1
DEF6	0.358621	-0.119093	0.291	0.251	1
SAMD9	0.359123	-0.155479	0.229	0.2	1
MLEC	0.359766	-0.166128	0.176	0.172	1
RSBN1L	0.360564	-0.109903	0.396	0.341	1
MAPRE1	0.3624	-0.105519	0.2	0.176	1
CSNK1A1	0.365791	-0.157173	0.426	0.381	1
MX1	0.366154	-0.216998	0.145	0.144	1
DDAH2	0.36651	-0.120949	0.123	0.125	1
SF3B2	0.367508	-0.179655	0.402	0.357	1
ABHD17A	0.368833	-0.101309	0.465	0.393	1
COMMD3	0.369404	-0.134976	0.123	0.123	1
AKR1B1	0.370968	-0.140202	0.118	0.118	1
AP2S1	0.371688	-0.172489	0.229	0.216	1
ARID4A	0.372342	-0.142834	0.261	0.229	1
TCP1	0.37281	-0.175237	0.25	0.234	1
CSNK1G2	0.374494	-0.132226	0.168	0.164	1
EIF2S2	0.375218	-0.182025	0.427	0.391	1
CCT2	0.375381	-0.173204	0.319	0.294	1
WHAMM	0.378599	-0.101366	0.174	0.155	1
TAF12	0.380846	-0.110081	0.156	0.138	1
PDCD1	0.381491	-0.159934	0.133	0.133	1
RSRP1	0.381895	-0.136128	0.65	0.568	1
NUCKS1	0.384176	-0.143015	0.547	0.483	1
NSD3	0.384631	-0.131312	0.546	0.481	1
CCDC88C	0.385977	-0.119821	0.211	0.186	1
ATP5MC1	0.390264	-0.125264	0.232	0.203	1
SPAG9	0.390971	-0.138213	0.244	0.212	1
PSMA3	0.391077	-0.11644	0.359	0.304	1
UBTF	0.392864	-0.173669	0.19	0.183	1
CDC26	0.392892	-0.116619	0.256	0.223	1
ATP5PB	0.39615	-0.118011	0.339	0.289	1
BIRC3	0.397087	-0.153492	0.511	0.446	1
MAT2B	0.398491	-0.100229	0.155	0.137	1
PCNA	0.398806	-0.154837	0.131	0.13	1
PSMC5	0.399722	-0.169691	0.345	0.31	1
SUGT1	0.400249	-0.118419	0.234	0.207	1
GTF3C6	0.400988	-0.178346	0.259	0.241	1
PAFAH1B1	0.403295	-0.166652	0.361	0.328	1
ATP5PF	0.405801	-0.129785	0.557	0.49	1
PPA1	0.409423	-0.108619	0.366	0.316	1
NRBF2	0.409801	-0.147689	0.226	0.218	1
PSMG2	0.410857	-0.125962	0.285	0.245	1
TSC22D4	0.413698	-0.164576	0.24	0.226	1
CDV3	0.413946	-0.157801	0.47	0.416	1
EIF4G2	0.413953	-0.112098	0.439	0.374	1
ATP6V1G1	0.416224	-0.109609	0.721	0.63	1
TAF1D	0.418363	-0.114083	0.584	0.521	1
CSDE1	0.420998	-0.166089	0.387	0.346	1
ZC3H6	0.421697	-0.10534	0.151	0.136	1
EMC4	0.428664	-0.127637	0.243	0.212	1
TOX4	0.436591	-0.104713	0.309	0.265	1
PTPN1	0.437481	-0.113723	0.262	0.229	1
STIM2	0.439623	-0.110981	0.187	0.166	1
FMNL1	0.440206	-0.17165	0.17	0.164	1
OLA1	0.441805	-0.116584	0.184	0.162	1
TRAPPC10	0.442832	-0.132117	0.254	0.224	1
CD164	0.444483	-0.119562	0.342	0.292	1
RALBP1	0.444956	-0.173615	0.245	0.231	1
PHPT1	0.446543	-0.226929	0.287	0.266	1
C11orf58	0.448668	-0.114076	0.597	0.52	1
LUZP1	0.450575	-0.120532	0.205	0.184	1
CXorf38	0.450915	-0.102162	0.109	0.098	1
NENF	0.45228	-0.108433	0.229	0.202	1
OSTF1	0.452643	-0.160431	0.394	0.353	1
CARD19	0.453528	-0.114136	0.117	0.117	1
SRP54	0.453684	-0.108659	0.2	0.178	1
TADA3	0.455026	-0.11023	0.156	0.139	1
N4BP1	0.455846	-0.170105	0.233	0.219	1
AMD1	0.455919	-0.143349	0.483	0.437	1
NAXE	0.456646	-0.115611	0.151	0.134	1
EBP	0.457206	-0.163836	0.166	0.159	1
PHF14	0.459139	-0.112041	0.172	0.155	1
UBE2L3	0.464913	-0.106276	0.374	0.325	1
SP110	0.465088	-0.145161	0.413	0.353	1
PSIP1	0.466475	-0.111872	0.47	0.402	1
USP14	0.468566	-0.119076	0.154	0.152	1
LMO4	0.469278	-0.100989	0.251	0.246	1
IMP3	0.469679	-0.128988	0.311	0.271	1
BID	0.470108	-0.108977	0.118	0.118	1
RASSF5	0.470618	-0.103242	0.202	0.181	1
NUDT22	0.470645	-0.130688	0.111	0.11	1
CD6	0.471061	-0.138354	0.295	0.257	1
TMEM70	0.473354	-0.145638	0.188	0.181	1
TRAPPC2L	0.474595	-0.116475	0.178	0.159	1
HLA-DMA	0.479574	-0.141281	0.13	0.129	1
LIMS1	0.483673	-0.132229	0.199	0.193	1
BUB3	0.484361	-0.124308	0.435	0.365	1
MIEN1	0.486858	-0.148505	0.157	0.152	1
SYNE2	0.487765	-0.174151	0.49	0.421	1
SERPINB1	0.489996	-0.184674	0.381	0.341	1
SRSF11	0.492326	-0.11754	0.515	0.442	1
CEP57	0.493217	-0.126576	0.189	0.169	1
TIPARP	0.494467	-0.145914	0.306	0.287	1
ATP5PD	0.495888	-0.111267	0.486	0.412	1
SSBP1	0.496901	-0.147945	0.442	0.39	1
RFC1	0.497544	-0.162568	0.277	0.261	1
TPGS1	0.499642	-0.129577	0.176	0.156	1
GRB2	0.500532	-0.167635	0.396	0.351	1
UQCR10	0.500623	-0.103775	0.473	0.411	1
PTRHD1	0.501068	-0.116328	0.157	0.141	1
ARCN1	0.502939	-0.133623	0.146	0.143	1
PWP1	0.505984	-0.112921	0.15	0.135	1
UBE2A	0.508192	-0.107289	0.273	0.242	1
LSM3	0.508575	-0.123111	0.22	0.196	1
AKAP13	0.512101	-0.102302	0.546	0.469	1
ITSN2	0.512621	-0.135075	0.201	0.193	1
DNMT1	0.512947	-0.150054	0.241	0.228	1
HTATSF1	0.515256	-0.141709	0.182	0.162	1
NSD1	0.515832	-0.118597	0.189	0.17	1
WIPI2	0.516082	-0.105243	0.131	0.118	1
LSM8	0.520099	-0.127908	0.37	0.321	1
RBX1	0.520458	-0.145031	0.377	0.339	1
MZT2A	0.522062	-0.11408	0.496	0.418	1
TBCB	0.526237	-0.175659	0.402	0.351	1
HBP1	0.528393	-0.16925	0.27	0.249	1
UFC1	0.528597	-0.144399	0.409	0.369	1
WAPL	0.529407	-0.117975	0.152	0.149	1
PITPNB	0.531879	-0.102007	0.138	0.126	1
KDELR2	0.532957	-0.168941	0.231	0.216	1
APBB1IP	0.533579	-0.136311	0.553	0.479	1
AATF	0.53523	-0.138359	0.154	0.149	1
KMT2B	0.535934	-0.131742	0.127	0.125	1
SERTAD1	0.536737	-0.107142	0.357	0.315	1
IRF2	0.536958	-0.167495	0.239	0.223	1
RHEB	0.537865	-0.171873	0.281	0.255	1
PDIA3	0.539153	-0.127981	0.653	0.56	1
IWS1	0.540448	-0.113505	0.165	0.149	1
ARHGEF1	0.540558	-0.126553	0.358	0.308	1
VDAC2	0.540582	-0.109045	0.461	0.39	1
RBBP4	0.541066	-0.112668	0.175	0.158	1
CCT8	0.542133	-0.174029	0.333	0.298	1
GADD45GIP1	0.543476	-0.145322	0.312	0.285	1
SGTB	0.544104	-0.130838	0.143	0.139	1
BNIP3L	0.544203	-0.17918	0.243	0.224	1
SSU72	0.544805	-0.109251	0.39	0.334	1
IK	0.545685	-0.154829	0.456	0.407	1
METTL23	0.546501	-0.136241	0.186	0.179	1
TXNL1	0.546705	-0.15049	0.285	0.26	1
NEDD8	0.547057	-0.153282	0.539	0.462	1
LBR	0.549082	-0.168661	0.22	0.208	1
MRPL20	0.550473	-0.120763	0.35	0.305	1
RSF1	0.551143	-0.143421	0.343	0.298	1
STIP1	0.551375	-0.119345	0.122	0.121	1
MESD	0.552307	-0.117603	0.258	0.227	1
MSH6	0.553655	-0.126318	0.135	0.132	1
SRPK1	0.55678	-0.118892	0.167	0.162	1
SDF2L1	0.558614	-0.17917	0.234	0.217	1
FAM50A	0.559761	-0.117528	0.202	0.181	1
IKZF3	0.563902	-0.131494	0.263	0.236	1
BAZ1B	0.564693	-0.132939	0.135	0.132	1
OSER1	0.56585	-0.124085	0.258	0.227	1
RPAIN	0.566168	-0.127589	0.225	0.202	1
HMGB2	0.566289	-0.240211	0.463	0.409	1
MCTS1	0.566873	-0.103728	0.132	0.12	1
IQGAP1	0.568486	-0.195348	0.37	0.333	1
NDUFB11	0.568616	-0.119096	0.634	0.542	1
IFI6	0.569772	-0.22052	0.153	0.137	1
GLRX5	0.570651	-0.155184	0.194	0.183	1
FKBP2	0.570833	-0.15313	0.281	0.263	1
ENY2	0.573745	-0.120767	0.389	0.335	1
UBE2E3	0.574206	-0.131221	0.158	0.153	1
SLC25A36	0.575013	-0.146439	0.169	0.162	1
POLR2B	0.575421	-0.130963	0.163	0.158	1
NOL7	0.576744	-0.155708	0.424	0.375	1
USP1	0.576858	-0.203119	0.21	0.196	1
CTSZ	0.581551	-0.113542	0.128	0.126	1
PSMD14	0.582078	-0.109325	0.156	0.152	1
RIOK3	0.585379	-0.149586	0.17	0.164	1
VASP	0.585715	-0.133126	0.293	0.257	1
PAXX	0.586238	-0.132042	0.365	0.319	1
STUB1	0.586698	-0.135239	0.329	0.284	1
TMEM219	0.587781	-0.13778	0.295	0.258	1
RAB8B	0.588669	-0.158137	0.32	0.294	1
SDHA	0.589763	-0.123243	0.145	0.141	1
CD46	0.590173	-0.134802	0.285	0.25	1
SRP72	0.596454	-0.131617	0.289	0.255	1
CNPY2	0.59647	-0.130921	0.179	0.171	1
ATRAID	0.597643	-0.137437	0.301	0.263	1
POLR2J	0.598966	-0.120818	0.314	0.278	1
NDFIP1	0.603303	-0.1268	0.448	0.381	1
ATP5F1D	0.606674	-0.114316	0.639	0.557	1
GRAP2	0.607988	-0.104591	0.129	0.118	1
DGUOK	0.611911	-0.10745	0.281	0.25	1
FAM111A	0.611938	-0.114871	0.173	0.157	1
ADH5	0.612803	-0.137259	0.267	0.234	1
MKRN1	0.615038	-0.117068	0.139	0.135	1
IP6K2	0.615275	-0.103307	0.111	0.11	1
PACS1	0.615623	-0.104053	0.11	0.1	1
XAF1	0.618548	-0.132273	0.138	0.136	1
STXBP3	0.623244	-0.123464	0.171	0.155	1
MPLKIP	0.623358	-0.134823	0.134	0.131	1
SPOCK2	0.624154	-0.128031	0.551	0.483	1
REX1BD	0.626447	-0.107546	0.465	0.399	1
SRSF9	0.632183	-0.126921	0.508	0.425	1
ICE1	0.639623	-0.148026	0.133	0.129	1
AP3S1	0.642022	-0.116736	0.169	0.152	1
AP2M1	0.642643	-0.125798	0.277	0.244	1
RNF181	0.644253	-0.159613	0.204	0.192	1
GADD45A	0.645391	-0.123179	0.191	0.177	1
STX11	0.64689	-0.100539	0.132	0.13	1
CASP1	0.647296	-0.18959	0.222	0.205	1
DDX17	0.650655	-0.195493	0.446	0.385	1
TMEM208	0.650756	-0.1227	0.139	0.134	1
DCP2	0.651024	-0.140599	0.197	0.177	1
HIGD2A	0.654894	-0.116943	0.67	0.589	1
ATXN10	0.658043	-0.118096	0.154	0.148	1
AKAP9	0.660486	-0.162017	0.37	0.338	1
PPIL4	0.66209	-0.146721	0.293	0.27	1
DUT	0.662841	-0.159414	0.378	0.33	1
RAD21	0.664189	-0.176391	0.332	0.294	1
PLEKHJ1	0.665652	-0.105345	0.136	0.124	1
SH2D2A	0.670349	-0.159167	0.209	0.186	1
HIKESHI	0.670716	-0.104983	0.159	0.146	1
STN1	0.671335	-0.122247	0.142	0.137	1
CHMP2A	0.67167	-0.16462	0.27	0.247	1
UFL1	0.673469	-0.121563	0.123	0.12	1
KDSR	0.675846	-0.151979	0.197	0.186	1
VAMP2	0.67673	-0.11588	0.621	0.52	1
MCUB	0.677004	-0.119711	0.384	0.334	1
YTHDF2	0.678607	-0.13965	0.239	0.221	1
IER3	0.682652	-0.10693	0.143	0.142	1
UFD1	0.682985	-0.156792	0.242	0.223	1
FDX1	0.685617	-0.11985	0.224	0.201	1
SPCS2	0.68572	-0.102851	0.577	0.493	1
NTAN1	0.686076	-0.110718	0.107	0.105	1
C14orf119	0.686387	-0.103623	0.179	0.163	1
PIK3R1	0.687162	-0.143368	0.526	0.47	1
NDUFA10	0.687661	-0.110946	0.18	0.164	1
LPXN	0.687929	-0.104319	0.155	0.142	1
XRN2	0.688661	-0.155851	0.365	0.327	1
TRAPPC4	0.689696	-0.163881	0.271	0.247	1
MRPS15	0.690035	-0.10979	0.165	0.158	1
KMT2A	0.691043	-0.146848	0.415	0.36	1
C15orf61	0.695673	-0.10447	0.162	0.148	1
DAXX	0.703947	-0.10896	0.128	0.124	1
ATP2B1	0.704284	-0.189246	0.327	0.285	1
MPHOSPH10	0.706699	-0.10343	0.184	0.169	1
DENND2D	0.707856	-0.133804	0.207	0.188	1
RAP1A	0.711211	-0.135522	0.449	0.394	1
CMC2	0.711678	-0.126731	0.331	0.299	1
RB1CC1	0.71228	-0.106161	0.139	0.135	1
TMOD3	0.712358	-0.178573	0.256	0.233	1
PHF20L1	0.716242	-0.100715	0.215	0.197	1
GLRX3	0.716532	-0.116687	0.129	0.124	1
PCMT1	0.717382	-0.15689	0.318	0.287	1
CDC123	0.718734	-0.122577	0.185	0.168	1
C1orf122	0.718887	-0.10614	0.139	0.129	1
LAMTOR4	0.721698	-0.143745	0.488	0.425	1
NUCB2	0.727168	-0.169901	0.301	0.281	1
SAFB2	0.730232	-0.11977	0.171	0.164	1
ITGAE	0.73154	-0.111772	0.123	0.12	1
KIAA0040	0.732403	-0.109754	0.153	0.148	1
SMARCC1	0.732501	-0.116473	0.144	0.132	1
HSD17B10	0.736173	-0.108109	0.153	0.141	1
MFF	0.737073	-0.110054	0.137	0.132	1
SQOR	0.742105	-0.10898	0.158	0.145	1
MYDGF	0.743135	-0.11933	0.243	0.217	1
STX4	0.745415	-0.110203	0.14	0.129	1
EMC7	0.745668	-0.121854	0.253	0.225	1
C19orf25	0.74655	-0.106397	0.133	0.124	1
IFT57	0.747265	-0.103545	0.109	0.106	1
TIPRL	0.749015	-0.111385	0.208	0.189	1
DNAJC2	0.751444	-0.109813	0.166	0.154	1
LAMTOR2	0.753923	-0.127641	0.177	0.162	1
AHNAK	0.756199	-0.184471	0.467	0.405	1
VAMP5	0.756539	-0.124119	0.19	0.173	1
PPP1R7	0.759815	-0.132768	0.227	0.21	1
CXCR6	0.76262	-0.112611	0.17	0.161	1
NUB1	0.762738	-0.137243	0.277	0.249	1
TEX264	0.763048	-0.132179	0.281	0.249	1
KIF2A	0.763234	-0.130449	0.422	0.369	1
EIF4A2	0.763676	-0.126518	0.59	0.498	1
ECHS1	0.764019	-0.133822	0.165	0.155	1
RALA	0.76416	-0.118472	0.219	0.198	1
UBE2J2	0.764397	-0.110922	0.127	0.123	1
ATG3	0.764893	-0.143658	0.203	0.19	1
ATP6V0D1	0.767411	-0.118314	0.142	0.136	1
ATRX	0.768543	-0.181563	0.383	0.34	1
RAB29	0.769417	-0.103858	0.11	0.107	1
DIAPH1	0.771077	-0.151768	0.191	0.18	1
FRMD4B	0.771543	-0.105734	0.213	0.206	1
PSMC4	0.773003	-0.127709	0.237	0.213	1
ZNF217	0.773258	-0.112231	0.183	0.17	1
ATG101	0.773989	-0.114256	0.179	0.169	1
MRFAP1	0.774793	-0.121751	0.436	0.384	1
SAT2	0.774814	-0.128904	0.153	0.146	1
CCDC82	0.777645	-0.113615	0.192	0.176	1
GBP1	0.779839	-0.150073	0.194	0.186	1
HADHA	0.780229	-0.125059	0.349	0.308	1
PSMB5	0.781886	-0.102732	0.142	0.131	1
ESD	0.785117	-0.157991	0.242	0.221	1
ARHGAP30	0.785269	-0.151172	0.196	0.184	1
PLEKHO1	0.787499	-0.154929	0.215	0.2	1
LAT	0.789338	-0.133512	0.487	0.414	1
MYH9	0.791767	-0.168413	0.339	0.304	1
FIBP	0.793082	-0.108069	0.158	0.151	1
MBD2	0.793191	-0.134364	0.305	0.278	1
EIF3D	0.796028	-0.138268	0.341	0.297	1
PSMA5	0.797619	-0.163236	0.358	0.313	1
MAD1L1	0.797703	-0.139686	0.17	0.161	1
UGCG	0.799602	-0.102773	0.128	0.124	1
IFI35	0.803408	-0.108482	0.121	0.117	1
STRAP	0.804115	-0.109978	0.254	0.229	1
EID1	0.804535	-0.117651	0.534	0.452	1
GYG1	0.804914	-0.155894	0.181	0.165	1
ATP1B1	0.806165	-0.123745	0.136	0.132	1
ARFGAP3	0.808088	-0.122105	0.151	0.14	1
VDAC1	0.808716	-0.110453	0.363	0.321	1
HAGH	0.808818	-0.104982	0.196	0.179	1
NKAP	0.809345	-0.129684	0.222	0.202	1
ABHD14A	0.809703	-0.113197	0.153	0.141	1
TIFA	0.812095	-0.107963	0.148	0.143	1
TTC14	0.812266	-0.131925	0.149	0.138	1
USP8	0.812318	-0.132076	0.183	0.168	1
RSRC1	0.814524	-0.108323	0.138	0.129	1
UTRN	0.81645	-0.142441	0.283	0.255	1
EMC3	0.817452	-0.117226	0.174	0.159	1
PPP2R2A	0.817682	-0.139964	0.198	0.186	1
MTIF3	0.818772	-0.118114	0.216	0.2	1
RINL	0.820006	-0.103733	0.102	0.098	1
CCDC91	0.820766	-0.129266	0.203	0.186	1
PMVK	0.822802	-0.127134	0.143	0.131	1
ANKRD11	0.823273	-0.162846	0.342	0.303	1
MEAF6	0.823947	-0.143261	0.358	0.311	1
UPP1	0.82594	-0.112557	0.263	0.245	1
FIS1	0.826417	-0.145207	0.385	0.335	1
SYNCRIP	0.827372	-0.131011	0.277	0.253	1
IDI1	0.827481	-0.136027	0.343	0.312	1
NDUFS8	0.828034	-0.175403	0.269	0.244	1
LCMT1	0.82892	-0.101522	0.121	0.117	1
LSM1	0.831821	-0.136666	0.192	0.178	1
LSM2	0.832794	-0.159946	0.224	0.206	1
MYO1F	0.833005	-0.117093	0.122	0.118	1
CLINT1	0.833561	-0.165519	0.232	0.212	1
MBD4	0.835333	-0.134011	0.224	0.204	1
KDM5A	0.836949	-0.143627	0.19	0.178	1
DSTN	0.837558	-0.157885	0.366	0.326	1
RNF114	0.838004	-0.121604	0.173	0.16	1
DERL2	0.838016	-0.126867	0.187	0.17	1
TNIP1	0.838767	-0.11222	0.105	0.101	1
SUPT4H1	0.8412	-0.141478	0.261	0.232	1
XPA	0.842908	-0.103342	0.139	0.131	1
STX10	0.843834	-0.117517	0.145	0.134	1
ODC1	0.844767	-0.159866	0.269	0.24	1
ANKLE2	0.84505	-0.12618	0.132	0.127	1
TIMM17B	0.846137	-0.123414	0.179	0.163	1
SMAP1	0.846212	-0.133923	0.276	0.253	1
PSMD3	0.846702	-0.104497	0.114	0.11	1
DNAJC21	0.850491	-0.15054	0.283	0.259	1
PSMD7	0.853146	-0.143685	0.31	0.274	1
NDUFA2	0.853256	-0.133186	0.33	0.3	1
UPF3A	0.853901	-0.154274	0.224	0.204	1
MNAT1	0.85405	-0.102615	0.109	0.106	1
SMARCA5	0.854071	-0.137638	0.323	0.291	1
DGKZ	0.85454	-0.143053	0.218	0.197	1
CHST12	0.857047	-0.140608	0.213	0.193	1
TOPORS	0.858722	-0.121991	0.199	0.183	1
VCP	0.859508	-0.129678	0.231	0.21	1
FYN	0.85974	-0.134199	0.435	0.381	1
ACAP1	0.860331	-0.110298	0.571	0.492	1
C9orf78	0.864361	-0.110434	0.576	0.505	1
ZC3HAV1	0.864811	-0.179237	0.388	0.341	1
SNF8	0.865836	-0.13481	0.188	0.176	1
CRBN	0.866242	-0.105378	0.227	0.209	1
EXOSC9	0.866842	-0.101224	0.149	0.143	1
ERBIN	0.869295	-0.112702	0.153	0.142	1
FBXO9	0.869304	-0.106855	0.125	0.121	1
SYTL1	0.870797	-0.100917	0.177	0.166	1
NDUFA6	0.870877	-0.13265	0.383	0.337	1
NHP2	0.875564	-0.125266	0.217	0.199	1
RBCK1	0.877337	-0.145061	0.269	0.24	1
GBP2	0.878158	-0.170174	0.271	0.241	1
UBE2L6	0.878936	-0.15887	0.291	0.261	1
SUPT16H	0.880836	-0.157071	0.197	0.183	1
ECH1	0.884165	-0.175294	0.367	0.319	1
ILF3	0.884175	-0.156323	0.227	0.21	1
ATP5F1A	0.884698	-0.127621	0.378	0.331	1
CCDC167	0.884837	-0.164597	0.243	0.223	1
BCL7C	0.888042	-0.160575	0.315	0.279	1
WASHC3	0.88849	-0.110798	0.171	0.159	1
KANSL1	0.889042	-0.17497	0.277	0.25	1
GABARAPL2	0.88923	-0.131277	0.476	0.412	1
RBM38	0.892006	-0.128122	0.405	0.36	1
SERTAD3	0.893265	-0.115996	0.269	0.245	1
MRPL21	0.893417	-0.123708	0.176	0.163	1
UBE2Q2	0.893771	-0.107602	0.123	0.117	1
NT5C3A	0.894352	-0.102559	0.159	0.149	1
POLR3GL	0.895332	-0.139264	0.343	0.301	1
JMJD6	0.896928	-0.145157	0.261	0.235	1
EPS15	0.897802	-0.130707	0.183	0.169	1
LPIN1	0.897834	-0.112367	0.137	0.129	1
PDCD2	0.898602	-0.156592	0.223	0.202	1
NIFK	0.901693	-0.118288	0.218	0.202	1
TRAPPC6A	0.90375	-0.136981	0.262	0.234	1
TCEA1	0.905523	-0.1233	0.447	0.393	1
KIN	0.906099	-0.117094	0.122	0.117	1
SNHG7	0.906399	-0.107419	0.376	0.335	1
ITGB1BP1	0.906595	-0.119548	0.221	0.201	1
EIF3G	0.906719	-0.103188	0.656	0.549	1
SNRPA1	0.908273	-0.132891	0.213	0.198	1
GPRIN3	0.909642	-0.156208	0.259	0.233	1
GALM	0.909683	-0.103536	0.117	0.11	1
CCL4L2	0.909908	0.52244	0.272	0.279	1
NXT1	0.91021	-0.104412	0.393	0.352	1
EIF6	0.911336	-0.127798	0.193	0.177	1
SLAMF1	0.912633	-0.131692	0.195	0.182	1
BAZ1A	0.912643	-0.173497	0.364	0.324	1
CCND3	0.914134	-0.114288	0.477	0.412	1
NDUFB8	0.91417	-0.117417	0.511	0.433	1
UCHL5	0.915156	-0.107091	0.119	0.113	1
MIR4435-2HG	0.915932	-0.110741	0.105	0.1	1
PBDC1	0.917013	-0.14019	0.184	0.171	1
SMIM10L1	0.91992	-0.128934	0.166	0.154	1
JOSD2	0.920076	-0.102672	0.123	0.117	1
ATP6AP2	0.922941	-0.158351	0.347	0.298	1
M6PR	0.92547	-0.155214	0.29	0.262	1
BIN2	0.926395	-0.154233	0.39	0.338	1
PFDN2	0.929431	-0.135915	0.366	0.318	1
ACAA1	0.932582	-0.1106	0.136	0.128	1
DHX36	0.933208	-0.135011	0.392	0.349	1
ATP6V1D	0.933465	-0.125312	0.13	0.121	1
POLE4	0.933765	-0.132575	0.209	0.193	1
RHOG	0.935871	-0.146377	0.395	0.344	1
LARP1	0.944771	-0.117153	0.117	0.111	1
MTPN	0.945114	-0.120084	0.349	0.31	1
LSM4	0.946671	-0.148182	0.228	0.207	1
STK10	0.946744	-0.120149	0.181	0.169	1
UBE3A	0.94985	-0.109359	0.155	0.146	1
PARP14	0.950194	-0.134328	0.174	0.163	1
OCIAD1	0.950753	-0.123475	0.358	0.318	1
RBM33	0.951987	-0.117219	0.147	0.138	1
BUD31	0.952907	-0.12972	0.31	0.278	1
SLFN5	0.958423	-0.160744	0.344	0.308	1
MAP4	0.95958	-0.151121	0.199	0.184	1
CHD4	0.960102	-0.174339	0.226	0.206	1
OS9	0.961408	-0.119222	0.148	0.139	1
PSTPIP1	0.962288	-0.148421	0.208	0.192	1
MAT2A	0.962427	-0.109116	0.117	0.112	1
PSMD2	0.963081	-0.104192	0.154	0.146	1
TMEM14C	0.966087	-0.164469	0.232	0.21	1
TMEM147	0.966212	-0.127537	0.18	0.167	1
SURF2	0.969228	-0.118305	0.158	0.148	1
CASP4	0.970715	-0.122092	0.37	0.328	1
SMIM7	0.97198	-0.125233	0.152	0.143	1
HSPD1	0.973415	-0.117236	0.547	0.48	1
CSK	0.974071	-0.122577	0.309	0.277	1
PPP1R35	0.974303	-0.13037	0.195	0.18	1
CD47	0.975768	-0.119112	0.432	0.377	1
MAP2K3	0.977124	-0.107524	0.126	0.119	1
CHMP2B	0.980926	-0.113452	0.21	0.196	1
METTL5	0.981769	-0.149644	0.22	0.201	1
MRPL34	0.985284	-0.137007	0.302	0.269	1
RTF2	0.986056	-0.129252	0.216	0.198	1
HMOX2	0.986519	-0.131782	0.304	0.274	1
COTL1	0.98848	-0.1165	0.727	0.644	1
YWHAQ	0.988757	-0.140679	0.442	0.385	1
MPC1	0.991157	-0.139379	0.195	0.179	1
HPF1	0.991179	-0.105861	0.107	0.102	1
MRPL18	0.994232	-0.149894	0.207	0.188	1
TSTD1	0.99425	-0.15718	0.427	0.372	1
DECR1	0.994512	-0.133532	0.253	0.23	1
UBN1	0.997145	-0.117471	0.153	0.144	1
PYURF	0.998516	-0.142431	0.39	0.341	1
POP7	0.998775	-0.110977	0.122	0.115	1

## Sheet: Monocyte
gene	p_val	avg_log2FC	pct.1	pct.2	p_val_adj
LYVE1	7.8713e-110	2.2807	0.265	0.022	1.40857e-105
FABP5	1.49227e-91	-4.4145	0.2	0.763	2.67042e-87
TTN	1.03706e-72	0.908974	0.118	0.004	1.85581e-68
SPP1	2.33907e-68	-4.26552	0.056	0.591	4.18576e-64
ZFP36	3.0782e-65	1.18042	0.974	0.86	5.50845e-61
P2RY14	9.92306e-65	1.1119	0.244	0.036	1.77573e-60
FTH1	1.31676e-64	-1.06802	0.997	1	2.35634e-60
C15orf48	1.79299e-62	-2.8445	0.082	0.562	3.20856e-58
CTSL	3.71796e-61	-2.34517	0.356	0.755	6.6533e-57
ABCA6	1.05958e-60	0.637054	0.129	0.008	1.89611e-56
CD302	3.35033e-60	0.946928	0.709	0.344	5.99541e-56
MAMDC2	1.70804e-53	0.612372	0.174	0.021	3.05653e-49
RPS29	6.54392e-53	0.848651	0.95	0.933	1.17103e-48
EGR1	1.47704e-52	1.43242	0.397	0.114	2.64317e-48
RPL37A	1.16411e-51	0.765365	0.938	0.925	2.08318e-47
CSTB	2.48432e-50	-2.78348	0.788	0.901	4.44569e-46
RPL38	3.6724e-50	0.737188	0.912	0.882	6.57176e-46
CCL13	7.24567e-50	2.37695	0.153	0.017	1.29661e-45
RPL37	1.19227e-49	0.6989	0.971	0.969	2.13357e-45
S100A11	1.90732e-49	-0.91964	0.935	0.976	3.41316e-45
TPI1	5.21594e-48	-1.34345	0.762	0.895	9.33392e-44
FTL	6.91726e-48	-1.02053	0.985	0.999	1.23784e-43
CD63	8.81981e-48	-0.981763	0.888	0.955	1.5783e-43
SCN9A	1.83505e-47	0.638782	0.15	0.018	3.28382e-43
TNFAIP2	3.42764e-47	1.00627	0.6	0.27	6.13377e-43
LDHA	5.58573e-47	-1.25532	0.6	0.842	9.99567e-43
PLIN2	1.48059e-46	-1.75034	0.485	0.762	2.64952e-42
NLRP3	3.0816e-45	1.0873	0.524	0.211	5.51452e-41
PHLDA1	1.01491e-44	-1.72997	0.094	0.49	1.81619e-40
VSTM1	7.07073e-44	0.345605	0.141	0.017	1.26531e-39
GPX4	2.17221e-43	-0.7569	0.782	0.916	3.88718e-39
RGCC	2.31787e-43	-1.45673	0.291	0.684	4.14783e-39
RIPOR2	1.65341e-42	0.707515	0.271	0.066	2.95878e-38
GPNMB	2.46552e-42	-1.56774	0.094	0.474	4.41206e-38
RPS27	3.73706e-42	0.64418	0.962	0.965	6.68748e-38
TIMP1	4.04862e-42	-2.62979	0.685	0.845	7.24501e-38
APOC1	5.17236e-42	-3.11896	0.085	0.472	9.25594e-38
S100A12	1.66722e-41	2.46065	0.394	0.144	2.98349e-37
FOS	5.05805e-41	1.03317	0.941	0.915	9.05138e-37
RPL39	9.06402e-41	0.689178	0.965	0.971	1.62201e-36
ATP6V1F	1.53743e-40	-0.962162	0.691	0.861	2.75124e-36
MTRNR2L12	1.86624e-40	0.967324	0.797	0.653	3.33964e-36
NCF1	4.56769e-40	1.25464	0.615	0.325	8.17389e-36
TMEM154	5.53732e-40	0.502979	0.247	0.057	9.90903e-36
TSC22D3	1.26685e-39	1.40087	0.724	0.47	2.26703e-35
APOE	1.96841e-39	-2.46509	0.124	0.517	3.52247e-35
FN1	2.4357e-39	-3.06346	0.024	0.384	4.35868e-35
GAPDH	2.86782e-39	-1.18873	0.941	0.98	5.13196e-35
VIM	5.24299e-39	-1.15801	0.894	0.981	9.38234e-35
FBP1	4.62525e-38	-1.96177	0.203	0.536	8.27688e-34
RHOB	5.70167e-38	1.39361	0.706	0.456	1.02031e-33
YBX1	4.15412e-37	-0.565389	0.932	0.964	7.4338e-33
RALA	1.17835e-36	-0.879528	0.203	0.558	2.10866e-32
PADI4	1.57697e-36	0.259214	0.1	0.01	2.82198e-32
PGK1	1.06966e-35	-1.17913	0.721	0.86	1.91417e-31
RPS21	1.49244e-35	0.646707	0.924	0.904	2.67073e-31
CRIP1	3.2916e-35	1.22537	0.45	0.202	5.89032e-31
RPL34	4.42263e-35	0.554772	0.965	0.978	7.91429e-31
RPS28	1.08942e-34	0.610565	0.959	0.972	1.94952e-30
DUSP1	1.21227e-34	0.944115	0.938	0.88	2.16936e-30
KLF2	4.01585e-34	1.1364	0.75	0.502	7.18637e-30
MYL6	5.70216e-34	-0.630985	0.935	0.974	1.0204e-29
ALDH1A1	9.21951e-34	0.583559	0.238	0.062	1.64983e-29
FCGR3A	9.87041e-34	-0.619422	0.35	0.74	1.76631e-29
BTG1	1.3835e-33	-1.06414	0.853	0.926	2.47577e-29
GSTO1	4.15232e-33	-0.921454	0.647	0.815	7.43058e-29
IRS2	6.8433e-33	0.744306	0.418	0.175	1.22461e-28
CLEC4G	9.72037e-33	0.400136	0.124	0.018	1.73946e-28
SH3BGRL3	1.0033e-32	-0.915554	0.906	0.962	1.79541e-28
LGALS3	1.62096e-32	-1.42829	0.662	0.854	2.9007e-28
ENO1	2.87798e-32	-1.10973	0.656	0.828	5.15015e-28
MPEG1	4.17445e-32	0.718455	0.591	0.33	7.47019e-28
TUBA1C	6.91325e-32	-0.92163	0.347	0.65	1.23713e-27
LRRK2	3.49866e-31	0.516158	0.247	0.07	6.26085e-27
PPP1R14B	1.18042e-30	-0.921378	0.368	0.648	2.11236e-26
FOSB	1.34738e-30	1.18257	0.788	0.654	2.41114e-26
SELL	1.41396e-30	0.861621	0.3	0.103	2.53028e-26
PER1	1.60284e-30	0.645397	0.479	0.228	2.86828e-26
CYSTM1	1.95131e-30	-0.856832	0.153	0.47	3.49187e-26
FCGBP	2.01562e-30	0.974291	0.165	0.034	3.60695e-26
PABPC1	5.03836e-30	0.670918	0.9	0.854	9.01614e-26
RPL17	7.06438e-30	0.676699	0.526	0.281	1.26417e-25
NR4A1	1.30269e-29	1.03336	0.726	0.508	2.33117e-25
OLR1	2.13938e-28	-0.944508	0.206	0.515	3.82842e-24
CLEC12A	3.53484e-28	0.806501	0.394	0.175	6.32559e-24
CTSD	5.15942e-28	-1.53242	0.771	0.863	9.23279e-24
RCSD1	5.45885e-28	0.542274	0.403	0.175	9.7686e-24
STK17B	1.26818e-27	0.835444	0.782	0.594	2.26941e-23
RPLP0	1.79974e-27	-0.551911	0.871	0.95	3.22064e-23
HPGDS	4.21775e-27	0.577074	0.182	0.046	7.54767e-23
WLS	5.74409e-27	0.519123	0.265	0.088	1.0279e-22
VKORC1	8.81638e-27	-0.791127	0.247	0.529	1.57769e-22
LGALS1	1.05992e-26	-1.03143	0.721	0.889	1.89673e-22
ZFP36L2	1.15416e-26	0.992885	0.788	0.605	2.06538e-22
TRIB1	1.24687e-26	0.617157	0.391	0.175	2.23128e-22
RBP7	1.31143e-26	0.941087	0.379	0.172	2.3468e-22
PDGFC	1.31191e-26	0.519128	0.188	0.049	2.34766e-22
CTSB	2.45312e-26	-0.933019	0.826	0.914	4.38985e-22
CD81	3.74237e-26	-0.825758	0.535	0.79	6.69696e-22
LILRB5	4.20444e-26	0.697042	0.212	0.062	7.52385e-22
FOLR3	5.80932e-26	0.443332	0.135	0.027	1.03958e-21
FGL2	8.96702e-26	0.692027	0.782	0.524	1.60465e-21
RPS26	2.84153e-25	0.488487	0.956	0.954	5.08491e-21
CLIC1	7.89248e-25	-0.543369	0.888	0.941	1.41236e-20
HDAC9	9.61141e-25	0.440556	0.274	0.096	1.71996e-20
KLF4	1.37711e-24	0.859575	0.782	0.62	2.46434e-20
FABP4	1.86981e-24	-4.02014	0.009	0.256	3.34602e-20
CALR	2.73482e-24	-0.611125	0.626	0.811	4.89396e-20
SLAMF9	2.93404e-24	-0.922612	0	0.241	5.25047e-20
RPL36A	5.37621e-24	0.669098	0.679	0.512	9.62072e-20
CD9	6.65074e-24	-0.999994	0.238	0.526	1.19015e-19
MGST3	8.16002e-24	-0.846071	0.612	0.763	1.46024e-19
MTRNR2L8	1.04126e-23	0.52973	0.347	0.148	1.86334e-19
GNG5	1.16057e-23	-0.537702	0.794	0.898	2.07685e-19
VNN2	1.49967e-23	0.336868	0.156	0.038	2.68366e-19
HSPA1B	2.75548e-23	1.20511	0.612	0.371	4.93094e-19
CSGALNACT1	3.11508e-23	0.371665	0.129	0.027	5.57444e-19
RNASET2	7.96605e-23	-0.691567	0.762	0.872	1.42552e-18
RPL26	9.0595e-23	0.446498	0.971	0.964	1.6212e-18
MEGF9	2.30773e-22	0.478701	0.241	0.084	4.12969e-18
FKBP5	2.60568e-22	0.900193	0.474	0.252	4.66287e-18
SEC61B	2.62309e-22	-0.548365	0.709	0.853	4.69402e-18
S100A10	2.99644e-22	-1.01533	0.838	0.932	5.36212e-18
CFP	6.09761e-22	0.741492	0.376	0.185	1.09117e-17
JUND	7.9373e-22	0.595247	0.953	0.941	1.42038e-17
FOLR2	1.02871e-21	1.03107	0.506	0.284	1.84087e-17
ZBTB16	1.10883e-21	0.355134	0.1	0.018	1.98425e-17
LITAF	1.31814e-21	-0.611183	0.632	0.803	2.35882e-17
GLUL	1.44683e-21	-0.653706	0.779	0.865	2.5891e-17
MMP19	2.22901e-21	-0.844354	0.05	0.287	3.98881e-17
IER2	2.43646e-21	0.749313	0.803	0.679	4.36004e-17
RHEB	4.39001e-21	-0.549689	0.356	0.6	7.85593e-17
NPC2	5.12269e-21	-0.463424	0.882	0.949	9.16705e-17
ACP5	5.28691e-21	-0.838033	0.141	0.39	9.46092e-17
ABCA1	5.72315e-21	-0.653533	0.168	0.443	1.02416e-16
KLF7	5.89144e-21	0.356338	0.232	0.081	1.05427e-16
PPIB	6.24819e-21	-0.624474	0.768	0.859	1.11811e-16
MARCO	6.70541e-21	-1.32442	0.197	0.433	1.19993e-16
SDC2	7.54162e-21	-0.916171	0.094	0.333	1.34957e-16
LILRB4	8.76272e-21	-0.585745	0.338	0.594	1.56809e-16
AHNAK	9.72905e-21	0.741376	0.694	0.514	1.74101e-16
BTG2	1.00202e-20	0.870626	0.747	0.59	1.79312e-16
ADGRE5	1.01518e-20	0.585884	0.426	0.222	1.81666e-16
CIB1	1.11069e-20	-0.574888	0.491	0.705	1.98758e-16
MNDA	1.2281e-20	1.14399	0.806	0.709	2.19769e-16
SMAP2	2.15891e-20	0.57806	0.765	0.567	3.86337e-16
POU2F2	3.10853e-20	0.625752	0.471	0.263	5.56272e-16
GUK1	3.65701e-20	-0.524185	0.626	0.796	6.54421e-16
IL1R2	3.67521e-20	0.604326	0.2	0.066	6.57679e-16
SDS	4.04203e-20	-1.07115	0.035	0.26	7.23321e-16
CLEC4E	4.27835e-20	0.701312	0.453	0.252	7.65611e-16
PDK4	4.56681e-20	1.8295	0.297	0.132	8.17231e-16
MEF2C	5.78111e-20	0.69415	0.697	0.501	1.03453e-15
ITGAM	7.62568e-20	0.452591	0.371	0.178	1.36462e-15
PKM	1.01397e-19	-0.73585	0.603	0.771	1.81449e-15
FAM162A	1.11499e-19	-0.785699	0.215	0.454	1.99528e-15
SELENOP	1.35886e-19	1.18631	0.459	0.261	2.43168e-15
CFD	1.54089e-19	0.833252	0.809	0.694	2.75742e-15
VSIR	1.87198e-19	0.63764	0.603	0.421	3.3499e-15
ITM2B	1.95764e-19	0.460479	0.971	0.936	3.5032e-15
CD55	1.9616e-19	1.03124	0.644	0.489	3.51028e-15
METTL7A	2.61416e-19	0.421779	0.306	0.133	4.67805e-15
COLEC12	4.1321e-19	0.539714	0.209	0.074	7.39439e-15
RGS2	5.11323e-19	0.923429	0.779	0.7	9.15012e-15
CYBB	6.08612e-19	0.542015	0.806	0.644	1.08911e-14
SESN1	9.38773e-19	0.502847	0.238	0.094	1.67993e-14
HNRNPH1	1.18225e-18	0.610358	0.685	0.517	2.11563e-14
IGKC	1.30758e-18	-1.09009	0.171	0.429	2.33992e-14
RPL21	1.46354e-18	0.355818	0.959	0.964	2.619e-14
PARK7	2.10143e-18	-0.508972	0.591	0.757	3.76052e-14
SERF2	2.15484e-18	-0.43387	0.959	0.976	3.85608e-14
PELI1	2.46005e-18	0.51364	0.353	0.173	4.40225e-14
MYDGF	2.95555e-18	-0.557644	0.447	0.65	5.28896e-14
RNF7	2.96216e-18	-0.540527	0.459	0.687	5.30078e-14
JUNB	4.3167e-18	0.585672	0.932	0.91	7.72473e-14
RNF144B	4.34701e-18	0.473672	0.371	0.183	7.77897e-14
PSMB1	4.945e-18	-0.446895	0.594	0.778	8.84907e-14
RPL36	4.96434e-18	0.433159	0.926	0.936	8.88369e-14
MCL1	5.45599e-18	0.604683	0.874	0.813	9.7635e-14
RPL31	5.80051e-18	0.447967	0.879	0.861	1.038e-13
CD209	6.62297e-18	0.347705	0.144	0.041	1.18518e-13
NFKBIZ	7.18184e-18	0.628397	0.438	0.241	1.28519e-13
MAF	7.45304e-18	1.12858	0.415	0.256	1.33372e-13
AP2S1	7.60137e-18	-0.499639	0.644	0.812	1.36027e-13
ERO1A	8.87199e-18	-0.840045	0.185	0.396	1.58764e-13
ETFB	1.19762e-17	-0.545514	0.297	0.534	2.14314e-13
CCL7	1.40123e-17	-1.75509	0	0.181	2.5075e-13
SULT1A1	1.83789e-17	0.462117	0.356	0.184	3.28891e-13
MYADM	1.84524e-17	0.631598	0.659	0.521	3.30206e-13
GNG2	2.15801e-17	0.437822	0.268	0.116	3.86177e-13
IFI6	2.1635e-17	-0.803067	0.288	0.504	3.87159e-13
C4orf3	2.19917e-17	-0.600417	0.647	0.782	3.93541e-13
CXXC5	2.45731e-17	-0.511012	0.059	0.267	4.39735e-13
SPCS2	3.34627e-17	-0.503444	0.597	0.759	5.98815e-13
ATP6V0E1	3.47862e-17	-0.437	0.785	0.877	6.22498e-13
PRDX4	3.54412e-17	-0.500882	0.174	0.397	6.3422e-13
RAB3IL1	4.41446e-17	0.228453	0.124	0.032	7.89967e-13
IRAK3	4.49836e-17	0.553323	0.382	0.207	8.04982e-13
CD68	5.21949e-17	-0.599008	0.868	0.906	9.34027e-13
TMSB10	6.19605e-17	0.336279	0.982	0.988	1.10878e-12
PPARG	7.19732e-17	-0.527432	0.038	0.234	1.28796e-12
ATP2B1-AS1	7.41349e-17	0.862283	0.603	0.449	1.32664e-12
ATP6V0B	7.6133e-17	-0.433365	0.806	0.9	1.3624e-12
IGFBP4	9.08211e-17	0.392687	0.147	0.045	1.62524e-12
CD52	1.1381e-16	-0.572893	0.3	0.572	2.03662e-12
TPM4	1.19028e-16	-0.557309	0.624	0.782	2.13e-12
RAN	1.19723e-16	-0.529138	0.612	0.766	2.14245e-12
NFIA	1.35506e-16	0.327059	0.144	0.043	2.42487e-12
HRH1	2.12705e-16	0.330905	0.147	0.045	3.80635e-12
SRGAP2	2.46981e-16	0.48409	0.356	0.184	4.41973e-12
ATP5MC3	2.50452e-16	-0.420133	0.691	0.825	4.48183e-12
P2RY13	2.59933e-16	0.630593	0.421	0.237	4.6515e-12
NDUFB2	2.81809e-16	-0.423937	0.688	0.81	5.04298e-12
CXCL3	2.93773e-16	-0.959519	0.241	0.471	5.25706e-12
CST3	3.01202e-16	0.493723	0.976	0.975	5.39001e-12
ATP6V1G1	3.13304e-16	-0.426392	0.762	0.86	5.60658e-12
JAK2	3.14794e-16	0.33757	0.221	0.088	5.63324e-12
ATP5F1E	3.39668e-16	0.419086	0.953	0.967	6.07835e-12
KDELR2	3.47577e-16	-0.501923	0.374	0.583	6.21989e-12
B2M	3.57992e-16	-0.274016	0.994	0.997	6.40628e-12
PDIA6	3.6418e-16	-0.628579	0.474	0.659	6.517e-12
RPS15A	3.68497e-16	0.355229	0.962	0.969	6.59425e-12
SHMT1	3.82162e-16	0.389005	0.156	0.051	6.83879e-12
ENTPD1	3.99069e-16	0.385355	0.279	0.125	7.14135e-12
STAB1	3.99178e-16	0.97823	0.362	0.207	7.14328e-12
DDX5	4.025e-16	0.38309	0.903	0.859	7.20274e-12
FGD4	4.26128e-16	0.429933	0.329	0.161	7.62556e-12
PGAM1	4.64389e-16	-0.653322	0.488	0.674	8.31024e-12
NLRP1	4.76579e-16	0.379454	0.224	0.089	8.52839e-12
NR4A2	5.36038e-16	0.676596	0.774	0.676	9.59239e-12
CPEB4	5.68821e-16	0.730818	0.429	0.252	1.0179e-11
CAPG	6.53559e-16	-0.585246	0.476	0.684	1.16954e-11
PSMD8	6.86101e-16	-0.443037	0.512	0.704	1.22778e-11
MRC1	7.38721e-16	1.44212	0.459	0.325	1.32194e-11
RETN	7.41964e-16	0.601744	0.265	0.119	1.32775e-11
OAZ1	9.92057e-16	-0.293423	0.968	0.968	1.77529e-11
HMGB2	1.03352e-15	0.799231	0.515	0.357	1.84949e-11
PSMB10	1.70772e-15	0.425397	0.453	0.271	3.05597e-11
HMGN1	1.71465e-15	-0.43871	0.535	0.72	3.06837e-11
EMB	1.91082e-15	0.552742	0.406	0.239	3.41941e-11
IL6ST	2.27674e-15	0.381699	0.312	0.152	4.07423e-11
IFITM2	2.59644e-15	0.598444	0.812	0.663	4.64632e-11
RBM39	2.61809e-15	0.521662	0.75	0.647	4.68508e-11
CCL8	2.7543e-15	1.05582	0.229	0.094	4.92882e-11
TNFAIP3	2.86653e-15	0.604455	0.415	0.235	5.12965e-11
LIMS1	3.02951e-15	-0.491897	0.476	0.681	5.4213e-11
LRPAP1	3.17624e-15	-0.527964	0.453	0.646	5.68389e-11
FSCN1	4.19302e-15	0.384164	0.153	0.051	7.50342e-11
SELPLG	5.47156e-15	0.32518	0.262	0.118	9.79136e-11
NENF	5.83661e-15	-0.390287	0.332	0.558	1.04446e-10
SSR4	6.68414e-15	-0.439691	0.709	0.837	1.19613e-10
FKBP2	6.85332e-15	-0.529367	0.482	0.681	1.2264e-10
FGD2	7.21268e-15	0.413347	0.282	0.134	1.29071e-10
NPL	7.26061e-15	-0.589622	0.232	0.431	1.29929e-10
PRDX1	7.90933e-15	-0.550026	0.706	0.81	1.41537e-10
APOBEC3A	8.09716e-15	0.470182	0.303	0.142	1.44899e-10
PLA2G7	8.59896e-15	-0.638208	0.082	0.269	1.53878e-10
F13A1	8.71968e-15	1.4548	0.55	0.379	1.56039e-10
RPL35A	9.1833e-15	0.341852	0.956	0.965	1.64335e-10
C19orf38	9.43181e-15	0.489215	0.324	0.171	1.68782e-10
WWP1	9.57975e-15	0.632915	0.265	0.123	1.7143e-10
SIVA1	9.7583e-15	-0.46212	0.382	0.583	1.74625e-10
TXNDC17	9.77852e-15	-0.463741	0.371	0.583	1.74987e-10
VDAC2	1.08673e-14	-0.42312	0.444	0.662	1.94471e-10
WSB1	1.19859e-14	0.495672	0.671	0.516	2.14488e-10
HSPA1A	1.20752e-14	0.813867	0.768	0.601	2.16085e-10
EGR3	1.45127e-14	0.382975	0.141	0.046	2.59705e-10
RAB13	1.68755e-14	-0.513686	0.229	0.438	3.01987e-10
ARHGAP4	1.70122e-14	0.450831	0.318	0.167	3.04433e-10
ARPC2	1.70284e-14	-0.30007	0.912	0.943	3.04724e-10
TRA2B	1.85521e-14	0.718311	0.603	0.436	3.3199e-10
CH25H	1.88422e-14	0.786471	0.288	0.138	3.37181e-10
LDLR	1.92701e-14	0.232944	0.15	0.05	3.44838e-10
GADD45GIP1	1.97597e-14	-0.418355	0.356	0.577	3.536e-10
TMEM50A	2.34561e-14	-0.431287	0.591	0.75	4.19747e-10
VPS13C	2.40824e-14	0.482969	0.541	0.375	4.30955e-10
CCNL1	2.61237e-14	0.55669	0.694	0.545	4.67483e-10
RNF181	2.7135e-14	-0.431035	0.476	0.661	4.85581e-10
CSRNP1	2.71722e-14	0.484938	0.462	0.296	4.86247e-10
CD82	2.91183e-14	-0.455161	0.053	0.231	5.21072e-10
MEFV	3.1695e-14	0.268751	0.112	0.031	5.67182e-10
OSTC	3.21389e-14	-0.391783	0.374	0.579	5.75125e-10
RPL8	3.23234e-14	-0.29021	0.941	0.975	5.78427e-10
CALM1	3.68077e-14	-0.376524	0.882	0.941	6.58674e-10
ANXA2	3.72586e-14	-0.547789	0.724	0.83	6.66742e-10
HSP90B1	3.73505e-14	-0.622005	0.7	0.828	6.68388e-10
SLC40A1	3.77235e-14	0.354184	0.332	0.169	6.75062e-10
PNRC1	3.86744e-14	0.368888	0.95	0.91	6.92079e-10
CR1	4.0982e-14	0.335062	0.209	0.086	7.33373e-10
RPL30	4.21521e-14	0.292567	0.976	0.981	7.54311e-10
IER5	4.3767e-14	0.547396	0.535	0.364	7.83211e-10
KCNE3	4.75617e-14	0.353378	0.182	0.07	8.51116e-10
RPS17	4.76966e-14	0.422307	0.356	0.199	8.5353e-10
ITPRIP	4.88312e-14	0.267497	0.235	0.102	8.73834e-10
BCAP31	4.93603e-14	-0.494487	0.453	0.627	8.83303e-10
ATP5PF	5.1516e-14	-0.449348	0.621	0.787	9.21879e-10
BZW1	5.50093e-14	-0.593429	0.6	0.751	9.84391e-10
NFKBID	5.94492e-14	0.603574	0.529	0.368	1.06384e-09
DUSP6	6.06656e-14	1.00653	0.479	0.319	1.08561e-09
SLC12A5	7.00908e-14	0.30252	0.106	0.029	1.25427e-09
GIMAP7	8.97311e-14	0.399235	0.297	0.146	1.60574e-09
MS4A6A	9.09785e-14	0.385283	0.879	0.63	1.62806e-09
ZNF331	1.00437e-13	-0.625546	0.524	0.725	1.79731e-09
NDUFB1	1.01085e-13	0.514254	0.688	0.574	1.80891e-09
MRPS6	1.23383e-13	-0.492872	0.203	0.408	2.20794e-09
EPS15	1.34619e-13	0.477952	0.329	0.183	2.40901e-09
GK	1.50012e-13	-0.521568	0.4	0.587	2.68447e-09
RPL41	1.53698e-13	0.2711	0.982	0.99	2.75042e-09
IL4I1	1.7681e-13	-0.439152	0.035	0.197	3.16401e-09
PTGS2	1.95577e-13	0.664153	0.271	0.132	3.49985e-09
RPS27L	2.02611e-13	-0.441062	0.574	0.731	3.62573e-09
CLEC5A	2.15557e-13	-0.576884	0.076	0.252	3.85739e-09
PSMB6	2.28806e-13	-0.418525	0.532	0.701	4.09449e-09
AKAP9	2.36528e-13	0.455395	0.5	0.331	4.23266e-09
PPIF	2.66893e-13	-0.618175	0.279	0.488	4.77606e-09
GAS7	3.00409e-13	0.343442	0.315	0.163	5.37582e-09
EFHD2	3.3882e-13	-0.445681	0.7	0.821	6.06318e-09
FPR2	3.76538e-13	0.285794	0.174	0.067	6.73815e-09
FLI1	3.91915e-13	0.338118	0.235	0.107	7.01333e-09
MAN1A1	3.97004e-13	0.683119	0.321	0.181	7.10439e-09
ADAM15	4.00871e-13	0.270753	0.197	0.084	7.17358e-09
HMGA1	4.10075e-13	-0.433683	0.241	0.437	7.33829e-09
CSF3R	5.12438e-13	0.669148	0.421	0.271	9.17007e-09
SPTLC2	5.3452e-13	0.331339	0.318	0.169	9.56524e-09
JPT1	5.55877e-13	-0.352686	0.376	0.58	9.94742e-09
GCHFR	5.78334e-13	-0.67791	0.094	0.264	1.03493e-08
VEGFB	6.20655e-13	-0.444016	0.274	0.489	1.11066e-08
APOL6	6.31023e-13	0.416605	0.279	0.142	1.12922e-08
DAD1	6.69685e-13	-0.398156	0.618	0.761	1.1984e-08
P4HB	6.76958e-13	-0.553408	0.444	0.601	1.21142e-08
SLC39A8	7.11531e-13	-0.466717	0.038	0.195	1.27329e-08
CDA	7.26739e-13	0.44059	0.238	0.112	1.3005e-08
CALM3	7.5518e-13	-0.575894	0.438	0.606	1.35139e-08
ISG15	8.68294e-13	-0.732407	0.218	0.415	1.55381e-08
HNRNPU	9.01776e-13	0.651579	0.841	0.767	1.61373e-08
KCTD12	9.36637e-13	0.444895	0.485	0.325	1.67611e-08
PEA15	1.18435e-12	-0.401161	0.238	0.434	2.1194e-08
COX5A	1.34645e-12	-0.408655	0.582	0.744	2.40948e-08
NBEAL2	1.43624e-12	0.166309	0.106	0.031	2.57015e-08
RPL23	1.54568e-12	0.345799	0.918	0.9	2.76599e-08
AGTPBP1	1.64736e-12	0.422746	0.294	0.156	2.94795e-08
RPL10	1.68189e-12	-0.282097	0.988	0.994	3.00975e-08
FCGR2B	1.92107e-12	-0.389348	0.218	0.45	3.43776e-08
FILIP1L	2.05789e-12	0.819476	0.359	0.21	3.6826e-08
GIMAP4	2.35812e-12	0.374591	0.485	0.315	4.21986e-08
TOMM7	2.65799e-12	0.38672	0.838	0.753	4.75648e-08
TFPI	2.69736e-12	-0.451047	0.009	0.144	4.82692e-08
JAKMIP2	2.81527e-12	-0.439864	0.009	0.143	5.03792e-08
GFRA2	3.1955e-12	0.21875	0.112	0.035	5.71835e-08
MGLL	3.25381e-12	-0.626939	0.126	0.301	5.82269e-08
PLCG2	4.22596e-12	0.552254	0.476	0.328	7.56235e-08
FAM20C	4.39889e-12	-0.358326	0.047	0.2	7.87182e-08
PTMA	4.46015e-12	-0.235919	0.985	0.99	7.98144e-08
IVNS1ABP	4.57683e-12	0.470238	0.465	0.312	8.19024e-08
BLOC1S1	4.61828e-12	-0.428242	0.635	0.767	8.26441e-08
SRSF9	4.82829e-12	-0.400256	0.591	0.73	8.64022e-08
DPYSL2	5.02069e-12	0.426514	0.515	0.353	8.98452e-08
SLC38A2	5.63939e-12	0.446833	0.553	0.386	1.00917e-07
DENND1A	5.91887e-12	0.24228	0.159	0.061	1.05918e-07
KLF6	6.21415e-12	0.694157	0.85	0.787	1.11202e-07
FOXP1	6.41754e-12	0.362017	0.376	0.224	1.14842e-07
SLC16A10	6.43429e-12	-0.506721	0.097	0.268	1.15142e-07
SSR2	6.61053e-12	-0.413002	0.585	0.737	1.18295e-07
ST14	7.16621e-12	-0.338129	0.032	0.176	1.28239e-07
ARL4C	7.42522e-12	-0.68724	0.259	0.443	1.32874e-07
CHCHD2	7.49631e-12	-0.318043	0.812	0.889	1.34146e-07
SMCHD1	7.61723e-12	0.537055	0.465	0.32	1.3631e-07
ATM	7.74159e-12	0.27248	0.288	0.15	1.38536e-07
CD109	8.32629e-12	-0.424966	0.056	0.209	1.48999e-07
EML4	9.4262e-12	-0.425898	0.268	0.446	1.68682e-07
CISD2	9.69683e-12	-0.381354	0.241	0.433	1.73525e-07
CST6	9.71576e-12	-0.404633	0.003	0.127	1.73864e-07
PIM3	1.07556e-11	-0.427847	0.432	0.621	1.92471e-07
ANXA5	1.09502e-11	-0.387039	0.865	0.895	1.95954e-07
SH3TC1	1.20861e-11	0.281171	0.209	0.094	2.1628e-07
PCBD1	1.24187e-11	-0.393085	0.174	0.351	2.22233e-07
INPP5D	1.28839e-11	0.265218	0.203	0.091	2.30557e-07
CLTA	1.34226e-11	-0.33409	0.615	0.782	2.40197e-07
NUTF2	1.47043e-11	-0.434358	0.179	0.352	2.63133e-07
RPL22	1.76917e-11	0.341731	0.938	0.955	3.16593e-07
CTSS	1.93035e-11	0.839191	0.885	0.908	3.45437e-07
RBX1	1.94015e-11	-0.404901	0.515	0.678	3.47189e-07
MRPL14	2.06083e-11	-0.405385	0.262	0.447	3.68785e-07
OASL	2.2971e-11	-0.36452	0.044	0.19	4.11066e-07
MLEC	2.50215e-11	-0.41887	0.282	0.454	4.47761e-07
LHFPL2	2.53209e-11	-0.352992	0.082	0.242	4.53118e-07
AGTRAP	2.68481e-11	0.51474	0.456	0.327	4.80448e-07
PDXK	2.78074e-11	-0.45693	0.385	0.563	4.97614e-07
EVI2B	2.8468e-11	0.572785	0.662	0.584	5.09435e-07
RER1	3.01664e-11	-0.349594	0.394	0.591	5.39828e-07
GTF3C6	3.47424e-11	-0.356112	0.291	0.484	6.21715e-07
SAP30	3.71977e-11	0.628486	0.441	0.305	6.65652e-07
PDGFB	3.9596e-11	0.301308	0.153	0.061	7.08571e-07
TKT	4.04879e-11	0.809842	0.697	0.649	7.24532e-07
MCUB	4.09321e-11	-0.364514	0.282	0.449	7.3248e-07
SRSF5	4.30971e-11	0.465252	0.691	0.572	7.71223e-07
CYP27A1	4.40532e-11	-0.529815	0.118	0.275	7.88333e-07
MAP3K8	4.43183e-11	-0.32168	0.453	0.65	7.93076e-07
PDIA3	4.69169e-11	-0.433014	0.665	0.776	8.39578e-07
TMEM70	4.90686e-11	-0.475047	0.318	0.495	8.78083e-07
IL1RN	5.09816e-11	-0.798289	0.374	0.547	9.12315e-07
UCHL3	5.30678e-11	-0.369973	0.147	0.319	9.49649e-07
C16orf54	5.34541e-11	0.268399	0.203	0.094	9.56561e-07
AKAP13	5.53835e-11	0.562824	0.712	0.582	9.91088e-07
CLK1	5.68218e-11	0.454932	0.435	0.286	1.01683e-06
HS3ST1	5.72311e-11	-0.293483	0.038	0.177	1.02415e-06
TYMP	6.36588e-11	-0.351249	0.8	0.894	1.13918e-06
ATF7IP	6.46154e-11	0.30733	0.235	0.117	1.15629e-06
KIAA0319L	7.00422e-11	0.209601	0.156	0.063	1.2534e-06
LSP1	7.24244e-11	-0.421765	0.509	0.714	1.29604e-06
SESN3	7.90211e-11	0.340274	0.188	0.085	1.41408e-06
KLF9	8.27766e-11	0.550483	0.282	0.16	1.48129e-06
NAIP	8.29644e-11	0.36103	0.4	0.253	1.48465e-06
ANKRD44	8.32945e-11	0.254967	0.265	0.138	1.49056e-06
RPS10	8.43139e-11	0.393673	0.821	0.796	1.5088e-06
TRPM2	8.57624e-11	0.246673	0.15	0.06	1.53472e-06
RSRP1	9.24156e-11	0.494847	0.6	0.459	1.65378e-06
MT1G	9.93488e-11	-2.09762	0.003	0.116	1.77785e-06
CBX4	1.0727e-10	0.251613	0.232	0.116	1.91959e-06
NUP214	1.08571e-10	0.413951	0.541	0.403	1.94287e-06
RPL13A	1.1685e-10	0.242058	0.926	0.93	2.09103e-06
RHOA	1.17712e-10	-0.312539	0.859	0.901	2.10646e-06
PEAK1	1.44117e-10	0.232805	0.126	0.047	2.57898e-06
RPS5	1.49994e-10	-0.35072	0.862	0.93	2.68414e-06
VDAC1	1.72624e-10	-0.391578	0.441	0.608	3.0891e-06
S100A4	1.95628e-10	0.685237	0.85	0.912	3.50076e-06
TWF2	2.029e-10	-0.364754	0.409	0.573	3.63089e-06
VNN1	2.06654e-10	0.290671	0.109	0.037	3.69808e-06
CCT5	2.09617e-10	-0.42514	0.359	0.526	3.7511e-06
CPED1	2.10818e-10	0.186935	0.138	0.054	3.77258e-06
TMBIM6	2.1472e-10	-0.368021	0.879	0.899	3.84242e-06
SRGAP2C	2.14835e-10	0.339873	0.209	0.102	3.84447e-06
SLC2A5	2.21767e-10	-0.308044	0.018	0.138	3.96851e-06
ABHD5	2.412e-10	0.656742	0.412	0.275	4.31627e-06
ITSN1	2.42948e-10	0.487761	0.218	0.108	4.34756e-06
ACADVL	2.4757e-10	-0.45576	0.303	0.471	4.43026e-06
SCD	2.49219e-10	-0.299044	0.015	0.134	4.45977e-06
GPRIN3	2.66598e-10	-0.312883	0.112	0.273	4.77078e-06
SON	2.79551e-10	0.351626	0.835	0.785	5.00256e-06
MED13L	2.79867e-10	0.34007	0.291	0.168	5.00821e-06
TMEM251	3.0937e-10	-0.350673	0.112	0.261	5.53618e-06
IQGAP2	3.21818e-10	0.475243	0.556	0.408	5.75893e-06
NDUFC2	3.24529e-10	-0.295202	0.518	0.693	5.80744e-06
PCF11	3.36195e-10	0.475086	0.374	0.238	6.01622e-06
IGF1	3.65861e-10	0.318409	0.215	0.105	6.54708e-06
MMP24OS	3.72512e-10	-0.391661	0.347	0.514	6.6661e-06
IER3	3.77035e-10	-0.467485	0.712	0.833	6.74704e-06
HSD17B11	3.85829e-10	0.364603	0.594	0.469	6.9044e-06
IGLC2	3.8605e-10	-0.641048	0.079	0.23	6.90837e-06
NINJ1	3.87513e-10	-0.391286	0.621	0.742	6.93455e-06
USP15	4.05868e-10	0.474205	0.626	0.514	7.263e-06
CYTOR	4.17019e-10	-0.387372	0.103	0.251	7.46255e-06
APBB1IP	4.22544e-10	-0.42787	0.432	0.612	7.56143e-06
PLIN3	4.45345e-10	-0.390168	0.338	0.493	7.96945e-06
CLEC7A	4.85093e-10	0.481817	0.715	0.619	8.68074e-06
EMC6	5.0109e-10	-0.306	0.2	0.37	8.96701e-06
MSR1	5.39945e-10	-0.263039	0.4	0.62	9.66232e-06
MYO1F	5.53257e-10	0.427518	0.409	0.274	9.90053e-06
METRNL	6.02579e-10	-0.397079	0.668	0.785	1.07831e-05
CELF1	6.08499e-10	0.244919	0.303	0.176	1.08891e-05
P4HA1	6.14268e-10	-0.655864	0.271	0.429	1.09923e-05
TDP2	6.25007e-10	-0.387344	0.062	0.196	1.11845e-05
BNIP3L	6.71511e-10	-0.476286	0.682	0.764	1.20167e-05
BRI3	6.75557e-10	-0.358865	0.865	0.916	1.20891e-05
MRPL41	6.93983e-10	-0.313349	0.356	0.522	1.24188e-05
NEAT1	6.95773e-10	0.548188	0.909	0.923	1.24508e-05
MPG	7.37684e-10	-0.266604	0.221	0.386	1.32009e-05
ELOC	8.05486e-10	-0.300044	0.547	0.683	1.44142e-05
MAP3K1	8.12919e-10	0.303411	0.218	0.11	1.45472e-05
BRD2	8.24708e-10	0.421001	0.494	0.363	1.47582e-05
PCBP2	8.67409e-10	0.422163	0.665	0.592	1.55223e-05
HLA-A	9.95584e-10	-0.278532	0.915	0.958	1.7816e-05
MBNL1	1.01281e-09	0.511524	0.571	0.449	1.81242e-05
PLBD1	1.06395e-09	0.865786	0.5	0.399	1.90393e-05
GPI	1.15498e-09	-0.420687	0.165	0.317	2.06684e-05
TREM2	1.17377e-09	-0.45641	0.106	0.254	2.10046e-05
MEF2A	1.17954e-09	0.422648	0.479	0.349	2.11079e-05
PLSCR1	1.22614e-09	-0.36048	0.556	0.7	2.19418e-05
TMSB4X	1.43037e-09	0.218542	0.988	0.989	2.55965e-05
ATG16L2	1.4361e-09	0.241871	0.241	0.128	2.5699e-05
PDCD6	1.4834e-09	-0.369571	0.365	0.522	2.65455e-05
NRIP3	1.49289e-09	-0.314094	0.024	0.137	2.67153e-05
C1orf122	1.66365e-09	-0.34547	0.188	0.343	2.97709e-05
AQP9	1.68294e-09	-0.43745	0.147	0.303	3.01162e-05
TET2	1.70918e-09	0.456792	0.429	0.298	3.05858e-05
SLCO2B1	1.72573e-09	0.508394	0.297	0.182	3.0882e-05
PLK2	1.78774e-09	0.143236	0.129	0.051	3.19917e-05
DENND3	1.8648e-09	0.284489	0.203	0.102	3.33705e-05
RELL1	1.97709e-09	0.154283	0.147	0.062	3.538e-05
FAM107B	2.01133e-09	-0.40745	0.459	0.607	3.59928e-05
ZFAND5	2.11735e-09	0.625325	0.671	0.592	3.789e-05
JDP2	2.16828e-09	0.435528	0.465	0.331	3.88014e-05
MITF	2.17651e-09	-0.331534	0.059	0.19	3.89487e-05
RNF149	2.25279e-09	0.431484	0.676	0.556	4.03136e-05
RPLP2	2.35327e-09	0.260991	0.959	0.97	4.21118e-05
AVPI1	2.37251e-09	-0.316457	0.121	0.269	4.24561e-05
NCOA4	2.49736e-09	0.349807	0.506	0.374	4.46902e-05
DAAM1	2.67602e-09	0.297057	0.194	0.096	4.78874e-05
ERCC1	2.72839e-09	-0.338017	0.226	0.399	4.88245e-05
ERF	2.86708e-09	0.31244	0.221	0.117	5.13065e-05
EREG	2.886e-09	-0.646332	0.212	0.383	5.1645e-05
TGFBI	3.17442e-09	0.553429	0.553	0.418	5.68062e-05
SLCO3A1	3.26074e-09	0.368047	0.285	0.167	5.83509e-05
ADD3	3.50881e-09	0.230555	0.197	0.099	6.27902e-05
SIPA1L1	3.53937e-09	0.316727	0.224	0.116	6.3337e-05
SEC61G	3.57367e-09	-0.433754	0.576	0.706	6.39508e-05
CCNH	3.59998e-09	0.490798	0.544	0.41	6.44217e-05
VAMP8	3.69775e-09	-0.284558	0.812	0.877	6.61712e-05
CALHM6	3.77122e-09	0.243179	0.209	0.107	6.7486e-05
NKTR	3.85511e-09	0.341378	0.335	0.208	6.89872e-05
WDR26	3.99196e-09	0.238651	0.256	0.141	7.14361e-05
NTAN1	4.02626e-09	-0.320628	0.2	0.355	7.205e-05
CXCL16	4.0282e-09	-0.260773	0.5	0.675	7.20847e-05
HACD4	4.03553e-09	0.309181	0.388	0.248	7.22159e-05
JOSD2	4.18526e-09	-0.309016	0.197	0.357	7.48953e-05
FCAR	4.41221e-09	0.303149	0.162	0.074	7.89565e-05
MPP1	4.47279e-09	-0.355714	0.332	0.47	8.00406e-05
CAST	5.04671e-09	0.376806	0.779	0.744	9.03109e-05
ARHGAP45	5.1427e-09	0.288919	0.271	0.156	9.20285e-05
DSE	5.20019e-09	-0.336727	0.309	0.475	9.30573e-05
MIF	5.24886e-09	-0.669673	0.541	0.635	9.39283e-05
ARID5B	5.39188e-09	-0.419085	0.144	0.288	9.64877e-05
PSMA7	5.39793e-09	-0.284651	0.826	0.879	9.65959e-05
PPP4C	5.53218e-09	-0.366721	0.421	0.578	9.89983e-05
BATF3	5.88523e-09	0.282416	0.153	0.068	0.000105316
MBD6	6.04207e-09	0.257996	0.156	0.071	0.000108123
NCL	6.07336e-09	-0.289267	0.718	0.823	0.000108683
LTB4R	6.21273e-09	0.173585	0.147	0.063	0.000111177
ATF4	6.5326e-09	0.33337	0.479	0.343	0.000116901
CD37	6.76734e-09	0.4159	0.744	0.702	0.000121102
TLR4	7.16657e-09	0.328628	0.324	0.203	0.000128246
S100A8	7.26355e-09	2.45436	0.462	0.428	0.000129981
PSME4	7.35349e-09	0.298586	0.182	0.088	0.000131591
OGT	7.52889e-09	0.217487	0.206	0.105	0.00013473
VCL	7.75767e-09	0.225692	0.15	0.067	0.000138824
ATRX	8.06081e-09	0.475421	0.471	0.347	0.000144248
MARCKSL1	8.64362e-09	-0.554503	0.129	0.261	0.000154678
ITGB1	8.89909e-09	-0.514922	0.556	0.667	0.000159249
RPL23A	8.96854e-09	0.337807	0.935	0.931	0.000160492
ADAMDEC1	9.09726e-09	-0.34671	0.009	0.106	0.000162795
ANAPC11	9.13001e-09	-0.328427	0.468	0.644	0.000163381
ZNF33A	9.19242e-09	0.235668	0.203	0.104	0.000164498
SRSF3	9.3067e-09	0.375737	0.712	0.601	0.000166543
ERO1B	9.34428e-09	0.239546	0.206	0.106	0.000167216
MAPK13	9.52062e-09	-0.247704	0.015	0.116	0.000170372
M6PR	9.95365e-09	-0.387187	0.485	0.619	0.000178121
SSNA1	1.02875e-08	-0.322442	0.294	0.46	0.000184095
SPHK1	1.03383e-08	-0.289539	0.05	0.166	0.000185004
SLC3A2	1.03617e-08	-0.317769	0.494	0.629	0.000185423
JAML	1.06563e-08	0.353479	0.453	0.314	0.000190695
HLA-B	1.09213e-08	-0.261831	0.968	0.976	0.000195437
C1QA	1.09807e-08	0.595568	0.538	0.414	0.000196499
DYNLT1	1.11443e-08	-0.300055	0.426	0.583	0.000199428
PDCL3	1.13332e-08	-0.211808	0.188	0.35	0.000202808
CHD2	1.17317e-08	0.293335	0.321	0.198	0.000209938
HCAR3	1.19097e-08	0.536944	0.229	0.126	0.000213125
EGR2	1.20226e-08	0.494289	0.271	0.164	0.000215144
TXNL4A	1.2398e-08	-0.370535	0.35	0.497	0.000221862
STK38	1.24167e-08	0.23346	0.194	0.099	0.000222196
RPS13	1.31552e-08	0.276237	0.959	0.974	0.000235412
RPS20	1.33051e-08	0.340017	0.915	0.88	0.000238095
NDUFAF3	1.34024e-08	-0.289518	0.344	0.511	0.000239836
SMARCC2	1.3505e-08	0.284389	0.247	0.14	0.000241671
ELF1	1.35082e-08	0.481872	0.709	0.633	0.000241729
NCF2	1.36251e-08	0.506049	0.588	0.494	0.000243821
GPR155	1.36691e-08	0.323324	0.197	0.101	0.000244608
SVIL	1.498e-08	0.166428	0.135	0.058	0.000268067
VPS29	1.51958e-08	-0.319888	0.515	0.664	0.000271928
ARPC1B	1.54601e-08	0.369322	0.844	0.817	0.000276658
KDM6B	1.56105e-08	0.496696	0.459	0.332	0.00027935
NCOA2	1.6078e-08	0.200893	0.135	0.059	0.000287715
PTEN	1.61991e-08	0.311396	0.444	0.314	0.000289883
BTF3L4	1.65287e-08	-0.263469	0.297	0.454	0.00029578
DNAJC15	1.65495e-08	-0.310828	0.426	0.581	0.000296153
GNAI2	1.66926e-08	0.290255	0.879	0.852	0.000298714
ABCG1	1.70545e-08	-0.297308	0.071	0.195	0.00030519
COPE	1.75454e-08	-0.274491	0.618	0.748	0.000313975
MIS18BP1	1.75889e-08	0.545178	0.485	0.371	0.000314753
IFI16	1.79298e-08	0.354181	0.735	0.614	0.000320853
EMC7	1.83002e-08	-0.29443	0.215	0.375	0.000327482
HMOX1	1.95675e-08	-0.490658	0.568	0.702	0.00035016
MCRIP2	2.07514e-08	-0.271873	0.097	0.225	0.000371346
TRA2A	2.09746e-08	0.449291	0.376	0.259	0.00037534
DNASE2	2.13991e-08	-0.330994	0.124	0.261	0.000382936
SDSL	2.32906e-08	-0.284249	0.074	0.195	0.000416786
NCOA1	2.35168e-08	0.291073	0.212	0.115	0.000420833
TMEM158	2.3698e-08	-0.531288	0.056	0.169	0.000424076
TRMT1	2.43074e-08	0.421361	0.341	0.224	0.000434982
MMP14	2.44055e-08	0.155535	0.106	0.041	0.000436736
GPR183	2.44946e-08	-0.513099	0.624	0.748	0.000438331
NANS	2.50241e-08	-0.26816	0.388	0.544	0.000447806
CREB3	2.55736e-08	-0.245379	0.062	0.179	0.000457639
RRP7A	2.62342e-08	-0.306515	0.238	0.388	0.000469462
TLE4	2.66187e-08	0.340205	0.371	0.246	0.000476342
SSB	2.7111e-08	-0.296365	0.412	0.581	0.000485151
SAMSN1	2.73024e-08	0.739015	0.565	0.467	0.000488576
TAF9	2.84238e-08	-0.291213	0.209	0.362	0.000508644
NDUFV2	2.85082e-08	-0.244402	0.529	0.665	0.000510154
GPBAR1	2.86637e-08	0.211386	0.129	0.056	0.000512938
VMP1	2.92919e-08	0.345087	0.679	0.593	0.000524179
ITPR2	2.96497e-08	0.3782	0.379	0.261	0.000530581
MRPL20	3.00779e-08	-0.308716	0.403	0.558	0.000538244
MYL12B	3.07747e-08	-0.211865	0.818	0.892	0.000550714
PRNP	3.16386e-08	0.422275	0.438	0.318	0.000566172
MZT2A	3.20566e-08	-0.284902	0.188	0.342	0.000573653
NOL7	3.27534e-08	-0.353362	0.459	0.606	0.000586123
COX7C	3.32506e-08	0.305118	0.874	0.862	0.000595019
RGS18	3.34609e-08	0.335872	0.241	0.138	0.000598783
ROCK1	3.47582e-08	0.436636	0.606	0.506	0.000621998
TUBB	3.49453e-08	-0.271527	0.488	0.656	0.000625346
RPL32	3.65693e-08	0.23096	0.968	0.983	0.000654407
PTPRC	3.68406e-08	0.29682	0.871	0.819	0.000659262
KIFC3	3.8341e-08	-0.217533	0.015	0.108	0.000686112
SUMO1	3.93496e-08	-0.215299	0.415	0.577	0.000704161
GLIPR2	4.13329e-08	-0.399534	0.391	0.543	0.000739652
ICAM3	4.17139e-08	0.37901	0.271	0.163	0.000746471
ADRM1	4.25266e-08	-0.28885	0.332	0.477	0.000761014
EPS8	4.26825e-08	0.349241	0.259	0.152	0.000763803
DPYD	4.39139e-08	0.288984	0.332	0.215	0.00078584
PIK3C2A	4.46838e-08	0.296933	0.171	0.084	0.000799616
CTSH	4.53176e-08	-0.381735	0.647	0.747	0.000810958
HSP90AB1	4.54555e-08	-0.289784	0.868	0.914	0.000813426
FUOM	4.62378e-08	-0.358143	0.291	0.44	0.000827425
RBPJ	4.62456e-08	0.707102	0.626	0.564	0.000827565
LYST	4.69493e-08	0.343989	0.356	0.243	0.000840157
TMEM134	4.70094e-08	-0.282496	0.171	0.316	0.000841234
THBS1	4.71988e-08	1.14093	0.274	0.171	0.000844623
FAM89A	4.7269e-08	-0.230776	0.035	0.14	0.000845879
CDKN1B	4.79227e-08	0.437555	0.406	0.294	0.000857577
TNRC6B	4.86101e-08	0.293964	0.385	0.262	0.000869878
GSAP	4.93392e-08	0.177212	0.171	0.083	0.000882925
LPAR6	5.00463e-08	0.400812	0.409	0.284	0.000895579
AURKAIP1	5.09612e-08	-0.312448	0.468	0.614	0.000911951
IRF7	5.31034e-08	-0.39949	0.215	0.356	0.000950286
CCDC167	5.31506e-08	-0.264556	0.05	0.162	0.00095113
UBE2L3	5.45508e-08	-0.301618	0.415	0.571	0.000976187
PRAM1	5.46773e-08	0.232433	0.162	0.078	0.00097845
DPP7	5.97741e-08	-0.253319	0.471	0.619	0.00106966
ADAM17	6.02775e-08	0.445873	0.394	0.271	0.00107866
TNRC18	6.05853e-08	0.207161	0.15	0.07	0.00108417
TNFSF10	6.50681e-08	0.501093	0.418	0.297	0.00116439
SGMS1	6.73157e-08	0.420399	0.238	0.139	0.00120461
ARHGAP18	6.81165e-08	-0.245301	0.476	0.67	0.00121894
EVI2A	6.94005e-08	0.33905	0.438	0.317	0.00124192
SPEN	7.28817e-08	0.311058	0.306	0.19	0.00130422
MT1X	7.53062e-08	-1.76889	0.182	0.3	0.0013476
CYTH4	7.54415e-08	0.351239	0.388	0.275	0.00135002
MEA1	7.8946e-08	-0.231895	0.191	0.335	0.00141274
AP1B1	8.01213e-08	0.281007	0.274	0.167	0.00143377
CYBRD1	8.15011e-08	0.198899	0.147	0.069	0.00145846
ECH1	8.29384e-08	-0.316752	0.438	0.569	0.00148418
HNRNPA2B1	8.42883e-08	0.359355	0.891	0.874	0.00150834
NEDD9	8.58678e-08	0.269753	0.297	0.185	0.0015366
STK24	8.75785e-08	0.281254	0.271	0.159	0.00156722
MRPL28	9.04249e-08	-0.264013	0.162	0.298	0.00161815
RAB3D	9.4655e-08	0.165994	0.106	0.043	0.00169385
FXYD6	9.8852e-08	0.279466	0.124	0.055	0.00176896
LTC4S	1.02142e-07	0.572888	0.356	0.247	0.00182783
CTSZ	1.03921e-07	-0.250715	0.838	0.887	0.00185967
MEPCE	1.05678e-07	0.172656	0.132	0.06	0.0018911
DGKD	1.06279e-07	0.151469	0.138	0.062	0.00190186
ZNF276	1.06618e-07	0.134187	0.124	0.053	0.00190794
RPS11	1.07511e-07	0.203422	0.9	0.912	0.00192391
PNPLA2	1.07923e-07	0.244925	0.276	0.167	0.00193128
SDF2L1	1.10257e-07	-0.338917	0.25	0.394	0.00197305
TMPO	1.128e-07	0.234029	0.347	0.228	0.00201856
IL10RA	1.14366e-07	0.2784	0.462	0.343	0.00204657
PSMD9	1.16287e-07	0.191808	0.188	0.099	0.00208096
CSF2RA	1.17191e-07	0.337861	0.409	0.29	0.00209714
HEXIM1	1.18942e-07	0.222075	0.171	0.086	0.00212846
BRK1	1.19179e-07	-0.311538	0.55	0.683	0.0021327
CDV3	1.2123e-07	-0.338698	0.682	0.768	0.00216942
SNAPC1	1.23487e-07	-0.427636	0.197	0.333	0.0022098
CNRIP1	1.29344e-07	0.306019	0.144	0.069	0.00231461
SMCO4	1.32365e-07	-0.255485	0.3	0.453	0.00236867
POMP	1.36389e-07	-0.262291	0.756	0.839	0.00244069
SNAP23	1.39924e-07	0.297805	0.35	0.239	0.00250394
C1QC	1.40891e-07	0.517036	0.515	0.398	0.00252124
STAT5A	1.41038e-07	0.209711	0.176	0.09	0.00252388
SPCS3	1.43269e-07	-0.295233	0.462	0.604	0.0025638
RPS24	1.50294e-07	0.201138	0.965	0.985	0.0026895
ATP8B4	1.51396e-07	0.258655	0.132	0.06	0.00270924
CD300A	1.52797e-07	-0.216419	0.285	0.428	0.00273431
SNX3	1.55338e-07	-0.258506	0.676	0.809	0.00277978
DDX3X	1.60894e-07	0.377702	0.718	0.636	0.00287919
ACAA2	1.61169e-07	-0.297428	0.194	0.336	0.00288412
EP300	1.6866e-07	0.287277	0.271	0.168	0.00301817
CLEC4D	1.6873e-07	0.234004	0.138	0.065	0.00301942
ZNF706	1.69093e-07	-0.253085	0.609	0.732	0.00302592
CTSA	1.74601e-07	-0.332896	0.412	0.544	0.00312449
TMED10	1.78867e-07	-0.278304	0.438	0.59	0.00320082
TPT1	1.78969e-07	0.227966	0.991	0.992	0.00320265
EIF2S3	1.80722e-07	0.243902	0.424	0.302	0.00323402
SKAP2	1.81266e-07	0.430124	0.526	0.44	0.00324375
PSTPIP2	1.86332e-07	0.245265	0.197	0.106	0.0033344
SCN1B	1.90972e-07	0.225985	0.138	0.065	0.00341745
OGFRL1	1.91139e-07	0.408141	0.509	0.39	0.00342043
TLR8	1.918e-07	0.212258	0.171	0.086	0.00343226
SLC2A3	1.94805e-07	0.717983	0.597	0.552	0.00348603
DAZAP2	1.99208e-07	0.397756	0.65	0.551	0.00356483
RHOU	2.05505e-07	0.292278	0.203	0.114	0.00367751
TMEM208	2.08284e-07	-0.259344	0.25	0.388	0.00372725
RAC1	2.10458e-07	-0.254907	0.882	0.93	0.00376615
CEMIP2	2.14678e-07	0.37451	0.2	0.11	0.00384166
GYPC	2.15891e-07	0.591639	0.479	0.385	0.00386337
RHOT1	2.16569e-07	0.266039	0.2	0.11	0.0038755
UBAC1	2.1811e-07	-0.285323	0.235	0.372	0.00390307
MT1F	2.2226e-07	-0.440598	0.079	0.185	0.00397734
UBE2D2	2.28925e-07	-0.265633	0.509	0.663	0.00409661
HNRNPA1	2.2999e-07	0.345781	0.797	0.746	0.00411566
OGDH	2.34018e-07	0.257284	0.165	0.082	0.00418775
TMEM71	2.40732e-07	0.153384	0.138	0.064	0.0043079
SMPDL3A	2.4417e-07	-0.223576	0.074	0.184	0.00436943
STK10	2.47484e-07	0.188588	0.271	0.163	0.00442873
STX11	2.55801e-07	0.390734	0.479	0.376	0.00457756
APRT	2.60906e-07	-0.311472	0.606	0.727	0.00466892
BNIP3	2.71188e-07	-0.294037	0.097	0.213	0.0048529
FARP1	2.79972e-07	0.229606	0.109	0.046	0.00501009
MLXIP	2.86821e-07	0.223682	0.221	0.126	0.00513266
FZD1	2.87583e-07	0.261213	0.132	0.062	0.0051463
LMAN2	2.90259e-07	-0.282473	0.379	0.522	0.00519419
TCOF1	2.9367e-07	0.169481	0.126	0.057	0.00525523
UQCRFS1	2.97952e-07	-0.296748	0.335	0.481	0.00533185
FGFR1	3.03632e-07	0.214052	0.103	0.043	0.0054335
FGD3	3.12211e-07	0.106064	0.1	0.04	0.00558702
C1orf56	3.14983e-07	0.276389	0.4	0.29	0.00563662
CCDC25	3.17663e-07	-0.267651	0.106	0.224	0.00568457
IFNGR2	3.2223e-07	-0.381546	0.447	0.578	0.0057663
NCOA7	3.30021e-07	0.260953	0.221	0.129	0.00590573
HPRT1	3.43895e-07	-0.292673	0.162	0.292	0.006154
ARPC5L	3.48068e-07	-0.219318	0.191	0.33	0.00622868
FXYD5	3.53639e-07	-0.250308	0.759	0.866	0.00632837
NRROS	3.55377e-07	0.215948	0.197	0.109	0.00635948
ACSL1	3.58324e-07	0.417205	0.406	0.295	0.00641222
PBDC1	3.76906e-07	-0.279857	0.106	0.226	0.00674472
MBNL2	3.82016e-07	0.208151	0.176	0.093	0.00683617
KLHL18	3.82918e-07	0.189558	0.156	0.077	0.00685232
BCKDK	3.85249e-07	-0.295099	0.165	0.29	0.00689404
CCL4	3.87258e-07	0.936973	0.568	0.479	0.00692999
PRKACA	3.99718e-07	0.204593	0.262	0.159	0.00715296
PPIA	4.01626e-07	-0.221106	0.859	0.917	0.00718709
PBX2	4.1405e-07	0.175258	0.156	0.079	0.00740942
A2M	4.14712e-07	0.402595	0.285	0.184	0.00742128
DCK	4.16342e-07	0.208179	0.238	0.14	0.00745043
GPR34	4.32431e-07	0.452636	0.347	0.237	0.00773836
ARHGEF40	4.34473e-07	0.171403	0.182	0.096	0.0077749
SNX18	4.49308e-07	0.246653	0.176	0.094	0.00804037
KCNQ1	4.59768e-07	0.238741	0.2	0.112	0.00822755
SH3BP5	4.71667e-07	0.388304	0.341	0.235	0.00844047
MRPL13	4.73155e-07	-0.279842	0.171	0.3	0.00846712
CELF2	4.74558e-07	0.312509	0.429	0.324	0.00849222
C19orf53	4.75992e-07	-0.21503	0.559	0.697	0.00851789
TMEM167A	4.94221e-07	-0.34052	0.426	0.559	0.00884408
DCXR	4.99073e-07	-0.260462	0.226	0.366	0.00893091
RNF213	5.0875e-07	0.25945	0.544	0.423	0.00910409
NDUFB10	5.17623e-07	-0.293442	0.515	0.646	0.00926286
FRAT2	5.20526e-07	0.431741	0.282	0.182	0.00931481
SF3B6	5.23834e-07	-0.225049	0.418	0.555	0.00937401
AP2A2	5.24679e-07	0.423342	0.238	0.147	0.00938913
PDP1	5.37728e-07	0.194686	0.147	0.072	0.00962263
C3orf62	5.42813e-07	0.128467	0.103	0.043	0.00971364
MAP2K1	5.65321e-07	0.18242	0.232	0.135	0.0101164
CXCL12	5.67169e-07	0.27064	0.176	0.094	0.0101495
COX8A	5.69727e-07	-0.269442	0.747	0.833	0.0101953
NPM1	5.82077e-07	-0.192136	0.762	0.85	0.0104163
IL18BP	5.95179e-07	-0.183366	0.029	0.12	0.0106507
SRGAP2B	6.19347e-07	0.254935	0.168	0.087	0.0110832
PARP8	6.36023e-07	0.18075	0.159	0.08	0.0113816
CLTB	6.52859e-07	-0.264214	0.335	0.466	0.0116829
IL17RA	6.66381e-07	0.249044	0.238	0.143	0.0119249
SLC12A9	6.67646e-07	0.229649	0.224	0.132	0.0119475
CARD16	6.71605e-07	0.445312	0.568	0.499	0.0120184
CYC1	6.80772e-07	-0.268445	0.318	0.458	0.0121824
CARD19	6.84349e-07	-0.256183	0.224	0.358	0.0122464
TMEM230	6.84357e-07	-0.248349	0.321	0.464	0.0122466
PSMA3-AS1	6.85652e-07	0.286726	0.285	0.181	0.0122697
VWA5A	6.9433e-07	-0.255715	0.032	0.12	0.012425
NFAM1	6.97132e-07	0.222296	0.156	0.079	0.0124752
SRA1	7.06719e-07	-0.246027	0.368	0.518	0.0126467
LSM7	7.30863e-07	-0.232936	0.471	0.601	0.0130788
HSPA5	7.31847e-07	-0.335372	0.591	0.702	0.0130964
NDUFAB1	7.49556e-07	-0.288641	0.435	0.566	0.0134133
C1QB	7.58456e-07	0.362279	0.518	0.384	0.0135726
CCT2	7.64565e-07	-0.285564	0.3	0.43	0.0136819
MYLIP	7.67332e-07	0.235934	0.238	0.138	0.0137314
HLX	7.73491e-07	0.304251	0.215	0.126	0.0138416
N4BP2L2	7.75605e-07	0.336214	0.565	0.469	0.0138795
SNRPD1	7.77885e-07	-0.316961	0.321	0.457	0.0139202
SLFN11	7.83801e-07	0.166072	0.2	0.11	0.0140261
RRP1	8.10433e-07	-0.192949	0.026	0.112	0.0145027
PRELID1	8.33839e-07	-0.27456	0.612	0.766	0.0149215
BIN2	8.46205e-07	0.302646	0.362	0.253	0.0151428
USP53	8.48026e-07	0.287295	0.191	0.107	0.0151754
CLEC4A	8.59342e-07	0.286924	0.368	0.253	0.0153779
ATP6V1D	8.68406e-07	-0.235472	0.182	0.316	0.0155401
MRPS34	9.33459e-07	-0.308115	0.318	0.457	0.0167043
TUT7	9.41949e-07	0.354472	0.385	0.274	0.0168562
NABP1	9.84168e-07	0.282425	0.518	0.415	0.0176117
GBP2	1.01147e-06	0.319872	0.374	0.26	0.0181002
TXN	1.01151e-06	-0.321146	0.676	0.761	0.0181009
HMGB3	1.03368e-06	-0.214035	0.032	0.12	0.0184977
NECTIN2	1.05442e-06	-0.2545	0.176	0.306	0.0188689
SEMA4A	1.06254e-06	0.396864	0.159	0.084	0.0190142
RNF166	1.07107e-06	0.213433	0.279	0.179	0.0191668
DHRS3	1.07194e-06	-0.249713	0.085	0.195	0.0191823
ERICH1	1.09186e-06	0.298528	0.45	0.337	0.0195388
FRMD4B	1.11257e-06	0.574687	0.444	0.362	0.0199094
PPP3R1	1.11581e-06	0.206433	0.241	0.146	0.0199674
ARF4	1.12083e-06	-0.221221	0.353	0.494	0.0200573
RANBP1	1.12639e-06	-0.305095	0.276	0.403	0.0201567
SMARCD3	1.1309e-06	0.137138	0.115	0.051	0.0202374
PRKCD	1.14265e-06	0.260281	0.188	0.106	0.0204477
GIMAP8	1.15745e-06	0.158414	0.124	0.058	0.0207125
CD4	1.16908e-06	0.304798	0.426	0.319	0.0209206
GNAQ	1.1944e-06	0.262033	0.326	0.219	0.0213739
WASHC4	1.20637e-06	0.23842	0.324	0.218	0.021588
SCAND1	1.20986e-06	-0.253633	0.488	0.625	0.0216505
STX16	1.21486e-06	0.181428	0.176	0.097	0.02174
NBPF14	1.23651e-06	0.226288	0.156	0.081	0.0221274
MAP3K20	1.26473e-06	-0.349123	0.085	0.184	0.0226323
ACOT13	1.27284e-06	-0.281213	0.124	0.24	0.0227774
MRPS7	1.27744e-06	-0.266244	0.159	0.277	0.0228598
CSTA	1.29837e-06	0.853924	0.462	0.437	0.0232343
CLPP	1.29902e-06	-0.229986	0.126	0.243	0.0232459
MRPL57	1.30556e-06	-0.258285	0.368	0.507	0.0233629
MGP	1.31349e-06	-0.543574	0.224	0.369	0.0235048
SLC25A3	1.33056e-06	-0.299914	0.726	0.799	0.0238103
GRB2	1.34172e-06	-0.268358	0.726	0.804	0.0240101
NDUFB7	1.37544e-06	-0.271964	0.444	0.585	0.0246135
TUSC2	1.39652e-06	-0.189193	0.118	0.238	0.0249908
NDUFA1	1.42949e-06	0.35077	0.753	0.707	0.0255807
TUBGCP2	1.45195e-06	-0.279554	0.262	0.386	0.0259826
ERP29	1.46566e-06	0.290799	0.674	0.596	0.026228
SPATS2L	1.49319e-06	0.548785	0.276	0.186	0.0267207
PSMC3	1.51139e-06	-0.281401	0.244	0.375	0.0270463
FIBP	1.55067e-06	-0.260053	0.256	0.393	0.0277493
CCT4	1.55923e-06	-0.228998	0.282	0.42	0.0279024
ZDHHC12	1.56107e-06	-0.215808	0.135	0.249	0.0279353
FMNL1	1.56903e-06	0.270072	0.376	0.269	0.0280779
NDUFA8	1.58079e-06	-0.233936	0.15	0.268	0.0282882
MOB3A	1.5972e-06	0.249533	0.209	0.121	0.0285819
CCDC14	1.59988e-06	0.157463	0.132	0.065	0.0286298
LILRA5	1.66818e-06	0.263256	0.244	0.149	0.029852
RILPL2	1.76116e-06	0.492117	0.638	0.587	0.031516
EVI5	1.8028e-06	0.193998	0.279	0.179	0.032261
KCNE1	1.80342e-06	0.342225	0.103	0.046	0.0322722
SYAP1	1.81825e-06	0.525778	0.565	0.462	0.0325376
ALOX5AP	1.83571e-06	0.257531	0.594	0.474	0.03285
LATS2	1.84597e-06	0.162348	0.147	0.075	0.0330336
MGAT4A	1.86917e-06	-0.245763	0.253	0.395	0.0334489
BAZ2B	1.87357e-06	0.32275	0.382	0.277	0.0335275
FRAT1	1.95553e-06	0.199604	0.179	0.098	0.0349943
JMJD1C	1.96907e-06	0.286761	0.668	0.579	0.0352365
ZBTB10	2.00421e-06	0.293761	0.138	0.069	0.0358653
NDUFA6	2.0443e-06	-0.246264	0.421	0.554	0.0365828
ENG	2.0811e-06	-0.296165	0.171	0.291	0.0372413
HSD3B7	2.11793e-06	-0.225689	0.044	0.131	0.0379004
ISCA2	2.13126e-06	-0.216812	0.082	0.183	0.0381389
GRK2	2.14679e-06	0.297713	0.318	0.22	0.0384168
UQCRB	2.20254e-06	0.298056	0.85	0.854	0.0394144
ARPC5	2.23898e-06	-0.217153	0.862	0.914	0.0400666
WDR36	2.24707e-06	0.147948	0.115	0.054	0.0402113
ARRB2	2.27725e-06	0.233839	0.735	0.66	0.0407514
RERE	2.34986e-06	0.236016	0.232	0.143	0.0420508
PAK1	2.3553e-06	0.361225	0.374	0.271	0.042148
FNBP1	2.3921e-06	0.331934	0.421	0.325	0.0428066
SNRPE	2.40679e-06	-0.2512	0.294	0.43	0.0430696
CREBRF	2.42581e-06	0.248259	0.321	0.218	0.0434099
ATF5	2.4403e-06	-0.366235	0.203	0.322	0.0436691
DUSP4	2.44262e-06	-0.220501	0.024	0.102	0.0437106
KMT2C	2.44373e-06	0.236751	0.362	0.253	0.0437306
RNASEH2C	2.459e-06	-0.259461	0.309	0.448	0.0440037
PLAUR	2.46247e-06	-0.286451	0.75	0.855	0.044066
HK3	2.46769e-06	0.14681	0.106	0.047	0.0441593
APOL2	2.47447e-06	0.128628	0.106	0.048	0.0442806
ARHGAP10	2.48944e-06	-0.251241	0.085	0.189	0.0445486
SH3KBP1	2.50086e-06	0.303859	0.485	0.375	0.0447529
DHRS9	2.56543e-06	-0.328449	0.1	0.199	0.0459083
ETS2	2.58814e-06	0.33486	0.697	0.625	0.0463147
PTPN18	2.58927e-06	0.276968	0.347	0.244	0.0463349
PPP3CA	2.58985e-06	0.332354	0.365	0.261	0.0463453
RAB34	2.59999e-06	-0.165837	0.212	0.346	0.0465269
INTS6	2.62732e-06	0.346184	0.303	0.203	0.0470159
MCTP1	2.63024e-06	0.259734	0.221	0.135	0.0470681
NDUFS5	2.64456e-06	-0.276047	0.647	0.753	0.0473244
PAICS	2.6739e-06	-0.171528	0.038	0.124	0.0478494
ICAM1	2.7058e-06	0.320293	0.279	0.183	0.0484203
P2RX4	2.71095e-06	-0.305108	0.147	0.262	0.0485125
RRP12	2.73507e-06	0.135256	0.138	0.068	0.0489441
FLOT1	2.75664e-06	-0.211278	0.379	0.505	0.04933
TMED3	2.81583e-06	-0.261244	0.121	0.23	0.0503893
EDEM3	2.85859e-06	0.274474	0.194	0.113	0.0511544
PLAC8	2.86693e-06	0.191854	0.185	0.104	0.0513038
MRTO4	2.88152e-06	-0.125745	0.056	0.148	0.0515649
PARP14	2.98896e-06	0.349793	0.415	0.313	0.0534874
REV3L	3.05325e-06	-0.272026	0.124	0.238	0.054638
R3HDM2	3.06545e-06	0.268066	0.359	0.258	0.0548562
ARPC3	3.06571e-06	-0.177521	0.935	0.963	0.0548608
HIF1A	3.07139e-06	-0.282766	0.594	0.692	0.0549624
C7orf50	3.17736e-06	-0.242101	0.212	0.338	0.0568589
GIMAP1	3.19837e-06	0.223372	0.221	0.133	0.0572349
CCT8	3.23404e-06	-0.205553	0.344	0.469	0.0578731
MAP3K3	3.28115e-06	0.246555	0.212	0.126	0.0587161
MRPL40	3.2969e-06	-0.218174	0.209	0.331	0.058998
DDAH2	3.31683e-06	-0.188547	0.444	0.594	0.0593547
IL1RAP	3.32008e-06	0.214616	0.153	0.081	0.0594128
SCAPER	3.33084e-06	0.154817	0.124	0.06	0.0596054
MIEN1	3.36393e-06	-0.247374	0.282	0.415	0.0601975
SH2B3	3.43271e-06	0.320199	0.244	0.154	0.0614283
SLC7A7	3.45789e-06	0.318641	0.409	0.306	0.0618789
RASGEF1B	3.46101e-06	0.40552	0.635	0.574	0.0619348
C16orf91	3.53064e-06	-0.155997	0.029	0.109	0.0631809
PMAIP1	3.60157e-06	0.461388	0.288	0.193	0.06445
GGA1	3.60492e-06	-0.282391	0.159	0.271	0.0645101
PREX1	3.62159e-06	0.282059	0.332	0.234	0.0648084
MLKL	3.64025e-06	0.34573	0.147	0.077	0.0651424
SAP18	3.64314e-06	-0.224781	0.694	0.778	0.0651939
SOD2	3.68507e-06	0.445563	0.732	0.675	0.0659444
RGS1	3.7348e-06	-0.118696	0.274	0.423	0.0668343
THBD	3.74838e-06	-0.302952	0.482	0.624	0.0670773
RBM5	3.82463e-06	0.346956	0.215	0.128	0.0684418
GLA	3.92394e-06	-0.276676	0.194	0.312	0.0702189
DDT	3.98803e-06	-0.118437	0.459	0.603	0.0713659
FBXL15	4.0438e-06	-0.222072	0.135	0.249	0.0723638
NXT1	4.07181e-06	-0.263689	0.312	0.44	0.0728651
MRPL15	4.23559e-06	-0.174156	0.097	0.208	0.0757958
RBKS	4.27066e-06	0.16927	0.103	0.046	0.0764235
TSEN34	4.27589e-06	-0.131219	0.285	0.422	0.076517
RAB5C	4.32701e-06	-0.216994	0.632	0.713	0.0774319
SMG1	4.33647e-06	0.25642	0.309	0.21	0.0776012
ACTG1	4.39437e-06	-0.243911	0.918	0.94	0.0786372
EIF4EBP1	4.5468e-06	-0.253657	0.368	0.486	0.081365
SPECC1	4.6179e-06	0.160529	0.224	0.134	0.0826373
SETX	4.64149e-06	0.220092	0.294	0.195	0.0830594
KRAS	4.6432e-06	-0.153502	0.271	0.405	0.0830901
MZT2B	4.67992e-06	-0.306056	0.529	0.644	0.0837473
FAR1	4.80127e-06	0.206278	0.259	0.165	0.0859188
PSMB2	4.90939e-06	-0.18063	0.353	0.487	0.0878534
RABAC1	4.92772e-06	-0.26668	0.547	0.649	0.0881815
UPP1	4.93268e-06	-0.334921	0.388	0.511	0.0882703
ASPH	4.94536e-06	-0.258838	0.259	0.375	0.0884972
SCARB2	4.94645e-06	-0.19217	0.235	0.367	0.0885167
ABRACL	4.95342e-06	-0.262554	0.476	0.588	0.0886415
TMEM14B	5.00044e-06	-0.215209	0.432	0.573	0.0894828
NCOA3	5.03256e-06	0.204098	0.221	0.135	0.0900577
CATSPER1	5.13269e-06	-0.229304	0.088	0.188	0.0918494
LILRA1	5.2162e-06	0.259086	0.206	0.123	0.0933439
RBBP4	5.22851e-06	0.237095	0.341	0.236	0.0935642
RPSA	5.26641e-06	-0.290941	0.821	0.878	0.0942424
TTBK2	5.34256e-06	0.16809	0.106	0.049	0.0956052
METTL26	5.48985e-06	-0.262439	0.309	0.434	0.0982408
CD47	5.63895e-06	-0.301417	0.326	0.447	0.100909
MRPL51	5.79417e-06	-0.226241	0.356	0.492	0.103687
ALCAM	5.83998e-06	-0.297173	0.147	0.258	0.104506
CDCP1	5.84755e-06	-0.200368	0.032	0.11	0.104642
NAA20	5.88655e-06	-0.202391	0.3	0.443	0.10534
RPL27	6.06367e-06	0.1999	0.894	0.907	0.108509
HCAR2	6.09449e-06	0.409226	0.247	0.158	0.109061
MAT2A	6.098e-06	0.326179	0.412	0.31	0.109124
RAB7B	6.11183e-06	-0.155977	0.035	0.115	0.109371
WASHC2C	6.12112e-06	0.145968	0.141	0.073	0.109537
ICA1	6.16363e-06	0.243368	0.115	0.056	0.110298
NUCB2	6.16562e-06	-0.32102	0.15	0.26	0.110334
PPP1R15A	6.24986e-06	0.327495	0.782	0.761	0.111841
BTG3	6.34552e-06	-0.218729	0.25	0.372	0.113553
RAB10	6.3456e-06	-0.256718	0.371	0.51	0.113555
SEC11C	6.38719e-06	-0.307516	0.235	0.359	0.114299
IL10RB-DT	6.42121e-06	-0.181109	0.106	0.21	0.114908
FOXN3	6.57592e-06	0.237022	0.335	0.241	0.117676
CNTRL	6.66648e-06	0.223624	0.25	0.161	0.119297
SENP7	6.66878e-06	0.248527	0.147	0.079	0.119338
MYO5A	6.72017e-06	0.295797	0.235	0.148	0.120257
ABCC3	6.75888e-06	-0.225835	0.053	0.139	0.12095
ARHGAP5	6.79606e-06	0.275341	0.2	0.12	0.121615
IRF5	6.85763e-06	0.11716	0.106	0.05	0.122717
PPP1R9B	6.90204e-06	0.168272	0.147	0.077	0.123512
RRM2B	6.99385e-06	0.220417	0.174	0.099	0.125155
CHMP2A	7.0004e-06	-0.229261	0.526	0.646	0.125272
RBM8A	7.16269e-06	-0.227531	0.609	0.721	0.128176
LYSMD2	7.35851e-06	-0.282915	0.262	0.377	0.13168
EIF1	7.44905e-06	0.137653	0.959	0.977	0.133301
GTPBP1	7.6392e-06	0.161148	0.109	0.051	0.136703
NIPBL	7.64225e-06	0.263189	0.403	0.3	0.136758
SUMO3	7.66053e-06	-0.256616	0.418	0.539	0.137085
AZIN1	7.67136e-06	0.240397	0.3	0.205	0.137279
NFATC1	7.68935e-06	0.174211	0.118	0.058	0.137601
PFN1	7.71502e-06	-0.205232	0.947	0.962	0.13806
IQGAP1	7.77651e-06	0.350497	0.676	0.615	0.139161
TMEM147	7.78646e-06	-0.238757	0.318	0.444	0.139339
PLXNB2	7.82155e-06	0.203309	0.2	0.119	0.139967
RNH1	8.15439e-06	-0.223148	0.656	0.741	0.145923
PER3	8.19068e-06	0.217369	0.126	0.065	0.146572
CLCN7	8.24043e-06	0.13393	0.138	0.073	0.147463
CARD8-AS1	8.42529e-06	0.149488	0.135	0.07	0.150771
ST6GAL1	8.4347e-06	0.146366	0.135	0.07	0.150939
SMIM3	8.50767e-06	-0.214261	0.174	0.289	0.152245
RNF167	8.51479e-06	0.246541	0.241	0.154	0.152372
RIC1	8.53499e-06	0.216174	0.106	0.05	0.152734
PFDN2	8.56679e-06	-0.248336	0.488	0.624	0.153303
DNAJC21	8.85781e-06	-0.268581	0.221	0.338	0.158511
LMAN1	8.90298e-06	-0.29595	0.224	0.345	0.159319
HVCN1	9.03334e-06	0.311139	0.209	0.13	0.161652
CHD1	9.03994e-06	0.350145	0.591	0.514	0.16177
CDKN2D	9.06846e-06	0.320973	0.315	0.219	0.16228
PURB	9.19116e-06	0.237682	0.274	0.18	0.164476
USP14	9.1922e-06	-0.180398	0.138	0.247	0.164494
BOLA3	9.3042e-06	-0.139923	0.082	0.178	0.166499
KLHL8	9.34761e-06	0.169472	0.138	0.073	0.167276
CX3CR1	9.487e-06	0.221926	0.232	0.144	0.16977
SDC4	9.52443e-06	-0.121117	0.032	0.111	0.17044
PPA1	9.59163e-06	-0.423939	0.259	0.367	0.171642
UBE2A	9.65904e-06	-0.281926	0.362	0.482	0.172848
SIAH2	9.80372e-06	0.334556	0.291	0.2	0.175437
CHCHD1	9.89443e-06	-0.220625	0.179	0.292	0.177061
SMARCA2	9.92057e-06	0.177829	0.25	0.163	0.177529
ARIH1	9.92246e-06	0.350827	0.25	0.165	0.177562
MANF	9.92325e-06	-0.176766	0.159	0.273	0.177576
SNRNP25	9.98932e-06	-0.193993	0.076	0.17	0.178759
UTRN	1.01333e-05	0.198235	0.3	0.201	0.181335
TIMM13	1.01726e-05	-0.243888	0.282	0.405	0.182038
RRAGD	1.05411e-05	-0.204408	0.091	0.183	0.188633
ATP5ME	1.05532e-05	0.202448	0.706	0.639	0.18885
HSD17B4	1.05862e-05	-0.234382	0.174	0.287	0.18944
IFITM3	1.07506e-05	0.204929	0.788	0.689	0.192382
INPPL1	1.08437e-05	0.171573	0.129	0.067	0.194049
IFFO1	1.09579e-05	0.137358	0.129	0.066	0.196092
HM13	1.10734e-05	-0.227114	0.465	0.572	0.198159
SELENOW	1.11068e-05	-0.199474	0.488	0.588	0.198757
AGO4	1.11827e-05	0.107093	0.162	0.088	0.200114
TMED9	1.12983e-05	-0.273748	0.365	0.482	0.202184
TMEM51	1.13835e-05	-0.13927	0.056	0.143	0.203708
ST20	1.14534e-05	-0.16067	0.032	0.108	0.204959
LAMTOR5	1.18535e-05	-0.239918	0.459	0.582	0.212118
UBE2I	1.18837e-05	-0.156769	0.441	0.571	0.212659
MRPL54	1.18921e-05	-0.244438	0.344	0.457	0.21281
IFI30	1.19165e-05	-0.243496	0.544	0.668	0.213245
SRSF6	1.23659e-05	0.219214	0.297	0.202	0.221289
TPM1	1.24159e-05	0.365369	0.215	0.139	0.222183
TNF	1.24272e-05	0.312975	0.197	0.119	0.222384
CDC42EP3	1.25896e-05	0.287064	0.309	0.218	0.225291
AFF4	1.26894e-05	0.490384	0.382	0.3	0.227077
CTSC	1.31697e-05	0.575096	0.712	0.614	0.235672
STOML2	1.3189e-05	-0.125079	0.165	0.278	0.236017
RPL27A	1.31972e-05	0.162874	0.885	0.858	0.236164
SMIM12	1.32715e-05	-0.219618	0.171	0.275	0.237493
DIP2B	1.3546e-05	0.13973	0.106	0.051	0.242406
MRPS12	1.36129e-05	-0.164888	0.171	0.288	0.243602
IRF1	1.41339e-05	0.425071	0.562	0.475	0.252926
IRF2BP2	1.41583e-05	0.334866	0.456	0.368	0.253362
MIR29B2CHG	1.43946e-05	0.179661	0.121	0.062	0.257591
PUM2	1.44166e-05	0.181887	0.159	0.088	0.257985
KIAA0100	1.44723e-05	0.182732	0.212	0.131	0.258982
KIAA0930	1.45207e-05	0.306434	0.312	0.22	0.259849
YPEL2	1.45541e-05	0.253179	0.209	0.129	0.260445
C16orf72	1.47542e-05	0.234214	0.297	0.204	0.264027
TOMM40	1.51007e-05	-0.205792	0.121	0.218	0.270227
PDE4B	1.51275e-05	0.363427	0.376	0.279	0.270707
ETV3	1.53486e-05	0.219287	0.229	0.143	0.274663
RPS23	1.53513e-05	0.156949	0.971	0.978	0.274712
FAM91A1	1.59844e-05	0.189914	0.224	0.14	0.28604
PLP2	1.61651e-05	-0.248177	0.356	0.497	0.289275
LIPA	1.62377e-05	-0.449088	0.297	0.4	0.290574
COPZ1	1.62433e-05	-0.219588	0.259	0.375	0.290674
LSM5	1.63144e-05	-0.188849	0.288	0.419	0.291946
TMEM141	1.63512e-05	-0.204612	0.191	0.305	0.292605
ADAM9	1.66376e-05	-0.303674	0.182	0.289	0.29773
SNHG8	1.67656e-05	0.340519	0.506	0.424	0.30002
UGCG	1.73104e-05	-0.233185	0.171	0.28	0.30977
PLCL2	1.78389e-05	0.137242	0.115	0.058	0.319228
ATP11B	1.78482e-05	0.164983	0.147	0.082	0.319394
CALM2	1.80958e-05	0.290572	0.906	0.892	0.323824
SNRK	1.81792e-05	0.156608	0.156	0.087	0.325317
PRDX5	1.84366e-05	-0.237439	0.538	0.654	0.329923
ANKFY1	1.85933e-05	0.136142	0.106	0.051	0.332728
YDJC	1.86452e-05	-0.190772	0.062	0.145	0.333655
IGLC3	1.87185e-05	-0.419209	0.071	0.162	0.334968
CD58	1.92274e-05	-0.224775	0.203	0.317	0.344075
SEM1	1.93133e-05	-0.15915	0.591	0.717	0.345611
EEF2	1.93657e-05	0.278055	0.732	0.68	0.346549
GATAD2B	1.94614e-05	0.144625	0.121	0.062	0.348262
RAB8A	1.95413e-05	-0.235805	0.344	0.477	0.349691
ZFAS1	1.98643e-05	0.372433	0.644	0.605	0.355472
NUDT1	1.99322e-05	-0.225723	0.282	0.397	0.356686
POGZ	2.00637e-05	0.190619	0.168	0.097	0.35904
SPRED1	2.03601e-05	0.305937	0.244	0.164	0.364344
CARS2	2.04331e-05	0.231725	0.188	0.114	0.36565
TMEM38B	2.05712e-05	-0.1218	0.053	0.133	0.368122
DDX17	2.10433e-05	0.278706	0.626	0.552	0.376569
MPHOSPH6	2.10695e-05	-0.115565	0.097	0.19	0.377038
NOP16	2.15153e-05	-0.170709	0.035	0.108	0.385016
PSMC1	2.16166e-05	-0.254966	0.288	0.403	0.386829
STX6	2.22528e-05	-0.227352	0.165	0.269	0.398213
DIAPH2	2.24754e-05	0.241011	0.285	0.195	0.402197
MSRB2	2.25932e-05	-0.238046	0.253	0.37	0.404306
NDUFB8	2.27964e-05	-0.218545	0.591	0.662	0.407942
NIFK	2.43296e-05	-0.241091	0.197	0.314	0.435378
ATP6V0D1	2.46458e-05	-0.244752	0.515	0.616	0.441036
EIF5A	2.48652e-05	-0.263949	0.594	0.685	0.444963
DTNBP1	2.49298e-05	-0.157922	0.103	0.198	0.446118
C20orf27	2.5363e-05	0.179328	0.35	0.252	0.45387
TGFB1	2.545e-05	0.279154	0.644	0.571	0.455429
CD33	2.60732e-05	0.21839	0.353	0.264	0.46658
MDH2	2.62168e-05	-0.253026	0.432	0.556	0.46915
DNAJC8	2.64695e-05	-0.120402	0.465	0.593	0.473672
PIK3IP1	2.68866e-05	0.20779	0.135	0.073	0.481135
AMFR	2.73836e-05	0.172354	0.147	0.082	0.490029
ANG	2.76843e-05	-0.17625	0.076	0.162	0.49541
C14orf119	2.77902e-05	-0.286373	0.194	0.295	0.497306
MRPS35	2.78119e-05	-0.19513	0.126	0.226	0.497694
NUMA1	2.82298e-05	0.164766	0.206	0.125	0.505173
DNAJB4	2.84084e-05	0.146379	0.132	0.071	0.508369
GGA2	2.8655e-05	-0.197194	0.094	0.185	0.512781
MESD	2.96838e-05	-0.194366	0.326	0.457	0.531191
OGA	2.995e-05	0.197731	0.244	0.159	0.535955
COQ7	3.04021e-05	0.143588	0.109	0.054	0.544046
MRPL36	3.11642e-05	-0.228679	0.171	0.276	0.557683
EPHX1	3.13808e-05	0.261876	0.159	0.093	0.561559
DOCK2	3.27501e-05	0.284437	0.365	0.276	0.586064
COPRS	3.28585e-05	-0.197297	0.097	0.19	0.588002
CD163	3.34645e-05	0.535157	0.624	0.556	0.598848
CYB5R3	3.36316e-05	-0.23002	0.226	0.336	0.601837
MTHFS	3.37308e-05	-0.168512	0.082	0.171	0.603612
CAMTA1	3.39203e-05	-0.215564	0.362	0.475	0.607003
STAT3	3.43664e-05	0.249507	0.497	0.418	0.614987
RRAS	3.44816e-05	-0.231723	0.215	0.324	0.617049
DYRK4	3.45812e-05	-0.139094	0.056	0.135	0.61883
NAA50	3.46772e-05	-0.204657	0.171	0.273	0.620548
CAB39	3.49318e-05	0.270296	0.265	0.181	0.625104
LIMD2	3.50329e-05	0.479831	0.4	0.332	0.626914
TMUB1	3.51767e-05	-0.169096	0.097	0.188	0.629487
LRCH4	3.53768e-05	0.17066	0.171	0.101	0.633067
RASSF3	3.54653e-05	0.25358	0.274	0.194	0.634652
DNAJA1	3.68028e-05	0.269792	0.774	0.728	0.658587
SUB1	3.77267e-05	-0.208295	0.718	0.808	0.67512
SPI1	3.80092e-05	0.2148	0.809	0.782	0.680175
SSBP1	3.83512e-05	-0.274525	0.532	0.625	0.686295
MAGED2	3.85075e-05	-0.167937	0.088	0.178	0.689092
NOTCH2	3.87509e-05	0.184316	0.206	0.13	0.693447
NADK	3.93431e-05	0.2142	0.174	0.102	0.704045
LGALS2	3.95311e-05	0.39827	0.168	0.1	0.707409
NXF1	3.95995e-05	0.108804	0.118	0.061	0.708632
CHD4	3.9868e-05	0.276784	0.338	0.251	0.713437
PGD	3.98765e-05	0.321414	0.279	0.199	0.713591
GSPT1	4.02927e-05	-0.160389	0.326	0.45	0.721037
CDC34	4.05124e-05	-0.14024	0.106	0.201	0.724969
CITED4	4.1115e-05	0.129054	0.115	0.058	0.735753
EDF1	4.14385e-05	-0.178541	0.7	0.773	0.741542
ITGB5	4.15734e-05	0.190959	0.124	0.066	0.743957
PHB	4.17806e-05	-0.21596	0.276	0.391	0.747664
CDC42SE1	4.26872e-05	0.322824	0.482	0.406	0.763888
SRM	4.30946e-05	-0.173389	0.168	0.265	0.771178
DMXL2	4.32451e-05	0.252462	0.341	0.253	0.773872
PKN2	4.38053e-05	0.279671	0.359	0.266	0.783895
PSMC2	4.40408e-05	-0.221866	0.156	0.258	0.78811
ZFHX3	4.44181e-05	0.213802	0.312	0.222	0.794863
PITPNA	4.47901e-05	-0.250818	0.191	0.292	0.801519
ARHGEF10L	4.54555e-05	0.124835	0.1	0.049	0.813427
LAPTM4A	4.55782e-05	-0.228232	0.694	0.786	0.815622
LYAR	4.56901e-05	-0.147052	0.135	0.234	0.817624
ME1	4.57308e-05	0.253402	0.141	0.08	0.818352
TSTD1	4.57971e-05	-0.228191	0.156	0.253	0.819539
KMT2E-AS1	4.60738e-05	0.216624	0.106	0.053	0.824491
RPS4Y1	4.67415e-05	-0.233048	0.624	0.723	0.836438
REEP5	4.7726e-05	-0.201969	0.629	0.723	0.854058
GALK1	4.78391e-05	-0.20565	0.174	0.276	0.856081
PDCD4	4.78457e-05	0.176327	0.359	0.261	0.856198
MGAT5	4.79707e-05	0.262465	0.126	0.069	0.858435
RC3H1	4.86444e-05	0.157477	0.191	0.119	0.870492
HIPK1	4.88625e-05	0.186266	0.218	0.14	0.874394
TFRC	4.91962e-05	0.928134	0.379	0.301	0.880366
ERAP2	4.99372e-05	0.140865	0.103	0.051	0.893626
RAB20	5.03415e-05	-0.238547	0.403	0.531	0.900861
MFSD10	5.14772e-05	-0.148219	0.224	0.328	0.921184
ATG2A	5.18288e-05	0.112994	0.156	0.089	0.927477
CSF1R	5.21532e-05	0.666497	0.503	0.469	0.933282
GPBP1	5.2441e-05	0.294662	0.465	0.383	0.938432
PDHA1	5.28693e-05	-0.220621	0.115	0.202	0.946095
SRP14	5.29725e-05	-0.130861	0.871	0.928	0.947943
PLEKHA2	5.29782e-05	0.142215	0.176	0.107	0.948045
TCF4	5.32247e-05	0.356157	0.244	0.165	0.952457
SPINT2	5.34645e-05	-0.225532	0.344	0.448	0.956747
HIPK3	5.38222e-05	0.260341	0.279	0.203	0.963148
ARRDC3	5.38291e-05	0.639388	0.309	0.241	0.963271
POP4	5.39967e-05	-0.200177	0.115	0.208	0.966272
CASP10	5.45733e-05	0.148517	0.106	0.054	0.976589
DIAPH1	5.46615e-05	0.28531	0.235	0.158	0.978167
ARNT	5.77056e-05	0.154308	0.106	0.054	1
UVRAG	5.85028e-05	0.270521	0.288	0.205	1
FAM50A	5.87905e-05	-0.24619	0.309	0.419	1
POU2F1	5.92495e-05	0.228052	0.106	0.054	1
ARL8B	5.93122e-05	-0.216809	0.326	0.446	1
NRGN	5.93688e-05	0.26258	0.218	0.144	1
NDUFA3	5.98343e-05	0.29528	0.574	0.498	1
TMED1	6.04623e-05	-0.154996	0.074	0.156	1
ZNF451	6.11277e-05	0.129139	0.191	0.118	1
DNAJC10	6.12549e-05	0.166401	0.185	0.115	1
SLC9A9	6.15629e-05	0.265565	0.171	0.104	1
APPL2	6.17985e-05	0.121744	0.126	0.069	1
SLAMF8	6.19361e-05	-0.182469	0.112	0.203	1
SNRNP35	6.22688e-05	-0.172144	0.097	0.183	1
SNRPD2	6.24438e-05	-0.180976	0.579	0.696	1
TUBA1A	6.25136e-05	-0.483282	0.662	0.736	1
DCPS	6.33502e-05	-0.118889	0.062	0.141	1
TRIM22	6.4227e-05	0.239441	0.297	0.209	1
CCND3	6.4675e-05	0.218832	0.259	0.178	1
FYB1	6.55416e-05	0.323011	0.744	0.666	1
TNIP2	6.56905e-05	-0.202697	0.112	0.204	1
WBP1L	6.60254e-05	0.118818	0.144	0.082	1
SNRPG	6.6381e-05	-0.215043	0.482	0.596	1
FNDC3B	6.70344e-05	-0.225752	0.165	0.265	1
CRTAP	6.72845e-05	0.203752	0.418	0.326	1
CCRL2	6.76707e-05	-0.124663	0.079	0.162	1
ACBD3	6.76996e-05	-0.171758	0.25	0.361	1
NIN	6.86109e-05	0.341677	0.235	0.16	1
GIMAP2	6.9792e-05	0.111743	0.126	0.069	1
GRK3	7.03119e-05	0.149252	0.25	0.167	1
BCLAF1	7.07721e-05	0.232274	0.453	0.36	1
STAT2	7.3716e-05	0.231681	0.253	0.173	1
MRPL27	7.45421e-05	-0.221133	0.206	0.311	1
VPS53	7.50704e-05	0.167643	0.144	0.083	1
MDM2	7.51894e-05	0.167828	0.232	0.156	1
ZFAND6	7.60801e-05	-0.221931	0.288	0.409	1
HSPA6	7.659e-05	0.44844	0.188	0.12	1
PLCB2	7.69875e-05	0.147833	0.141	0.08	1
RCAN1	7.80441e-05	0.516088	0.153	0.09	1
PDLIM7	7.84809e-05	-0.176046	0.059	0.134	1
PKIB	8.31056e-05	-0.215201	0.047	0.118	1
SRP72	8.36062e-05	-0.173326	0.341	0.456	1
HERC2	8.47885e-05	0.122284	0.144	0.083	1
JAK1	8.48065e-05	-0.192816	0.503	0.614	1
POLR2J	8.54282e-05	-0.230285	0.385	0.5	1
PDCD5	8.5592e-05	-0.180167	0.359	0.464	1
CCDC88B	8.5765e-05	0.202691	0.118	0.063	1
CFDP1	8.58151e-05	-0.216962	0.218	0.326	1
STK4	8.5898e-05	0.22785	0.55	0.457	1
EBNA1BP2	8.79937e-05	-0.124766	0.088	0.174	1
DDX21	8.81309e-05	0.259223	0.776	0.733	1
ARFGAP3	8.85966e-05	-0.234656	0.209	0.312	1
VPS35	8.89139e-05	-0.264859	0.468	0.565	1
TLR2	8.93942e-05	0.359478	0.497	0.42	1
AP1S1	8.95168e-05	-0.184068	0.097	0.181	1
USP32	9.03308e-05	0.190368	0.144	0.083	1
KDM3A	9.07398e-05	0.105885	0.112	0.058	1
NUDT22	9.12882e-05	-0.157973	0.138	0.23	1
LINC01094	9.14009e-05	-0.199598	0.115	0.203	1
SYK	9.40712e-05	0.206381	0.409	0.32	1
PSMD7	9.54981e-05	-0.251715	0.382	0.491	1
B4GALT1	9.59208e-05	0.346977	0.524	0.444	1
ZNF467	9.62104e-05	0.221778	0.209	0.139	1
ADAR	9.64996e-05	0.143828	0.315	0.228	1
STAT6	9.74333e-05	0.142133	0.203	0.131	1
TCP1	9.75627e-05	-0.233573	0.224	0.322	1
MAPK1IP1L	9.82225e-05	-0.118421	0.247	0.357	1
GNAS	9.86075e-05	-0.143339	0.918	0.931	1
RPL7A	9.87945e-05	-0.165488	0.953	0.977	1
TYROBP	9.94587e-05	-0.149975	0.959	0.976	1
WAS	0.000101555	0.250484	0.491	0.408	1
CCDC90B	0.00010246	-0.154546	0.156	0.254	1
JUN	0.000102854	0.509924	0.724	0.713	1
SNX13	0.000102917	0.190168	0.188	0.119	1
LSM1	0.000103358	-0.151534	0.156	0.258	1
NUDT14	0.000103626	-0.186981	0.124	0.213	1
PTX3	0.000103923	0.370381	0.135	0.077	1
CCL3L1	0.000103958	0.549265	0.479	0.406	1
SSR3	0.000106152	-0.139884	0.579	0.669	1
ELOVL5	0.000109385	0.170139	0.182	0.115	1
SLC25A19	0.000111278	-0.14158	0.103	0.188	1
SLBP	0.000111762	-0.150894	0.197	0.306	1
CFLAR	0.000111764	0.412863	0.55	0.46	1
ATF6	0.000111955	0.212811	0.297	0.212	1
NHP2	0.000112909	-0.175661	0.291	0.396	1
PRMT9	0.000113883	0.368937	0.218	0.148	1
INSIG1	0.000114278	-0.295867	0.476	0.575	1
SNRPB	0.000116441	-0.233042	0.518	0.636	1
UBE2M	0.00011707	-0.202955	0.432	0.527	1
GNPDA1	0.000117852	-0.253174	0.218	0.318	1
ZRSR2	0.000119307	0.163012	0.147	0.086	1
ITGB2	0.000119407	0.285436	0.8	0.79	1
C8orf76	0.000119649	-0.159327	0.062	0.137	1
SIK3	0.000119811	0.170867	0.174	0.107	1
PIP4P2	0.000121703	0.21168	0.276	0.196	1
PIAS1	0.000121864	0.27055	0.218	0.147	1
PFKP	0.000122489	-0.146424	0.038	0.103	1
MAP2K2	0.00012312	-0.191612	0.374	0.484	1
PTGER2	0.000124521	-0.186704	0.156	0.246	1
SCLT1	0.000126216	0.153674	0.165	0.1	1
FAM210A	0.000126975	-0.158636	0.082	0.163	1
EBI3	0.000128781	0.149866	0.118	0.064	1
RBM14	0.000129848	0.110558	0.115	0.062	1
MANBA	0.000130141	0.172672	0.256	0.174	1
GCH1	0.000130797	0.14994	0.112	0.06	1
IL13RA1	0.000130811	0.240669	0.435	0.362	1
TNFRSF14	0.000130836	0.218091	0.324	0.237	1
MAPK6	0.000130978	-0.217107	0.109	0.194	1
SLC6A6	0.000132831	-0.227588	0.118	0.201	1
NQO2	0.000134586	-0.22717	0.306	0.408	1
CPPED1	0.000139543	0.228486	0.315	0.24	1
LST1	0.000140452	0.397391	0.706	0.724	1
PSTPIP1	0.000142964	0.194187	0.224	0.151	1
HLA-DQB1	0.000143345	0.35664	0.774	0.672	1
CAP1	0.000144086	0.234418	0.741	0.715	1
AKAP7	0.00014445	0.193129	0.112	0.061	1
SECTM1	0.000146048	0.22716	0.244	0.169	1
CCDC107	0.000146288	-0.170959	0.276	0.387	1
SLC27A3	0.000148587	0.182631	0.179	0.114	1
UBR4	0.000148613	0.205711	0.224	0.151	1
CDC26	0.000149147	-0.175822	0.244	0.342	1
RAB7A	0.000149608	-0.203147	0.544	0.628	1
DNAJC13	0.000151758	0.179018	0.15	0.089	1
MTDH	0.000157398	-0.202612	0.65	0.765	1
CLEC10A	0.000157402	0.335115	0.288	0.205	1
FBXL5	0.000157876	0.262936	0.285	0.205	1
MRPL43	0.000160121	-0.181299	0.268	0.377	1
SLC25A1	0.00016018	-0.120343	0.071	0.145	1
XRN1	0.000161194	0.155111	0.235	0.161	1
RUNX3	0.000162846	-0.110761	0.041	0.107	1
HEXB	0.000163903	-0.244758	0.418	0.511	1
LPP	0.000164313	0.203705	0.247	0.173	1
DNAJB1	0.000164696	0.462703	0.512	0.433	1
LRRK1	0.000164862	0.161755	0.115	0.063	1
PTK2B	0.000165415	0.176141	0.165	0.1	1
TBXAS1	0.000165625	0.258908	0.5	0.426	1
EIF4E2	0.000167705	-0.228416	0.318	0.429	1
CEP85L	0.000168448	0.162222	0.144	0.087	1
SULF2	0.000168771	0.209555	0.212	0.14	1
CALCOCO2	0.000169257	0.301857	0.374	0.302	1
MALT1	0.000170931	0.237498	0.259	0.186	1
CENPX	0.000172937	-0.123519	0.206	0.305	1
MKNK1	0.000173203	0.30867	0.324	0.244	1
HSBP1	0.000173217	-0.166673	0.579	0.68	1
SMS	0.000173743	-0.128388	0.379	0.484	1
S100A9	0.000175383	1.98827	0.541	0.619	1
UBE2B	0.000178087	-0.222575	0.603	0.684	1
FUNDC2	0.000178138	-0.216025	0.25	0.35	1
CBWD2	0.00017879	0.127607	0.112	0.06	1
C5AR2	0.000179701	0.328804	0.174	0.111	1
EMC3	0.000181064	-0.220632	0.285	0.391	1
PNP	0.000182728	-0.212783	0.224	0.317	1
GBE1	0.000185992	-0.20046	0.085	0.161	1
TMOD2	0.000186081	0.163179	0.129	0.075	1
RAP1GDS1	0.000186247	-0.128256	0.079	0.157	1
PSMD4	0.000187824	-0.252067	0.353	0.46	1
DAPP1	0.000188042	0.297389	0.238	0.166	1
CPSF7	0.000188915	0.119002	0.112	0.061	1
ARL1	0.000189896	-0.158332	0.118	0.204	1
KHSRP	0.000190777	0.115402	0.15	0.09	1
BST1	0.00019133	0.297396	0.271	0.199	1
ZSWIM6	0.000191789	0.21951	0.244	0.167	1
NME1	0.000193671	-0.210377	0.162	0.255	1
SIGLEC7	0.000196458	-0.163532	0.065	0.136	1
TRAPPC2B	0.000198239	-0.178263	0.085	0.164	1
UBE2V1	0.000199693	0.159935	0.124	0.069	1
PTPA	0.000200906	0.11058	0.112	0.061	1
MRPL17	0.000202109	-0.190875	0.124	0.209	1
HCFC1R1	0.000204077	-0.23659	0.229	0.325	1
COX7A2	0.000204205	-0.184999	0.712	0.795	1
TUBA1B	0.000204914	-0.227364	0.809	0.868	1
CD14	0.000206949	-0.285932	0.868	0.884	1
WAC	0.000207729	0.240351	0.332	0.249	1
MRPL30	0.000209724	0.133131	0.103	0.054	1
PPP4R1	0.000209747	0.21639	0.138	0.082	1
GUSB	0.000212007	-0.151636	0.259	0.364	1
DELE1	0.000215889	0.143697	0.153	0.094	1
CCDC170	0.000215986	0.16798	0.144	0.086	1
MBD3	0.000216085	0.135151	0.121	0.069	1
PET100	0.000216822	0.249858	0.494	0.414	1
CREBBP	0.000222218	0.21872	0.206	0.136	1
RHOC	0.000222495	-0.200184	0.326	0.434	1
ADAP1	0.000225726	0.144404	0.132	0.076	1
BANF1	0.000229441	-0.211017	0.424	0.519	1
FOXO3	0.000230107	0.396771	0.332	0.263	1
CARD8	0.000240394	0.205216	0.262	0.185	1
SCAF11	0.000241196	0.213078	0.626	0.562	1
PRDM1	0.000244025	-0.143116	0.194	0.301	1
RAD51C	0.000248938	-0.165838	0.109	0.189	1
BICD2	0.000249552	0.179827	0.194	0.127	1
ABTB1	0.000250145	0.176116	0.271	0.192	1
FLT1	0.00025236	-0.113353	0.065	0.134	1
TSPAN33	0.000252622	0.221157	0.212	0.145	1
MAGOH	0.00025336	-0.191841	0.347	0.459	1
RALGAPA1	0.000254324	0.214397	0.121	0.067	1
EPSTI1	0.000255156	-0.308392	0.291	0.389	1
TMEM126A	0.000255249	-0.160449	0.159	0.25	1
SIGLEC1	0.000259492	0.242611	0.165	0.106	1
PCMTD1	0.000260253	0.200328	0.356	0.27	1
COX5B	0.000260335	-0.144066	0.8	0.865	1
PLPP5	0.000261294	-0.160745	0.071	0.142	1
SP1	0.000265073	0.114564	0.121	0.069	1
UBN1	0.000265458	-0.148406	0.138	0.225	1
YWHAH	0.000266417	-0.200908	0.488	0.597	1
PECAM1	0.000267452	0.140773	0.335	0.246	1
CCT6A	0.000267455	-0.172958	0.356	0.462	1
EXOSC3	0.000268138	-0.121788	0.053	0.12	1
EMC4	0.000270792	-0.182621	0.274	0.375	1
UBE2N	0.000270868	-0.164272	0.347	0.452	1
SKP1	0.000274701	-0.190967	0.726	0.829	1
ELF2	0.000275076	0.30165	0.359	0.284	1
DYNC1H1	0.000275255	0.369981	0.444	0.36	1
HCLS1	0.000277718	0.266369	0.662	0.594	1
MRAS	0.000279531	-0.168048	0.05	0.114	1
YTHDF3	0.000282119	0.136168	0.229	0.157	1
PSMC5	0.000282966	-0.166971	0.376	0.478	1
TMX4	0.000283808	0.301125	0.279	0.205	1
CERS2	0.00028528	0.254941	0.224	0.157	1
PSMG1	0.000286416	-0.107182	0.062	0.131	1
ADM	0.000289782	0.319425	0.285	0.205	1
PDS5B	0.000290377	0.124897	0.171	0.107	1
PSMB9	0.000292813	0.272046	0.562	0.481	1
MAP3K11	0.000296621	0.181516	0.209	0.142	1
RPS19BP1	0.000296931	-0.234517	0.353	0.463	1
CHSY1	0.000297865	0.209703	0.256	0.182	1
MAPK14	0.000298986	0.195234	0.162	0.101	1
AAK1	0.000299097	0.263447	0.409	0.322	1
CD99	0.000300887	-0.232526	0.688	0.776	1
ITGAL	0.000302954	0.133491	0.118	0.067	1
ARF1	0.00030358	-0.210143	0.659	0.749	1
PYURF	0.00030458	-0.149918	0.335	0.448	1
GNPTG	0.000308389	-0.169582	0.318	0.42	1
TOR3A	0.000309008	-0.186007	0.097	0.173	1
TMEM106A	0.000309241	0.243893	0.168	0.106	1
MRGBP	0.000309407	-0.130053	0.05	0.115	1
PI4KB	0.000310418	0.141372	0.118	0.066	1
CLASRP	0.000310771	0.107716	0.115	0.063	1
CAMKK2	0.000314613	0.210634	0.162	0.101	1
TATDN3	0.000316997	0.19816	0.165	0.105	1
COPS4	0.000317719	-0.183263	0.085	0.157	1
ADCY7	0.000321356	0.191063	0.138	0.084	1
UBR2	0.000323885	0.157199	0.191	0.125	1
NPIPB5	0.000324581	0.165664	0.109	0.06	1
UHMK1	0.000324875	0.114455	0.206	0.136	1
RABGEF1	0.000324888	0.177299	0.153	0.094	1
COMMD10	0.000325649	-0.174107	0.121	0.198	1
BIN1	0.000325746	0.231493	0.209	0.142	1
RBM6	0.000329296	0.193844	0.274	0.197	1
TRADD	0.000330648	-0.186289	0.135	0.216	1
PRKCSH	0.000332168	0.175503	0.215	0.147	1
HSPB11	0.000335933	-0.157648	0.203	0.297	1
PIN1	0.000336775	-0.116808	0.279	0.374	1
RUNX1	0.000341256	0.349035	0.388	0.318	1
RPL13	0.000342563	-0.124228	0.971	0.987	1
UQCC3	0.000343361	-0.113127	0.088	0.166	1
CEBPD	0.000344361	0.305051	0.944	0.923	1
TIMM17B	0.000347469	-0.157251	0.247	0.336	1
USP33	0.000352552	0.201532	0.197	0.132	1
PRMT1	0.000353266	-0.15239	0.288	0.386	1
WSB2	0.000353308	-0.171685	0.088	0.161	1
NAMPT	0.000355928	0.371364	0.859	0.864	1
DPEP2	0.000356137	0.18392	0.188	0.123	1
VPS13D	0.000357488	0.119777	0.106	0.059	1
PTPN1	0.000357783	-0.145755	0.347	0.453	1
ARHGEF1	0.000365072	0.178435	0.25	0.174	1
WASHC1	0.000366459	0.136376	0.156	0.098	1
CLEC11A	0.000368088	-0.202293	0.156	0.242	1
GTF2A2	0.000369855	-0.168529	0.359	0.468	1
FAM133B	0.000377658	0.19331	0.591	0.505	1
AP3S1	0.000378801	-0.213225	0.268	0.35	1
LACTB	0.000379002	-0.195354	0.409	0.514	1
C6orf62	0.000383032	0.200241	0.385	0.308	1
OSBPL9	0.000390946	0.151979	0.188	0.125	1
ACP1	0.00039195	-0.173657	0.238	0.33	1
PCBP1	0.000392318	-0.196188	0.762	0.819	1
HERPUD1	0.000393816	0.144786	0.785	0.712	1
SLC25A39	0.000395052	-0.170469	0.191	0.288	1
KIAA1109	0.000399933	0.18351	0.194	0.129	1
AKIRIN2	0.000402189	0.307458	0.468	0.402	1
ZNF385A	0.000403699	-0.230069	0.259	0.347	1
KLHL24	0.000404153	0.149905	0.221	0.152	1
JAZF1	0.000404434	0.152628	0.162	0.1	1
NUDT4	0.000404664	0.255178	0.188	0.126	1
NAB1	0.00040482	0.137985	0.126	0.075	1
NUDT16	0.000406622	0.225575	0.291	0.217	1
CLTC	0.000406894	0.229775	0.45	0.381	1
FAM111A	0.000412831	0.244852	0.218	0.149	1
ENOSF1	0.000415784	-0.14523	0.065	0.133	1
TXNDC16	0.000416189	0.153986	0.106	0.058	1
FYN	0.000422539	0.179481	0.153	0.094	1
FCN1	0.000424402	1.02605	0.438	0.468	1
YWHAQ	0.000428635	-0.178248	0.376	0.488	1
PSAP	0.000429402	-0.208731	0.915	0.934	1
ORMDL2	0.000433292	-0.188376	0.274	0.361	1
ZNHIT1	0.000433847	-0.175366	0.462	0.574	1
NOP10	0.000436788	-0.15706	0.715	0.786	1
TCEAL9	0.000437534	-0.109523	0.097	0.176	1
AHR	0.000442546	0.241211	0.306	0.237	1
SLC25A46	0.000447581	0.107167	0.103	0.057	1
LINC00847	0.000447933	-0.133511	0.059	0.123	1
SOS2	0.000451764	0.144405	0.174	0.112	1
LSM10	0.000454872	-0.192491	0.294	0.384	1
YIF1A	0.00045501	-0.116993	0.235	0.334	1
TBC1D2B	0.000456107	0.211605	0.188	0.127	1
OPN3	0.000459921	-0.104683	0.097	0.175	1
CPSF2	0.000464856	0.106664	0.153	0.095	1
DCAF13	0.000467202	-0.167878	0.112	0.188	1
VAMP2	0.000467921	0.253997	0.429	0.347	1
KIF2A	0.000470985	-0.219712	0.126	0.208	1
RPL36AL	0.000472686	-0.149252	0.868	0.926	1
NUBP1	0.000478335	-0.184528	0.185	0.272	1
HNRNPUL1	0.00048077	0.300224	0.282	0.209	1
SWAP70	0.000481462	-0.124104	0.171	0.261	1
ATP11A	0.000484071	0.1267	0.126	0.074	1
IRAK1	0.000487708	-0.271885	0.185	0.266	1
BAG1	0.000489303	-0.179142	0.371	0.464	1
EIF2AK2	0.000491204	-0.141784	0.209	0.298	1
AKAP8L	0.000498374	0.180991	0.174	0.113	1
RACK1	0.000499805	-0.137046	0.941	0.956	1
ATP1B1	0.000501782	0.301635	0.368	0.299	1
BTK	0.000501921	0.214815	0.224	0.158	1
DENND4B	0.000510528	0.148247	0.129	0.078	1
ZC3H7A	0.000513386	0.17382	0.215	0.148	1
ZCRB1	0.000514858	-0.186965	0.191	0.277	1
GSTP1	0.000515444	-0.186386	0.859	0.9	1
PICALM	0.000518526	0.202645	0.403	0.322	1
ADRB2	0.000519156	0.133294	0.147	0.091	1
PSMA4	0.000523968	-0.252605	0.453	0.532	1
ARHGAP6	0.000534583	0.181845	0.135	0.082	1
CNIH4	0.000539901	-0.13505	0.262	0.355	1
SRBD1	0.000552446	0.184845	0.106	0.059	1
AP2B1	0.000557225	0.190224	0.212	0.146	1
LYPLAL1	0.000558888	-0.128151	0.129	0.212	1
BAZ2A	0.00055893	0.121191	0.176	0.114	1
RPLP1	0.000562727	0.178487	0.979	0.99	1
LY6E	0.000565086	-0.271382	0.397	0.49	1
ANPEP	0.000567271	-0.280058	0.276	0.369	1
SIGLEC10	0.000568785	-0.134875	0.047	0.106	1
HNRNPR	0.00056917	-0.133592	0.344	0.445	1
KDM7A	0.000588094	0.15038	0.2	0.134	1
LEPROT	0.000588148	-0.208774	0.471	0.551	1
ALYREF	0.000589615	-0.146431	0.253	0.355	1
TIPARP	0.000590327	-0.139733	0.409	0.53	1
TALDO1	0.000591627	0.351109	0.732	0.755	1
STUB1	0.000594747	-0.103623	0.344	0.434	1
SERBP1	0.000602898	-0.184593	0.629	0.716	1
CREB5	0.000613002	0.247539	0.256	0.188	1
TMEM59	0.000613215	-0.159873	0.671	0.754	1
CYB5A	0.000613695	-0.216285	0.126	0.202	1
UQCR10	0.00062025	-0.11488	0.697	0.767	1
TRAPPC2L	0.000622694	-0.111774	0.229	0.324	1
MRPL21	0.000623575	-0.125896	0.218	0.316	1
MIDN	0.000627839	0.355429	0.547	0.486	1
HPCAL1	0.000629284	-0.169098	0.221	0.3	1
CD74	0.000629394	0.148244	0.971	0.934	1
GLUD1	0.000632192	0.318336	0.347	0.275	1
PABPN1	0.000637426	0.205529	0.306	0.233	1
IKZF1	0.000638817	0.209201	0.241	0.172	1
THUMPD3	0.000644309	-0.130808	0.071	0.136	1
RLIM	0.000644932	0.129415	0.132	0.08	1
SCPEP1	0.000645223	0.217571	0.382	0.307	1
MRPL18	0.000653229	-0.180817	0.276	0.367	1
ZBTB20	0.000664365	0.163059	0.15	0.095	1
HADHA	0.000665569	-0.213533	0.556	0.633	1
ARID1A	0.000666578	0.184252	0.215	0.151	1
MRPS14	0.000673921	-0.138993	0.082	0.151	1
OGFOD3	0.000675465	-0.11552	0.065	0.129	1
PDAP1	0.000675641	-0.139469	0.315	0.403	1
MIF4GD	0.000678972	-0.206977	0.188	0.269	1
EPC1	0.000680743	0.169832	0.324	0.246	1
SMIM7	0.000687395	-0.145826	0.256	0.345	1
RNPC3	0.00068866	0.150984	0.162	0.104	1
MRPL22	0.000690914	-0.138358	0.138	0.219	1
UFD1	0.000692558	-0.183719	0.276	0.362	1
CD2BP2	0.000708122	-0.115643	0.176	0.265	1
NUFIP2	0.000714012	0.28591	0.453	0.384	1
TNFRSF1A	0.000719955	0.320363	0.441	0.382	1
LRG1	0.000720176	0.18605	0.135	0.082	1
NR1D2	0.000729698	0.120305	0.153	0.098	1
TXNIP	0.00073673	0.616641	0.668	0.681	1
GIGYF1	0.000743907	0.190662	0.144	0.09	1
DEF8	0.000749209	-0.148844	0.118	0.195	1
SLC38A6	0.000751017	-0.157694	0.074	0.138	1
CTDSP1	0.000755225	0.23277	0.3	0.232	1
SMIM27	0.000756351	0.123562	0.129	0.079	1
PSMA5	0.000756732	-0.204155	0.356	0.443	1
ATG3	0.000765668	-0.141373	0.491	0.578	1
IGSF6	0.000767555	0.181592	0.759	0.656	1
PTTG1IP	0.000771951	-0.168932	0.506	0.6	1
NDUFB9	0.000772341	-0.170315	0.447	0.545	1
EIF2S1	0.000777361	-0.198272	0.185	0.269	1
RNASEK	0.000783256	0.169469	0.297	0.223	1
RXRA	0.000791844	0.151085	0.253	0.185	1
COA6	0.000799066	-0.155362	0.194	0.288	1
AGPAT2	0.000801583	-0.152496	0.274	0.36	1
MX1	0.000807339	-0.300036	0.221	0.303	1
CPM	0.000809245	0.504629	0.303	0.24	1
ASAP1	0.000815539	0.16812	0.356	0.278	1
MRPL12	0.000816002	-0.110413	0.135	0.216	1
SF1	0.000821522	0.213281	0.544	0.475	1
PIGF	0.000835257	-0.111537	0.085	0.154	1
TXNL1	0.000844912	-0.140847	0.315	0.41	1
NDUFV1	0.0008465	-0.176897	0.188	0.272	1
RAB32	0.000849059	-0.258331	0.506	0.581	1
RPN2	0.0008523	-0.138823	0.388	0.504	1
ZNF638	0.000858206	0.213846	0.221	0.159	1
RTCB	0.000859029	-0.132111	0.174	0.257	1
RSL24D1	0.000861762	0.263672	0.521	0.461	1
XBP1	0.000862699	0.294525	0.544	0.487	1
PTPRE	0.000864221	0.304324	0.774	0.757	1
ACTN1	0.000864864	-0.154091	0.197	0.282	1
ESYT2	0.000884163	0.194662	0.168	0.11	1
ZBTB4	0.000890747	0.137143	0.129	0.079	1
FAM13B	0.00089334	0.288334	0.15	0.097	1
S100A13	0.000893675	-0.133292	0.088	0.157	1
MYH9	0.000893999	0.207202	0.382	0.305	1
DTYMK	0.000900728	-0.121951	0.071	0.134	1
DOCK10	0.000902699	-0.15809	0.174	0.252	1
LXN	0.00090826	-0.14617	0.053	0.112	1
HLA-DOA	0.000908386	0.180744	0.2	0.138	1
ATP1B3	0.000918112	0.303404	0.641	0.614	1
TMEM179B	0.000922665	-0.164133	0.403	0.507	1
FOXN2	0.000938135	0.248484	0.288	0.217	1
G3BP2	0.00093974	-0.152287	0.329	0.432	1
MICU1	0.000941613	0.157942	0.224	0.158	1
ZNF148	0.000942594	0.179181	0.229	0.165	1
ALG2	0.000947379	-0.156173	0.115	0.189	1
MYO1E	0.000947682	-0.104377	0.062	0.123	1
RB1	0.00095305	0.1291	0.456	0.362	1
PHPT1	0.000977682	-0.111418	0.453	0.558	1
TADA3	0.000977955	-0.157492	0.174	0.256	1
C1GALT1C1	0.000986165	-0.140497	0.079	0.144	1
LRRC59	0.000989801	-0.172113	0.168	0.244	1
ANKRD10	0.00100414	-0.169432	0.215	0.31	1
LILRB2	0.0010065	0.189336	0.432	0.354	1
FADS1	0.00101608	0.103113	0.144	0.09	1
KDELR1	0.0010162	-0.144952	0.521	0.615	1
ATP6AP2	0.00102857	-0.201446	0.647	0.722	1
HES4	0.00103707	-0.216954	0.053	0.108	1
EIF4A2	0.00104673	0.273203	0.403	0.334	1
UACA	0.00104934	0.191318	0.109	0.064	1
CTDSP2	0.00105726	0.230353	0.215	0.15	1
PPP1R10	0.00106738	0.23667	0.521	0.46	1
NAGK	0.00107491	-0.226312	0.538	0.627	1
MLF2	0.00107912	-0.190491	0.291	0.39	1
CCAR1	0.00108051	0.150772	0.209	0.147	1
CXCL2	0.00108235	0.21646	0.385	0.527	1
ACSL3	0.0010851	-0.210386	0.279	0.365	1
RBMX2	0.00108803	-0.123748	0.076	0.141	1
UTP18	0.00108808	-0.135233	0.144	0.219	1
CCL4L2	0.00109079	0.859596	0.438	0.386	1
RAF1	0.00109089	0.113003	0.162	0.107	1
TMED5	0.0011084	-0.228013	0.368	0.449	1
LAMTOR1	0.00110963	-0.13916	0.647	0.708	1
EMP2	0.00112672	0.20883	0.153	0.099	1
LARP4B	0.0011362	0.110303	0.15	0.096	1
UBALD2	0.00114028	-0.129254	0.435	0.544	1
EHBP1L1	0.00114343	0.1705	0.25	0.186	1
METTL9	0.00114518	0.353733	0.453	0.396	1
SERINC1	0.00114521	0.197299	0.391	0.318	1
SMARCE1	0.00114949	0.107773	0.162	0.103	1
TNFRSF1B	0.00116071	0.298553	0.606	0.557	1
USF2	0.00117502	-0.209946	0.471	0.555	1
DRAM1	0.00117755	-0.195673	0.165	0.242	1
RIN3	0.00117942	0.217577	0.268	0.205	1
CFAP36	0.00119418	-0.161726	0.05	0.105	1
PAFAH1B3	0.00119443	-0.116249	0.062	0.12	1
AK6	0.001195	-0.169509	0.135	0.211	1
SVBP	0.00119728	-0.109035	0.229	0.317	1
IKBKB	0.0012125	0.142341	0.115	0.069	1
PAN3	0.00121473	0.103456	0.156	0.101	1
KAT7	0.00121681	0.140366	0.132	0.082	1
CWF19L2	0.00123152	0.176692	0.2	0.139	1
SUCLG2	0.0012402	0.159508	0.197	0.138	1
SNX8	0.0012499	-0.164801	0.144	0.22	1
ZNF652	0.00125752	0.127578	0.194	0.134	1
TMEM37	0.00126108	0.169305	0.174	0.119	1
C3AR1	0.00127029	0.3037	0.559	0.516	1
IGHA1	0.00127713	-0.252574	0.053	0.111	1
SKI	0.00127783	0.125378	0.115	0.068	1
DERL2	0.00128111	-0.174224	0.185	0.267	1
ANP32B	0.00130413	-0.132748	0.535	0.645	1
FKBP4	0.00131551	-0.169451	0.103	0.171	1
SP3	0.00131972	0.252651	0.268	0.202	1
SNRPC	0.00134842	-0.173674	0.365	0.453	1
SKIL	0.00134957	-0.159933	0.347	0.444	1
DGUOK	0.00135298	-0.165773	0.271	0.358	1
RAPGEF1	0.0013606	-0.198042	0.135	0.208	1
TAB2	0.00136156	0.167675	0.15	0.097	1
MOB1B	0.00136499	0.128491	0.159	0.105	1
FGD5-AS1	0.00137753	0.133926	0.253	0.189	1
GLIPR1	0.00138257	0.204243	0.697	0.662	1
LAGE3	0.0013906	-0.183435	0.244	0.336	1
SHOC2	0.0014009	0.222678	0.341	0.271	1
SNRPA1	0.00140905	-0.115664	0.141	0.218	1
RPS6KA5	0.00141009	0.250156	0.103	0.06	1
TGFBR2	0.00141922	0.21034	0.309	0.242	1
SMARCB1	0.00142224	-0.160347	0.191	0.274	1
SRD5A3	0.00143433	-0.154926	0.162	0.24	1
BSG	0.00144566	-0.232133	0.5	0.577	1
ATP5MG	0.00144698	0.209663	0.847	0.858	1
TRIM38	0.00144795	0.196769	0.403	0.327	1
NDUFA2	0.00145499	-0.174139	0.532	0.628	1
CD72	0.00146212	-0.114801	0.103	0.172	1
CNPY3	0.00146551	0.250431	0.612	0.586	1
RPS16	0.00148309	0.10446	0.95	0.95	1
USP36	0.0014912	0.293087	0.226	0.168	1
CREBZF	0.00149467	0.100956	0.141	0.09	1
TNFRSF12A	0.00149903	-0.157096	0.124	0.196	1
VAV3	0.00150279	-0.171229	0.076	0.137	1
CPNE1	0.00150711	0.135841	0.274	0.206	1
PIGP	0.00150767	-0.138435	0.132	0.21	1
RELB	0.0015089	-0.129671	0.174	0.254	1
TOB2	0.00156611	0.18063	0.265	0.195	1
TRIP11	0.00159543	0.254685	0.209	0.15	1
GLOD4	0.0016082	-0.129006	0.159	0.238	1
GTF3A	0.00161477	-0.158836	0.474	0.571	1
TREM1	0.00162109	-0.278694	0.418	0.494	1
CPVL	0.00162549	-0.447955	0.624	0.641	1
NUDCD2	0.00164054	-0.128791	0.15	0.229	1
RAB31	0.00164794	0.221461	0.565	0.504	1
TBCB	0.00169632	-0.211594	0.435	0.509	1
TMA7	0.00169948	0.19418	0.862	0.852	1
SEC62	0.00170988	-0.174325	0.721	0.806	1
ATOX1	0.0017144	-0.127164	0.485	0.568	1
TIMM8B	0.00172098	-0.184582	0.318	0.406	1
TFDP1	0.00172743	-0.156598	0.085	0.146	1
SSU72	0.00172747	-0.178797	0.394	0.494	1
GZF1	0.00172837	-0.194738	0.179	0.258	1
SNF8	0.00172921	-0.133595	0.353	0.449	1
ARMCX6	0.00174512	-0.116225	0.106	0.173	1
KDM5A	0.00174745	0.223564	0.297	0.233	1
HECA	0.00175229	0.190953	0.218	0.152	1
YRDC	0.00175294	-0.119029	0.085	0.149	1
DYNLL1	0.00182395	-0.140456	0.788	0.842	1
ZFC3H1	0.00182673	0.233485	0.285	0.223	1
ZFR	0.00183165	-0.190366	0.194	0.274	1
GPR108	0.00184016	-0.145736	0.206	0.28	1
SNAPIN	0.00184627	-0.123099	0.162	0.243	1
PUF60	0.00185898	-0.138602	0.247	0.337	1
ZNF207	0.00187698	0.314276	0.409	0.341	1
RPF2	0.00187861	-0.122227	0.179	0.261	1
ZCCHC17	0.00188496	-0.119795	0.147	0.219	1
CCDC69	0.00188881	0.170279	0.182	0.126	1
NPEPPS	0.00190429	0.161185	0.212	0.152	1
DDB2	0.00193474	0.137928	0.109	0.065	1
SVIP	0.0019456	0.197674	0.165	0.112	1
BCL6	0.00194738	0.204041	0.247	0.185	1
POP7	0.00195751	-0.154521	0.094	0.156	1
WASHC2A	0.00195797	0.195018	0.121	0.075	1
SLC35B1	0.00196766	-0.123314	0.112	0.182	1
WDR83OS	0.00196792	-0.142036	0.615	0.73	1
CTDNEP1	0.00198119	-0.133344	0.374	0.472	1
MRPL45	0.00199087	0.127303	0.126	0.08	1
NFIC	0.00200831	0.244023	0.274	0.212	1
CCL2	0.00200854	-0.498999	0.424	0.515	1
HCK	0.00201158	0.214933	0.438	0.383	1
OSER1	0.00201397	-0.132122	0.241	0.321	1
AHCYL1	0.00201608	0.128024	0.238	0.176	1
TRIM8	0.00201987	0.243651	0.324	0.261	1
SUN2	0.00202221	0.133413	0.165	0.111	1
PLXNC1	0.00204064	0.148869	0.162	0.109	1
SLC30A1	0.00205511	-0.130792	0.068	0.125	1
PGP	0.00207565	-0.198721	0.338	0.423	1
IFI35	0.00207742	-0.238368	0.2	0.27	1
CD164	0.00207869	-0.156225	0.497	0.604	1
TLR7	0.00208267	0.13644	0.129	0.082	1
RASSF2	0.00209899	0.176016	0.241	0.179	1
CISD3	0.00212908	-0.163744	0.256	0.344	1
WDFY2	0.00217122	0.154839	0.159	0.108	1
FCHSD2	0.00220275	0.17329	0.241	0.178	1
ELAVL1	0.00220425	-0.135064	0.138	0.207	1
TSPAN3	0.00224394	-0.140793	0.171	0.245	1
ITCH	0.00224583	0.120471	0.156	0.104	1
MCFD2	0.00224655	-0.19411	0.185	0.258	1
TRIM56	0.00224757	0.252721	0.109	0.066	1
PHF14	0.00224932	0.206346	0.197	0.143	1
DPM2	0.00227617	-0.16081	0.138	0.201	1
NDUFA13	0.00228167	0.186874	0.444	0.386	1
BLOC1S2	0.00229886	-0.157327	0.268	0.349	1
RBMX	0.00233202	0.23637	0.374	0.312	1
FAM114A1	0.00234168	-0.125915	0.059	0.113	1
NEDD8	0.00234658	-0.112695	0.706	0.777	1
KRTCAP2	0.00235075	0.257557	0.482	0.451	1
XPO6	0.00235361	0.127016	0.112	0.069	1
GRAMD1A	0.00236114	0.151085	0.162	0.109	1
PLEKHM2	0.00240142	-0.143743	0.188	0.272	1
EIF6	0.00244916	-0.194734	0.4	0.486	1
FES	0.00247289	0.192596	0.176	0.124	1
RIPOR1	0.00250536	0.174167	0.118	0.073	1
CCNK	0.00252878	0.179059	0.238	0.18	1
SLC4A1AP	0.00253471	-0.134801	0.109	0.174	1
CSDE1	0.00254219	0.238099	0.553	0.5	1
HSPBAP1	0.00254298	0.182143	0.112	0.069	1
FAM13A	0.00255068	0.125824	0.132	0.086	1
RPS25	0.00255598	0.12537	0.947	0.966	1
MSL3	0.00256024	0.149095	0.309	0.241	1
FAM104A	0.00263306	-0.123308	0.068	0.124	1
SLC16A3	0.00264764	-0.147987	0.362	0.445	1
CD83	0.00265619	0.332896	0.809	0.813	1
ERGIC2	0.00266179	-0.16626	0.159	0.231	1
CCDC12	0.00268447	-0.122171	0.185	0.265	1
RAB18	0.00269328	-0.137545	0.176	0.252	1
IDH2	0.00269746	-0.145195	0.218	0.293	1
TBC1D5	0.00270016	0.170971	0.182	0.129	1
HAX1	0.00270074	-0.168113	0.279	0.354	1
GLRX2	0.00270696	-0.13995	0.188	0.267	1
MRPS2	0.002708	-0.100486	0.059	0.112	1
SYNE1	0.00273851	0.150562	0.126	0.081	1
SERTAD3	0.00274246	-0.147791	0.268	0.355	1
ZFYVE16	0.0027489	-0.225512	0.376	0.449	1
GABARAPL2	0.00276441	-0.125176	0.535	0.643	1
MED13	0.00276444	0.192136	0.238	0.18	1
SOCS3	0.00279323	0.217774	0.635	0.606	1
NAGA	0.0027955	0.160747	0.274	0.215	1
THOC7	0.00281014	-0.156231	0.356	0.443	1
HSPD1	0.00282425	-0.176661	0.538	0.628	1
NDUFB11	0.00283842	-0.16577	0.656	0.758	1
DNPH1	0.0028507	-0.122547	0.282	0.369	1
ADAM8	0.00285955	-0.109551	0.118	0.184	1
DDX18	0.00286379	0.226831	0.526	0.472	1
TLR5	0.00286842	0.235297	0.182	0.131	1
PUM1	0.00287211	0.104288	0.197	0.139	1
SEPHS2	0.00287845	-0.145388	0.215	0.294	1
PTBP1	0.00288539	0.149423	0.253	0.191	1
ARL11	0.00289589	0.170927	0.156	0.106	1
TPCN1	0.00289777	0.147562	0.118	0.074	1
RTN4	0.00291363	-0.188206	0.709	0.771	1
THAP5	0.00291657	0.133974	0.141	0.094	1
TRPM7	0.00296431	0.19612	0.138	0.092	1
RHBDF2	0.00298182	0.189289	0.203	0.15	1
TMEM170B	0.0029943	0.189343	0.147	0.1	1
PAPSS1	0.00300071	-0.15271	0.168	0.241	1
ABCF1	0.00300142	-0.106809	0.224	0.312	1
PLGRKT	0.00302656	-0.110369	0.121	0.188	1
DNAJC3	0.00303386	-0.138987	0.344	0.431	1
ARL5B	0.00305514	0.140253	0.197	0.141	1
PRKCB	0.00306153	0.16569	0.259	0.193	1
SRSF4	0.00308884	0.164207	0.318	0.254	1
BCL7C	0.0030914	-0.155815	0.294	0.368	1
NMT1	0.00310228	0.216352	0.241	0.186	1
USP34	0.00311183	0.178254	0.309	0.243	1
RILP	0.00311405	-0.104923	0.121	0.19	1
SERPING1	0.00311729	0.287396	0.268	0.21	1
KLHL5	0.00313358	-0.116443	0.115	0.181	1
PSMB5	0.00313609	-0.130152	0.253	0.334	1
NELFE	0.00314255	-0.16089	0.174	0.247	1
UBXN4	0.00315003	-0.144562	0.512	0.591	1
DGCR6L	0.00318628	-0.152338	0.141	0.208	1
AIF1	0.00320235	0.12854	0.947	0.957	1
NCBP2	0.00320351	-0.170739	0.147	0.213	1
AKR1A1	0.00320841	-0.190364	0.5	0.577	1
DCTPP1	0.00322521	-0.105739	0.091	0.151	1
LPXN	0.00323329	-0.107279	0.132	0.2	1
SNHG15	0.00323844	-0.184883	0.274	0.347	1
TRAPPC3	0.00326189	-0.128423	0.253	0.334	1
LCP2	0.00326908	0.191304	0.35	0.294	1
TNFSF12	0.00329363	0.154998	0.482	0.404	1
TOMM22	0.00330865	-0.120659	0.3	0.387	1
DENND4A	0.00332054	0.307296	0.168	0.117	1
PHTF2	0.00334597	0.158461	0.132	0.087	1
OCIAD1	0.00335908	-0.143018	0.426	0.508	1
SPCS1	0.00335998	-0.136231	0.615	0.69	1
TOR1AIP1	0.00339428	0.14257	0.182	0.131	1
INPP4A	0.00341262	0.105642	0.126	0.08	1
MRPL11	0.00341834	-0.157456	0.247	0.323	1
LILRB3	0.00342982	0.232935	0.397	0.337	1
GON7	0.0034537	-0.107124	0.065	0.119	1
NONO	0.00348904	0.147305	0.285	0.22	1
MSRB1	0.00353116	0.166539	0.174	0.123	1
ANKRD13D	0.00353271	0.177548	0.253	0.194	1
POP5	0.00353687	-0.106827	0.118	0.183	1
PMM2	0.00353782	-0.108987	0.059	0.112	1
RPS6KB1	0.00354704	0.105472	0.109	0.068	1
EMC2	0.00355824	-0.134508	0.109	0.17	1
UBE2R2	0.0035625	-0.125147	0.426	0.528	1
DNAJC4	0.0035643	0.154006	0.338	0.277	1
CYBA	0.00360777	-0.136206	0.938	0.963	1
LASP1	0.00364278	0.289045	0.247	0.191	1
RSRC2	0.00365849	0.294197	0.488	0.434	1
PRPF4B	0.00365926	0.2821	0.45	0.393	1
IFNAR2	0.00366289	-0.122915	0.168	0.239	1
SNX27	0.00367607	0.182195	0.224	0.166	1
MTSS1	0.00368981	0.281734	0.374	0.321	1
NFE2L2	0.00376225	0.206587	0.759	0.704	1
MPV17	0.00378522	-0.146643	0.144	0.21	1
FNIP2	0.0037918	-0.197179	0.174	0.248	1
IMPDH2	0.00386561	-0.155246	0.138	0.2	1
HGSNAT	0.00388497	0.176735	0.168	0.116	1
GOLGB1	0.00388892	0.374158	0.403	0.344	1
LRRC75A	0.00391588	0.104227	0.203	0.146	1
ARHGAP9	0.00395754	0.135858	0.174	0.121	1
TRIOBP	0.00397791	0.16687	0.168	0.119	1
TSPAN4	0.00401003	0.289414	0.338	0.291	1
FAM98A	0.00401233	-0.102864	0.056	0.107	1
APP	0.00401742	-0.169094	0.156	0.227	1
PTDSS1	0.00401904	0.100605	0.126	0.082	1
XRN2	0.00402312	-0.141268	0.476	0.575	1
TMEM107	0.00402704	0.174418	0.215	0.161	1
ESD	0.00404613	-0.123928	0.382	0.475	1
HTATIP2	0.00408029	-0.151629	0.215	0.282	1
IGSF21	0.00408378	0.187725	0.174	0.121	1
GALNT1	0.00411328	0.169562	0.274	0.213	1
FAM120A	0.00413721	0.147679	0.25	0.193	1
CNPY2	0.00416233	-0.151859	0.206	0.281	1
ME2	0.00416467	-0.24605	0.235	0.305	1
SCIMP	0.00421084	0.137698	0.238	0.181	1
MTMR6	0.0042158	0.112345	0.215	0.159	1
COLGALT1	0.00421706	0.23172	0.276	0.221	1
KPNB1	0.00423888	0.213574	0.35	0.291	1
MED8	0.00425696	-0.156345	0.153	0.22	1
SLA	0.00426849	0.213087	0.447	0.387	1
SCAMP4	0.0042913	0.106722	0.188	0.134	1
PEPD	0.00430706	0.388155	0.429	0.375	1
OTUD1	0.00431644	0.412835	0.506	0.447	1
PHIP	0.00434605	0.281755	0.279	0.224	1
RALY	0.00435613	-0.143087	0.306	0.388	1
COX14	0.00441391	-0.180517	0.376	0.461	1
LRRC58	0.00442305	0.286084	0.159	0.111	1
ILF2	0.00442395	-0.140307	0.335	0.421	1
NRBP1	0.00442858	-0.130632	0.2	0.274	1
CDC42SE2	0.00444184	0.156723	0.315	0.247	1
TAF10	0.00444861	-0.11106	0.541	0.639	1
RNF24	0.00448079	0.13178	0.147	0.1	1
PHF21A	0.00451447	0.117546	0.121	0.077	1
DEDD2	0.00455118	-0.125601	0.109	0.169	1
ELMO1	0.00456178	0.156602	0.182	0.133	1
GTPBP4	0.00459153	-0.104816	0.118	0.178	1
DRAP1	0.00461086	-0.132068	0.574	0.649	1
GNAI3	0.00462534	0.304445	0.506	0.451	1
C18orf32	0.00463147	0.242487	0.138	0.094	1
ARHGAP30	0.00463917	0.173049	0.332	0.271	1
POLR2I	0.0046619	-0.110413	0.188	0.262	1
CCDC50	0.00469324	0.103197	0.259	0.201	1
SATB1	0.00472981	-0.172487	0.094	0.149	1
TAPBP	0.00473221	0.159355	0.435	0.373	1
PHACTR2	0.00476308	0.197923	0.241	0.189	1
ZNF217	0.0048133	0.12308	0.209	0.153	1
DHX9	0.00484615	0.142925	0.262	0.205	1
GMFB	0.0048885	-0.143019	0.121	0.181	1
TRPS1	0.00490662	0.206803	0.279	0.218	1
ACBD6	0.00497561	-0.105905	0.144	0.21	1
IL16	0.00500315	0.12985	0.194	0.142	1
CD46	0.00501045	0.197479	0.482	0.43	1
MAPKAPK3	0.0050405	-0.101173	0.165	0.235	1
FRG1	0.00505147	-0.170441	0.291	0.375	1
TET3	0.00507471	0.10603	0.1	0.062	1
CHMP1B	0.00508023	-0.265764	0.553	0.634	1
TRAPPC4	0.00508124	-0.126371	0.182	0.259	1
EAF1	0.00509197	-0.135114	0.129	0.189	1
ZC3H15	0.00511474	-0.15143	0.482	0.556	1
PPTC7	0.00511648	0.141563	0.141	0.096	1
VEZF1	0.00515996	0.144736	0.2	0.147	1
ALG5	0.0051831	-0.134376	0.162	0.229	1
TNFRSF10B	0.00520249	0.127357	0.185	0.134	1
PIM1	0.00520337	-0.182707	0.132	0.193	1
NFATC3	0.00520423	0.111107	0.112	0.073	1
MRM2	0.00520869	-0.116094	0.065	0.114	1
TCF25	0.00524397	0.216249	0.653	0.612	1
OTULINL	0.00526025	0.250086	0.312	0.254	1
EPB41L2	0.00527225	0.218933	0.203	0.151	1
TOPORS	0.00530998	0.140438	0.206	0.152	1
SCCPDH	0.00533879	-0.111784	0.094	0.149	1
YPEL3	0.00537756	0.233369	0.494	0.442	1
NECAP1	0.00539074	0.204523	0.188	0.136	1
DDX3Y	0.00541269	0.351176	0.309	0.263	1
CNIH1	0.00542612	-0.15345	0.247	0.325	1
P2RX7	0.00546788	0.166786	0.2	0.145	1
SELENOM	0.0054693	0.161701	0.188	0.138	1
TACC3	0.00548643	0.103767	0.118	0.076	1
FLNA	0.00550784	-0.223193	0.379	0.462	1
HTT	0.00550796	0.146358	0.165	0.118	1
PAG1	0.00555878	0.278591	0.25	0.195	1
BCAT1	0.00558639	-0.146292	0.212	0.288	1
LONP2	0.00563507	0.210693	0.215	0.164	1
KLF10	0.00567911	0.225177	0.329	0.277	1
ATP5F1C	0.00569462	-0.100862	0.6	0.684	1
VRK2	0.00572111	0.16615	0.15	0.105	1
CCT3	0.00573571	-0.127782	0.309	0.381	1
KIF5B	0.00573847	-0.157988	0.456	0.542	1
WDFY3	0.00579365	0.181844	0.138	0.093	1
TIMM50	0.00583194	-0.12147	0.074	0.124	1
TMEM138	0.00586681	-0.106204	0.059	0.107	1
DCUN1D5	0.00587175	-0.12747	0.112	0.171	1
PER2	0.00591501	0.121493	0.135	0.091	1
ATP6AP1	0.00595507	-0.120363	0.353	0.428	1
BIRC6	0.0059792	0.131888	0.235	0.179	1
PPP1CB	0.00598442	0.221871	0.659	0.643	1
ATP6V0A1	0.00604987	0.144633	0.276	0.216	1
RNF10	0.00605046	0.11016	0.2	0.15	1
CCDC32	0.00606277	-0.131971	0.071	0.119	1
UTP23	0.0060671	-0.128499	0.121	0.18	1
CCNI	0.00606875	0.159995	0.794	0.801	1
USP9X	0.0060819	0.10797	0.2	0.15	1
ING1	0.00609807	0.212309	0.268	0.212	1
PTBP3	0.0061037	0.176155	0.35	0.29	1
SIDT2	0.0061212	0.114986	0.109	0.071	1
ALOX5	0.00617487	-0.16778	0.294	0.368	1
USP25	0.0063225	0.124153	0.129	0.086	1
NCOR1	0.006328	-0.144007	0.368	0.456	1
PHKB	0.00636551	0.164716	0.203	0.152	1
GTF2I	0.00636965	0.147948	0.282	0.224	1
FAM102B	0.00639052	0.154224	0.176	0.127	1
INSR	0.00639844	0.170167	0.135	0.093	1
TIMM17A	0.00642262	-0.100279	0.185	0.25	1
DUSP2	0.00642987	-0.278697	0.409	0.479	1
GIT2	0.00645955	0.182693	0.185	0.138	1
SLIRP	0.00648374	0.146583	0.426	0.36	1
DEGS1	0.00649964	-0.133778	0.279	0.361	1
POLR3GL	0.00651667	-0.127497	0.185	0.256	1
FGFR1OP2	0.00654865	-0.101669	0.291	0.377	1
CEBPB	0.00655474	-0.111162	0.862	0.887	1
IQSEC1	0.00659201	0.128794	0.165	0.115	1
[truncated: 849 more rows]

## Sheet: Endothelial_cells
gene	p_val	avg_log2FC	pct.1	pct.2	p_val_adj
ACKR1	0	3.22191	0.888	0.215	0
IFITM1	2.83046e-292	2.11436	0.917	0.372	5.06511e-288
HLA-DPA1	1.51285e-262	2.0181	0.962	0.654	2.70725e-258
CD74	6.90969e-245	1.57122	0.99	0.901	1.23649e-240
HLA-DRA	5.40196e-244	1.7564	0.966	0.703	9.6668e-240
HLA-DRB1	6.97614e-231	1.52394	0.982	0.889	1.24838e-226
STC1	1.56636e-201	2.41588	0.674	0.123	2.80301e-197
HLA-DQA1	4.01879e-198	1.89318	0.66	0.124	7.19162e-194
SPARCL1	1.19334e-196	1.2196	0.989	0.858	2.13548e-192
HLA-DPB1	1.35063e-195	1.51836	0.904	0.555	2.41695e-191
CCL14	6.41277e-195	1.56604	0.79	0.24	1.14757e-190
ADIRF	7.90281e-192	1.37163	0.961	0.784	1.41421e-187
HLA-DQB1	5.03316e-188	1.46793	0.74	0.226	9.00683e-184
TXNIP	9.86601e-188	1.54119	0.957	0.705	1.76552e-183
RASA4	9.98012e-183	1.39245	0.607	0.087	1.78594e-178
SNCG	3.08816e-181	1.33865	0.899	0.454	5.52627e-177
RPS28	6.21256e-167	0.674216	0.996	0.99	1.11174e-162
IGFBP4	1.31043e-166	1.13572	0.98	0.857	2.34501e-162
BGN	3.05999e-166	-2.56471	0.074	0.568	5.47585e-162
CTSC	1.70206e-163	1.56767	0.824	0.352	3.04584e-159
RPL37	1.40765e-156	0.636276	0.994	0.986	2.51899e-152
RPL34	4.10451e-153	0.567689	0.996	0.99	7.34501e-149
ZFP36	1.13317e-148	1.3199	0.973	0.831	2.02781e-144
HLA-DMA	5.54755e-146	1.16239	0.812	0.362	9.92734e-142
FN1	3.34163e-144	-2.58144	0.062	0.51	5.97984e-140
HLA-DRB5	1.95614e-143	0.997708	0.964	0.726	3.50052e-139
HLA-B	2.48667e-135	0.749425	0.994	0.977	4.4499e-131
LGALS1	4.89006e-135	-1.61637	0.31	0.727	8.75076e-131
BCAM	2.22964e-134	1.10201	0.869	0.542	3.98994e-130
PERP	4.14218e-134	1.14043	0.583	0.138	7.41243e-130
PLAT	1.24476e-133	1.20798	0.807	0.314	2.2275e-129
AKR1C1	9.30894e-133	1.25881	0.492	0.074	1.66583e-128
TESC	1.84894e-126	1.0838	0.537	0.115	3.30867e-122
AQP1	7.49097e-125	1.02638	0.914	0.63	1.34051e-120
NOSTRIN	8.92349e-125	1.03636	0.664	0.211	1.59686e-120
IGKC	1.65831e-124	-1.50597	0.136	0.562	2.96754e-120
RAMP3	4.20102e-124	1.18153	0.891	0.567	7.51773e-120
B2M	7.5009e-119	0.491536	0.999	0.997	1.34229e-114
RGS16	6.26967e-117	1.66517	0.679	0.256	1.12196e-112
MTRNR2L12	8.45547e-117	0.997345	0.949	0.817	1.51311e-112
MEOX2	3.54243e-112	0.848674	0.434	0.064	6.33919e-108
TSPAN7	1.66732e-110	0.961709	0.833	0.502	2.98367e-106
TFPI	1.42562e-109	0.966492	0.852	0.487	2.55115e-105
SH3BGRL2	2.10167e-109	0.817453	0.399	0.047	3.76095e-105
RPS21	3.34504e-109	0.601078	0.984	0.948	5.98596e-105
RPL39	1.23053e-108	0.520822	0.996	0.979	2.20204e-104
OMD	4.13474e-107	-1.97081	0.02	0.366	7.39911e-103
S100A4	1.65563e-106	-2.61098	0.11	0.474	2.96275e-102
CTSH	2.18516e-106	1.03248	0.676	0.256	3.91035e-102
ATF3	2.60081e-106	1.21078	0.701	0.299	4.65414e-102
CST3	1.19306e-104	0.896854	0.983	0.923	2.13498e-100
ITLN1	1.67645e-104	-5.21558	0.009	0.34	3e-100
MMP2	6.9545e-104	-1.20295	0.026	0.371	1.24451e-99
OLFM1	2.88721e-103	1.032	0.652	0.243	5.16666e-99
MYL12B	4.70139e-101	-0.818586	0.949	0.962	8.41314e-97
TIMP1	6.78835e-99	-1.28788	0.926	0.966	1.21477e-94
SPHK1	4.4778e-97	0.789892	0.421	0.075	8.01302e-93
FTL	1.66555e-96	-0.805575	0.989	0.993	2.98051e-92
LPCAT4	1.43808e-94	0.76224	0.408	0.074	2.57345e-90
DAAM1	1.60659e-94	1.14254	0.614	0.252	2.875e-90
C2CD4B	2.52305e-94	1.81894	0.522	0.167	4.515e-90
OGN	1.83868e-93	-1.89976	0.013	0.32	3.29032e-89
IGLC2	1.07609e-92	-1.17726	0.064	0.4	1.92567e-88
RPL32	5.5371e-92	0.420269	0.998	0.994	9.90864e-88
CNN3	1.86199e-90	0.837345	0.819	0.519	3.33202e-86
DKK2	3.57344e-90	-1.23027	0.007	0.295	6.39468e-86
RPS27	4.65863e-89	0.446568	0.997	0.985	8.33661e-85
TMEM88	3.01607e-87	0.82429	0.496	0.14	5.39726e-83
IGFBP3	1.65854e-85	-1.96108	0.045	0.357	2.96795e-81
ZFP36L2	2.96627e-85	0.832868	0.922	0.718	5.30813e-81
IL6	1.38344e-84	1.36301	0.331	0.045	2.47567e-80
ITM2B	7.09244e-84	0.517741	0.995	0.978	1.26919e-79
PLAC9	1.41886e-83	0.875491	0.535	0.176	2.53904e-79
RPL41	2.70297e-83	0.359469	0.997	0.999	4.83697e-79
SULF1	3.97093e-82	-2.155	0.114	0.416	7.10598e-78
CALD1	1.339e-80	-1.05744	0.536	0.757	2.39614e-76
RPS26	1.01332e-79	0.407809	0.993	0.978	1.81333e-75
S100A6	1.69716e-78	-0.820103	0.989	0.984	3.03706e-74
TSHZ2	2.45095e-78	0.748393	0.589	0.219	4.38598e-74
RPL17	1.23162e-77	0.730196	0.665	0.322	2.20399e-73
NR2F2	1.9548e-77	0.763348	0.76	0.396	3.49812e-73
RPL35A	3.59083e-77	0.390255	0.993	0.987	6.42579e-73
EMP3	4.11585e-77	-1.19279	0.186	0.501	7.36531e-73
ZNF385D	3.12908e-76	0.77901	0.562	0.21	5.59949e-72
TMEM273	3.32392e-76	0.675442	0.454	0.13	5.94815e-72
HMCN1	4.31103e-76	-1.04427	0.013	0.27	7.71458e-72
FBLIM1	1.24242e-75	-0.864751	0.047	0.334	2.22332e-71
RHOB	1.43812e-75	-1.18045	0.416	0.694	2.57351e-71
RPS15A	2.11935e-75	0.387355	0.993	0.989	3.79259e-71
C21orf91	2.31063e-75	0.79092	0.462	0.142	4.13487e-71
PROCR	3.31461e-75	-1.69091	0.269	0.548	5.93149e-71
NBL1	9.56779e-75	0.753727	0.572	0.23	1.71216e-70
MLPH	1.07341e-74	0.541946	0.234	0.01	1.92087e-70
COL8A1	1.75188e-74	-1.33697	0.053	0.331	3.13499e-70
TPD52L1	4.39961e-73	0.725193	0.542	0.209	7.87311e-69
HLA-A	5.13421e-73	0.486315	0.996	0.967	9.18767e-69
EFEMP1	5.36652e-73	-1.70724	0.114	0.413	9.60339e-69
GIMAP4	6.81012e-73	0.710343	0.842	0.547	1.21867e-68
OAZ1	1.59806e-72	-0.781347	0.848	0.89	2.85972e-68
F5	4.312e-72	-1.0514	0.005	0.243	7.71633e-68
SPRY1	3.92722e-71	0.892392	0.802	0.443	7.02776e-67
PDIA5	1.81188e-70	0.63809	0.406	0.109	3.24237e-66
SCARB1	1.84815e-70	0.495395	0.224	0.01	3.30726e-66
LGALS3	2.52216e-69	0.575816	0.966	0.89	4.51341e-65
RPL36A	2.10562e-68	0.628598	0.823	0.555	3.768e-64
MTRNR2L8	8.88058e-68	0.911104	0.679	0.383	1.58918e-63
PLCG2	9.14545e-68	0.927848	0.784	0.511	1.63658e-63
GIMAP7	1.09357e-67	0.694764	0.941	0.794	1.95694e-63
PIM3	2.15207e-67	0.840725	0.743	0.472	3.85114e-63
NRN1	2.3995e-67	0.730507	0.756	0.463	4.2939e-63
RPL36	4.82591e-67	0.417307	0.993	0.974	8.63597e-63
SELE	1.62807e-66	1.013	0.356	0.083	2.91344e-62
ADM5	2.20137e-66	0.9306	0.394	0.111	3.93936e-62
GJA5	2.87447e-66	-0.970429	0.018	0.254	5.14387e-62
CALM1	1.86448e-65	-0.704785	0.968	0.968	3.33649e-61
CADM3-AS1	9.5719e-65	0.486165	0.211	0.01	1.71289e-60
JAM2	3.40047e-63	0.549767	0.815	0.538	6.08515e-59
DUSP23	3.81442e-63	0.653199	0.775	0.466	6.82591e-59
FAM107B	7.03205e-63	-0.941363	0.132	0.406	1.25839e-58
MIF	8.70886e-63	0.620332	0.771	0.47	1.55845e-58
SEMA6A	1.10357e-62	0.579557	0.396	0.112	1.97484e-58
SRGN	1.82861e-62	-1.10407	0.59	0.741	3.2723e-58
MGLL	2.65169e-62	0.766511	0.692	0.38	4.74519e-58
TGFBR2	5.06083e-62	0.733665	0.907	0.722	9.05635e-58
EPHX1	5.22995e-62	0.658999	0.616	0.299	9.359e-58
LTBP2	6.95767e-62	-0.872708	0.02	0.244	1.24507e-57
ELOVL7	2.60736e-61	0.437437	0.198	0.009	4.66588e-57
CD81	1.00045e-60	-0.587615	0.961	0.967	1.79031e-56
SPP1	1.04774e-60	-1.33125	0.004	0.208	1.87494e-56
CP	1.59708e-60	-1.34191	0.018	0.235	2.85797e-56
LIFR	1.63871e-60	0.686598	0.513	0.203	2.93248e-56
SELL	5.93455e-60	-0.93058	0.027	0.249	1.06199e-55
MPZL2	1.10276e-58	-1.18828	0.199	0.448	1.9734e-54
RPL12	1.12586e-58	0.371618	0.995	0.987	2.01473e-54
CCL23	1.88269e-58	0.853312	0.297	0.064	3.36907e-54
RPL26	4.89735e-58	0.346128	0.992	0.985	8.7638e-54
ODF3B	8.6565e-58	0.591827	0.424	0.143	1.54908e-53
JUNB	1.55081e-57	0.715835	0.975	0.896	2.77518e-53
RPL38	1.76045e-57	0.4565	0.968	0.921	3.15033e-53
EDN1	1.95017e-57	-2.12634	0.199	0.459	3.48983e-53
TMSB10	4.16558e-57	0.392343	0.999	0.991	7.45431e-53
HSP90B1	6.04401e-57	-0.746375	0.872	0.899	1.08158e-52
RPL30	5.18567e-56	0.288019	0.993	0.992	9.27975e-52
SH3BGRL3	1.15535e-55	-0.639308	0.928	0.939	2.0675e-51
C4orf48	2.10117e-55	-0.652135	0.06	0.298	3.76005e-51
EGR1	3.30106e-54	0.824181	0.769	0.519	5.90725e-50
CYGB	5.37788e-54	0.451223	0.216	0.026	9.62371e-50
ETS2	5.90985e-54	0.625631	0.852	0.623	1.05757e-49
CYSLTR1	6.48561e-54	0.542536	0.303	0.071	1.1606e-49
CRIP1	1.18874e-53	0.961052	0.47	0.202	2.12726e-49
RASSF9	4.32125e-53	0.667457	0.489	0.208	7.73287e-49
HLA-F	8.50516e-53	0.579134	0.767	0.488	1.522e-48
SKIL	9.84546e-53	-0.878429	0.31	0.56	1.76185e-48
ITM2A	1.7642e-52	0.63854	0.828	0.576	3.15704e-48
ICAM1	2.01995e-52	0.76945	0.522	0.246	3.61471e-48
SERPINE1	5.66618e-52	-1.26992	0.079	0.307	1.01396e-47
CYBA	1.20752e-51	-0.773033	0.238	0.492	2.16086e-47
SEMA3E	1.22071e-51	0.365217	0.18	0.012	2.18447e-47
SH3BP5	1.85542e-51	0.58833	0.719	0.438	3.32028e-47
FEZ1	5.31244e-51	-0.606434	0.018	0.206	9.50662e-47
BMP6	7.54299e-51	-0.659874	0.018	0.207	1.34982e-46
BMX	7.5673e-51	-1.17521	0.18	0.414	1.35417e-46
BTN3A2	1.38821e-50	0.559392	0.448	0.178	2.4842e-46
GBP4	1.49102e-50	0.659322	0.525	0.246	2.66818e-46
CLEC2B	2.0339e-50	0.562428	0.669	0.36	3.63966e-46
MGP	2.27802e-50	-2.49984	0.885	0.892	4.07651e-46
IFITM3	2.37475e-50	0.36617	0.998	0.984	4.24962e-46
IL33	3.99168e-50	0.534256	0.722	0.409	7.14311e-46
SSR4	5.43841e-50	-0.601454	0.838	0.87	9.73204e-46
AVPR2	7.75896e-50	0.451893	0.287	0.068	1.38847e-45
TIMP3	1.82413e-49	0.388447	0.762	0.423	3.26429e-45
HSD17B11	2.03293e-49	0.573088	0.616	0.332	3.63792e-45
MEIS2	5.53968e-49	-0.63835	0.031	0.225	9.91326e-45
HLA-DOA	8.83407e-49	0.385637	0.177	0.014	1.58086e-44
AKAP12	2.95407e-48	0.580676	0.296	0.074	5.2863e-44
HMGB2	3.29449e-48	0.617286	0.571	0.301	5.89549e-44
POLE4	4.01083e-48	0.535657	0.683	0.397	7.17738e-44
ITGA6	4.11671e-48	0.608106	0.643	0.339	7.36685e-44
PRELP	9.95242e-48	-0.691799	0.016	0.193	1.78099e-43
AKR1C2	1.11726e-47	0.661879	0.193	0.023	1.99933e-43
TBX1	1.22063e-47	-0.560727	0.02	0.199	2.18432e-43
ARPC1B	1.37737e-47	0.52223	0.847	0.652	2.46481e-43
NFKBIA	2.5771e-47	1.02633	0.912	0.792	4.61172e-43
SAMHD1	2.89831e-47	0.506319	0.404	0.153	5.18653e-43
SPINT2	4.68067e-47	-0.642988	0.029	0.214	8.37605e-43
NCOA7	6.05392e-47	0.565738	0.67	0.39	1.08335e-42
TMEM98	1.09452e-46	-0.607894	0.035	0.226	1.95865e-42
VCAM1	1.30409e-46	0.744126	0.454	0.199	2.33367e-42
HSPG2	1.31933e-46	-0.852125	0.696	0.792	2.36095e-42
IFITM2	2.37626e-46	0.377427	0.984	0.953	4.25231e-42
DOC2B	3.07533e-46	0.464222	0.297	0.081	5.50331e-42
CCDC69	3.50458e-46	0.509682	0.451	0.189	6.27145e-42
C1S	4.10129e-46	-0.993735	0.082	0.288	7.33926e-42
COMMD6	6.32945e-46	0.451761	0.928	0.814	1.13266e-41
PDGFD	6.40246e-46	-0.608496	0.047	0.243	1.14572e-41
THBS1	6.88191e-46	-0.787444	0.042	0.234	1.23152e-41
RGCC	7.40477e-46	-0.949467	0.135	0.379	1.32508e-41
ADAM15	1.11748e-45	0.548351	0.704	0.426	1.99974e-41
PSMB9	1.23453e-45	0.554823	0.789	0.563	2.2092e-41
NFKBIZ	1.35015e-45	0.619837	0.543	0.27	2.41609e-41
PSMB10	1.58991e-45	0.464715	0.34	0.111	2.84515e-41
CPVL	1.66035e-45	0.393251	0.233	0.046	2.9712e-41
PRCP	4.63823e-45	0.401852	0.833	0.501	8.30012e-41
MMRN1	4.82489e-45	0.661408	0.55	0.273	8.63414e-41
RPL11	5.07922e-45	0.249136	0.995	0.993	9.08927e-41
IGHA1	5.70504e-45	-0.633334	0.036	0.222	1.02092e-40
PCAT19	8.01129e-45	0.509722	0.42	0.168	1.43362e-40
TGFBR3	8.6483e-45	0.577961	0.551	0.278	1.54761e-40
TNFSF10	7.15761e-44	0.594483	0.879	0.719	1.28085e-39
HGF	1.56472e-43	0.335511	0.136	0.004	2.80007e-39
PDE2A	2.29623e-43	0.462579	0.26	0.066	4.1091e-39
COL4A1	2.37432e-43	-0.984854	0.165	0.381	4.24884e-39
SDCBP	2.38792e-43	0.507275	0.883	0.717	4.27319e-39
RPS29	3.66704e-43	0.354246	0.985	0.948	6.56217e-39
TSTD1	3.95192e-43	-0.56893	0.014	0.174	7.07195e-39
CCDC85B	2.15213e-42	-0.49973	0.918	0.904	3.85124e-38
IRF1	5.01523e-42	0.775877	0.665	0.419	8.97475e-38
TPM2	9.38786e-42	-0.639837	0.043	0.224	1.67996e-37
CDA	1.23355e-41	-0.684206	0.118	0.332	2.20744e-37
GNG11	2.07621e-41	0.341143	0.965	0.652	3.71537e-37
SCX	3.09002e-41	-0.588182	0.01	0.159	5.52959e-37
C1QTNF1	5.73708e-41	0.419748	0.286	0.083	1.02665e-36
ABCG2	5.77146e-41	0.423897	0.256	0.066	1.0328e-36
HEY2	7.385e-41	-0.490983	0.018	0.177	1.32155e-36
PPDPF	8.3771e-41	0.478062	0.873	0.721	1.49908e-36
SMAGP	8.58063e-41	0.444892	0.435	0.19	1.5355e-36
CLEC3B	1.16675e-40	0.43786	0.284	0.083	2.0879e-36
SERF2	1.58163e-40	-0.369342	0.988	0.975	2.83032e-36
RPS17	3.63982e-40	0.460195	0.466	0.217	6.51346e-36
GMFG	5.0148e-40	0.426516	0.651	0.358	8.97399e-36
LRG1	1.0404e-39	0.523787	0.177	0.027	1.86179e-35
HOMER3	1.45204e-39	-0.625076	0.091	0.283	2.59843e-35
ESM1	1.98955e-39	-0.612916	0.005	0.143	3.56029e-35
FTH1	2.98681e-39	-0.937212	0.993	0.994	5.34489e-35
PTPRG	4.70595e-39	-0.553714	0.077	0.268	8.4213e-35
EMCN	6.6035e-39	0.384175	0.824	0.478	1.1817e-34
KRTCAP2	7.93143e-39	0.457244	0.771	0.544	1.41933e-34
FGF18	9.0612e-39	-0.570851	0.023	0.177	1.6215e-34
DOCK11	9.15931e-39	0.287127	0.132	0.008	1.63906e-34
RPL35	9.32477e-39	0.327358	0.989	0.959	1.66867e-34
RND1	1.00652e-38	0.467979	0.22	0.05	1.80116e-34
TMEM120A	1.64605e-38	-0.84837	0.143	0.332	2.94561e-34
TACR1	2.10334e-38	0.33171	0.158	0.019	3.76393e-34
RPS23	3.57353e-38	0.232166	0.995	0.993	6.39483e-34
DYNLL1	3.98792e-38	-0.487436	0.902	0.913	7.13638e-34
PLVAP	5.01667e-38	0.408392	0.887	0.679	8.97733e-34
CCDC68	1.08518e-37	0.420661	0.35	0.13	1.94193e-33
PTGIS	1.14328e-37	-0.9596	0.113	0.302	2.0459e-33
GBP2	1.41397e-37	0.49974	0.482	0.241	2.53031e-33
S100A10	2.49741e-37	0.340492	0.987	0.945	4.46911e-33
RPL15	3.18115e-37	-0.386552	0.986	0.98	5.69266e-33
SERPINE2	3.81442e-37	-0.734536	0.019	0.166	6.8259e-33
SOCS3	4.27772e-37	0.582704	0.853	0.681	7.65498e-33
HLA-E	5.22746e-37	0.280489	0.992	0.959	9.35454e-33
ALDH1A1	7.42671e-37	-0.437044	0.02	0.168	1.32901e-32
PMP22	1.3956e-36	0.443373	0.572	0.308	2.49743e-32
GJA4	1.55263e-36	-0.818295	0.104	0.3	2.77844e-32
TYMP	1.94725e-36	0.428239	0.384	0.159	3.4846e-32
PTPRJ	1.97906e-36	-0.438657	0.004	0.131	3.54154e-32
RPL37A	1.9842e-36	0.296847	0.991	0.974	3.55073e-32
MAP1B	2.36393e-36	-0.597883	0.038	0.198	4.23025e-32
RPS27A	4.0567e-36	0.218857	0.996	0.992	7.25947e-32
RAB34	6.10843e-36	-0.457096	0.041	0.201	1.0931e-31
CSRP2	6.35461e-36	0.544376	0.35	0.141	1.13716e-31
LRRC1	6.45121e-36	0.359842	0.197	0.043	1.15444e-31
GDF7	6.65219e-36	-0.463979	0.011	0.146	1.19041e-31
RPS11	6.84407e-36	-0.375189	0.976	0.965	1.22475e-31
KANK3	7.63938e-36	0.458275	0.601	0.34	1.36707e-31
CEBPD	7.92698e-36	0.485493	0.851	0.69	1.41853e-31
C1R	8.26971e-36	-1.2465	0.234	0.412	1.47986e-31
CALR	9.03004e-36	-0.572863	0.689	0.781	1.61592e-31
UBB	2.34643e-35	-0.429419	0.93	0.921	4.19894e-31
LTBP4	2.75739e-35	-0.888864	0.172	0.358	4.93434e-31
CD63	3.2748e-35	-0.379117	0.962	0.938	5.86025e-31
CTSK	3.47605e-35	-0.437295	0.024	0.17	6.22039e-31
COL6A2	4.3597e-35	-0.516601	0.049	0.211	7.80169e-31
ARF5	7.12094e-35	0.434004	0.593	0.349	1.27429e-30
SYNE2	9.18246e-35	0.498394	0.696	0.447	1.6432e-30
MCUB	9.59078e-35	0.41984	0.37	0.157	1.71627e-30
ITGB4	1.16198e-34	0.452128	0.477	0.24	2.07937e-30
HLA-DMB	1.24913e-34	0.362225	0.29	0.099	2.23532e-30
TLL1	1.40528e-34	0.288374	0.168	0.029	2.51475e-30
IFI16	1.54918e-34	0.384083	0.803	0.579	2.77226e-30
KCNMB4	1.54941e-34	-0.431212	0.018	0.154	2.77266e-30
CFH	1.89183e-34	-0.707419	0.493	0.646	3.38543e-30
LAMB1	3.82009e-34	-0.577207	0.157	0.354	6.83605e-30
RPL22	6.89101e-34	0.267128	0.993	0.975	1.23315e-29
GBP1	7.17166e-34	0.511902	0.447	0.223	1.28337e-29
RPL14	8.67988e-34	0.241231	0.991	0.983	1.55326e-29
RPL10	9.01762e-34	0.243826	0.997	0.997	1.6137e-29
PCDH7	9.07756e-34	-0.485118	0.014	0.144	1.62443e-29
PDE3A	1.82993e-33	-0.425199	0.002	0.116	3.27466e-29
C12orf57	2.20511e-33	-0.634746	0.572	0.685	3.94605e-29
SYT15	2.38343e-33	0.318367	0.184	0.039	4.26515e-29
MEF2C	2.80311e-33	0.422991	0.726	0.474	5.01617e-29
NPDC1	2.96049e-33	0.368226	0.953	0.877	5.29779e-29
APOE	3.12421e-33	-0.434708	0.007	0.127	5.59078e-29
IL3RA	3.71951e-33	0.400097	0.572	0.316	6.65607e-29
FGF11	4.98184e-33	0.236303	0.103	0.003	8.915e-29
FAM241A	6.56376e-33	0.483346	0.475	0.251	1.17458e-28
PDK4	7.02507e-33	0.587911	0.462	0.232	1.25714e-28
CD93	9.22236e-33	0.42052	0.588	0.331	1.65034e-28
EGLN3	1.17631e-32	0.38593	0.262	0.086	2.105e-28
TPO	3.42608e-32	0.304705	0.133	0.016	6.13098e-28
CD320	3.56763e-32	0.659754	0.666	0.475	6.38428e-28
FRY	3.59473e-32	0.408292	0.259	0.086	6.43277e-28
EFEMP2	4.06113e-32	-0.413674	0.035	0.179	7.26739e-28
MAP3K8	4.24681e-32	0.432001	0.45	0.231	7.59966e-28
PLEKHO1	4.38038e-32	-0.444734	0.056	0.214	7.83868e-28
RPS16	4.62127e-32	-0.322464	0.985	0.972	8.26977e-28
NUCB2	6.31527e-32	-0.719341	0.582	0.692	1.13012e-27
RPL28	6.45538e-32	0.212003	0.994	0.985	1.15519e-27
SLC8A1	7.36106e-32	0.283899	0.144	0.021	1.31726e-27
LY6E	9.13642e-32	0.557299	0.827	0.654	1.63496e-27
RPS7	9.70577e-32	0.233854	0.993	0.983	1.73685e-27
CALCRL	1.26152e-31	-0.54208	0.832	0.889	2.2575e-27
TNFSF9	1.32598e-31	0.455612	0.179	0.041	2.37284e-27
CCDC80	1.46303e-31	-0.508513	0.196	0.397	2.61809e-27
HSP90AA1	1.46533e-31	-0.546879	0.935	0.904	2.62222e-27
PMEPA1	1.77805e-31	-0.579931	0.125	0.302	3.18182e-27
DSG2	2.58026e-31	0.294523	0.14	0.021	4.61738e-27
RPS24	2.84579e-31	0.213783	0.995	0.994	5.09255e-27
PLTP	4.03195e-31	-0.590821	0.064	0.219	7.21518e-27
HTRA1	7.09175e-31	-0.683515	0.401	0.554	1.26907e-26
LCN6	7.42231e-31	0.417977	0.221	0.066	1.32822e-26
FOXC2	1.03392e-30	-0.403334	0.031	0.169	1.85019e-26
C19orf33	1.21544e-30	-0.409622	0.029	0.165	2.17503e-26
LINC01133	1.34524e-30	-0.490799	0.002	0.108	2.40731e-26
FXYD6	1.34904e-30	-0.569192	0.224	0.423	2.4141e-26
BST2	1.36312e-30	-0.646011	0.759	0.817	2.4393e-26
RPS8	1.76691e-30	0.203476	0.998	0.992	3.16189e-26
ARPC2	2.45125e-30	-0.515183	0.773	0.82	4.38652e-26
POSTN	2.80225e-30	0.124164	0.44	0.208	5.01462e-26
SOX17	3.2067e-30	-0.594913	0.179	0.371	5.73839e-26
FBLN2	4.0964e-30	0.283126	0.458	0.228	7.33051e-26
TSPAN12	4.68851e-30	0.377283	0.308	0.124	8.39009e-26
PCDH17	4.91367e-30	-0.763359	0.157	0.327	8.79301e-26
HSPA1A	4.94444e-30	-1.27622	0.633	0.71	8.84808e-26
ID1	5.95619e-30	-0.715952	0.782	0.846	1.06586e-25
ADGRA2	1.13081e-29	0.354125	0.215	0.063	2.02359e-25
TUBA1A	1.25493e-29	-0.919069	0.611	0.685	2.2457e-25
SESN3	1.41175e-29	0.420291	0.244	0.084	2.52632e-25
TENT5A	1.62072e-29	-0.537308	0.054	0.199	2.90028e-25
IRF6	2.18241e-29	-0.293928	0.004	0.108	3.90543e-25
IGFBP5	2.8234e-29	-0.803936	0.09	0.258	5.05248e-25
FBLN5	2.99142e-29	-0.378408	0.017	0.137	5.35315e-25
RPS10	3.25187e-29	0.336736	0.927	0.83	5.81922e-25
SMAD1	4.19681e-29	0.425113	0.384	0.186	7.5102e-25
MEOX1	4.4394e-29	0.308038	0.229	0.072	7.94431e-25
LPAR6	5.37428e-29	0.429493	0.627	0.394	9.61727e-25
LEPR	5.46489e-29	-0.63892	0.102	0.266	9.77943e-25
RGS10	5.60886e-29	-0.291242	0.009	0.119	1.00371e-24
MAOA	8.73039e-29	0.316798	0.213	0.065	1.5623e-24
APOLD1	1.01418e-28	0.387605	0.393	0.183	1.81488e-24
RPL27A	1.12951e-28	-0.465981	0.93	0.926	2.02125e-24
RCN3	1.51577e-28	-0.323393	0.016	0.132	2.71248e-24
CALCOCO2	1.66318e-28	0.408064	0.671	0.461	2.97626e-24
FILIP1	1.88477e-28	-0.554157	0.2	0.384	3.3728e-24
PRPSAP1	2.25682e-28	0.361697	0.374	0.179	4.03859e-24
COL3A1	2.49794e-28	-0.641442	0.041	0.175	4.47007e-24
SGCE	2.62857e-28	-0.415398	0.034	0.164	4.70383e-24
HSPD1	2.71838e-28	0.39141	0.763	0.548	4.86454e-24
P4HB	3.18286e-28	-0.521667	0.384	0.54	5.69573e-24
FAU	4.2829e-28	0.204843	0.991	0.987	7.66424e-24
TPD52	5.35803e-28	0.322719	0.189	0.052	9.5882e-24
MYL12A	6.08933e-28	0.249351	0.979	0.936	1.08968e-23
GABARAPL2	6.76046e-28	-0.475904	0.823	0.83	1.20978e-23
C1orf21	8.78595e-28	0.322914	0.317	0.132	1.57225e-23
EXT1	9.24027e-28	-0.436628	0.04	0.17	1.65355e-23
SOD2	9.63371e-28	0.35043	0.549	0.34	1.72395e-23
HNRNPH1	1.10236e-27	0.428877	0.734	0.534	1.97267e-23
CHST7	1.50489e-27	0.314636	0.212	0.068	2.69299e-23
GIMAP8	2.23553e-27	0.441719	0.412	0.211	4.00048e-23
PTPN5	2.43449e-27	0.241338	0.1	0.008	4.35652e-23
FILIP1L	2.76518e-27	0.399511	0.541	0.337	4.94829e-23
LRRC32	3.59632e-27	0.318077	0.273	0.106	6.43562e-23
RHOU	3.72831e-27	0.318796	0.255	0.095	6.67182e-23
RAPGEF3	4.17774e-27	0.305152	0.271	0.105	7.47607e-23
ANP32B	5.18188e-27	0.375834	0.778	0.577	9.27297e-23
ATP13A3	7.62564e-27	-0.672338	0.06	0.197	1.36461e-22
ANKRD29	8.6837e-27	0.364719	0.377	0.179	1.55395e-22
RPS3A	8.86052e-27	0.202141	0.992	0.986	1.58559e-22
IL1R1	9.29761e-27	0.364991	0.521	0.301	1.66381e-22
CHCHD10	9.82793e-27	-0.447119	0.121	0.283	1.75871e-22
MYLK	1.08713e-26	0.272387	0.178	0.048	1.94542e-22
SPARC	1.14017e-26	-0.840578	0.517	0.606	2.04033e-22
LIMCH1	1.20708e-26	-0.547414	0.219	0.393	2.16006e-22
GPM6A	1.20746e-26	0.394765	0.201	0.064	2.16075e-22
RPL31	1.22069e-26	0.272129	0.968	0.92	2.18442e-22
NRG1	1.4203e-26	-0.380558	0.005	0.101	2.54162e-22
HOXD8	1.48447e-26	0.324237	0.281	0.113	2.65646e-22
CAST	1.95379e-26	0.357181	0.909	0.781	3.49631e-22
SMAD6	2.01948e-26	-0.493937	0.07	0.214	3.61385e-22
CMIP	2.57231e-26	0.368388	0.477	0.267	4.60315e-22
ASS1	3.75592e-26	-0.692722	0.336	0.476	6.72122e-22
PAPSS2	4.89404e-26	-0.317085	0.008	0.107	8.75789e-22
PGM5	5.24821e-26	0.33356	0.362	0.172	9.39166e-22
PXDC1	5.31889e-26	-0.541042	0.176	0.336	9.51816e-22
ITPKC	5.46245e-26	0.316092	0.233	0.083	9.77505e-22
NME2	5.48756e-26	0.210166	0.138	0.028	9.81999e-22
MRC2	6.37204e-26	-0.301456	0.008	0.106	1.14028e-21
CBR3	6.70816e-26	0.425514	0.234	0.088	1.20042e-21
RBP1	9.97912e-26	-0.478326	0.111	0.263	1.78576e-21
PCBP2	1.25185e-25	0.335067	0.847	0.701	2.24019e-21
HSPA5	1.26654e-25	-0.544991	0.536	0.654	2.26647e-21
MLEC	1.28013e-25	-0.531222	0.17	0.334	2.2908e-21
OTULINL	1.53259e-25	0.258486	0.146	0.032	2.74257e-21
AK4	1.6983e-25	0.26355	0.153	0.037	3.0391e-21
EPS8	2.1119e-25	0.375261	0.463	0.254	3.77925e-21
ELK3	2.27025e-25	0.364086	0.738	0.51	4.06261e-21
ELN	2.31733e-25	-1.33543	0.202	0.339	4.14686e-21
PPL	2.48404e-25	0.212586	0.108	0.014	4.4452e-21
TUBA1C	3.21152e-25	-0.517763	0.233	0.394	5.74701e-21
CPE	3.7005e-25	-0.613322	0.15	0.321	6.62204e-21
PLXNA2	3.77638e-25	-0.477892	0.073	0.213	6.75783e-21
ALDH1A2	4.15299e-25	0.309912	0.27	0.109	7.43177e-21
CD9	5.1394e-25	-0.439389	0.887	0.907	9.19696e-21
TAP1	5.27618e-25	0.31149	0.348	0.163	9.44172e-21
DHRS3	5.52563e-25	-0.510874	0.126	0.279	9.88811e-21
FABP5	6.17186e-25	0.509703	0.62	0.414	1.10446e-20
IL11RA	6.83271e-25	-0.323537	0.035	0.154	1.22271e-20
MARCKSL1	8.27147e-25	0.229685	0.776	0.527	1.48018e-20
PSME1	1.00422e-24	0.330423	0.913	0.783	1.79705e-20
IFIT3	1.00664e-24	0.496313	0.381	0.199	1.80138e-20
CYYR1	1.02388e-24	0.311082	0.678	0.454	1.83223e-20
ANXA3	1.05694e-24	-0.588059	0.069	0.206	1.89139e-20
ABI3BP	1.06514e-24	-0.444281	0.042	0.166	1.90608e-20
LDHA	1.08031e-24	0.362613	0.892	0.794	1.93322e-20
ADGRG6	1.57059e-24	0.254683	0.145	0.034	2.81058e-20
THY1	1.61938e-24	-0.420151	0.024	0.132	2.89788e-20
MKNK2	1.71475e-24	0.322696	0.453	0.246	3.06855e-20
WNK1	2.16431e-24	0.420211	0.425	0.235	3.87303e-20
FOS	2.6352e-24	0.317963	0.982	0.89	4.7157e-20
CRHBP	3.23724e-24	0.205964	0.223	0.078	5.79304e-20
EIF2S3	3.55368e-24	0.32057	0.517	0.31	6.35931e-20
FZD4	4.47993e-24	0.341238	0.348	0.17	8.01683e-20
NAV1	4.52796e-24	-0.469424	0.071	0.205	8.10278e-20
PAPSS1	5.16255e-24	-0.447134	0.115	0.26	9.23838e-20
CDKN1A	5.53977e-24	0.485848	0.532	0.341	9.91342e-20
F8	7.80652e-24	0.330772	0.224	0.083	1.39698e-19
PITPNC1	8.43804e-24	0.305513	0.269	0.113	1.50999e-19
LHX6	1.07332e-23	0.259118	0.123	0.024	1.92071e-19
AHNAK	1.12833e-23	0.468927	0.762	0.59	2.01915e-19
MFAP2	1.29975e-23	-0.353262	0.015	0.112	2.3259e-19
PPIB	1.43846e-23	-0.407031	0.889	0.886	2.57413e-19
BAIAP2	1.4585e-23	0.241606	0.201	0.068	2.60998e-19
LYST	1.65017e-23	0.354373	0.444	0.252	2.95298e-19
CDH11	1.90786e-23	-0.546153	0.071	0.2	3.41411e-19
OSBPL1A	2.00903e-23	0.294715	0.265	0.111	3.59515e-19
TAGLN2	2.103e-23	0.260934	0.974	0.924	3.76331e-19
ZNF608	2.22688e-23	0.290015	0.231	0.088	3.985e-19
RAB3C	2.23689e-23	0.258447	0.224	0.081	4.00292e-19
CD40	2.5109e-23	0.362475	0.543	0.354	4.49326e-19
PLPP1	2.75172e-23	-0.771855	0.391	0.53	4.92421e-19
LAPTM5	2.95588e-23	-0.354638	0.071	0.203	5.28954e-19
ISG15	3.41822e-23	-0.818651	0.279	0.441	6.11691e-19
ADCY4	3.83676e-23	0.24671	0.265	0.11	6.86588e-19
CD55	3.85094e-23	0.315727	0.626	0.397	6.89126e-19
GSN	3.90656e-23	0.367484	0.952	0.878	6.99079e-19
DCN	4.19579e-23	-1.62593	0.043	0.157	7.50837e-19
ENDOD1	4.19857e-23	0.335507	0.371	0.194	7.51334e-19
RGS3	4.9016e-23	-0.580235	0.167	0.318	8.77142e-19
ICAM2	5.76223e-23	-0.620574	0.45	0.574	1.03115e-18
NOP53	5.77714e-23	0.313983	0.879	0.721	1.03382e-18
ADGRL4	7.19476e-23	0.326757	0.795	0.563	1.2875e-18
GSTK1	8.93166e-23	0.363327	0.722	0.541	1.59832e-18
RPL10A	1.09128e-22	0.207491	0.986	0.968	1.95285e-18
FKBP2	1.51481e-22	-0.450226	0.62	0.703	2.71075e-18
LRRFIP1	1.52463e-22	0.324724	0.913	0.807	2.72832e-18
CALU	1.84406e-22	-0.484894	0.256	0.412	3.29994e-18
RASAL2	1.89104e-22	0.327794	0.322	0.154	3.38402e-18
RPL13A	2.01907e-22	-0.360208	0.985	0.983	3.61312e-18
PLSCR1	2.20214e-22	0.321939	0.752	0.543	3.94073e-18
ITGA10	2.33516e-22	-0.553368	0.216	0.375	4.17877e-18
LAP3	2.42432e-22	0.341134	0.718	0.517	4.33833e-18
WWTR1	2.49993e-22	-0.63443	0.549	0.623	4.47362e-18
NEURL1B	2.51111e-22	0.284055	0.239	0.096	4.49363e-18
TSPAN3	2.67244e-22	-0.423741	0.268	0.427	4.78233e-18
GADD45B	2.76847e-22	0.643134	0.784	0.663	4.95417e-18
RPS15	3.03688e-22	0.187252	0.992	0.986	5.4345e-18
EBF1	3.11468e-22	0.269061	0.18	0.058	5.57372e-18
NDUFA4	3.22896e-22	-0.340028	0.871	0.885	5.77823e-18
LMCD1	4.12803e-22	0.357104	0.718	0.546	7.38712e-18
CRACR2B	4.23509e-22	0.324699	0.303	0.143	7.57869e-18
EIF5	4.54175e-22	-0.498235	0.466	0.582	8.12747e-18
TMOD3	5.31694e-22	0.404665	0.787	0.641	9.51466e-18
CLU	5.79807e-22	0.308479	0.931	0.688	1.03756e-17
DDIT4	6.33359e-22	-0.680224	0.327	0.477	1.1334e-17
STARD9	7.85745e-22	0.274341	0.143	0.038	1.40609e-17
SERPING1	8.30307e-22	0.307018	0.712	0.501	1.48584e-17
SUN1	9.23072e-22	0.304731	0.357	0.185	1.65184e-17
GPX4	1.3472e-21	-0.488836	0.792	0.813	2.41081e-17
ENTPD1	1.55235e-21	0.318032	0.402	0.221	2.77793e-17
COL4A2	1.62833e-21	-0.570352	0.199	0.341	2.91389e-17
BTN3A3	1.95537e-21	0.192109	0.174	0.056	3.49914e-17
CNTNAP3B	2.15073e-21	0.36012	0.424	0.244	3.84872e-17
PTMS	2.17626e-21	0.288379	0.929	0.842	3.89442e-17
ECSCR	2.70804e-21	0.295597	0.93	0.85	4.84604e-17
MYCT1	6.17591e-21	0.310226	0.598	0.397	1.10518e-16
C6orf141	6.51061e-21	0.191576	0.123	0.028	1.16507e-16
IFI6	6.90891e-21	-0.658794	0.465	0.584	1.23635e-16
LFNG	7.24159e-21	0.311663	0.304	0.148	1.29588e-16
ATP5MC3	7.78599e-21	-0.462462	0.464	0.595	1.3933e-16
ARL6IP5	8.2136e-21	-0.406628	0.791	0.817	1.46982e-16
ARID5B	8.9192e-21	0.367933	0.718	0.523	1.59609e-16
CDKN2C	9.52446e-21	-0.295743	0.024	0.119	1.7044e-16
TRIP6	1.01244e-20	-0.356609	0.087	0.215	1.81175e-16
RAB11A	1.03336e-20	0.318925	0.776	0.601	1.84919e-16
PREX2	1.36068e-20	0.290122	0.367	0.195	2.43493e-16
SUB1	1.38649e-20	-0.406441	0.7	0.736	2.48113e-16
CAVIN2	1.44155e-20	0.27766	0.786	0.587	2.57966e-16
SPNS2	1.50584e-20	0.250837	0.339	0.17	2.69469e-16
CYTL1	1.53815e-20	0.380102	0.304	0.152	2.75252e-16
ADAMTS9	1.61821e-20	0.408013	0.309	0.155	2.89579e-16
SLC1A5	1.8517e-20	0.220145	0.153	0.046	3.31362e-16
CCSER2	1.96549e-20	-0.44461	0.204	0.345	3.51724e-16
CCL4	2.32931e-20	-0.704047	0.103	0.231	4.1683e-16
PPP1R14A	2.44808e-20	-0.500626	0.036	0.137	4.38083e-16
PDIA3	2.85332e-20	-0.420495	0.725	0.766	5.10602e-16
BNIP3L	3.17129e-20	-0.508971	0.324	0.45	5.67502e-16
RAB31	3.19555e-20	-0.235041	0.015	0.1	5.71843e-16
GADD45GIP1	3.39136e-20	-0.41354	0.506	0.61	6.06884e-16
DPYSL2	3.56046e-20	0.305448	0.605	0.403	6.37145e-16
TMTC1	3.98973e-20	0.314362	0.294	0.14	7.13962e-16
PSMB5	4.51486e-20	-0.424645	0.565	0.646	8.07934e-16
RPL5	5.30924e-20	0.175387	0.99	0.986	9.50088e-16
TIMP2	5.78429e-20	-0.51995	0.402	0.523	1.0351e-15
PODXL	5.84466e-20	-0.562596	0.318	0.461	1.0459e-15
SYNGR2	6.3888e-20	0.306689	0.58	0.381	1.14328e-15
RNF125	6.56979e-20	0.270348	0.233	0.098	1.17566e-15
ACACB	6.59503e-20	0.256824	0.185	0.067	1.18018e-15
KCNK15	6.7928e-20	-0.315207	0.025	0.117	1.21557e-15
PLXNA4	6.90493e-20	-0.341326	0.029	0.123	1.23564e-15
HAPLN3	6.92893e-20	0.284883	0.427	0.246	1.23993e-15
TNFRSF12A	7.50547e-20	-0.548384	0.09	0.212	1.3431e-15
ADAMTS4	9.03897e-20	0.301199	0.169	0.059	1.61752e-15
ETV1	1.00558e-19	0.195691	0.121	0.03	1.79949e-15
TPST2	1.05014e-19	0.299654	0.358	0.19	1.87923e-15
SLCO2A1	1.05581e-19	0.240597	0.378	0.201	1.88938e-15
GJA1	1.62076e-19	-0.641565	0.242	0.377	2.90036e-15
NUDT14	1.77151e-19	-0.440856	0.221	0.36	3.17011e-15
MYO1D	2.23273e-19	-0.309016	0.046	0.15	3.99547e-15
CLIC2	2.46064e-19	0.277855	0.408	0.237	4.40331e-15
CEBPB	2.86036e-19	-0.47634	0.19	0.324	5.11861e-15
TNFRSF14	4.24563e-19	0.312516	0.404	0.235	7.59755e-15
NFE2L1	4.93679e-19	0.316719	0.39	0.223	8.83438e-15
YWHAE	5.337e-19	0.293877	0.883	0.752	9.55056e-15
PSMB8	6.14228e-19	0.314783	0.77	0.609	1.09916e-14
EBF3	7.65965e-19	0.206033	0.144	0.045	1.37069e-14
TMEM255B	8.53853e-19	0.268869	0.348	0.19	1.52797e-14
RCN1	8.93937e-19	0.310351	0.538	0.363	1.5997e-14
SECTM1	9.13637e-19	0.186954	0.105	0.023	1.63495e-14
AGPAT2	9.46258e-19	0.319749	0.403	0.238	1.69333e-14
LINC01985	1.15793e-18	0.237287	0.182	0.069	2.07211e-14
LPCAT2	1.18272e-18	-0.422173	0.155	0.286	2.11647e-14
FMOD	1.22953e-18	-0.285049	0.024	0.11	2.20024e-14
MECOM	1.32156e-18	-0.469539	0.152	0.277	2.36493e-14
SELP	1.55247e-18	-0.790093	0.264	0.376	2.77814e-14
BMP4	1.60773e-18	-0.61194	0.131	0.256	2.87704e-14
GIMAP6	1.86133e-18	0.292526	0.362	0.199	3.33085e-14
HSPB8	1.9005e-18	0.269615	0.157	0.054	3.40094e-14
GIMAP1	2.6072e-18	0.315057	0.691	0.51	4.66558e-14
MINDY4	2.84453e-18	0.217454	0.143	0.046	5.09029e-14
IFIT2	3.53829e-18	0.260767	0.205	0.086	6.33177e-14
EBPL	3.60802e-18	0.268931	0.556	0.366	6.45654e-14
ACTN1	3.70484e-18	0.197375	0.653	0.44	6.62981e-14
ATP6V0E1	3.78201e-18	-0.361738	0.815	0.816	6.76791e-14
GUK1	3.84836e-18	0.239386	0.957	0.926	6.88664e-14
SNHG7	4.164e-18	0.253232	0.889	0.768	7.45148e-14
C1orf115	4.21594e-18	0.274293	0.313	0.163	7.54443e-14
SYNPO	4.24601e-18	-0.459134	0.234	0.371	7.59823e-14
RNASEH2C	4.46886e-18	-0.428078	0.364	0.488	7.99702e-14
MXD4	4.59718e-18	-0.391424	0.232	0.367	8.22665e-14
HSPA1B	4.64453e-18	-0.908674	0.458	0.535	8.31139e-14
TLR4	5.05682e-18	0.278532	0.211	0.091	9.04918e-14
CLDN15	5.70709e-18	-0.467115	0.111	0.23	1.02128e-13
CLIC3	5.96897e-18	-0.505138	0.031	0.121	1.06815e-13
NQO1	7.79478e-18	-0.41634	0.133	0.255	1.39488e-13
SLCO4A1	8.90168e-18	0.172637	0.154	0.052	1.59296e-13
PPP3CA	9.77166e-18	0.283185	0.591	0.404	1.74864e-13
RPH3AL	9.82855e-18	0.244527	0.173	0.066	1.75882e-13
POLR2L	9.96928e-18	0.29584	0.879	0.761	1.784e-13
HIPK3	1.02244e-17	0.302798	0.492	0.313	1.82965e-13
SLPI	1.07213e-17	-1.1172	0.125	0.235	1.91857e-13
NCK1	1.0911e-17	0.256718	0.37	0.211	1.95252e-13
KCNT2	1.19801e-17	-0.285357	0.024	0.108	2.14384e-13
CLEC1A	1.29562e-17	0.226962	0.162	0.059	2.3185e-13
PKP4	1.5224e-17	0.236645	0.267	0.132	2.72433e-13
ARL4A	1.58402e-17	0.292253	0.744	0.561	2.8346e-13
TMEM47	1.59746e-17	-0.365083	0.137	0.262	2.85866e-13
NDRG1	1.81024e-17	0.335787	0.491	0.319	3.23943e-13
ACVRL1	1.98625e-17	-0.388859	0.272	0.402	3.5544e-13
METTL7A	2.11413e-17	0.216618	0.29	0.147	3.78324e-13
SAP30	2.13124e-17	0.282808	0.402	0.236	3.81385e-13
EDIL3	2.2744e-17	-0.287009	0.057	0.162	4.07005e-13
BAALC	2.41115e-17	0.141321	0.146	0.048	4.31475e-13
ASB9	3.45788e-17	0.203016	0.18	0.072	6.18788e-13
PRR5	3.55481e-17	0.196123	0.175	0.068	6.36134e-13
ITSN2	4.62006e-17	-0.405985	0.175	0.298	8.2676e-13
PNPLA2	5.01906e-17	0.27805	0.41	0.248	8.9816e-13
ZFYVE21	6.06965e-17	0.317903	0.523	0.365	1.08616e-12
NES	6.179e-17	-0.542418	0.305	0.425	1.10573e-12
C7	6.54741e-17	0.44898	0.242	0.117	1.17166e-12
SHANK3	7.4777e-17	0.271907	0.243	0.117	1.33814e-12
SELENOM	7.63484e-17	-0.468758	0.772	0.779	1.36626e-12
RPL8	7.81787e-17	0.16696	0.998	0.987	1.39901e-12
HNRNPA1	8.30102e-17	0.272411	0.9	0.785	1.48547e-12
NOTCH4	9.48802e-17	-0.353228	0.106	0.223	1.69788e-12
NEAT1	9.66668e-17	-0.655828	0.878	0.87	1.72985e-12
PLSCR4	1.27585e-16	0.26821	0.323	0.179	2.28313e-12
MAP3K1	1.29049e-16	0.25027	0.193	0.081	2.30934e-12
TSPAN1	1.35542e-16	0.226374	0.109	0.03	2.42552e-12
ST13	1.64899e-16	0.291499	0.814	0.684	2.95086e-12
LYRM1	1.66705e-16	0.26786	0.291	0.154	2.98318e-12
DEK	2.09139e-16	0.285536	0.783	0.612	3.74255e-12
LDHB	2.10118e-16	-0.45203	0.589	0.644	3.76006e-12
FLI1	2.19946e-16	0.238999	0.289	0.151	3.93593e-12
NECTIN2	2.4085e-16	0.286596	0.584	0.416	4.31001e-12
IL6ST	2.61198e-16	0.316908	0.833	0.674	4.67413e-12
ITGB1	2.78278e-16	-0.409321	0.799	0.807	4.97979e-12
MALAT1	2.79291e-16	-0.221257	0.993	0.99	4.99791e-12
RPS25	2.7952e-16	0.154303	0.992	0.989	5.00201e-12
ADGRL2	3.02979e-16	0.206967	0.233	0.11	5.42182e-12
SQSTM1	3.07512e-16	0.278239	0.83	0.701	5.50293e-12
ZNF462	3.21827e-16	0.222126	0.177	0.072	5.75909e-12
PTPN12	3.33376e-16	0.314854	0.502	0.337	5.96576e-12
ECHDC2	3.33587e-16	0.198804	0.146	0.052	5.96955e-12
CSF1	3.37766e-16	0.236702	0.184	0.077	6.04432e-12
LDB2	3.76012e-16	0.269876	0.699	0.512	6.72874e-12
NUDCD1	3.83772e-16	0.189137	0.204	0.09	6.8676e-12
FAM110D	3.90618e-16	0.272232	0.511	0.337	6.99011e-12
RAPH1	4.40581e-16	0.265023	0.208	0.096	7.88419e-12
COL21A1	4.86928e-16	-0.240747	0.026	0.106	8.71358e-12
STARD3	5.01096e-16	0.223675	0.247	0.121	8.96711e-12
PALM	5.69148e-16	0.211995	0.168	0.066	1.01849e-11
SLC6A6	6.43958e-16	-0.433474	0.027	0.106	1.15236e-11
KLHL3	6.87549e-16	0.179395	0.161	0.061	1.23037e-11
SSBP3	6.9717e-16	0.185978	0.184	0.078	1.24759e-11
FNBP1L	7.6353e-16	0.290865	0.429	0.268	1.36634e-11
TCF4	7.75718e-16	0.256819	0.838	0.672	1.38815e-11
TSPAN2	7.80851e-16	-0.492802	0.14	0.249	1.39733e-11
PSMB6	8.02966e-16	-0.367093	0.618	0.667	1.43691e-11
SERBP1	8.0332e-16	0.240014	0.879	0.769	1.43754e-11
RALGDS	8.26698e-16	0.277008	0.251	0.126	1.47938e-11
FHL1	8.5912e-16	-0.360861	0.205	0.334	1.5374e-11
SEC62	8.88112e-16	0.244024	0.94	0.874	1.58928e-11
C1orf122	9.58308e-16	-0.37273	0.256	0.38	1.71489e-11
CDC37	9.66002e-16	0.265226	0.802	0.659	1.72866e-11
CLTB	9.7412e-16	-0.390846	0.502	0.574	1.74319e-11
SGK1	9.88196e-16	-0.705308	0.249	0.362	1.76838e-11
ANXA11	1.00941e-15	0.242061	0.541	0.368	1.80634e-11
LINC02185	1.11502e-15	0.330192	0.258	0.134	1.99532e-11
CITED4	1.53721e-15	-0.300961	0.047	0.137	2.75084e-11
RIN2	1.56876e-15	0.259158	0.329	0.186	2.8073e-11
TAPBP	1.72023e-15	0.296127	0.545	0.379	3.07836e-11
LRP5	1.79627e-15	0.219291	0.21	0.098	3.21443e-11
RPL3	1.85577e-15	-0.258771	0.993	0.985	3.3209e-11
MALL	1.89679e-15	0.23174	0.488	0.318	3.3943e-11
HEXA	2.20935e-15	0.252352	0.416	0.257	3.95363e-11
TACC1	2.21056e-15	0.234989	0.796	0.641	3.9558e-11
CCL4L2	2.39884e-15	-0.225634	0.04	0.126	4.29273e-11
ANKS1A	2.43101e-15	0.228088	0.127	0.042	4.35029e-11
ZMAT3	3.2507e-15	-0.281002	0.031	0.11	5.81712e-11
TMOD2	3.29428e-15	0.201672	0.162	0.064	5.89512e-11
SSR3	4.12326e-15	-0.389256	0.478	0.57	7.37857e-11
GIPC2	4.45091e-15	0.221838	0.316	0.178	7.9649e-11
GAS6	4.56609e-15	-0.583704	0.626	0.652	8.17101e-11
ACTB	4.71724e-15	0.159123	0.991	0.986	8.44149e-11
TCEA3	5.11178e-15	0.170871	0.15	0.057	9.14753e-11
UBE2V1	5.11313e-15	0.173009	0.164	0.066	9.14995e-11
MYO5C	5.11595e-15	0.221373	0.184	0.081	9.15499e-11
GLT8D2	5.3892e-15	-0.273757	0.055	0.146	9.64398e-11
PGF	5.53073e-15	-0.550538	0.065	0.159	9.89725e-11
BMPR2	5.98604e-15	-0.601211	0.397	0.5	1.0712e-10
CD14	7.24389e-15	0.264053	0.278	0.15	1.29629e-10
CARD10	7.41667e-15	0.212711	0.214	0.101	1.32721e-10
ACBD3	7.75684e-15	0.2512	0.487	0.326	1.38809e-10
LRRC75A	7.77236e-15	0.210539	0.349	0.205	1.39086e-10
EPAS1	7.81198e-15	0.229974	0.758	0.577	1.39795e-10
MIR4435-2HG	8.02755e-15	-0.306883	0.058	0.15	1.43653e-10
PLCXD3	8.20971e-15	0.194955	0.18	0.078	1.46913e-10
BIRC3	8.98394e-15	0.221536	0.206	0.095	1.60768e-10
CDC25B	9.58805e-15	0.189749	0.165	0.068	1.71578e-10
ZEB2	1.00991e-14	-0.202275	0.03	0.108	1.80723e-10
TNFRSF1A	1.03534e-14	0.240697	0.666	0.501	1.85274e-10
PLA2G4A	1.11283e-14	-0.255418	0.038	0.121	1.99141e-10
RPS18	1.12037e-14	0.139847	0.998	0.988	2.0049e-10
IGLC3	1.14265e-14	-0.22237	0.084	0.186	2.04477e-10
CEBPZ	1.14646e-14	0.266065	0.424	0.268	2.05159e-10
PRDX5	1.23654e-14	-0.348476	0.643	0.697	2.21279e-10
BMP2	1.36402e-14	-0.354738	0.064	0.157	2.44091e-10
CAPZB	1.38787e-14	0.25107	0.731	0.567	2.48359e-10
CYP1B1	1.39875e-14	-0.705536	0.2	0.317	2.50307e-10
COPE	1.42777e-14	-0.399709	0.484	0.558	2.555e-10
TGM2	1.5672e-14	-0.600015	0.296	0.418	2.80451e-10
PINK1	1.74797e-14	-0.416902	0.229	0.344	3.12799e-10
IER2	1.79078e-14	0.330791	0.887	0.821	3.20459e-10
RPS14	1.95288e-14	0.1367	0.995	0.994	3.49469e-10
FGL2	2.07452e-14	-0.499821	0.069	0.159	3.71235e-10
CDH13	2.20995e-14	-0.46501	0.162	0.277	3.9547e-10
ARL6IP1	2.27252e-14	0.253994	0.586	0.414	4.06668e-10
ACOT7	2.5078e-14	-0.219806	0.052	0.139	4.48771e-10
RSL1D1	2.77878e-14	0.288466	0.651	0.503	4.97262e-10
LIPA	2.84518e-14	0.203808	0.317	0.181	5.09145e-10
FKBP9	3.61087e-14	0.238309	0.408	0.258	6.46165e-10
CPAMD8	3.9321e-14	-0.252928	0.037	0.114	7.03649e-10
SLC25A25	3.93758e-14	0.244455	0.198	0.095	7.04631e-10
CREB3L2	4.42107e-14	-0.285058	0.071	0.163	7.91151e-10
SKAP2	4.42733e-14	0.205309	0.297	0.165	7.9227e-10
CREB5	4.43486e-14	-0.292267	0.038	0.116	7.93619e-10
VAMP8	4.58541e-14	-0.380266	0.152	0.264	8.2056e-10
C11orf96	4.68378e-14	0.440189	0.399	0.254	8.38162e-10
TCIM	5.37584e-14	-0.579373	0.146	0.258	9.62006e-10
RPS27L	5.9462e-14	-0.516562	0.754	0.758	1.06407e-09
DDX18	6.39876e-14	0.265437	0.616	0.452	1.14506e-09
SNHG8	6.43715e-14	0.238718	0.727	0.581	1.15193e-09
HSP90AB1	6.67253e-14	0.164448	0.984	0.964	1.19405e-09
MEDAG	6.75725e-14	-0.343509	0.067	0.157	1.20921e-09
KCNN4	7.05686e-14	-0.241921	0.029	0.101	1.26283e-09
UFD1	7.28525e-14	-0.326066	0.33	0.443	1.3037e-09
CTHRC1	8.37352e-14	0.103913	0.341	0.195	1.49844e-09
MYDGF	8.53516e-14	-0.353952	0.512	0.586	1.52737e-09
LTC4S	8.872e-14	-0.820495	0.605	0.604	1.58764e-09
AIF1L	9.27337e-14	-0.352744	0.1	0.198	1.65947e-09
ERICH1	9.59664e-14	0.232996	0.442	0.287	1.71732e-09
AOC3	1.04358e-13	0.196556	0.152	0.062	1.86748e-09
YBX3	1.077e-13	0.24784	0.94	0.873	1.92728e-09
BAX	1.23762e-13	-0.453196	0.378	0.46	2.21472e-09
EHD2	1.29253e-13	0.24336	0.353	0.21	2.31298e-09
SKP1	1.33258e-13	-0.287102	0.902	0.881	2.38464e-09
ABCD4	1.36241e-13	0.274397	0.32	0.189	2.43804e-09
FUT8	1.49452e-13	-0.293872	0.055	0.138	2.67444e-09
FKBP11	1.63019e-13	0.241772	0.317	0.19	2.91722e-09
RRP15	1.63948e-13	0.239508	0.288	0.164	2.93386e-09
SARAF	1.69297e-13	-0.3949	0.565	0.619	3.02956e-09
ITGAV	1.73529e-13	-0.343056	0.101	0.199	3.1053e-09
ARL4D	1.74921e-13	-0.383202	0.093	0.187	3.13021e-09
SELENOW	1.9353e-13	0.200418	0.98	0.938	3.46323e-09
MTUS1	2.3993e-13	-0.587261	0.731	0.73	4.29354e-09
MTIF3	2.73052e-13	0.232138	0.507	0.364	4.88626e-09
TMEM256	2.95152e-13	0.270088	0.496	0.341	5.28175e-09
LMO2	3.01592e-13	-0.536092	0.759	0.744	5.39698e-09
SCN1B	3.44995e-13	0.174161	0.327	0.192	6.17369e-09
ASXL1	3.75158e-13	0.25603	0.367	0.235	6.71346e-09
PRKAR1B	3.90051e-13	0.197842	0.164	0.074	6.97996e-09
SENCR	4.21875e-13	0.205543	0.138	0.056	7.54945e-09
SYF2	4.23031e-13	0.236888	0.699	0.569	7.57014e-09
STAB1	4.64578e-13	-0.3395	0.138	0.243	8.31362e-09
LAMA5	4.95105e-13	0.150476	0.158	0.068	8.8599e-09
PLCB4	5.04047e-13	0.227182	0.18	0.084	9.01992e-09
A4GALT	5.18521e-13	0.19231	0.32	0.188	9.27893e-09
WSB1	5.47994e-13	-0.557926	0.541	0.601	9.80635e-09
MRPL51	5.48082e-13	-0.364905	0.543	0.611	9.80793e-09
CYTH1	5.93111e-13	0.226238	0.222	0.116	1.06137e-08
RND3	6.0961e-13	-0.289072	0.096	0.19	1.0909e-08
CSNK1A1	6.61849e-13	-0.420008	0.689	0.71	1.18438e-08
TNRC6B	7.61692e-13	0.21817	0.512	0.349	1.36305e-08
CPLX1	8.72173e-13	0.197685	0.295	0.171	1.56075e-08
GSTP1	9.60991e-13	-0.360492	0.931	0.899	1.71969e-08
PRDX2	9.86446e-13	-0.352001	0.675	0.707	1.76525e-08
RHOQ	1.14991e-12	-0.261285	0.044	0.119	2.05777e-08
RBPMS	1.17143e-12	0.220575	0.48	0.324	2.09628e-08
MYRIP	1.42388e-12	0.228403	0.21	0.107	2.54804e-08
SF3A2	1.43687e-12	0.160415	0.144	0.06	2.57128e-08
ABL2	1.45805e-12	-0.315281	0.096	0.19	2.60918e-08
VEGFC	1.5089e-12	0.188874	0.198	0.097	2.70018e-08
EPB41L3	1.70073e-12	0.185024	0.269	0.152	3.04346e-08
FOXP1	1.72163e-12	0.259217	0.713	0.551	3.08085e-08
PDLIM1	1.78867e-12	0.119382	0.877	0.794	3.20083e-08
ATP1B3	2.07385e-12	-0.527188	0.42	0.498	3.71115e-08
IL32	2.08055e-12	-0.506829	0.248	0.363	3.72314e-08
ENSA	2.26207e-12	0.193346	0.644	0.497	4.04797e-08
CDH5	2.31457e-12	-0.391348	0.42	0.502	4.14191e-08
ENY2	2.45568e-12	0.230317	0.756	0.623	4.39443e-08
ANXA2	2.64305e-12	-0.442842	0.954	0.911	4.72973e-08
GNS	2.84428e-12	0.211578	0.278	0.159	5.08984e-08
SYT11	2.99417e-12	-0.275481	0.055	0.133	5.35806e-08
GIGYF1	2.99907e-12	0.14446	0.141	0.059	5.36683e-08
GATA2	3.15734e-12	-0.367998	0.156	0.253	5.65006e-08
LY96	3.55105e-12	0.199168	0.416	0.276	6.3546e-08
ARHGAP26	4.11936e-12	0.207637	0.211	0.108	7.3716e-08
TACSTD2	4.12877e-12	0.17087	0.104	0.037	7.38843e-08
UBA52	4.13335e-12	-0.175792	0.989	0.974	7.39663e-08
GAB1	4.16117e-12	0.229199	0.124	0.05	7.44641e-08
AMIGO2	4.20375e-12	0.16497	0.135	0.056	7.52261e-08
DHRS7	4.27141e-12	0.228364	0.559	0.411	7.64368e-08
FCHO2	4.63832e-12	0.212334	0.341	0.21	8.30027e-08
C1orf54	4.65521e-12	-0.416974	0.212	0.32	8.3305e-08
MT1X	4.68559e-12	0.31913	0.256	0.146	8.38486e-08
PDIA6	4.70346e-12	-0.354392	0.658	0.681	8.41685e-08
NSUN6	4.76371e-12	0.209882	0.207	0.109	8.52467e-08
TSPAN4	6.12387e-12	0.233332	0.649	0.494	1.09587e-07
DYNLT3	6.27464e-12	-0.320608	0.193	0.296	1.12285e-07
RPS2	6.29181e-12	0.11219	0.998	0.99	1.12592e-07
TMA7	6.48081e-12	0.208826	0.928	0.846	1.15974e-07
SEC61B	6.82323e-12	-0.293314	0.786	0.786	1.22102e-07
MYL6	6.89612e-12	-0.266206	0.99	0.972	1.23406e-07
YWHAB	6.99149e-12	-0.265798	0.879	0.866	1.25113e-07
LAMB2	7.19766e-12	0.170895	0.256	0.141	1.28802e-07
CYTOR	7.50005e-12	-0.327067	0.119	0.214	1.34213e-07
C9orf40	7.7452e-12	0.13843	0.134	0.056	1.386e-07
SPTLC2	7.94136e-12	0.212784	0.361	0.224	1.42111e-07
CSGALNACT1	8.11416e-12	-0.352633	0.232	0.333	1.45203e-07
LINC01116	8.27819e-12	0.176072	0.233	0.126	1.48138e-07
IDH2	1.00016e-11	-0.219644	0.056	0.134	1.78979e-07
LRPAP1	1.00404e-11	-0.318979	0.462	0.541	1.79674e-07
CTSD	1.01064e-11	-0.354061	0.364	0.459	1.80854e-07
SNRPA	1.0187e-11	0.157233	0.262	0.148	1.82297e-07
SNRPF	1.04478e-11	0.166527	0.625	0.473	1.86964e-07
ABI3	1.06305e-11	0.164524	0.306	0.182	1.90233e-07
CHMP4B	1.10607e-11	0.203872	0.318	0.197	1.97931e-07
RPLP0	1.15449e-11	0.115226	0.987	0.969	2.06596e-07
ARPC5	1.25183e-11	-0.339401	0.673	0.695	2.24015e-07
N4BP2L1	1.30612e-11	0.157009	0.172	0.082	2.3373e-07
FKBP1A	1.31097e-11	0.167688	0.958	0.905	2.34599e-07
SLC12A2	1.51705e-11	-0.289533	0.108	0.199	2.71477e-07
KIAA1522	1.55442e-11	0.137534	0.118	0.046	2.78163e-07
PSMD9	1.60085e-11	0.144167	0.168	0.081	2.86473e-07
TNFRSF4	2.26838e-11	-0.26661	0.052	0.128	4.05926e-07
ALDOA	2.27553e-11	0.140486	0.144	0.064	4.07205e-07
LIMS1	2.57801e-11	0.233667	0.683	0.528	4.61335e-07
LYL1	2.93623e-11	-0.373926	0.296	0.386	5.25438e-07
PLLP	3.02417e-11	-0.257265	0.07	0.15	5.41176e-07
NET1	3.02857e-11	0.208413	0.342	0.217	5.41963e-07
PABPC1	3.21496e-11	0.195845	0.837	0.708	5.75316e-07
SSBP2	3.27251e-11	0.189546	0.197	0.103	5.85616e-07
FSTL1	3.381e-11	-0.430499	0.161	0.254	6.05029e-07
KLF9	3.42725e-11	0.211621	0.491	0.348	6.13306e-07
SNRPD2	3.61241e-11	0.199499	0.801	0.688	6.46441e-07
NORAD	3.65557e-11	-0.383065	0.473	0.536	6.54165e-07
NFYB	3.69304e-11	0.187963	0.237	0.134	6.60869e-07
LTBR	4.10606e-11	0.187905	0.33	0.206	7.34779e-07
DOCK4	4.1128e-11	0.132574	0.234	0.128	7.35986e-07
CAVIN3	4.49999e-11	-0.528117	0.502	0.555	8.05273e-07
RNPC3	4.54003e-11	0.161606	0.203	0.106	8.12438e-07
GTF2I	4.63564e-11	-0.322756	0.327	0.424	8.29547e-07
TEAD2	4.99615e-11	0.17374	0.185	0.096	8.94062e-07
EVI5	5.08979e-11	-0.32687	0.152	0.244	9.10818e-07
SLC2A3	5.75539e-11	0.271765	0.574	0.428	1.02993e-06
SNRK	5.81873e-11	-0.3552	0.317	0.409	1.04126e-06
PIP4K2A	6.00765e-11	0.16652	0.215	0.117	1.07507e-06
NMRK1	6.16051e-11	0.163162	0.352	0.225	1.10242e-06
CPNE8	6.2979e-11	0.202522	0.438	0.299	1.12701e-06
PSMD8	7.00766e-11	-0.292951	0.572	0.617	1.25402e-06
PGLS	7.29095e-11	-0.311518	0.456	0.532	1.30472e-06
CIB1	8.95124e-11	-0.34539	0.38	0.464	1.60182e-06
METAP2	9.0152e-11	0.182494	0.576	0.436	1.61327e-06
PPP1R2	9.21487e-11	-0.294357	0.324	0.416	1.649e-06
RBM38	9.25468e-11	-0.174193	0.04	0.106	1.65612e-06
METRNL	9.75158e-11	-0.477127	0.414	0.471	1.74505e-06
CASP4	9.81837e-11	0.193617	0.516	0.378	1.757e-06
TRAPPC6A	9.85714e-11	0.178559	0.294	0.179	1.76393e-06
CCT4	9.94501e-11	0.223816	0.565	0.428	1.77966e-06
NADK	1.00479e-10	0.154817	0.143	0.066	1.79807e-06
LHFPL6	1.01976e-10	0.217609	0.476	0.339	1.82486e-06
HOXB4	1.02661e-10	0.151017	0.174	0.088	1.83711e-06
TCP11L2	1.07312e-10	0.203203	0.201	0.109	1.92035e-06
SMIM10	1.12691e-10	0.18836	0.216	0.119	2.01661e-06
RNASE1	1.15342e-10	-0.506982	0.961	0.932	2.06405e-06
EDF1	1.22619e-10	-0.273966	0.86	0.854	2.19426e-06
HADHA	1.24628e-10	0.189162	0.643	0.51	2.23022e-06
PRPF6	1.37332e-10	0.182317	0.43	0.294	2.45756e-06
AAK1	1.38825e-10	-0.474364	0.242	0.329	2.48428e-06
RAB11FIP5	1.4791e-10	0.149081	0.149	0.071	2.64685e-06
RCN2	1.48077e-10	-0.332631	0.348	0.432	2.64984e-06
HID1	1.48148e-10	0.159189	0.108	0.043	2.6511e-06
ANXA2R	1.57538e-10	0.134608	0.224	0.126	2.81915e-06
TMEM30A	1.58607e-10	-0.352963	0.278	0.366	2.83828e-06
DUSP22	1.604e-10	0.170907	0.234	0.132	2.87036e-06
CD52	1.70361e-10	-0.282683	0.038	0.1	3.04861e-06
IFNGR1	1.70938e-10	0.213622	0.572	0.423	3.05894e-06
ALCAM	1.75279e-10	-0.240648	0.045	0.11	3.13662e-06
ARRB1	1.81244e-10	0.154157	0.18	0.092	3.24336e-06
TRIB1	1.86751e-10	0.218107	0.199	0.11	3.34191e-06
RPL29	1.93374e-10	0.109801	0.993	0.984	3.46042e-06
HES1	2.01266e-10	0.333508	0.551	0.425	3.60165e-06
FAM171B	2.16204e-10	-0.280147	0.089	0.167	3.86896e-06
PKIG	2.1821e-10	-0.390471	0.395	0.468	3.90487e-06
AAMDC	2.28166e-10	-0.403742	0.347	0.425	4.08303e-06
TRIM25	2.5464e-10	0.187692	0.176	0.092	4.55679e-06
ZFP36L1	2.58528e-10	0.211418	0.793	0.641	4.62636e-06
BTN3A1	2.63783e-10	0.129759	0.133	0.06	4.72039e-06
MRPL17	2.65391e-10	-0.43269	0.349	0.427	4.74917e-06
GRB10	2.81425e-10	0.188412	0.249	0.146	5.0361e-06
SDHD	2.90946e-10	0.192674	0.602	0.452	5.20649e-06
MAN1A1	2.92471e-10	0.206737	0.311	0.197	5.23377e-06
NDUFA3	2.98213e-10	0.202583	0.568	0.426	5.33653e-06
PLK2	2.98514e-10	0.148408	0.347	0.217	5.34192e-06
NFIX	3.17601e-10	-0.288572	0.078	0.152	5.68347e-06
LLPH	3.37223e-10	0.189577	0.26	0.157	6.03461e-06
RFLNB	3.47059e-10	-0.33327	0.112	0.194	6.21061e-06
MCUR1	3.61404e-10	0.183351	0.328	0.212	6.46733e-06
MYADM	3.74553e-10	0.323335	0.496	0.373	6.70263e-06
AP2B1	4.18152e-10	0.18399	0.379	0.247	7.48283e-06
TNXB	4.55422e-10	0.194813	0.277	0.165	8.14977e-06
UQCC2	4.57422e-10	-0.250433	0.168	0.261	8.18556e-06
PDE4B	4.85978e-10	-0.26807	0.054	0.121	8.69657e-06
PTPRB	5.05301e-10	-0.581978	0.435	0.487	9.04236e-06
SLC40A1	5.28988e-10	0.157275	0.253	0.152	9.46625e-06
PGRMC2	5.29493e-10	-0.376148	0.251	0.338	9.47528e-06
DLL1	5.36852e-10	0.145583	0.118	0.051	9.60696e-06
RPS4X	5.45059e-10	0.124622	0.994	0.986	9.75383e-06
FAM117A	5.53673e-10	0.131754	0.107	0.044	9.90797e-06
SNCA	5.61881e-10	0.144	0.134	0.062	1.00549e-05
ZNF880	5.6879e-10	0.140185	0.144	0.069	1.01785e-05
CEP68	6.19283e-10	0.179953	0.285	0.176	1.10821e-05
BTG2	6.25878e-10	0.206936	0.762	0.623	1.12001e-05
CCND3	6.38379e-10	0.197667	0.379	0.258	1.14238e-05
NAP1L1	6.39682e-10	-0.349911	0.659	0.7	1.14471e-05
GGT5	6.87623e-10	0.13962	0.19	0.102	1.2305e-05
DNAJC3	7.55331e-10	-0.319298	0.406	0.482	1.35166e-05
MANF	7.69194e-10	-0.350654	0.224	0.31	1.37647e-05
CRYL1	7.78602e-10	0.179785	0.286	0.18	1.39331e-05
TMEM106C	7.78825e-10	-0.247207	0.086	0.159	1.39371e-05
EIF1	8.00562e-10	0.144953	0.994	0.973	1.43261e-05
FLOT1	8.11916e-10	0.203277	0.669	0.532	1.45292e-05
ICA1	8.41183e-10	0.17839	0.375	0.246	1.5053e-05
GPR146	9.13817e-10	0.199179	0.407	0.279	1.63527e-05
HMOX2	9.58047e-10	-0.303673	0.172	0.257	1.71443e-05
BHLHE40	9.69728e-10	0.292809	0.451	0.33	1.73533e-05
ATP8B1	9.9852e-10	0.163014	0.319	0.204	1.78685e-05
LRCH1	1.00698e-09	0.139684	0.128	0.059	1.80199e-05
RPGR	1.07838e-09	0.158543	0.303	0.192	1.92976e-05
RAPGEF4	1.09066e-09	0.137246	0.153	0.075	1.95173e-05
SGCB	1.15937e-09	-0.229538	0.087	0.163	2.0747e-05
ANXA5	1.19364e-09	-0.251648	0.772	0.775	2.13602e-05
FAM13C	1.23044e-09	0.158787	0.17	0.088	2.20188e-05
MAST4	1.24386e-09	-0.308487	0.131	0.211	2.22589e-05
UPF2	1.30342e-09	0.194241	0.437	0.306	2.33248e-05
SEM1	1.30476e-09	0.175305	0.858	0.729	2.33487e-05
HMGN3	1.32714e-09	0.223414	0.766	0.629	2.37492e-05
PAWR	1.33454e-09	-0.277208	0.096	0.174	2.38816e-05
RSL24D1	1.3478e-09	0.203619	0.624	0.49	2.4119e-05
NUCB1	1.61755e-09	0.187902	0.673	0.533	2.8946e-05
CCDC91	1.64353e-09	-0.233194	0.073	0.143	2.9411e-05
ZFAND1	1.64358e-09	0.164355	0.351	0.238	2.94119e-05
NTPCR	1.86107e-09	-0.30815	0.205	0.288	3.33039e-05
FAR2	1.87051e-09	0.123185	0.105	0.044	3.34728e-05
CSF2RB	1.87981e-09	0.16009	0.136	0.065	3.36392e-05
SAT1	1.90227e-09	-0.649105	0.63	0.695	3.40412e-05
GPRC5A	1.96846e-09	-0.222759	0.077	0.151	3.52255e-05
PPP1CB	2.01791e-09	-0.464373	0.499	0.537	3.61105e-05
AP2S1	2.04497e-09	-0.318627	0.587	0.612	3.65947e-05
TMX4	2.16723e-09	-0.338788	0.263	0.346	3.87826e-05
EIF5A	2.183e-09	0.18645	0.645	0.501	3.90648e-05
SLFN5	2.20634e-09	0.210351	0.429	0.301	3.94825e-05
ARHGEF3	2.29548e-09	0.134022	0.246	0.147	4.10776e-05
CWC22	2.31337e-09	0.155602	0.224	0.132	4.13977e-05
MRPL41	2.46751e-09	-0.322931	0.416	0.49	4.41561e-05
FBXO31	2.48848e-09	0.142555	0.104	0.043	4.45313e-05
KLF4	2.84016e-09	0.245806	0.7	0.572	5.08247e-05
BZW2	2.85028e-09	0.139855	0.266	0.164	5.10057e-05
MXRA7	2.97813e-09	0.184521	0.376	0.257	5.32936e-05
DPP7	3.12241e-09	-0.315539	0.451	0.509	5.58755e-05
ATP5MC2	3.18808e-09	0.143366	0.947	0.87	5.70506e-05
CHURC1	3.22502e-09	0.163794	0.606	0.461	5.77118e-05
EGR2	3.22663e-09	0.221279	0.102	0.043	5.77406e-05
ROM1	3.35487e-09	-0.208814	0.084	0.155	6.00354e-05
FRMD4B	3.45981e-09	-0.347641	0.451	0.508	6.19133e-05
RHEB	3.47406e-09	-0.278469	0.49	0.549	6.21682e-05
TGFB1	3.6283e-09	-0.29542	0.309	0.394	6.49283e-05
TRAPPC2L	3.63225e-09	-0.294811	0.337	0.416	6.49991e-05
ARPC3	4.0163e-09	-0.230816	0.86	0.852	7.18716e-05
RMND1	4.11638e-09	0.133307	0.135	0.065	7.36625e-05
B3GNT2	4.21805e-09	0.177264	0.193	0.109	7.5482e-05
CEBPZOS	4.25096e-09	0.147062	0.254	0.155	7.6071e-05
TMED10	4.26133e-09	-0.329797	0.451	0.505	7.62565e-05
ETV6	4.27111e-09	0.160396	0.216	0.124	7.64316e-05
DDX21	4.48559e-09	0.243439	0.672	0.532	8.02696e-05
POLR2J	4.58438e-09	-0.28093	0.369	0.446	8.20374e-05
SLC39A1	4.59807e-09	0.15084	0.48	0.342	8.22825e-05
SF3B2	5.2133e-09	0.185842	0.566	0.417	9.32919e-05
ADRM1	5.36553e-09	-0.265622	0.41	0.491	9.60162e-05
SESTD1	5.49227e-09	-0.206903	0.072	0.14	9.82842e-05
ABRAXAS1	5.49467e-09	0.128047	0.18	0.099	9.83272e-05
PIK3R1	5.58092e-09	-0.241807	0.105	0.181	9.98706e-05
NXN	5.78579e-09	0.13231	0.198	0.11	0.000103537
VAPA	5.81161e-09	-0.280413	0.658	0.695	0.000103999
XRN2	5.89547e-09	0.176493	0.559	0.433	0.000105499
ANAPC11	6.0155e-09	-0.28436	0.524	0.583	0.000107647
PPP2R5A	6.05045e-09	0.175759	0.251	0.156	0.000108273
ITPR2	7.02198e-09	-0.430136	0.285	0.357	0.000125658
C2orf49	7.19191e-09	0.154664	0.234	0.142	0.000128699
ZDHHC17	7.27973e-09	0.150718	0.156	0.082	0.000130271
SMG1	7.53891e-09	0.169001	0.246	0.151	0.000134909
DELE1	7.5754e-09	0.113068	0.202	0.114	0.000135562
TFF3	7.78776e-09	0.203116	0.147	0.075	0.000139362
PEPD	7.9623e-09	-0.346845	0.31	0.382	0.000142485
PTPN14	8.22351e-09	-0.262001	0.146	0.227	0.00014716
NOB1	8.53504e-09	0.15564	0.329	0.216	0.000152735
SLC39A7	8.97678e-09	-0.281503	0.161	0.24	0.000160639
POR	9.43439e-09	-0.225819	0.109	0.184	0.000168828
LAMTOR5	9.58153e-09	-0.281681	0.536	0.581	0.000171461
COX16	9.76568e-09	0.122568	0.135	0.067	0.000174757
ST8SIA4	9.79455e-09	0.137497	0.118	0.054	0.000175273
DST	1.00798e-08	-0.462406	0.241	0.318	0.000180378
PHPT1	1.08071e-08	-0.374675	0.512	0.552	0.000193392
FAM114A1	1.09864e-08	-0.279185	0.236	0.32	0.000196602
GLUL	1.11113e-08	-0.1571	0.478	0.328	0.000198837
EPHB4	1.11854e-08	0.16923	0.326	0.213	0.000200162
MYL6B	1.12359e-08	-0.276022	0.246	0.327	0.000201066
TJP1	1.12983e-08	0.174822	0.564	0.43	0.000202183
RAB32	1.13832e-08	-0.312446	0.182	0.261	0.000203703
HIPK2	1.15062e-08	-0.233443	0.074	0.143	0.000205904
HSPA8	1.16442e-08	-0.269028	0.922	0.899	0.000208374
CRTAP	1.18536e-08	0.166017	0.528	0.399	0.00021212
GALNT15	1.22232e-08	0.130117	0.12	0.057	0.000218734
ATP1A1	1.23277e-08	0.154996	0.616	0.484	0.000220604
JPT1	1.25366e-08	-0.297212	0.249	0.331	0.000224342
EEF1B2	1.29036e-08	0.134692	0.981	0.937	0.000230911
BBC3	1.303e-08	-0.221719	0.075	0.141	0.000233171
TNFAIP8L3	1.33594e-08	0.109151	0.102	0.045	0.000239067
PUM3	1.33856e-08	0.137993	0.322	0.211	0.000239536
CNIH1	1.41408e-08	0.191943	0.472	0.348	0.000253049
PRDX4	1.44874e-08	0.146929	0.63	0.502	0.000259253
ATXN3	1.47416e-08	0.176246	0.273	0.172	0.000263801
UGP2	1.47898e-08	0.194078	0.439	0.314	0.000264663
EGFL7	1.5123e-08	-0.316419	0.798	0.808	0.000270626
MT2A	1.51983e-08	0.648415	0.549	0.461	0.000271973
PFDN2	1.52028e-08	-0.301978	0.542	0.58	0.000272054
STXBP1	1.57364e-08	0.144874	0.184	0.104	0.000281602
NDRG2	1.59073e-08	0.111112	0.168	0.092	0.000284662
CORO1C	1.6121e-08	0.142982	0.157	0.083	0.000288485
MED13L	1.67822e-08	0.139769	0.28	0.177	0.000300317
RNF115	1.68249e-08	0.107162	0.38	0.261	0.000301081
COX5A	1.76869e-08	-0.303704	0.607	0.623	0.000316507
VASH1	1.83484e-08	-0.189157	0.047	0.105	0.000328344
PSMA7	1.85321e-08	-0.229852	0.909	0.88	0.000331631
GUCY1A1	1.89432e-08	0.161989	0.122	0.06	0.000338988
RIOX2	1.89614e-08	0.112091	0.122	0.059	0.000339315
PDLIM4	1.9014e-08	-0.269072	0.227	0.312	0.000340256
EIF3E	1.92028e-08	0.14972	0.87	0.773	0.000343635
AKR1C3	1.99377e-08	0.148722	0.649	0.521	0.000356786
APOL6	2.00141e-08	0.138909	0.191	0.11	0.000358153
TRA2A	2.03262e-08	0.166242	0.362	0.248	0.000363737
PTGS2	2.068e-08	-0.551714	0.198	0.277	0.000370069
FGF2	2.15635e-08	-0.284726	0.091	0.16	0.000385879
TUBB	2.18203e-08	0.160449	0.828	0.715	0.000390475
OCIAD2	2.22453e-08	-0.407063	0.452	0.499	0.00039808
CHD3	2.24512e-08	-0.213604	0.082	0.149	0.000401764
LETMD1	2.3059e-08	0.147184	0.23	0.142	0.000412641
BCL3	2.38333e-08	0.175216	0.307	0.205	0.000426497
FADS3	2.45063e-08	-0.250948	0.124	0.198	0.000438541
YPEL2	2.45522e-08	0.198101	0.396	0.283	0.000439362
SPRY2	2.64011e-08	0.102324	0.112	0.052	0.000472447
GRINA	2.64509e-08	0.126473	0.226	0.137	0.000473339
ARL2	2.68348e-08	0.175091	0.781	0.668	0.000480208
PRKAG2	2.89016e-08	0.138022	0.185	0.107	0.000517195
KCNQ1OT1	2.92854e-08	-0.281047	0.055	0.114	0.000524062
MRPL1	3.06746e-08	0.156697	0.233	0.144	0.000548922
EID1	3.27307e-08	-0.215949	0.913	0.886	0.000585715
CBLB	3.37336e-08	0.118464	0.135	0.068	0.000603663
WASF2	3.41637e-08	0.164571	0.802	0.688	0.000611359
CASP1	3.47506e-08	0.1183	0.253	0.16	0.000621862
VCP	3.74021e-08	-0.268577	0.335	0.402	0.000669311
SLC25A29	3.90748e-08	0.131167	0.174	0.099	0.000699244
EIF2S2	3.94975e-08	0.16989	0.713	0.586	0.000706809
RPL7A	4.04674e-08	0.10002	0.993	0.99	0.000724165
TXNRD1	4.06572e-08	-0.241086	0.14	0.216	0.00072756
PGAM1	4.11614e-08	-0.280554	0.459	0.512	0.000736583
C7orf50	4.19555e-08	-0.272033	0.284	0.357	0.000750794
ST8SIA6	4.21951e-08	-0.285193	0.137	0.212	0.000755082
PSMB1	4.28276e-08	-0.223825	0.758	0.781	0.0007664
DLC1	4.46025e-08	0.178069	0.328	0.219	0.000798162
GPCPD1	4.50502e-08	0.157901	0.243	0.156	0.000806172
ING2	4.62874e-08	-0.228688	0.129	0.204	0.000828313
NRARP	4.65195e-08	0.201272	0.341	0.241	0.000832467
CARD8	4.78261e-08	0.157971	0.355	0.244	0.000855848
FBXL5	4.83705e-08	0.117695	0.225	0.139	0.00086559
PAN3	4.96317e-08	0.129025	0.146	0.079	0.000888159
RAP1B	5.02076e-08	0.14734	0.696	0.559	0.000898465
CFAP97	5.07251e-08	0.202693	0.465	0.351	0.000907726
FDPS	5.14916e-08	-0.345059	0.42	0.479	0.000921442
JUND	5.3052e-08	0.177676	0.966	0.903	0.000949366
ASNSD1	5.50374e-08	0.134655	0.24	0.15	0.000984895
SLC35F6	5.58192e-08	0.10733	0.18	0.103	0.000998885
PPP1R16B	5.63351e-08	0.145524	0.133	0.069	0.00100812
DDX5	5.66537e-08	-0.22622	0.913	0.888	0.00101382
NDUFA13	5.98291e-08	0.179996	0.424	0.312	0.00107064
ABHD2	5.99508e-08	-0.282496	0.111	0.178	0.00107282
SUPT16H	6.3791e-08	0.130633	0.302	0.201	0.00114154
ARL14EP	6.92522e-08	0.132539	0.225	0.141	0.00123927
SYBU	7.33133e-08	0.11483	0.111	0.053	0.00131194
IKBIP	7.76724e-08	0.156457	0.453	0.339	0.00138995
UBE2L6	7.81879e-08	0.14546	0.455	0.334	0.00139917
IGFBP7	8.03921e-08	-0.353726	0.978	0.935	0.00143862
EFNB2	8.05035e-08	-0.319264	0.358	0.432	0.00144061
ZNF428	8.23077e-08	-0.258988	0.317	0.392	0.0014729
WASHC1	8.50937e-08	0.116047	0.144	0.077	0.00152275
GMDS	8.81997e-08	-0.325167	0.255	0.33	0.00157833
DPYSL3	8.89633e-08	0.118798	0.306	0.199	0.001592
DPM3	9.15504e-08	0.158188	0.417	0.299	0.00163829
CCNL1	9.36562e-08	0.195881	0.64	0.516	0.00167598
CDC42	9.46225e-08	0.136594	0.913	0.816	0.00169327
ATP5PF	9.56395e-08	-0.241354	0.86	0.847	0.00171147
PSMA2	9.96226e-08	0.106998	0.429	0.307	0.00178275
RPL27	1.07999e-07	-0.202134	0.966	0.95	0.00193264
RBM43	1.13842e-07	0.146993	0.217	0.135	0.0020372
GSTM3	1.18489e-07	-0.201693	0.076	0.138	0.00212035
ITPKB	1.18971e-07	0.139236	0.114	0.057	0.00212898
EGLN1	1.22393e-07	0.146217	0.256	0.167	0.00219023
SPTBN1	1.25144e-07	0.144417	0.792	0.674	0.00223945
YWHAQ	1.42826e-07	-0.298643	0.452	0.513	0.00255588
NRGN	1.45844e-07	-0.306866	0.187	0.26	0.00260987
BEX3	1.47677e-07	-0.30961	0.516	0.552	0.00264268
CDK2AP2	1.47936e-07	-0.266305	0.212	0.288	0.00264731
MAP1LC3B	1.55911e-07	0.175049	0.736	0.634	0.00279002
ZNF467	1.58562e-07	0.125188	0.229	0.144	0.00283747
PPFIBP1	1.6633e-07	0.15214	0.469	0.345	0.00297647
ZNF787	1.66738e-07	0.130988	0.218	0.134	0.00298378
KRT10	1.69818e-07	-0.264403	0.696	0.707	0.00303889
STMP1	1.71406e-07	-0.273489	0.241	0.317	0.00306731
GTF2F1	1.72883e-07	0.141828	0.35	0.245	0.00309375
MSI2	1.80141e-07	-0.218763	0.065	0.123	0.00322362
AP1S2	1.83701e-07	0.151708	0.414	0.306	0.00328733
ABLIM3	1.86268e-07	0.119724	0.109	0.053	0.00333326
DNAJB1	1.88622e-07	-0.594401	0.424	0.467	0.00337538
SYPL1	1.88851e-07	0.139706	0.663	0.528	0.00337949
GPSM3	1.9037e-07	-0.151474	0.06	0.117	0.00340667
RPL18A	2.04478e-07	-0.162937	0.989	0.986	0.00365914
SIRPA	2.06299e-07	0.101393	0.156	0.087	0.00369171
CAMK1	2.06625e-07	0.128311	0.182	0.108	0.00369755
FXYD5	2.10295e-07	0.161346	0.934	0.888	0.00376323
ANGPTL2	2.13621e-07	-0.18992	0.082	0.146	0.00382276
CEMIP2	2.25203e-07	0.183349	0.367	0.258	0.00403001
ALDH3A2	2.26352e-07	-0.230656	0.095	0.159	0.00405056
NFKBID	2.35326e-07	0.149221	0.122	0.064	0.00421116
MCF2L	2.39309e-07	0.12615	0.1	0.047	0.00428243
ADGRF5	2.40504e-07	-0.265245	0.217	0.294	0.00430381
UGCG	2.40791e-07	0.146414	0.336	0.234	0.00430895
RNF11	2.45796e-07	-0.233936	0.192	0.268	0.00439852
PTTG1IP	2.68384e-07	-0.3201	0.722	0.717	0.00480274
ZRANB2	2.71882e-07	0.147205	0.474	0.361	0.00486533
KIF22	2.8327e-07	0.123968	0.179	0.107	0.00506912
TSPAN14	2.85849e-07	0.104017	0.313	0.212	0.00511526
TNFAIP8L1	2.90649e-07	0.122722	0.224	0.14	0.00520116
NXPE3	2.91484e-07	0.10123	0.12	0.061	0.0052161
NFE2L3	2.92468e-07	-0.188137	0.051	0.103	0.00523372
ATP5ME	2.97016e-07	0.165615	0.721	0.599	0.0053151
RAB2A	3.12937e-07	-0.263197	0.606	0.635	0.00560001
TTC32	3.1478e-07	0.106151	0.113	0.057	0.00563299
MRPL34	3.16694e-07	-0.30909	0.377	0.43	0.00566724
PLAUR	3.18967e-07	-0.24261	0.116	0.182	0.00570792
GPRC5C	3.22501e-07	0.191715	0.144	0.083	0.00577115
CHCHD2	3.27026e-07	-0.178201	0.906	0.882	0.00585214
PRR13	3.31008e-07	0.141261	0.478	0.361	0.00592338
PLPBP	3.32304e-07	0.109413	0.219	0.139	0.00594658
CCPG1	3.33732e-07	-0.29405	0.514	0.558	0.00597213
AKT3	3.42074e-07	0.177523	0.344	0.246	0.00612141
GLIS3	3.42248e-07	-0.169402	0.071	0.129	0.00612452
TAP2	3.42456e-07	0.1351	0.182	0.11	0.00612825
JUN	3.44785e-07	0.136678	0.927	0.847	0.00616992
CENPC	3.59921e-07	0.138946	0.35	0.247	0.00644079
EIF2A	3.60224e-07	0.109267	0.522	0.392	0.00644622
MLLT6	3.69123e-07	0.140165	0.209	0.128	0.00660545
RPAP3	3.76342e-07	0.134112	0.18	0.108	0.00673463
C11orf1	3.81713e-07	0.131426	0.214	0.134	0.00683075
DDAH2	3.89219e-07	-0.282918	0.43	0.494	0.00696507
SEMA3F	3.91978e-07	-0.260113	0.113	0.177	0.00701444
TNFRSF1B	3.93197e-07	0.11457	0.214	0.133	0.00703626
PER2	3.95087e-07	0.140267	0.136	0.075	0.00707007
DERA	3.99025e-07	0.110844	0.255	0.164	0.00714055
MYC	4.09098e-07	0.237059	0.29	0.203	0.00732082
ARHGAP18	4.13103e-07	-0.393854	0.216	0.282	0.00739247
PFN2	4.20108e-07	-0.157254	0.054	0.106	0.00751782
SHC2	4.41359e-07	0.116839	0.122	0.064	0.00789813
SASH1	4.4629e-07	0.184319	0.4	0.29	0.00798637
RRP7A	4.48937e-07	0.125219	0.296	0.201	0.00803373
BPGM	4.5285e-07	-0.173766	0.078	0.138	0.00810375
DUSP14	4.55388e-07	-0.202102	0.058	0.111	0.00814917
CXCL12	4.60502e-07	-1.29365	0.328	0.374	0.00824068
TMEM14C	4.60566e-07	0.164405	0.777	0.648	0.00824183
DNM3	4.66806e-07	0.103205	0.132	0.072	0.0083535
GATA6	4.80609e-07	-0.257203	0.111	0.173	0.0086005
PA2G4	4.80679e-07	0.123742	0.649	0.537	0.00860174
SRPK1	4.94684e-07	0.1275	0.242	0.157	0.00885238
LTBP3	4.99024e-07	-0.327694	0.231	0.295	0.00893004
RBM23	5.00022e-07	0.127708	0.197	0.121	0.0089479
SOX18	5.20075e-07	-0.441258	0.8	0.766	0.00930674
TMEM70	5.29133e-07	0.176292	0.34	0.245	0.00946883
RRAS	5.56137e-07	-0.337296	0.475	0.515	0.00995207
MSX1	5.7404e-07	-0.223617	0.104	0.169	0.0102724
RNASET2	5.85763e-07	-0.179205	0.067	0.123	0.0104822
REST	5.90138e-07	-0.248252	0.242	0.315	0.0105605
INPP1	6.0613e-07	0.159637	0.447	0.339	0.0108467
TMA16	6.10731e-07	0.111694	0.232	0.151	0.010929
SMAD7	6.40605e-07	-0.169298	0.065	0.12	0.0114636
TPM3	6.58482e-07	0.106075	0.913	0.84	0.0117835
MINPP1	6.64039e-07	-0.18437	0.056	0.108	0.011883
RDX	6.69135e-07	-0.548239	0.716	0.697	0.0119742
DCTN3	6.70984e-07	-0.237457	0.455	0.508	0.0120073
SOS1	6.87055e-07	-0.282174	0.117	0.179	0.0122948
DDX50	7.06086e-07	0.149392	0.261	0.177	0.0126354
COX7A2	7.10818e-07	-0.250952	0.803	0.797	0.0127201
EPB41L2	7.20631e-07	-0.232253	0.127	0.193	0.0128957
POLB	7.37865e-07	0.133826	0.162	0.095	0.0132041
CD68	7.5518e-07	-0.169949	0.056	0.108	0.0135139
RNF7	7.99758e-07	-0.262131	0.606	0.626	0.0143117
SOX7	8.04947e-07	0.167947	0.249	0.167	0.0144045
NDUFAF3	8.10215e-07	-0.262931	0.568	0.599	0.0144988
RFK	8.22098e-07	-0.363533	0.246	0.303	0.0147114
SDF2L1	8.24454e-07	-0.262145	0.206	0.274	0.0147536
THAP5	8.26493e-07	0.156603	0.224	0.148	0.0147901
ZNF302	8.74668e-07	0.108289	0.187	0.115	0.0156522
NDUFB10	9.08031e-07	-0.248426	0.726	0.703	0.0162492
SHISA5	9.24282e-07	0.138853	0.445	0.341	0.01654
RALGAPA2	9.43452e-07	0.171226	0.262	0.178	0.0168831
UBC	9.43874e-07	0.120234	0.989	0.967	0.0168906
TMEM150C	9.56063e-07	0.120701	0.153	0.089	0.0171087
RBM48	9.77345e-07	0.103244	0.113	0.059	0.0174896
CCDC32	9.87077e-07	0.117885	0.189	0.118	0.0176637
DUSP6	1.01015e-06	-0.210006	0.34	0.416	0.0180766
ATN1	1.04507e-06	0.107672	0.179	0.108	0.0187015
PIN4	1.06912e-06	0.108563	0.373	0.266	0.019132
MPHOSPH8	1.08384e-06	0.164577	0.658	0.554	0.0193954
HYAL2	1.14713e-06	-0.35257	0.73	0.727	0.0205279
ENPP2	1.14818e-06	0.201791	0.117	0.063	0.0205467
STK38L	1.15688e-06	-0.212452	0.115	0.177	0.0207024
ZNF503	1.16751e-06	-0.190963	0.064	0.118	0.0208926
CEP112	1.20562e-06	0.130311	0.234	0.157	0.0215745
CDKN1C	1.22284e-06	-0.301637	0.394	0.454	0.0218828
CWF19L2	1.24924e-06	0.128843	0.318	0.226	0.0223552
MCL1	1.26899e-06	-0.296722	0.535	0.574	0.0227086
NFIB	1.28092e-06	0.139559	0.719	0.608	0.0229221
HDAC7	1.29476e-06	0.118816	0.289	0.199	0.0231697
OLFML2A	1.30094e-06	0.126733	0.147	0.086	0.0232804
MACROD1	1.35665e-06	0.104912	0.14	0.079	0.0242773
ING3	1.39042e-06	0.12193	0.161	0.097	0.0248816
LYSMD2	1.39711e-06	0.111863	0.38	0.28	0.0250012
NINJ1	1.40082e-06	-0.221533	0.165	0.232	0.0250676
CORO1B	1.40134e-06	0.131991	0.344	0.246	0.0250769
IDS	1.40496e-06	-0.258013	0.184	0.248	0.0251417
COL18A1	1.4598e-06	-0.34895	0.349	0.391	0.0261231
CCNG2	1.47807e-06	0.126024	0.2	0.128	0.0264501
NAA38	1.52411e-06	-0.217754	0.546	0.589	0.027274
MMRN2	1.5485e-06	0.106552	0.618	0.487	0.0277104
NTMT1	1.5494e-06	-0.172774	0.088	0.146	0.0277265
PDGFB	1.54955e-06	-0.243816	0.101	0.16	0.0277292
MAPK11	1.56383e-06	0.117136	0.195	0.123	0.0279847
CDK9	1.56411e-06	0.124004	0.184	0.115	0.0279897
KIF5B	1.58309e-06	-0.301046	0.471	0.511	0.0283294
RNF146	1.5864e-06	0.118397	0.179	0.11	0.0283887
RPL36AL	1.63882e-06	-0.16954	0.945	0.923	0.0293267
KIAA0040	1.64875e-06	0.140795	0.191	0.12	0.0295043
KRBOX4	1.71094e-06	0.104942	0.117	0.063	0.0306172
INSIG2	1.80334e-06	-0.225484	0.089	0.145	0.0322708
MSANTD3	1.80969e-06	-0.155222	0.067	0.119	0.0323844
CD58	1.85248e-06	-0.285218	0.176	0.239	0.0331502
RALA	1.95447e-06	-0.365853	0.32	0.374	0.0349753
TM9SF2	1.96204e-06	-0.256285	0.337	0.398	0.0351107
PCMTD1	1.98341e-06	-0.233726	0.461	0.516	0.0354931
BTG1	2.00754e-06	-0.308566	0.787	0.79	0.035925
ECE1	2.02463e-06	-0.341497	0.442	0.488	0.0362307
GSTT2B	2.05052e-06	-0.163764	0.109	0.172	0.0366941
BCL10	2.06567e-06	0.149626	0.323	0.23	0.0369652
CKAP4	2.10977e-06	-0.249119	0.096	0.152	0.0377543
CCND1	2.13709e-06	-0.376831	0.346	0.403	0.0382432
VWF	2.19062e-06	-0.192615	0.873	0.666	0.0392011
IGFBP6	2.24795e-06	-0.198582	0.147	0.214	0.040227
ZNF721	2.35703e-06	0.128296	0.171	0.106	0.0421791
ANKRD11	2.39154e-06	-0.260703	0.349	0.41	0.0427967
TAF11	2.42889e-06	0.144491	0.266	0.186	0.0434649
NDUFA6	2.46858e-06	-0.250616	0.38	0.435	0.0441752
APOD	2.54961e-06	-0.245575	0.1	0.16	0.0456252
CIR1	2.57231e-06	0.158812	0.455	0.358	0.0460315
DDRGK1	2.58097e-06	0.14267	0.422	0.321	0.0461864
PLP2	2.59261e-06	0.142738	0.422	0.321	0.0463948
SDF4	2.67121e-06	-0.256996	0.378	0.421	0.0478014
LSM2	2.70477e-06	0.152419	0.581	0.47	0.0484018
ASGR1	2.74452e-06	0.141919	0.145	0.088	0.0491133
FAM104B	2.74729e-06	-0.176027	0.104	0.164	0.0491628
ASAP1	2.75938e-06	0.148085	0.481	0.368	0.0493791
ENO1	2.81552e-06	-0.200777	0.657	0.673	0.0503837
SEMA6B	2.82632e-06	0.112389	0.162	0.099	0.0505771
UBXN1	2.84564e-06	0.110626	0.756	0.644	0.0509227
TGOLN2	2.92178e-06	-0.237048	0.458	0.512	0.0522853
NDUFS5	2.97706e-06	-0.265371	0.811	0.797	0.0532746
PXN	3.01901e-06	0.152977	0.174	0.108	0.0540253
SOCS2	3.12534e-06	0.172229	0.502	0.39	0.0559279
ARL6IP4	3.20224e-06	-0.216556	0.751	0.74	0.0573041
CTSB	3.22922e-06	-0.3102	0.346	0.402	0.0577869
AGPAT1	3.33057e-06	-0.205998	0.108	0.164	0.0596006
DAD1	3.51379e-06	-0.179628	0.875	0.826	0.0628792
TMEM219	3.52563e-06	0.15716	0.77	0.665	0.0630912
TAGLN	3.57693e-06	-0.579817	0.154	0.215	0.0640092
DDX24	3.58796e-06	-0.221968	0.728	0.722	0.0642066
ANKRD28	3.58991e-06	-0.262839	0.22	0.282	0.0642414
ASAP2	3.62072e-06	-0.216007	0.176	0.237	0.0647927
WAC-AS1	3.65032e-06	0.151705	0.189	0.123	0.0653225
NSRP1	3.7183e-06	0.150814	0.514	0.412	0.0665389
GGCT	3.82092e-06	0.119019	0.332	0.241	0.0683754
RAB12	3.8278e-06	0.10827	0.188	0.12	0.0684985
SVIP	3.93516e-06	0.113249	0.473	0.372	0.0704198
JTB	4.09569e-06	-0.234479	0.509	0.539	0.0732925
PHLDB2	4.0959e-06	0.116695	0.126	0.072	0.0732961
HGSNAT	4.22547e-06	0.124159	0.157	0.094	0.0756148
PKD2	4.22576e-06	-0.146481	0.064	0.114	0.07562
PRELID1	4.28498e-06	-0.212667	0.614	0.626	0.0766797
COX4I1	4.39412e-06	-0.141624	0.953	0.933	0.0786328
ADI1	4.40847e-06	-0.247202	0.321	0.376	0.0788896
EIF4EBP1	4.51134e-06	-0.220665	0.156	0.217	0.0807305
MTHFD1L	4.52855e-06	-0.167232	0.062	0.111	0.0810384
IFI27L2	4.53516e-06	-0.300888	0.164	0.224	0.0811567
SCAND1	4.53884e-06	-0.255745	0.566	0.592	0.0812225
CHD9	4.69617e-06	0.161324	0.541	0.43	0.0840379
STIM2	4.72616e-06	0.145328	0.25	0.17	0.0845746
NUCKS1	4.76228e-06	-0.18077	0.845	0.83	0.085221
APLP2	4.89102e-06	-0.287909	0.5	0.54	0.0875248
TSPAN18	5.17468e-06	0.111511	0.342	0.245	0.0926009
CD302	5.21234e-06	0.114634	0.185	0.119	0.0932749
HEXB	5.29276e-06	-0.259725	0.247	0.303	0.094714
NUB1	5.30577e-06	0.143566	0.407	0.311	0.0949467
MMP28	5.41968e-06	0.110559	0.321	0.226	0.0969851
DYRK4	5.49225e-06	-0.178536	0.098	0.154	0.0982839
PPP5C	5.62067e-06	0.101641	0.127	0.072	0.100582
LUC7L3	5.66934e-06	-0.281205	0.344	0.402	0.101453
NUP50	5.68756e-06	0.101785	0.173	0.108	0.101779
SUMO2	5.69482e-06	-0.159675	0.94	0.907	0.101909
GPATCH11	5.9192e-06	0.115239	0.198	0.129	0.105924
TEN1	5.99794e-06	-0.164727	0.073	0.123	0.107333
MFNG	6.0546e-06	0.145053	0.327	0.238	0.108347
NDUFC2	6.08483e-06	-0.232418	0.802	0.79	0.108888
RABAC1	6.16304e-06	-0.199222	0.83	0.812	0.110288
MT1E	6.25672e-06	-0.15128	0.058	0.105	0.111964
CD99	6.35038e-06	-0.21504	0.922	0.884	0.11364
GOLGA4	6.4995e-06	-0.272494	0.388	0.441	0.116309
SMIM4	6.551e-06	0.146304	0.265	0.187	0.11723
VAMP3	6.60099e-06	0.151494	0.551	0.439	0.118125
HPF1	6.89269e-06	0.113416	0.313	0.221	0.123345
COX8A	6.99177e-06	-0.211768	0.709	0.717	0.125118
NANS	7.01368e-06	0.154469	0.346	0.255	0.12551
CYBRD1	7.14435e-06	-0.273058	0.128	0.181	0.127848
MTRF1L	7.28616e-06	-0.222389	0.125	0.181	0.130386
PITPNB	7.44125e-06	0.180398	0.362	0.271	0.133161
HEG1	7.65615e-06	-0.500796	0.449	0.479	0.137007
SPCS2	7.8612e-06	-0.184724	0.754	0.743	0.140676
MPC2	8.02193e-06	-0.245134	0.353	0.408	0.143552
IRF2BP2	8.02506e-06	0.130867	0.429	0.326	0.143608
CSNK2B	8.05265e-06	0.102795	0.664	0.553	0.144102
ROMO1	8.09432e-06	0.119143	0.567	0.459	0.144848
ZYX	8.16132e-06	-0.206347	0.185	0.245	0.146047
PPID	8.17954e-06	0.10975	0.176	0.112	0.146373
NOS3	8.39654e-06	-0.22426	0.149	0.209	0.150256
LSM1	8.42327e-06	-0.229119	0.2	0.259	0.150734
TP53I11	8.55253e-06	-0.140053	0.058	0.105	0.153047
DNPH1	8.72436e-06	-0.177765	0.157	0.219	0.156122
LYN	8.82862e-06	-0.180869	0.097	0.151	0.157988
ZDHHC2	8.89783e-06	-0.21566	0.125	0.181	0.159227
ELF2	9.0178e-06	0.101672	0.459	0.352	0.161374
NDUFAB1	9.37959e-06	-0.250985	0.533	0.549	0.167848
NAXE	9.8109e-06	-0.267152	0.234	0.29	0.175566
HERC5	1.02445e-05	0.136949	0.203	0.135	0.183325
PSMB3	1.03159e-05	-0.208389	0.651	0.663	0.184603
APPL1	1.09515e-05	0.107789	0.522	0.41	0.195977
MIR99AHG	1.09685e-05	-0.233717	0.173	0.232	0.196281
KLF11	1.10811e-05	0.106715	0.19	0.123	0.198296
RCAN1	1.12896e-05	0.108574	0.229	0.157	0.202027
TNFSF12	1.13341e-05	-0.222642	0.318	0.377	0.202823
PTP4A2	1.15459e-05	-0.206522	0.338	0.395	0.206615
NDUFB2	1.15897e-05	-0.234403	0.724	0.719	0.207397
ATP10D	1.18064e-05	-0.201597	0.127	0.185	0.211275
ATG101	1.19848e-05	-0.212204	0.16	0.219	0.214468
PTMA	1.2296e-05	-0.136464	0.997	0.994	0.220038
TMEM179B	1.24996e-05	0.114164	0.63	0.523	0.223681
FXR1	1.27278e-05	0.160753	0.518	0.424	0.227765
FEM1C	1.31199e-05	-0.168234	0.061	0.106	0.23478
CTNNAL1	1.33323e-05	-0.361586	0.34	0.385	0.238582
ILK	1.33659e-05	-0.245507	0.252	0.31	0.239183
ZFAS1	1.33925e-05	0.101494	0.713	0.594	0.239658
RASSF3	1.3409e-05	0.109471	0.17	0.108	0.239954
MRTO4	1.34357e-05	0.102999	0.196	0.129	0.240432
TMED3	1.43889e-05	-0.169568	0.134	0.192	0.257489
ERCC1	1.48811e-05	-0.257217	0.194	0.25	0.266298
TTC1	1.5007e-05	0.144352	0.42	0.321	0.26855
EIF4B	1.57962e-05	0.112799	0.716	0.619	0.282672
MGMT	1.63135e-05	-0.25895	0.426	0.468	0.29193
PSMC5	1.63191e-05	-0.225571	0.516	0.546	0.292031
SH3GLB1	1.76886e-05	-0.228592	0.597	0.622	0.316537
SLC29A1	1.86622e-05	0.131643	0.322	0.237	0.33396
SEPHS2	1.8975e-05	0.103924	0.345	0.256	0.339558
TMEM43	1.89902e-05	0.100695	0.282	0.201	0.33983
IMPDH2	1.90528e-05	0.104834	0.328	0.241	0.340949
SMAD5	1.98647e-05	0.114089	0.3	0.219	0.355479
PTPMT1	2.05923e-05	0.105249	0.176	0.114	0.3685
TMBIM4	2.15599e-05	0.111191	0.807	0.714	0.385815
GNG5	2.20116e-05	-0.198494	0.914	0.877	0.393898
NPEPPS	2.2871e-05	-0.22684	0.132	0.187	0.409276
CSRNP1	2.41809e-05	0.184222	0.389	0.298	0.432718
CRBN	2.46259e-05	0.102289	0.519	0.408	0.440681
TNFAIP3	2.51523e-05	0.2004	0.188	0.126	0.450101
LRRC8A	2.55721e-05	-0.251874	0.144	0.197	0.457613
PGM2L1	2.56984e-05	-0.252854	0.182	0.24	0.459873
AGTRAP	2.58086e-05	0.162287	0.364	0.281	0.461845
MIDN	2.61998e-05	-0.25522	0.363	0.413	0.468846
STMN3	2.62579e-05	-0.170771	0.077	0.123	0.469885
UBAC1	2.68418e-05	0.113117	0.25	0.175	0.480335
ATP11C	2.69536e-05	0.104721	0.211	0.143	0.482335
SMC4	2.69668e-05	-0.217612	0.167	0.226	0.482571
PIK3R3	2.72391e-05	-0.217144	0.167	0.226	0.487443
MYL9	2.75441e-05	-0.340636	0.337	0.38	0.492901
BZW1	2.79224e-05	-0.167782	0.68	0.686	0.499671
CTBS	2.8293e-05	-0.195975	0.226	0.281	0.506304
ERAL1	2.84818e-05	0.107089	0.111	0.064	0.509681
ABHD17A	2.875e-05	-0.258757	0.453	0.492	0.514482
CTSL	2.97474e-05	0.115486	0.473	0.374	0.532329
TMEM18	2.97831e-05	0.127626	0.405	0.313	0.532968
PGP	2.9931e-05	-0.195044	0.167	0.224	0.535615
REEP5	3.10223e-05	-0.22901	0.598	0.612	0.555144
PTPRA	3.17584e-05	0.129543	0.429	0.326	0.568316
TMEM230	3.26199e-05	-0.20789	0.548	0.566	0.583732
BCAT2	3.29454e-05	0.101821	0.127	0.078	0.589558
RASD1	3.32385e-05	-0.250693	0.067	0.112	0.594803
RFC1	3.38422e-05	0.105359	0.487	0.392	0.605605
LEPROT	3.41558e-05	0.120559	0.847	0.753	0.611219
RPL6	3.46183e-05	-0.11799	0.994	0.988	0.619495
SCAMP3	3.50826e-05	0.103086	0.206	0.139	0.627803
VDAC2	3.53164e-05	-0.231936	0.627	0.619	0.631988
CYBC1	3.5445e-05	0.106127	0.213	0.148	0.634289
ERLEC1	3.58074e-05	-0.199143	0.388	0.439	0.640773
BCAR1	3.59549e-05	0.109048	0.235	0.164	0.643412
SLC3A2	3.64319e-05	0.10797	0.657	0.552	0.651949
HSF1	3.70299e-05	0.123692	0.279	0.206	0.662649
ROBO3	3.91696e-05	-0.170451	0.064	0.107	0.70094
RPL23	3.95567e-05	-0.190098	0.971	0.946	0.707867
STK4	4.21348e-05	-0.173062	0.115	0.166	0.754001
GNB4	4.37206e-05	0.120481	0.312	0.228	0.78238
PAK2	4.47083e-05	0.112246	0.644	0.548	0.800055
APP	4.55396e-05	-0.264481	0.689	0.687	0.814931
TALDO1	4.63198e-05	-0.179868	0.509	0.539	0.828893
HCFC1R1	4.70823e-05	-0.287069	0.338	0.375	0.842538
PEBP1	4.98541e-05	-0.268046	0.767	0.734	0.892138
REXO2	5.00783e-05	-0.263253	0.53	0.547	0.896151
FKBP5	5.04926e-05	-0.381063	0.176	0.223	0.903566
RIPK1	5.19524e-05	0.123776	0.127	0.078	0.929688
BCAP31	5.25226e-05	0.122729	0.661	0.553	0.939892
TMF1	5.26326e-05	-0.218482	0.237	0.29	0.94186
MCTS1	5.50338e-05	-0.211279	0.238	0.291	0.98483
FBXW7	5.56381e-05	-0.180187	0.118	0.168	0.995644
EVA1B	5.57739e-05	-0.214126	0.377	0.422	0.998074
EMC7	5.72057e-05	-0.195456	0.349	0.398	1
LMNA	5.88107e-05	-0.271395	0.875	0.813	1
VCL	5.88783e-05	-0.161619	0.14	0.194	1
MCRIP1	6.1276e-05	-0.251617	0.319	0.363	1
TMEM170A	6.15137e-05	0.103713	0.211	0.147	1
DEXI	6.15596e-05	-0.13504	0.125	0.177	1
CFL1	6.20441e-05	-0.166617	0.937	0.916	1
FUCA2	6.24437e-05	-0.201038	0.139	0.19	1
TNFAIP1	6.29865e-05	0.118731	0.301	0.221	1
CLK1	6.38937e-05	-0.265941	0.265	0.31	1
CD36	6.55105e-05	0.154219	0.134	0.085	1
UBXN4	6.55519e-05	-0.234817	0.656	0.652	1
RB1	6.58503e-05	0.111736	0.275	0.201	1
SF3B6	6.70388e-05	-0.195469	0.647	0.666	1
GLG1	6.86893e-05	-0.193492	0.247	0.297	1
CMBL	6.87325e-05	-0.148337	0.088	0.134	1
NT5E	7.06472e-05	-0.174973	0.148	0.203	1
ARL1	7.3015e-05	-0.199835	0.307	0.357	1
PSMD7	7.33355e-05	-0.245283	0.402	0.437	1
ITPR1	7.47625e-05	0.101923	0.166	0.11	1
CTDSPL	7.74863e-05	-0.191483	0.072	0.113	1
RWDD1	7.85421e-05	-0.241688	0.664	0.66	1
MRFAP1	7.90224e-05	-0.232445	0.549	0.568	1
IER3	7.95384e-05	0.132056	0.727	0.657	1
MYO6	7.97763e-05	-0.137034	0.137	0.191	1
ATP6V0B	8.19016e-05	-0.226586	0.549	0.57	1
PDIA4	8.2946e-05	-0.22918	0.212	0.26	1
COPRS	8.38937e-05	-0.23384	0.298	0.346	1
SON	8.77777e-05	0.111576	0.876	0.804	1
TMEM160	8.80503e-05	-0.184619	0.307	0.362	1
ADM	8.99033e-05	-0.271714	0.122	0.169	1
GSTO1	9.21022e-05	-0.260179	0.626	0.625	1
SNRPD3	9.47195e-05	-0.211	0.519	0.548	1
PARP14	9.49456e-05	0.104133	0.418	0.328	1
HEBP2	9.52819e-05	0.10737	0.619	0.516	1
TTC3	9.69868e-05	-0.24799	0.32	0.363	1
CXXC5	9.75666e-05	-0.243095	0.158	0.208	1
TERF2IP	9.77525e-05	-0.185523	0.529	0.557	1
YWHAG	9.84628e-05	-0.229325	0.262	0.309	1
ADAMTS6	0.00010504	-0.207824	0.064	0.103	1
SET	0.000106141	0.109546	0.857	0.759	1
EFCAB14	0.000106234	-0.233812	0.251	0.299	1
SHC1	0.000106783	0.1198	0.296	0.221	1
BRD9	0.000110819	0.139329	0.177	0.121	1
MID1IP1	0.000111176	0.171816	0.183	0.127	1
SIL1	0.000112922	-0.188356	0.12	0.168	1
SH3KBP1	0.000117209	-0.136379	0.084	0.128	1
CANX	0.000118668	-0.266705	0.589	0.587	1
MAP4K4	0.000119757	-0.213397	0.258	0.311	1
COL6A1	0.00012051	-0.132356	0.083	0.128	1
CD46	0.000124515	-0.244762	0.452	0.483	1
ARPC5L	0.000124993	-0.257819	0.367	0.409	1
RAC1	0.000129146	-0.179866	0.962	0.928	1
VOPP1	0.000131817	-0.166763	0.117	0.163	1
NOP58	0.000132414	0.126143	0.296	0.221	1
PDCD10	0.000137561	0.102853	0.446	0.355	1
MAGED2	0.000137684	-0.19603	0.371	0.413	1
FZD8	0.000138121	-0.178785	0.065	0.104	1
METTL9	0.000140649	-0.163283	0.363	0.411	1
MAFF	0.000142195	0.215747	0.317	0.25	1
HNRNPAB	0.00014377	-0.215483	0.466	0.504	1
APRT	0.000143807	-0.193228	0.648	0.641	1
CGGBP1	0.000144645	0.108433	0.37	0.289	1
MLLT1	0.000147886	-0.15859	0.085	0.128	1
COPA	0.000148738	-0.179845	0.149	0.199	1
ORAI2	0.000152586	-0.13571	0.073	0.114	1
CCDC107	0.000154275	-0.222611	0.213	0.263	1
ZCRB1	0.000154494	-0.228787	0.352	0.404	1
NDUFV3	0.000155816	0.129461	0.271	0.201	1
MIF4GD	0.000157877	0.126765	0.183	0.126	1
MRPL27	0.000158171	-0.220293	0.248	0.297	1
GOLGB1	0.000159019	-0.258307	0.388	0.424	1
TMED9	0.000166707	-0.209709	0.498	0.523	1
NDUFAF2	0.000167703	0.116859	0.319	0.248	1
MMP24OS	0.000171618	-0.188614	0.253	0.301	1
SLC4A7	0.000171641	-0.133448	0.064	0.103	1
NSA2	0.000174028	0.105508	0.646	0.563	1
DENND4C	0.00017507	0.103988	0.115	0.072	1
PSMD1	0.000176053	-0.209307	0.23	0.279	1
CCDC14	0.000176609	0.101039	0.13	0.083	1
SLC25A4	0.000178163	-0.166248	0.167	0.214	1
ACKR3	0.000179543	-0.363961	0.122	0.168	1
NDUFB7	0.00018255	-0.224908	0.611	0.611	1
HEBP1	0.000183924	-0.208835	0.48	0.498	1
SOCS1	0.000187571	-0.190886	0.066	0.105	1
ESF1	0.000188481	0.130969	0.376	0.299	1
CBX1	0.000190851	-0.188293	0.19	0.242	1
MATN2	0.000191853	-0.140436	0.104	0.15	1
BAD	0.000194323	-0.197854	0.35	0.385	1
TRIOBP	0.000195117	0.107145	0.367	0.284	1
ATRX	0.000197509	-0.207239	0.53	0.554	1
MGAT4A	0.000198466	-0.221466	0.213	0.263	1
S100A16	0.000199697	-0.278681	0.687	0.675	1
FOXO1	0.000202935	0.119433	0.301	0.232	1
ADRB2	0.00020522	-0.221661	0.121	0.167	1
UBE2B	0.000209956	-0.21037	0.616	0.615	1
SAR1B	0.000211315	-0.197758	0.177	0.227	1
MLF1	0.000212462	0.103648	0.216	0.157	1
NDUFS6	0.000220641	-0.20718	0.528	0.536	1
CTTNBP2NL	0.000230327	-0.236516	0.286	0.33	1
SELENOT	0.000233427	-0.189006	0.326	0.371	1
MFSD6	0.000238667	0.113809	0.126	0.081	1
ESYT2	0.000244706	0.11376	0.227	0.163	1
TRAM1	0.000245863	-0.177793	0.549	0.574	1
TPI1	0.00024715	-0.195971	0.774	0.746	1
NFE2L2	0.000252464	-0.255575	0.546	0.553	1
ANKRD10	0.000255909	0.118518	0.335	0.259	1
RBMS3	0.00025755	-0.324109	0.232	0.274	1
PXDN	0.000264548	-0.178531	0.075	0.115	1
GALNT2	0.000271569	-0.123985	0.094	0.137	1
SNU13	0.000275425	-0.18412	0.725	0.713	1
FASTK	0.000276264	-0.130489	0.096	0.139	1
KLF10	0.000284435	0.113939	0.384	0.308	1
MAN1A2	0.000289224	-0.185121	0.222	0.27	1
CDO1	0.00028987	-0.119095	0.081	0.123	1
PLS3	0.000295006	-0.383654	0.396	0.418	1
KLF3	0.000299797	-0.257816	0.501	0.524	1
PSAP	0.000302087	-0.242789	0.687	0.663	1
CD164	0.000303563	-0.202623	0.3	0.342	1
BTN2A1	0.000305786	-0.110865	0.066	0.104	1
CD2AP	0.000310363	-0.229393	0.247	0.288	1
AURKAIP1	0.000315658	-0.193219	0.502	0.521	1
GNB2	0.000321457	-0.193474	0.562	0.569	1
ZFAND2A	0.000324841	-0.142097	0.092	0.135	1
BSG	0.000339153	-0.201976	0.686	0.682	1
SNRPN	0.000347337	-0.262792	0.364	0.384	1
CNPY2	0.000353068	-0.176132	0.371	0.411	1
ANKH	0.000370158	-0.120496	0.074	0.112	1
TFAM	0.000370243	0.10189	0.331	0.255	1
WBP11	0.000375424	0.105061	0.303	0.232	1
CELF2	0.000377683	-0.194457	0.101	0.143	1
CYB5A	0.00038288	-0.244836	0.536	0.542	1
RPSA	0.000387197	-0.143261	0.971	0.941	1
AGAP2-AS1	0.000398291	-0.147002	0.092	0.132	1
TUBB2A	0.000402459	-0.263255	0.135	0.179	1
ANKRD9	0.000413887	-0.132643	0.076	0.114	1
HNRNPR	0.000415639	-0.230388	0.451	0.468	1
CD34	0.000418936	-0.210588	0.561	0.587	1
NCOA3	0.0004475	-0.133961	0.142	0.19	1
MPG	0.000467096	-0.211626	0.371	0.4	1
CCDC92	0.000469638	-0.142925	0.097	0.138	1
FAM199X	0.000478817	-0.138469	0.07	0.107	1
MBNL2	0.00047922	0.100213	0.324	0.251	1
YY1	0.000479962	-0.206679	0.561	0.57	1
SERPINB9	0.000499218	-0.134559	0.083	0.123	1
LEPROTL1	0.000504954	-0.202257	0.203	0.246	1
PARK7	0.000512288	-0.175466	0.791	0.762	1
CRTAC1	0.000519682	-0.681622	0.489	0.353	1
SIGIRR	0.000539002	-0.210051	0.459	0.479	1
PDXK	0.000559906	-0.133296	0.07	0.106	1
ZFHX3	0.000572622	-0.123791	0.077	0.115	1
FLRT2	0.000576818	-0.136624	0.079	0.119	1
POMP	0.000576905	-0.218365	0.759	0.745	1
FKBPL	0.000586856	-0.149352	0.08	0.118	1
UBE2S	0.000587811	-0.211961	0.28	0.317	1
ALKBH7	0.000590952	-0.190978	0.529	0.543	1
QKI	0.000615532	-0.179397	0.525	0.54	1
AGA	0.000619972	-0.126827	0.073	0.11	1
NDUFS4	0.000626319	-0.209516	0.34	0.376	1
COL15A1	0.000639342	-0.176153	0.396	0.286	1
HAGH	0.000648968	-0.175536	0.208	0.252	1
PTGDS	0.000649043	-0.556302	0.149	0.101	1
DIAPH2	0.000654577	0.107819	0.225	0.169	1
ISOC2	0.000657284	-0.172909	0.149	0.192	1
PPP1R14B	0.000658635	-0.207553	0.633	0.66	1
PARVA	0.000665726	-0.175159	0.153	0.196	1
KDELR2	0.000675456	-0.199754	0.494	0.505	1
TXNL4A	0.00067825	-0.191679	0.382	0.415	1
ANO6	0.000684138	-0.166399	0.164	0.208	1
RPS4Y1	0.000694861	0.108545	0.872	0.81	1
CHMP2A	0.000697563	-0.181076	0.676	0.658	1
TRA2B	0.000702034	0.132948	0.478	0.391	1
RPN2	0.000708633	-0.197273	0.429	0.461	1
CLTC	0.000711819	-0.199946	0.237	0.279	1
NSD3	0.000712997	-0.211004	0.396	0.423	1
SSBP4	0.000751596	-0.235559	0.344	0.374	1
MGST3	0.000790695	-0.16865	0.879	0.829	1
MCPH1	0.000795709	0.11107	0.12	0.079	1
ARMCX3	0.00079588	-0.222409	0.264	0.303	1
NFIC	0.000796539	-0.189965	0.48	0.509	1
GPX3	0.000797489	-0.173681	0.1	0.138	1
TM4SF18	0.00079915	-0.318235	0.309	0.345	1
ZMYND8	0.000815622	-0.140802	0.09	0.128	1
IER5L	0.00081814	-0.312566	0.31	0.343	1
MAGED1	0.00082465	-0.130289	0.072	0.108	1
TBCB	0.000842834	-0.196732	0.51	0.517	1
ARL15	0.000849048	-0.152545	0.087	0.126	1
HSD17B12	0.000863364	-0.354164	0.487	0.477	1
FIS1	0.000909508	-0.141695	0.834	0.804	1
PTP4A1	0.000928365	-0.11789	0.091	0.13	1
TSC22D1	0.000929286	-0.216975	0.569	0.592	1
RBBP6	0.000953928	-0.207096	0.248	0.291	1
FARP1	0.000964499	-0.117394	0.102	0.141	1
NDRG4	0.000967174	-0.144055	0.07	0.105	1
DUSP1	0.000968136	-0.173976	0.928	0.897	1
DNAJC15	0.000986986	-0.218172	0.553	0.57	1
LAMA4	0.00101518	-0.262123	0.324	0.361	1
TSPAN6	0.00102863	-0.183865	0.187	0.23	1
VPS28	0.00103117	-0.157638	0.744	0.726	1
PCGF2	0.00104282	0.104836	0.344	0.271	1
PPP2CB	0.00105241	-0.180929	0.247	0.29	1
GLT8D1	0.00105684	-0.145548	0.141	0.181	1
TSPYL2	0.00105851	-0.165902	0.131	0.171	1
DUSP2	0.00109791	-0.152196	0.072	0.108	1
CXCL3	0.0011502	0.154009	0.162	0.117	1
CD200	0.0011617	-0.186111	0.239	0.282	1
EIF1AY	0.00117808	-0.207944	0.24	0.279	1
WWC3	0.00118726	-0.105812	0.08	0.116	1
PSMA4	0.00118878	-0.188768	0.446	0.474	1
FIBP	0.00123357	-0.195773	0.272	0.307	1
TMED7	0.00123481	-0.136749	0.126	0.166	1
PTGR1	0.0012427	-0.131673	0.136	0.176	1
LUZP1	0.00126798	-0.222656	0.475	0.494	1
BCAP29	0.00130685	-0.200784	0.59	0.577	1
ARCN1	0.00133334	-0.15794	0.205	0.248	1
TPT1	0.00134018	-0.120333	0.997	0.996	1
RBM17	0.00134141	0.101274	0.473	0.394	1
CHSY1	0.00134343	-0.165281	0.176	0.218	1
ANGPTL4	0.00136079	-0.11672	0.071	0.106	1
COX6B1	0.00136164	-0.173382	0.821	0.809	1
HNRNPA2B1	0.00137001	-0.14175	0.912	0.877	1
AZIN1	0.00137257	-0.160796	0.13	0.167	1
ADIPOR1	0.00139926	-0.121777	0.162	0.206	1
PDGFA	0.00140532	-0.224337	0.145	0.185	1
RGS2	0.00143769	-0.145629	0.105	0.143	1
YPEL5	0.00144243	-0.195867	0.333	0.366	1
AKT1	0.00148752	-0.174458	0.168	0.207	1
CCDC88A	0.00151093	-0.188168	0.189	0.233	1
PLEKHB2	0.00154868	-0.159582	0.115	0.153	1
SLC35B1	0.00156005	-0.144085	0.153	0.191	1
MACF1	0.00156937	-0.22937	0.497	0.526	1
ATXN2	0.0015853	-0.12993	0.158	0.2	1
DEGS1	0.00159711	-0.174535	0.246	0.285	1
ANKRD37	0.00161921	-0.213951	0.096	0.132	1
SOX4	0.00170075	-0.231509	0.515	0.529	1
FHL3	0.00170672	-0.151434	0.097	0.132	1
GAA	0.001751	-0.135473	0.106	0.142	1
SH2B3	0.00179689	-0.152415	0.095	0.13	1
TUSC2	0.00181433	-0.143609	0.195	0.237	1
PLEKHA3	0.00182131	-0.172511	0.282	0.314	1
RILPL1	0.0018223	-0.109168	0.086	0.12	1
NNMT	0.00184103	-0.228064	0.78	0.77	1
TMEM205	0.00184455	-0.168747	0.407	0.437	1
HSPH1	0.00189124	-0.216566	0.221	0.257	1
TMED5	0.00189501	-0.173512	0.136	0.172	1
CNN2	0.00201297	-0.124621	0.069	0.1	1
PTS	0.00205804	-0.159919	0.171	0.211	1
MAFG	0.00207153	-0.150787	0.143	0.18	1
ASRGL1	0.0021218	-0.173499	0.083	0.115	1
ATXN1	0.00215037	-0.113626	0.07	0.102	1
GABARAPL1	0.0022963	-0.159497	0.236	0.274	1
ATP6V1G1	0.00235792	-0.162361	0.765	0.741	1
MRPL14	0.0024565	-0.21276	0.268	0.301	1
MRPL47	0.00246786	-0.150132	0.212	0.25	1
CITED2	0.00248576	-0.170105	0.224	0.265	1
PDZD8	0.00249586	-0.104624	0.082	0.117	1
TMEM54	0.00252163	-0.158149	0.148	0.185	1
SNX7	0.00259023	-0.155511	0.147	0.183	1
GCLM	0.00262931	-0.140021	0.087	0.12	1
MAGEH1	0.00271978	-0.169586	0.144	0.179	1
PPP1R15A	0.00272507	0.116309	0.76	0.694	1
PSMB7	0.0027385	-0.216844	0.33	0.354	1
SH3GL1	0.00281858	-0.117452	0.128	0.166	1
TIMM8B	0.00294989	-0.172478	0.303	0.334	1
PTP4A3	0.00297667	-0.188293	0.165	0.206	1
MARK3	0.00300169	-0.141404	0.116	0.152	1
FAM229B	0.00300943	-0.121147	0.104	0.138	1
MRPL57	0.00305484	-0.196927	0.508	0.516	1
RAB4A	0.00306578	-0.13935	0.221	0.261	1
NQO2	0.00308371	-0.125647	0.148	0.184	1
FNDC3B	0.00319529	-0.181064	0.151	0.187	1
PRRC2C	0.00322548	-0.186111	0.662	0.648	1
TUSC3	0.00338581	-0.142375	0.082	0.114	1
CMC2	0.00342871	-0.118113	0.149	0.185	1
PAM	0.00346812	-0.166258	0.164	0.199	1
RAN	0.00347527	-0.179192	0.748	0.707	1
TMEM87B	0.00350003	-0.120475	0.092	0.126	1
CHMP1B	0.00350279	-0.147499	0.189	0.223	1
TMEM208	0.003549	-0.183956	0.283	0.314	1
HECW2	0.00357965	-0.14227	0.082	0.114	1
CDKN2D	0.00375193	-0.154984	0.206	0.237	1
MGAT4B	0.00378656	-0.153477	0.176	0.209	1
SMIM29	0.00381842	-0.145127	0.153	0.189	1
AKR1B1	0.00387762	-0.17976	0.161	0.194	1
STAM	0.00391982	-0.107047	0.093	0.126	1
HERPUD1	0.00399987	-0.218148	0.533	0.537	1
PIGP	0.004009	-0.14941	0.207	0.243	1
RHBDD2	0.00401666	-0.171279	0.15	0.183	1
TGFB1I1	0.00403706	-0.161332	0.188	0.223	1
STMN1	0.00407423	-0.222937	0.358	0.39	1
ATP6V1D	0.00415064	-0.173762	0.161	0.197	1
SMARCA5	0.00423024	-0.193751	0.351	0.372	1
TADA3	0.00435718	-0.118423	0.13	0.165	1
TMEM223	0.004402	-0.161415	0.188	0.221	1
FAM89A	0.00442837	-0.212681	0.118	0.15	1
KIF13B	0.00442925	-0.192511	0.104	0.135	1
CISD2	0.00443109	-0.106134	0.134	0.171	1
GPAA1	0.00444525	-0.159695	0.228	0.266	1
ARHGEF2	0.00452337	-0.101219	0.089	0.121	1
SIVA1	0.00465303	-0.147739	0.595	0.588	1
LPP	0.00468741	-0.223496	0.339	0.366	1
NDUFS7	0.00470498	-0.162714	0.401	0.422	1
SNF8	0.00482843	-0.199306	0.349	0.37	1
UBE2F	0.00486801	-0.138694	0.093	0.124	1
ARL13B	0.00489842	-0.135912	0.12	0.152	1
ELOB	0.00494501	-0.158502	0.871	0.837	1
TOP2B	0.00496022	-0.148534	0.109	0.141	1
ZBTB4	0.00503046	-0.132352	0.096	0.127	1
SMS	0.00505407	-0.123083	0.117	0.15	1
SELENOK	0.00513188	-0.174842	0.635	0.617	1
RBM25	0.00515757	-0.157331	0.559	0.573	1
ENG	0.00516996	-0.269055	0.752	0.729	1
COX7A1	0.0052813	-0.158391	0.537	0.545	1
CCL2	0.00545207	0.408572	0.337	0.288	1
ARMCX6	0.00552345	-0.150474	0.14	0.172	1
ARF4	0.00555425	-0.151901	0.475	0.49	1
STUB1	0.00557193	-0.160919	0.428	0.452	1
UBE2Q1	0.00576443	-0.157123	0.168	0.199	1
TSC22D2	0.00584498	-0.161494	0.167	0.201	1
SMC6	0.00584921	-0.183974	0.096	0.127	1
RSF1	0.00589603	-0.151737	0.468	0.485	1
ARHGAP23	0.0061736	-0.142361	0.127	0.159	1
POLR3K	0.0061876	-0.112508	0.131	0.164	1
TM6SF1	0.00621428	-0.129998	0.102	0.133	1
CLDN5	0.00622308	-0.291106	0.528	0.559	1
TMED2	0.00628973	-0.177656	0.378	0.391	1
TKT	0.00646214	-0.182976	0.407	0.426	1
NDUFS8	0.00646601	-0.165655	0.442	0.459	1
CACYBP	0.0065612	-0.180489	0.355	0.376	1
IDI1	0.00656519	-0.149194	0.128	0.159	1
CSTB	0.00659748	-0.168453	0.704	0.694	1
FAM214A	0.00661129	-0.12895	0.076	0.105	1
ATG3	0.00662775	-0.173221	0.325	0.353	1
PAFAH1B1	0.00666147	-0.170104	0.363	0.382	1
HM13	0.00686023	-0.158123	0.352	0.378	1
ATP6AP1	0.00697325	-0.198713	0.216	0.248	1
ATP5F1C	0.00699474	-0.140302	0.691	0.675	1
GAPDH	0.00714331	-0.129549	0.989	0.981	1
DEF8	0.00721919	-0.127103	0.111	0.141	1
JMY	0.00722466	-0.117533	0.076	0.103	1
ZMYM4	0.00727385	-0.113296	0.153	0.186	1
PITPNA	0.00728134	-0.130111	0.157	0.19	1
TSPAN15	0.00732043	-0.143113	0.074	0.101	1
ZBTB38	0.00733097	-0.195155	0.366	0.386	1
ANXA7	0.00742104	-0.187427	0.429	0.438	1
CTDSP1	0.00743306	-0.153004	0.271	0.297	1
CRIM1	0.00747486	-0.633602	0.553	0.498	1
CTSF	0.00748334	-0.198019	0.268	0.29	1
TMEM165	0.00758865	-0.167012	0.453	0.472	1
C19orf53	0.00765815	-0.145706	0.752	0.722	1
PREPL	0.00770457	-0.129726	0.087	0.116	1
RPL4	0.0077773	-0.147787	0.912	0.868	1
PDLIM7	0.00779219	-0.2156	0.217	0.246	1
EIF4EBP2	0.00784814	-0.169203	0.141	0.17	1
ATP5F1B	0.00796593	-0.181053	0.565	0.563	1
TEAD4	0.00805781	-0.115558	0.107	0.138	1
ATOX1	0.00809224	-0.211493	0.598	0.573	1
CPNE1	0.0081047	-0.149823	0.181	0.213	1
MEF2A	0.00829375	-0.199966	0.426	0.437	1
HDLBP	0.0083149	-0.200761	0.341	0.361	1
ZFR	0.00840203	-0.17493	0.276	0.305	1
GALNT1	0.00840615	-0.216287	0.211	0.243	1
NAPA	0.00843972	-0.173993	0.251	0.274	1
RNF10	0.00864338	-0.19211	0.177	0.207	1
ISCU	0.00875399	-0.149869	0.698	0.683	1
NDUFA12	0.00886096	-0.155293	0.623	0.617	1
ATP5PB	0.00886629	-0.209729	0.488	0.493	1
PNP	0.00889607	-0.272381	0.349	0.37	1
ZBTB1	0.0089027	-0.135803	0.109	0.139	1
RSRP1	0.00905599	-0.130348	0.478	0.498	1
EMC8	0.00908988	-0.122661	0.118	0.148	1
LSR	0.00936414	-0.136334	0.13	0.159	1
JADE1	0.00936791	-0.120164	0.077	0.104	1
CLIC1	0.00951743	-0.146911	0.922	0.876	1
LAMTOR1	0.00969221	-0.181293	0.625	0.605	1
IFI44	0.00972503	-0.147511	0.189	0.222	1
RPS20	0.00976488	-0.148492	0.961	0.926	1
CLIC4	0.00984651	-0.252063	0.439	0.441	1
GOLIM4	0.00989561	-0.18526	0.368	0.394	1
CAMTA1	0.00990445	-0.180864	0.565	0.542	1
SAP18	0.00992741	-0.145822	0.806	0.783	1
EIF4G2	0.00993388	-0.182957	0.644	0.632	1
SEC31A	0.0101087	-0.15574	0.29	0.321	1
ITPA	0.0102906	-0.140571	0.119	0.15	1
PSMA5	0.0103938	-0.18123	0.326	0.348	1
CEP170	0.010459	-0.163396	0.147	0.177	1
DBN1	0.0105059	-0.149403	0.169	0.201	1
RAB5A	0.0106678	-0.1863	0.241	0.266	1
SREK1	0.0106696	-0.14566	0.276	0.306	1
NID1	0.0108157	-0.113177	0.129	0.159	1
CISD1	0.010916	-0.152529	0.293	0.322	1
ERCC4	0.0111718	-0.118792	0.086	0.112	1
ERGIC1	0.011195	-0.129562	0.129	0.159	1
NME4	0.0115577	-0.177389	0.26	0.286	1
ELOVL5	0.011575	-0.137364	0.138	0.167	1
UHMK1	0.0116556	-0.141665	0.113	0.141	1
LRP6	0.0117403	-0.106266	0.075	0.101	1
FBXO9	0.0118973	-0.127584	0.201	0.233	1
COPZ1	0.0119159	-0.144674	0.296	0.321	1
ABRACL	0.0119624	-0.169581	0.265	0.292	1
PHF20L1	0.0120009	-0.166471	0.263	0.294	1
TCEAL3	0.0121302	-0.144324	0.314	0.343	1
DBI	0.0121428	-0.133545	0.61	0.606	1
UBE2H	0.0121874	-0.156572	0.264	0.286	1
CTSZ	0.0123991	-0.174321	0.598	0.592	1
PSMB4	0.0125455	-0.159481	0.505	0.501	1
FNBP4	0.0128409	-0.184471	0.22	0.25	1
PPIL4	0.0128558	-0.132635	0.296	0.328	1
GPS1	0.0129811	-0.150658	0.115	0.141	1
SNHG15	0.013025	-0.111636	0.184	0.216	1
MYO10	0.0131707	-0.117044	0.097	0.125	1
LSM7	0.013175	-0.119049	0.545	0.548	1
YWHAH	0.0133263	-0.219924	0.526	0.521	1
KDM5A	0.0133433	-0.153905	0.163	0.19	1
CYC1	0.0135008	-0.177661	0.389	0.406	1
MRPS34	0.0136521	-0.157823	0.384	0.4	1
YWHAZ	0.0137796	-0.140069	0.572	0.574	1
LIMA1	0.0140082	-0.196296	0.615	0.608	1
HSD17B10	0.0144993	-0.134328	0.245	0.271	1
ENAH	0.0146485	-0.186817	0.188	0.217	1
DDB2	0.0147184	-0.128808	0.106	0.134	1
SRSF2	0.0147223	-0.155176	0.456	0.472	1
COMT	0.0147316	-0.164217	0.474	0.476	1
MORN2	0.0150357	-0.123801	0.125	0.153	1
GTF2F2	0.0150584	-0.159289	0.136	0.163	1
CSRP1	0.0154902	-0.230121	0.482	0.469	1
TXNDC17	0.0155821	-0.151748	0.45	0.461	1
BAG1	0.0158299	-0.135902	0.435	0.448	1
PSMD13	0.0159392	-0.180148	0.323	0.339	1
MAPRE2	0.0160769	-0.111195	0.102	0.129	1
RBM3	0.0161152	-0.192614	0.628	0.605	1
CHCHD1	0.0162466	-0.137178	0.219	0.246	1
IFRD2	0.0162532	-0.106954	0.166	0.195	1
DESI1	0.0162935	-0.112301	0.101	0.126	1
GPI	0.0165707	-0.136722	0.158	0.185	1
TMEM147	0.0165783	-0.16892	0.41	0.417	1
VPS29	0.016612	-0.157804	0.527	0.523	1
WASHC4	0.0166517	-0.114225	0.107	0.134	1
IQCK	0.016667	-0.184312	0.188	0.217	1
LAMP2	0.0166831	-0.161832	0.276	0.295	1
PRKAR1A	0.0174172	-0.152606	0.336	0.359	1
NDFIP1	0.0174878	-0.171348	0.443	0.451	1
CDV3	0.0176367	-0.153654	0.557	0.546	1
RB1CC1	0.0176623	-0.152422	0.245	0.27	1
LSM10	0.0176972	-0.115693	0.167	0.196	1
JUP	0.0178453	-0.10299	0.096	0.123	1
ALDH2	0.0178999	-0.262565	0.353	0.366	1
XBP1	0.0183986	-0.108962	0.294	0.321	1
RPL7	0.0184023	-0.120329	0.978	0.96	1
UQCRFS1	0.0189823	-0.149269	0.303	0.327	1
AHCYL1	0.01919	-0.136249	0.155	0.182	1
NMRAL1	0.0193103	-0.113471	0.093	0.118	1
LUC7L	0.0196134	-0.104686	0.156	0.185	1
CRELD2	0.0196466	-0.131146	0.197	0.225	1
GATA2-AS1	0.0199391	-0.14159	0.14	0.166	1
FAM120AOS	0.0204579	-0.130157	0.184	0.21	1
REX1BD	0.0208385	-0.153383	0.513	0.522	1
SERPINH1	0.0208511	-0.168815	0.386	0.399	1
CRNDE	0.0209567	-0.104502	0.115	0.142	1
RTN4	0.0210645	-0.136525	0.615	0.603	1
MRPL54	0.0210801	-0.171065	0.368	0.377	1
COPS6	0.0212923	-0.147722	0.46	0.457	1
SEC11C	0.0216167	-0.214648	0.418	0.416	1
AIG1	0.021707	-0.164274	0.312	0.332	1
LZIC	0.0218105	-0.100615	0.144	0.171	1
HABP4	0.0220143	-0.12901	0.121	0.144	1
TMEM263	0.0220295	-0.106812	0.162	0.19	1
MRPS6	0.0220491	-0.152636	0.225	0.248	1
ATP2A2	0.0221627	-0.147622	0.126	0.151	1
MBOAT7	0.0221678	-0.102561	0.077	0.101	1
NPTN	0.0221914	-0.147271	0.227	0.252	1
NCOR2	0.0222272	-0.10871	0.091	0.117	1
CCNYL1	0.0225127	-0.107031	0.091	0.114	1
PIGT	0.0226405	-0.156419	0.272	0.291	1
SSR2	0.0228231	-0.169897	0.687	0.654	1
TP53I13	0.0231148	-0.112194	0.124	0.15	1
TPR	0.0232032	-0.197531	0.562	0.56	1
SCFD1	0.0241559	-0.142987	0.14	0.167	1
ALG5	0.0241935	-0.145223	0.252	0.274	1
MSN	0.0242403	-0.162796	0.543	0.539	1
HPRT1	0.0243982	-0.137363	0.223	0.248	1
CREM	0.0246092	-0.122052	0.191	0.219	1
TRAPPC10	0.0250157	-0.105124	0.109	0.134	1
SRM	0.0251506	-0.178378	0.324	0.336	1
SENP6	0.0251541	-0.116534	0.289	0.315	1
SEC61A1	0.025244	-0.160716	0.128	0.152	1
NR1D2	0.025312	-0.123889	0.193	0.219	1
GLUD1	0.0253137	-0.13401	0.273	0.297	1
DPH3	0.0254651	-0.120956	0.171	0.198	1
SLC20A1	0.0256233	-0.174824	0.22	0.245	1
TRIP11	0.0256711	-0.167412	0.317	0.339	1
NUFIP2	0.0257113	-0.144883	0.313	0.329	1
ATP6V1E1	0.0259452	-0.127379	0.312	0.33	1
USP48	0.026081	-0.13593	0.202	0.232	1
PLK3	0.0261695	-0.120681	0.125	0.15	1
MRPL36	0.0263219	-0.136456	0.29	0.308	1
SLK	0.0264555	-0.202241	0.352	0.367	1
CDC42BPA	0.0266224	-0.158345	0.19	0.214	1
UBA5	0.0269235	-0.126851	0.107	0.13	1
ZNF638	0.0270899	-0.180456	0.247	0.272	1
EZR	0.027316	-0.138508	0.128	0.154	1
SERPINB6	0.0274696	-0.105771	0.635	0.628	1
FKBP3	0.0275501	-0.11101	0.256	0.287	1
DGUOK	0.0283401	-0.139817	0.282	0.307	1
RBM39	0.0286745	-0.160468	0.731	0.688	1
AP3S1	0.0286846	-0.14545	0.248	0.269	1
BTBD6	0.0287569	-0.115418	0.175	0.2	1
COX7B	0.0291602	-0.146911	0.62	0.594	1
PDCD6	0.0293105	-0.140163	0.6	0.579	1
CASD1	0.0293502	-0.104675	0.107	0.132	1
KPNA4	0.0296743	-0.147573	0.26	0.282	1
PLPP3	0.0297119	-0.140829	0.229	0.26	1
PLIN3	0.0297282	-0.107526	0.15	0.176	1
EMC4	0.0299477	-0.164816	0.468	0.473	1
UBR5	0.0302594	-0.166525	0.105	0.129	1
BTG3	0.0304119	-0.131981	0.225	0.251	1
VDAC1	0.0308418	-0.156996	0.393	0.409	1
ARL16	0.030885	-0.106552	0.157	0.183	1
UFC1	0.030897	-0.134973	0.688	0.661	1
DNASE1L3	0.0309327	-0.296648	0.216	0.174	1
JAG1	0.0309621	-0.290771	0.208	0.228	1
BIRC6	0.0315482	-0.127548	0.164	0.189	1
MAP4	0.0322763	-0.17661	0.457	0.466	1
SPCS1	0.0322812	-0.124458	0.785	0.742	1
COMMD3	0.0323227	-0.153594	0.216	0.235	1
ACAA1	0.0324052	-0.113855	0.183	0.206	1
NME1	0.0326253	-0.156142	0.29	0.306	1
WDR83OS	0.0334368	-0.110376	0.832	0.78	1
SEC63	0.0336721	-0.144517	0.242	0.265	1
RCOR1	0.033745	-0.108822	0.08	0.101	1
HLTF	0.0339798	-0.124686	0.166	0.19	1
CCND2	0.0339948	-0.134015	0.14	0.163	1
TFG	0.0341714	-0.169412	0.318	0.326	1
TOB2	0.0342318	-0.158127	0.176	0.199	1
UBTF	0.0356945	-0.14143	0.222	0.244	1
HMOX1	0.0360003	-0.136892	0.092	0.114	1
MAML2	0.0360133	-0.111288	0.106	0.13	1
SUZ12	0.0360472	-0.129166	0.242	0.263	1
LAMTOR4	0.0362974	-0.11435	0.663	0.658	1
DDX17	0.0371845	-0.155976	0.58	0.58	1
UROD	0.0373002	-0.118673	0.224	0.247	1
COMMD5	0.0374382	-0.103354	0.13	0.152	1
SRA1	0.0379698	-0.180435	0.259	0.273	1
RBX1	0.0382745	-0.155701	0.627	0.619	1
WDR13	0.0385775	-0.118866	0.248	0.267	1
CMTM8	0.0400565	-0.137278	0.193	0.217	1
UBE2K	0.0407405	-0.113166	0.247	0.27	1
KMT5B	0.0409661	-0.107156	0.138	0.16	1
CCDC12	0.041808	-0.173077	0.344	0.35	1
SNX3	0.0419349	-0.190797	0.826	0.777	1
RAB18	0.0421697	-0.11453	0.224	0.246	1
SYNE1	0.0423873	-0.240892	0.212	0.232	1
TBC1D1	0.0425044	-0.186175	0.176	0.196	1
BLOC1S1	0.0425558	-0.156556	0.49	0.483	1
MRPL40	0.0426354	-0.15378	0.318	0.333	1
PPA1	0.0427052	-0.129878	0.555	0.476	1
ST3GAL1	0.0428809	-0.119351	0.115	0.137	1
CPPED1	0.0429769	-0.109103	0.094	0.114	1
SHISA4	0.0435989	-0.106724	0.1	0.122	1
MAPRE1	0.0437601	-0.118564	0.198	0.22	1
[truncated: 321 more rows]

## Sheet: Tissue_stem_cells
gene	p_val	avg_log2FC	pct.1	pct.2	p_val_adj
FTL	1.61534e-92	-1.16619	1	0.998	2.89065e-88
NR4A1	3.24036e-91	2.19739	0.658	0.221	5.79863e-87
MTRNR2L12	2.9277e-88	1.15789	0.947	0.729	5.23912e-84
RPL37A	6.52639e-80	0.830745	0.993	0.963	1.1679e-75
RPS27	1.57181e-76	0.712091	0.998	0.987	2.81276e-72
EGR1	1.13611e-74	1.70293	0.866	0.603	2.03308e-70
RPS28	1.10706e-73	0.659355	0.995	0.981	1.98109e-69
BCAM	4.21349e-73	1.51427	0.598	0.197	7.54003e-69
CRIP1	2.4621e-71	1.56968	0.822	0.494	4.40592e-67
IGFBP2	1.36227e-68	-1.8494	0.434	0.813	2.43779e-64
S100A10	1.84229e-68	-1.66209	0.499	0.862	3.29678e-64
ZFP36	4.92661e-66	1.7373	0.938	0.773	8.81617e-62
RPL38	9.15797e-61	0.713234	0.972	0.894	1.63882e-56
BTG2	9.55716e-58	1.69082	0.714	0.384	1.71025e-53
JUNB	1.78262e-57	1.59152	0.917	0.791	3.19e-53
IGKC	1.92968e-57	-1.60864	0.379	0.726	3.45317e-53
RPL37	1.90405e-56	0.560364	0.998	0.989	3.4073e-52
JUND	6.68176e-55	1.28449	0.942	0.87	1.1957e-50
MIF	1.71904e-52	0.838821	0.859	0.549	3.07622e-48
RHOB	8.89974e-52	1.80164	0.744	0.46	1.59261e-47
MAFF	1.97191e-51	1.08639	0.517	0.177	3.52873e-47
GAPDH	4.06776e-51	-0.631925	0.991	0.992	7.27925e-47
FHL5	5.07848e-51	0.710629	0.404	0.094	9.08794e-47
C11orf96	1.1333e-49	1.79244	0.912	0.784	2.02803e-45
RPS29	1.43527e-49	0.626691	0.979	0.913	2.56842e-45
RPL41	2.09467e-47	0.445518	1	0.999	3.74841e-43
TIMP1	3.63283e-47	-1.35927	0.952	0.981	6.50095e-43
TIMP3	4.46184e-46	0.714438	0.778	0.436	7.98446e-42
ADAMTS1	9.76841e-46	1.03515	0.667	0.327	1.74806e-41
CRISPLD2	9.9174e-46	0.844441	0.353	0.082	1.77472e-41
FOS	1.4928e-44	1.21197	0.952	0.85	2.67137e-40
IER2	2.04927e-44	1.3938	0.871	0.675	3.66718e-40
MT1A	3.5788e-43	1.29891	0.363	0.094	6.40426e-39
ACKR3	6.20392e-43	1.10824	0.333	0.079	1.11019e-38
RPL39	4.31537e-42	0.474465	0.991	0.985	7.72235e-38
RPS21	1.15213e-41	0.569315	0.979	0.933	2.06174e-37
MGP	1.86176e-41	-0.677806	0.982	0.992	3.33161e-37
ANXA1	3.49963e-41	-0.85475	0.903	0.931	6.26259e-37
RBPMS2	2.03801e-40	0.415052	0.215	0.027	3.64702e-36
FABP4	9.76158e-40	1.11631	0.411	0.129	1.74684e-35
CDH6	1.14265e-39	0.503509	0.305	0.064	2.04477e-35
GPX4	1.34551e-39	-0.746021	0.818	0.907	2.40779e-35
ANXA2	2.86025e-39	-0.867511	0.741	0.856	5.11842e-35
MYL12B	3.66354e-39	-0.637918	0.903	0.946	6.55591e-35
ARL6IP5	5.78862e-39	-0.73497	0.769	0.892	1.03587e-34
ATF3	5.99297e-39	1.28044	0.751	0.484	1.07244e-34
SH3BGRL3	8.24792e-38	-0.985694	0.679	0.823	1.47597e-33
ISYNA1	4.19239e-37	0.747877	0.656	0.327	7.50227e-33
RPS10	7.86214e-37	0.623314	0.931	0.816	1.40693e-32
PRPH	1.30822e-36	0.587392	0.139	0.007	2.34106e-32
DUSP8	1.04269e-35	0.347702	0.18	0.02	1.8659e-31
NFIL3	1.20591e-35	0.643972	0.353	0.103	2.15797e-31
NR4A2	2.19631e-35	0.752603	0.309	0.08	3.9303e-31
RPL34	2.89809e-35	0.393487	0.995	0.995	5.18614e-31
CDKN1A	3.0744e-35	1.22583	0.531	0.267	5.50164e-31
IFITM1	5.45606e-35	1.19723	0.506	0.228	9.76362e-31
CASQ2	7.24426e-35	0.498186	0.256	0.052	1.29636e-30
THBS1	5.52099e-34	1.02383	0.342	0.105	9.87981e-30
RPL17	6.74102e-34	0.62739	0.589	0.273	1.20631e-29
FXYD5	1.15192e-33	-0.848877	0.344	0.649	2.06137e-29
IGLC2	1.6187e-32	-0.972128	0.215	0.504	2.89666e-28
HES4	1.54759e-31	0.817049	0.64	0.355	2.76942e-27
LGALS1	2.80472e-31	-0.541065	0.984	0.983	5.01904e-27
TCIM	4.38047e-31	0.968285	0.212	0.041	7.83884e-27
IL6	1.22748e-30	0.845324	0.169	0.023	2.19658e-26
MTRNR2L8	1.75398e-30	0.693915	0.575	0.285	3.13875e-26
ADRA2A	1.7709e-30	0.523201	0.187	0.03	3.16903e-26
PPP1R15A	3.00702e-30	0.832347	0.797	0.551	5.38106e-26
NTRK2	3.43713e-30	0.59878	0.487	0.202	6.15075e-26
NOTCH3	3.52774e-30	0.62301	0.61	0.292	6.31289e-26
ID1	4.60891e-30	1.20725	0.388	0.149	8.24764e-26
NPC2	7.08646e-30	-0.880146	0.619	0.759	1.26812e-25
RPS26	7.19141e-30	0.377178	0.988	0.98	1.2869e-25
COX4I2	1.32965e-29	0.405903	0.335	0.098	2.3794e-25
KCNAB1	2.77213e-29	0.48284	0.261	0.066	4.96073e-25
CEBPD	1.15448e-28	1.3274	0.836	0.704	2.06595e-24
ANGPTL1	1.21797e-28	0.579243	0.266	0.072	2.17956e-24
KLHL23	1.5471e-28	0.479775	0.284	0.079	2.76854e-24
JUN	5.56529e-28	0.967298	0.917	0.788	9.95909e-24
S100A11	6.02309e-28	-0.517315	0.949	0.968	1.07783e-23
KLF2	8.52455e-28	1.16456	0.792	0.625	1.52547e-23
RERGL	1.31578e-27	1.07572	0.515	0.255	2.35459e-23
RPS17	1.54675e-27	0.408104	0.395	0.143	2.76791e-23
LY6E	1.83194e-27	-0.980784	0.43	0.659	3.27826e-23
RPL36	2.32311e-27	0.404734	0.984	0.965	4.1572e-23
MCAM	4.40755e-27	0.731778	0.594	0.325	7.88731e-23
USP2	6.01592e-27	0.267135	0.106	0.006	1.07655e-22
EMP3	8.05312e-27	-0.782856	0.582	0.752	1.44111e-22
HNRNPA1	8.40894e-27	0.501191	0.928	0.795	1.50478e-22
PPDPF	9.78225e-27	0.580077	0.931	0.803	1.75053e-22
CD63	1.3616e-26	-0.451377	0.993	0.987	2.43659e-22
TSPO	1.93465e-26	-0.605615	0.76	0.846	3.46205e-22
NRARP	2.03703e-26	0.464423	0.233	0.057	3.64526e-22
GADD45B	2.58607e-26	1.83633	0.783	0.623	4.62778e-22
MT1M	3.14936e-26	1.17907	0.628	0.374	5.63577e-22
CKB	3.24565e-26	0.57739	0.312	0.103	5.80809e-22
HSPB6	5.05411e-26	0.646489	0.439	0.191	9.04434e-22
MYL12A	6.76254e-26	-0.552292	0.919	0.934	1.21016e-21
PPP1R12A	1.82116e-25	0.666788	0.748	0.551	3.25897e-21
APOLD1	1.83463e-25	0.618524	0.196	0.042	3.28306e-21
DYNLL1	3.49228e-25	-0.5119	0.926	0.939	6.24944e-21
WFDC2	4.10106e-25	0.31446	0.132	0.016	7.33884e-21
PARM1	4.42153e-25	0.403916	0.284	0.087	7.91232e-21
GJA4	4.95659e-25	0.532264	0.413	0.169	8.86982e-21
FN1	1.08109e-24	-0.990273	0.566	0.793	1.9346e-20
LRRC10B	1.1471e-24	0.243587	0.111	0.01	2.05273e-20
ITGA7	1.16102e-24	0.460287	0.346	0.123	2.07765e-20
KRTCAP2	2.16049e-24	0.497357	0.76	0.469	3.86619e-20
NUDT4	2.24642e-24	0.518902	0.538	0.271	4.01996e-20
GYPC	5.3551e-24	-0.698654	0.411	0.627	9.58296e-20
TINAGL1	5.92895e-24	0.576584	0.829	0.623	1.06099e-19
NR4A3	7.57835e-24	0.293421	0.127	0.016	1.35614e-19
ATP1B2	7.6655e-24	0.32004	0.185	0.039	1.37174e-19
SOCS3	8.93512e-24	0.787043	0.661	0.415	1.59894e-19
UBA2	1.16917e-23	0.559365	0.603	0.35	2.09224e-19
CYBA	1.27245e-23	-0.752497	0.323	0.554	2.27705e-19
CNN1	1.44523e-23	0.850604	0.515	0.263	2.58623e-19
MYC	1.66204e-23	0.777938	0.411	0.181	2.97422e-19
RPL36A	1.75426e-23	0.478943	0.693	0.421	3.13925e-19
CSRNP1	1.98544e-23	0.496779	0.342	0.13	3.55294e-19
LINC02381	2.45229e-23	0.21831	0.129	0.017	4.38838e-19
LGI4	2.48116e-23	0.44628	0.259	0.078	4.44004e-19
CLMN	2.69461e-23	0.359006	0.212	0.053	4.82201e-19
ADAMTS4	3.68455e-23	0.432071	0.159	0.03	6.5935e-19
RBM24	9.46412e-23	0.214608	0.118	0.014	1.69361e-18
VCAN	1.38477e-22	-0.415828	0.333	0.657	2.47805e-18
IGFBP5	1.62905e-22	0.600701	0.926	0.758	2.91519e-18
TMSB10	2.8759e-22	-0.644656	0.938	0.956	5.14642e-18
CALM1	7.21277e-22	-0.486317	0.949	0.953	1.29073e-17
WTIP	1.21676e-21	0.678541	0.443	0.222	2.17739e-17
NPY1R	2.24129e-21	0.314384	0.141	0.025	4.01078e-17
MYH11	2.31805e-21	0.771137	0.764	0.553	4.14814e-17
SERF2	3.20992e-21	-0.39766	0.984	0.981	5.74414e-17
NRIP2	3.23742e-21	0.304311	0.169	0.037	5.79335e-17
SERTAD1	3.25052e-21	0.734054	0.626	0.397	5.8168e-17
SPP1	3.29571e-21	-1.46024	0.007	0.191	5.89767e-17
HRH2	6.49616e-21	0.37958	0.254	0.083	1.16249e-16
MYADM	9.2718e-21	0.620701	0.707	0.475	1.65919e-16
ESAM	9.65667e-21	0.452467	0.432	0.198	1.72806e-16
PTK2	9.82607e-21	0.486455	0.557	0.303	1.75837e-16
TMSB4X	1.43401e-20	-0.516229	0.977	0.99	2.56617e-16
FOSB	1.77475e-20	0.831879	0.721	0.515	3.17591e-16
LUM	1.92569e-20	-1.42081	0.247	0.493	3.44602e-16
BHLHE40	1.972e-20	0.496388	0.3	0.114	3.5289e-16
CTSD	2.04126e-20	-0.647074	0.58	0.705	3.65284e-16
EDNRA	4.27004e-20	0.387489	0.365	0.154	7.64124e-16
FTH1	4.45304e-20	-0.531878	1	0.999	7.96872e-16
PPIB	9.94294e-20	-0.472003	0.894	0.91	1.77929e-15
PTP4A3	1.32701e-19	0.43896	0.48	0.234	2.37468e-15
CST3	1.41369e-19	-0.350045	0.984	0.988	2.5298e-15
AGT	1.95271e-19	0.492462	0.621	0.348	3.49438e-15
LMCD1	2.09624e-19	-0.817013	0.261	0.481	3.75123e-15
HNRNPH1	2.29201e-19	0.482516	0.684	0.431	4.10154e-15
FILIP1L	2.38333e-19	0.873397	0.808	0.664	4.26496e-15
MYOCD	3.20278e-19	0.285073	0.176	0.044	5.73138e-15
ADIRF	3.57684e-19	0.484349	0.977	0.973	6.40076e-15
GNG5	3.82966e-19	-0.518437	0.758	0.807	6.85318e-15
MYOM1	4.33808e-19	0.276375	0.178	0.045	7.763e-15
GRIN2A	4.37422e-19	0.207467	0.106	0.015	7.82767e-15
NDUFA13	5.88753e-19	0.409977	0.649	0.399	1.05357e-14
RPL31	7.10238e-19	0.34493	0.942	0.874	1.27097e-14
HRC	1.15278e-18	0.219274	0.118	0.02	2.06291e-14
PRSS23	1.82595e-18	-0.950453	0.196	0.415	3.26753e-14
SPARCL1	2.13362e-18	0.6165	0.979	0.924	3.81812e-14
SPRY2	2.59023e-18	0.338942	0.229	0.075	4.63522e-14
ATP1A2	3.43511e-18	0.262912	0.157	0.038	6.14714e-14
ARHGDIB	3.78305e-18	-0.603426	0.376	0.581	6.76976e-14
AEBP1	4.06613e-18	-0.407128	0.684	0.772	7.27634e-14
LDLR	5.0558e-18	0.2217	0.125	0.024	9.04736e-14
PLCG2	5.32691e-18	0.622659	0.642	0.436	9.53251e-14
RPL23A	5.45132e-18	0.29788	0.991	0.986	9.75514e-14
NQO1	6.66596e-18	-0.739163	0.069	0.255	1.19287e-13
CSTB	8.54672e-18	-0.624379	0.654	0.74	1.52944e-13
ARID5B	1.34391e-17	0.671897	0.771	0.61	2.40492e-13
SPINT2	1.38905e-17	-0.643093	0.284	0.519	2.48571e-13
HTRA1	1.67959e-17	-0.759802	0.584	0.688	3.00563e-13
ACTG1	1.6894e-17	-0.3421	0.998	0.993	3.02319e-13
NFIB	2.06013e-17	0.454088	0.684	0.44	3.6866e-13
CRIM1	2.08939e-17	0.507082	0.54	0.306	3.73896e-13
CFD	2.11686e-17	0.804647	0.111	0.02	3.78812e-13
AKR1C3	2.22186e-17	-0.607429	0.206	0.418	3.97601e-13
SON	2.36259e-17	0.411431	0.889	0.705	4.22786e-13
NTF3	2.53479e-17	0.260044	0.173	0.047	4.53601e-13
TMEM51	2.76113e-17	0.15636	0.102	0.015	4.94104e-13
NFKBIZ	3.31047e-17	0.495129	0.342	0.158	5.92409e-13
TBX2-AS1	3.3602e-17	0.346473	0.344	0.149	6.01308e-13
BGN	4.0588e-17	-0.407775	0.921	0.947	7.26323e-13
ATP5ME	4.35469e-17	0.412283	0.824	0.664	7.79272e-13
PRDX1	4.98433e-17	-0.443385	0.894	0.884	8.91945e-13
EPAS1	6.98814e-17	0.396006	0.656	0.412	1.25053e-12
CCL8	8.05278e-17	0.822616	0.152	0.04	1.44105e-12
FAM162B	8.27827e-17	0.23947	0.231	0.077	1.4814e-12
C1QTNF1	1.07619e-16	0.395192	0.637	0.391	1.92585e-12
EID1	1.66669e-16	-0.359422	0.935	0.946	2.98255e-12
TOB1	1.72882e-16	0.497345	0.427	0.227	3.09372e-12
ALDH1A1	2.64949e-16	0.334468	0.3	0.124	4.74126e-12
LGALS3	3.19882e-16	-0.5029	0.917	0.901	5.72429e-12
YBX3	3.24535e-16	0.455674	0.903	0.819	5.80756e-12
RPL21	5.5737e-16	0.275665	0.991	0.983	9.97413e-12
HSP90B1	5.58489e-16	-0.46103	0.878	0.895	9.99416e-12
PKM	6.24733e-16	-0.576946	0.667	0.727	1.11796e-11
MT2A	9.30098e-16	0.698045	0.908	0.808	1.66441e-11
DES	1.25536e-15	0.562078	0.115	0.024	2.24647e-11
S100A13	1.44793e-15	-0.642144	0.48	0.62	2.59107e-11
SOD3	1.50786e-15	0.399376	0.972	0.939	2.69831e-11
PSMB10	1.83018e-15	0.302061	0.226	0.084	3.27511e-11
CEBPB	1.92642e-15	0.576735	0.642	0.471	3.44733e-11
ITIH5	2.34259e-15	0.296906	0.249	0.096	4.19207e-11
RASD1	2.51947e-15	0.697159	0.162	0.049	4.5086e-11
BMP2	2.96216e-15	0.208569	0.109	0.022	5.30079e-11
TMEM176B	3.36116e-15	0.549489	0.139	0.037	6.0148e-11
CTSZ	3.50883e-15	-0.545641	0.52	0.636	6.27906e-11
MGLL	3.86874e-15	0.377213	0.573	0.34	6.92311e-11
PLPP3	4.03742e-15	0.31491	0.261	0.107	7.22497e-11
INPP5A	4.7905e-15	0.241191	0.169	0.051	8.57259e-11
RELL1	5.19728e-15	0.193268	0.148	0.04	9.30054e-11
RNF7	6.27331e-15	-0.519985	0.561	0.662	1.12261e-10
TRA2B	6.57275e-15	0.424219	0.536	0.325	1.17619e-10
ABCC9	6.61112e-15	0.369384	0.319	0.137	1.18306e-10
THBS2	6.78039e-15	-0.471512	0.247	0.458	1.21335e-10
MYH10	6.84258e-15	-0.381887	0.259	0.488	1.22448e-10
CD9	7.39584e-15	-0.472136	0.917	0.918	1.32349e-10
ADCY3	7.51239e-15	0.266466	0.166	0.05	1.34434e-10
KLF9	7.96818e-15	0.500602	0.471	0.28	1.42591e-10
PRMT9	1.11918e-14	0.229151	0.139	0.037	2.00277e-10
VIM	1.13693e-14	-0.345832	1	0.998	2.03454e-10
TMEM176A	1.20064e-14	0.524178	0.122	0.03	2.14854e-10
LMO7	1.49338e-14	-0.428294	0.079	0.248	2.6724e-10
CBX6	2.02917e-14	0.290493	0.49	0.269	3.6312e-10
S100A4	2.06533e-14	-0.459527	0.915	0.969	3.69592e-10
CTSK	2.11631e-14	-0.63024	0.185	0.374	3.78714e-10
RPL26	2.70011e-14	0.220478	0.991	0.987	4.83185e-10
SLIT3	2.97705e-14	0.413736	0.273	0.118	5.32744e-10
AQP1	3.41793e-14	-0.460405	0.222	0.417	6.11638e-10
F10	3.46649e-14	0.294942	0.277	0.119	6.20328e-10
BASP1	3.88039e-14	-0.375058	0.083	0.257	6.94396e-10
EFEMP1	3.92906e-14	-0.519026	0.358	0.554	7.03105e-10
TMEM59	4.34159e-14	-0.377596	0.852	0.867	7.76927e-10
HES1	5.05081e-14	0.590815	0.536	0.342	9.03842e-10
DNAJB4	5.2934e-14	0.377576	0.508	0.295	9.47255e-10
FMO2	6.10947e-14	-0.894265	0.323	0.481	1.09329e-09
SBSPON	7.59801e-14	0.291329	0.254	0.105	1.35966e-09
PSMD9	8.77618e-14	0.237858	0.24	0.097	1.5705e-09
IRF2BPL	9.31782e-14	0.306038	0.27	0.116	1.66742e-09
EVA1B	9.77052e-14	-0.517835	0.432	0.578	1.74843e-09
RPS27L	1.34528e-13	-0.376196	0.852	0.908	2.40737e-09
HINT1	1.47837e-13	-0.375152	0.868	0.884	2.64555e-09
SLC7A2	1.66283e-13	0.362171	0.381	0.195	2.97564e-09
ZNF503	1.94795e-13	0.445306	0.432	0.247	3.48586e-09
NDUFA4L2	2.42527e-13	0.279495	0.561	0.329	4.34002e-09
SEM1	2.55294e-13	0.344062	0.875	0.731	4.56848e-09
GRK5	2.63329e-13	0.244957	0.18	0.063	4.71228e-09
COL8A1	2.68014e-13	-0.315024	0.196	0.401	4.7961e-09
ARPC1A	3.26041e-13	0.488229	0.633	0.471	5.83451e-09
FGD4	3.3994e-13	0.251454	0.182	0.066	6.08323e-09
SNHG9	3.70307e-13	0.274318	0.273	0.121	6.62664e-09
PLAC9	4.30959e-13	0.433474	0.891	0.792	7.71201e-09
GUCY1B1	5.32491e-13	0.332906	0.51	0.306	9.52892e-09
PCBP2	5.68603e-13	0.339302	0.778	0.569	1.01751e-08
DPT	5.76563e-13	-0.556621	0.187	0.375	1.03176e-08
MIR22HG	5.98763e-13	0.396895	0.379	0.205	1.07149e-08
NDUFB1	6.85411e-13	0.290837	0.751	0.576	1.22654e-08
RAC1	1.01357e-12	-0.360513	0.905	0.917	1.81379e-08
POSTN	1.07808e-12	-1.23614	0.065	0.211	1.92922e-08
ATP6V0E1	1.12351e-12	-0.410399	0.734	0.789	2.01052e-08
OMD	1.15512e-12	-0.38277	0.141	0.334	2.06709e-08
ACTG2	1.22293e-12	0.642243	0.321	0.167	2.18844e-08
CD81	1.23688e-12	-0.308275	0.979	0.97	2.2134e-08
SRGN	1.49668e-12	-0.774232	0.27	0.432	2.67831e-08
RASL12	1.50742e-12	0.265549	0.307	0.143	2.69752e-08
GMDS	1.71272e-12	-0.640197	0.277	0.431	3.06491e-08
LRRC75A	1.7357e-12	0.272278	0.319	0.157	3.10603e-08
NDUFA3	2.09794e-12	0.335926	0.624	0.412	3.75426e-08
C5orf24	2.23821e-12	0.238817	0.543	0.322	4.00528e-08
MPRIP	2.46961e-12	0.326368	0.303	0.149	4.41937e-08
EIF2S3	3.2232e-12	0.330469	0.527	0.329	5.76791e-08
PNRC1	3.85716e-12	0.368348	0.97	0.913	6.90238e-08
CDO1	3.90645e-12	-0.390918	0.12	0.281	6.9906e-08
IFI6	3.96618e-12	-0.924456	0.335	0.477	7.09748e-08
SFRP2	4.00422e-12	-1.30509	0.139	0.305	7.16556e-08
PDK4	4.33363e-12	0.613231	0.212	0.09	7.75503e-08
COL1A2	4.36145e-12	-0.735641	0.543	0.639	7.80481e-08
ALDOA	4.89358e-12	0.22456	0.217	0.089	8.75707e-08
NUCB2	5.43159e-12	-0.460781	0.432	0.587	9.71983e-08
OAZ1	5.44449e-12	-0.367216	0.912	0.903	9.74292e-08
LGI2	5.57572e-12	0.187432	0.132	0.04	9.97776e-08
SEC61B	5.59364e-12	-0.395411	0.778	0.822	1.00098e-07
SYNPO2	6.09291e-12	0.493349	0.55	0.343	1.09033e-07
PRKAR2B	6.30601e-12	0.249311	0.155	0.054	1.12846e-07
RPL22	6.93718e-12	0.194379	0.988	0.985	1.24141e-07
TGM2	9.11347e-12	-0.368226	0.229	0.419	1.63086e-07
SUB1	9.11551e-12	-0.413913	0.651	0.714	1.63122e-07
RNF152	9.37627e-12	0.2576	0.196	0.079	1.67788e-07
MRPL33	9.46211e-12	0.274953	0.663	0.466	1.69324e-07
KANK2	9.49018e-12	0.331033	0.48	0.288	1.69827e-07
MYBBP1A	9.98714e-12	0.185345	0.104	0.027	1.7872e-07
FOSL2	1.00517e-11	0.233554	0.231	0.1	1.79875e-07
RABAC1	1.02188e-11	-0.326212	0.908	0.896	1.82865e-07
LBH	1.04095e-11	0.468144	0.702	0.524	1.86278e-07
TPD52L1	1.13539e-11	-0.346467	0.023	0.141	2.03177e-07
ITM2A	1.16117e-11	-0.470016	0.081	0.229	2.07792e-07
MAP3K20	1.17032e-11	0.35117	0.503	0.31	2.09428e-07
COPRS	1.2345e-11	-0.509823	0.432	0.557	2.20914e-07
SLMAP	1.40332e-11	0.378968	0.346	0.189	2.51124e-07
HLA-A	1.52093e-11	-0.405612	0.928	0.923	2.72171e-07
ASXL1	1.68302e-11	0.292426	0.303	0.153	3.01177e-07
TXN	1.70098e-11	-0.461564	0.82	0.827	3.04391e-07
AKAP1	1.93424e-11	0.235895	0.203	0.082	3.46132e-07
CHRD	1.9911e-11	0.186659	0.115	0.033	3.56307e-07
SYNE2	2.16401e-11	0.38531	0.374	0.21	3.8725e-07
SEC11A	2.30361e-11	-0.378083	0.758	0.782	4.12231e-07
ARHGEF25	2.37122e-11	0.177998	0.226	0.095	4.24331e-07
ACTN4	2.48778e-11	0.446666	0.697	0.525	4.45188e-07
EDF1	2.57204e-11	-0.333901	0.866	0.87	4.60266e-07
CTNNB1	2.6863e-11	0.357978	0.492	0.304	4.80714e-07
ANKRD29	2.7123e-11	0.284756	0.196	0.08	4.85366e-07
FSTL3	2.74948e-11	0.206319	0.136	0.045	4.92019e-07
HNRNPU	2.78571e-11	0.390582	0.721	0.537	4.98503e-07
CAMK2N1	3.01164e-11	0.382981	0.337	0.178	5.38934e-07
GPR20	3.33214e-11	0.176874	0.106	0.029	5.96286e-07
ITGBL1	3.4168e-11	-0.293475	0.201	0.378	6.11436e-07
PPP1R12C	3.59917e-11	0.194927	0.152	0.054	6.44071e-07
CHP1	4.68989e-11	0.216226	0.309	0.157	8.39257e-07
BRI3	4.83784e-11	-0.447519	0.695	0.748	8.65731e-07
PPP1R14B	5.05606e-11	-0.462981	0.457	0.566	9.04783e-07
NME2	5.06387e-11	0.138475	0.111	0.031	9.06179e-07
LTBP2	5.25752e-11	-0.211092	0.196	0.389	9.40834e-07
TP53I11	5.34803e-11	0.174627	0.122	0.038	9.5703e-07
RPS8	5.97998e-11	0.200622	0.995	0.997	1.07012e-06
TMEM38B	6.10339e-11	0.223593	0.208	0.088	1.0922e-06
S100A16	6.53428e-11	-0.497923	0.215	0.361	1.16931e-06
TRA2A	6.82268e-11	0.280203	0.379	0.212	1.22092e-06
PDLIM4	7.26659e-11	-0.424726	0.178	0.324	1.30036e-06
VPS13C	7.42167e-11	0.305947	0.409	0.235	1.32811e-06
B2M	7.47501e-11	-0.139387	0.998	0.999	1.33765e-06
C1orf122	8.07256e-11	-0.482165	0.365	0.496	1.44459e-06
CDH11	8.29013e-11	-0.442268	0.176	0.336	1.48352e-06
HLA-DRA	8.40048e-11	-0.605193	0.18	0.35	1.50327e-06
RPS24	1.08416e-10	0.177343	0.993	0.995	1.94011e-06
IGHA1	1.13677e-10	-0.605551	0.139	0.28	2.03425e-06
PDGFRL	1.17267e-10	-0.5031	0.169	0.317	2.09849e-06
NDUFA4	1.18164e-10	0.45335	0.901	0.851	2.11454e-06
C1orf56	1.18947e-10	0.260376	0.256	0.123	2.12855e-06
EEF2	1.21765e-10	0.329145	0.868	0.735	2.17899e-06
FRY	1.21813e-10	0.202081	0.231	0.104	2.17984e-06
OCIAD2	1.24322e-10	-0.392205	0.042	0.16	2.22473e-06
SYTL2	1.29111e-10	0.308135	0.238	0.111	2.31045e-06
CCNL1	1.61978e-10	0.342487	0.499	0.321	2.8986e-06
AVPR1A	2.17231e-10	0.290195	0.102	0.029	3.88735e-06
IGFBP6	2.30192e-10	-0.341204	0.533	0.651	4.11929e-06
PABPC1	2.52713e-10	0.334537	0.751	0.595	4.52231e-06
ADCY6	2.57238e-10	0.212195	0.215	0.096	4.60327e-06
HNMT	2.58473e-10	-0.449364	0.203	0.338	4.62537e-06
RCAN2	2.63701e-10	0.358844	0.695	0.512	4.71893e-06
MAP3K7CL	2.64089e-10	0.504527	0.229	0.11	4.72588e-06
CITED4	2.78691e-10	0.265546	0.212	0.097	4.98717e-06
OGN	3.03072e-10	-0.213708	0.439	0.63	5.42348e-06
REXO2	3.12988e-10	-0.463882	0.51	0.597	5.60093e-06
AEBP2	3.18381e-10	0.196082	0.266	0.128	5.69744e-06
KDELR3	3.35791e-10	-0.395044	0.067	0.193	6.00899e-06
NET1	3.61898e-10	0.49178	0.596	0.458	6.47617e-06
FGL2	3.72003e-10	-0.232271	0.187	0.359	6.657e-06
IGFBP4	4.00402e-10	0.501313	0.582	0.396	7.16519e-06
PSMB6	4.08409e-10	-0.431658	0.64	0.708	7.30847e-06
DACT3	4.4144e-10	0.220585	0.316	0.162	7.89958e-06
CLIC1	4.61888e-10	-0.353751	0.887	0.896	8.26549e-06
FLNA	4.82827e-10	0.333849	0.769	0.601	8.6402e-06
PRDX4	5.32759e-10	-0.368396	0.478	0.588	9.53373e-06
NEURL1B	5.4198e-10	0.216836	0.12	0.039	9.69873e-06
ROMO1	5.4944e-10	0.325476	0.649	0.47	9.83223e-06
ARL4C	6.06761e-10	-0.34168	0.035	0.145	1.0858e-05
SRP14	7.23775e-10	-0.240367	0.975	0.964	1.29519e-05
ENTPD1	7.35517e-10	0.163234	0.155	0.059	1.31621e-05
UACA	7.49431e-10	-0.562479	0.395	0.514	1.34111e-05
EFEMP2	7.83559e-10	-0.467847	0.402	0.498	1.40218e-05
CDC42EP3	8.15395e-10	-0.386588	0.254	0.399	1.45915e-05
NNMT	9.24067e-10	-0.393342	0.792	0.856	1.65362e-05
LAPTM4A	9.30789e-10	-0.288928	0.921	0.91	1.66565e-05
DAD1	1.01878e-09	-0.291502	0.811	0.837	1.8231e-05
TBX2	1.0229e-09	0.299746	0.333	0.185	1.83047e-05
CHD3	1.13052e-09	0.227136	0.256	0.128	2.02307e-05
MAP7D3	1.14104e-09	0.319312	0.455	0.292	2.04189e-05
ID4	1.16648e-09	0.48569	0.804	0.692	2.08741e-05
NES	1.24974e-09	0.200437	0.155	0.061	2.23642e-05
CPEB4	1.27008e-09	0.174679	0.217	0.099	2.27281e-05
CP	1.27117e-09	-0.543345	0.249	0.41	2.27476e-05
CCNH	1.33086e-09	0.279826	0.319	0.174	2.38157e-05
CCL4	1.33867e-09	-1.46652	0.159	0.29	2.39554e-05
FRMD4A	1.42218e-09	0.19959	0.152	0.059	2.54499e-05
LRPPRC	1.44536e-09	0.166526	0.208	0.092	2.58646e-05
PTMA	1.46681e-09	0.212499	1	0.99	2.62485e-05
STRN3	1.4953e-09	0.220425	0.33	0.18	2.67583e-05
BCL3	1.65132e-09	0.274513	0.201	0.09	2.95504e-05
NDUFA7	1.7029e-09	0.11184	0.115	0.038	3.04734e-05
NAMPT	1.75032e-09	0.319765	0.358	0.211	3.13219e-05
CFH	2.07532e-09	-0.548943	0.441	0.612	3.71379e-05
APP	2.12153e-09	0.32205	0.591	0.415	3.79647e-05
VPS13D	2.18525e-09	0.161391	0.118	0.04	3.91051e-05
SSR4	2.23243e-09	-0.356375	0.815	0.844	3.99493e-05
ARHGAP15	2.28875e-09	0.25245	0.136	0.052	4.09572e-05
CDC42EP5	2.40972e-09	-0.348645	0.145	0.284	4.3122e-05
COX7A1	2.52593e-09	0.291818	0.836	0.664	4.52015e-05
WDR83OS	2.57886e-09	-0.344787	0.732	0.768	4.61486e-05
SORBS2	2.59433e-09	0.661556	0.48	0.366	4.64255e-05
COL18A1	2.70124e-09	0.215375	0.626	0.421	4.83387e-05
PCOLCE	2.89203e-09	-0.670949	0.568	0.632	5.17529e-05
CD55	3.07374e-09	-0.466209	0.127	0.257	5.50045e-05
HSPB8	3.10687e-09	0.329539	0.293	0.165	5.55974e-05
GABARAPL2	3.18322e-09	-0.382191	0.744	0.767	5.69637e-05
SERTAD4	3.20563e-09	-0.29828	0.03	0.129	5.73647e-05
NENF	3.301e-09	-0.331243	0.811	0.815	5.90714e-05
DMKN	3.31659e-09	-0.355135	0.083	0.204	5.93505e-05
CCPG1	3.35549e-09	-0.428144	0.51	0.585	6.00465e-05
CYCS	3.5296e-09	0.593351	0.568	0.431	6.31621e-05
FAM181B	3.61135e-09	0.142472	0.113	0.038	6.46252e-05
FAP	3.88337e-09	-0.432704	0.102	0.23	6.94929e-05
VKORC1	3.99679e-09	-0.388549	0.589	0.641	7.15226e-05
MAPRE2	4.67745e-09	0.200733	0.314	0.172	8.37029e-05
MYDGF	5.07035e-09	-0.447313	0.441	0.523	9.0734e-05
RPL13	5.09595e-09	-0.242116	0.998	1	9.11919e-05
IKBIP	5.30657e-09	-0.384757	0.18	0.313	9.4961e-05
ANGPTL4	5.34439e-09	0.332536	0.182	0.082	9.56379e-05
SRSF6	5.36519e-09	0.241944	0.303	0.164	9.60102e-05
CRNDE	5.41731e-09	-0.36689	0.199	0.334	9.69428e-05
ARHGEF7	5.45224e-09	0.181066	0.194	0.087	9.75679e-05
PEBP1	5.67153e-09	-0.325297	0.896	0.897	0.000101492
PCSK7	5.7142e-09	0.356149	0.335	0.19	0.000102256
TEAD2	5.90327e-09	0.152008	0.162	0.067	0.000105639
LIMCH1	6.30964e-09	-0.391898	0.279	0.416	0.000112911
IER5	6.63478e-09	0.262623	0.275	0.147	0.000118729
UGCG	6.70077e-09	0.294333	0.416	0.257	0.00011991
SUGCT	6.88407e-09	-0.509072	0.152	0.284	0.00012319
ALCAM	7.34466e-09	-0.401001	0.182	0.32	0.000131433
PICALM	7.45498e-09	0.198603	0.314	0.173	0.000133407
STK17B	7.68293e-09	-0.356009	0.081	0.198	0.000137486
HAND2	7.73148e-09	0.263455	0.18	0.081	0.000138355
HLA-DPA1	8.6413e-09	-0.548213	0.18	0.318	0.000154636
CDC42EP4	8.67931e-09	0.181488	0.176	0.077	0.000155316
ETS2	8.95102e-09	0.301474	0.478	0.315	0.000160179
NFASC	8.96281e-09	0.161058	0.111	0.038	0.000160389
HLA-DRB1	9.12158e-09	-0.24565	0.208	0.359	0.000163231
NT5DC2	9.22207e-09	0.227763	0.296	0.16	0.000165029
SYNM	9.2917e-09	0.293751	0.319	0.182	0.000166275
CALD1	9.95699e-09	-0.335554	0.988	0.98	0.00017818
ISCU	1.00064e-08	-0.37026	0.79	0.817	0.000179065
CCL5	1.01039e-08	-0.938644	0.067	0.175	0.000180809
MIDN	1.04602e-08	0.222894	0.33	0.188	0.000187186
RPL6	1.14186e-08	0.137932	0.995	0.997	0.000204336
GMFG	1.15361e-08	-0.35992	0.025	0.117	0.000206439
NTN4	1.25274e-08	0.196583	0.192	0.089	0.000224178
SRI	1.30072e-08	-0.365977	0.6	0.65	0.000232763
SLPI	1.39397e-08	-2.01072	0.025	0.117	0.000249452
STAG1	1.41417e-08	0.1865	0.21	0.101	0.000253066
CAMK2G	1.4602e-08	0.163823	0.233	0.114	0.000261303
FAM241A	1.49818e-08	0.257159	0.199	0.094	0.0002681
SERTAD4-AS1	1.56351e-08	-0.339385	0.18	0.315	0.00027979
ASPN	1.59285e-08	-0.477278	0.282	0.416	0.000285041
GUK1	1.63288e-08	-0.335468	0.873	0.877	0.000292204
SSPN	1.63304e-08	-0.436057	0.543	0.612	0.000292233
ARPC3	1.71979e-08	-0.354615	0.797	0.8	0.000307756
MRPL51	1.75976e-08	-0.414053	0.603	0.653	0.00031491
MAP1LC3A	1.83051e-08	0.205274	0.471	0.295	0.00032757
WASHC1	1.92195e-08	0.169804	0.166	0.073	0.000343932
RAB6B	1.92681e-08	0.120233	0.102	0.033	0.000344803
JAG1	1.93227e-08	0.278301	0.497	0.341	0.00034578
ITM2B	1.93907e-08	-0.22804	0.984	0.962	0.000346996
PTPRK	1.95265e-08	0.164086	0.155	0.066	0.000349426
SRSF3	1.95934e-08	0.302124	0.767	0.613	0.000350623
RCN3	1.99602e-08	-0.387583	0.236	0.358	0.000357187
COL15A1	2.00811e-08	-0.335432	0.081	0.194	0.000359351
RBM6	2.0541e-08	0.236329	0.291	0.16	0.000367581
ZEB2	2.11445e-08	0.348909	0.508	0.346	0.00037838
BCL6	2.11707e-08	0.282981	0.196	0.096	0.00037885
GJA1	2.14158e-08	-0.311678	0.074	0.186	0.000383236
TLE1	2.14187e-08	0.172274	0.166	0.073	0.000383287
EGR3	2.15417e-08	0.272231	0.159	0.07	0.000385489
HRCT1	2.19843e-08	-0.372053	0.065	0.172	0.000393408
RPL35A	2.23801e-08	0.155961	0.991	0.994	0.000400491
GRIA2	2.28616e-08	-0.153957	0.025	0.116	0.000409108
RHOQ	2.36613e-08	0.276071	0.517	0.352	0.000423419
REEP5	2.48717e-08	-0.340308	0.617	0.672	0.000445078
ANKRD40	2.68721e-08	0.13775	0.233	0.117	0.000480876
GSTO1	2.7335e-08	-0.37226	0.577	0.644	0.00048916
FAM114A1	2.85464e-08	-0.438903	0.291	0.405	0.000510837
GNAI1	2.9123e-08	0.181549	0.192	0.091	0.000521157
PCDH7	2.98597e-08	-0.223524	0.141	0.277	0.00053434
NCBP3	3.49949e-08	0.149207	0.249	0.129	0.000626233
COX7A2	3.54419e-08	0.245836	0.894	0.831	0.000634233
CRISPLD1	3.55465e-08	-0.316499	0.139	0.27	0.000636104
PTPRC	3.59556e-08	-0.500478	0.018	0.1	0.000643426
YWHAE	3.66349e-08	0.229708	0.684	0.516	0.000655582
GADD45A	3.66509e-08	-0.41511	0.4	0.522	0.000655868
PDCD5	3.68053e-08	-0.408586	0.545	0.604	0.000658631
SH3BP5	3.7331e-08	-0.287712	0.067	0.172	0.000668039
SORBS3	3.74339e-08	0.241331	0.432	0.276	0.00066988
LGALS3BP	3.74546e-08	-0.356668	0.443	0.557	0.000670251
NDUFS2	3.85179e-08	0.191451	0.353	0.203	0.000689277
STEAP1	4.11321e-08	-0.374988	0.081	0.189	0.00073606
PDIA6	4.17939e-08	-0.399943	0.54	0.597	0.000747902
NDRG2	4.38909e-08	0.255509	0.416	0.263	0.000785428
COL21A1	4.52545e-08	-0.392507	0.178	0.302	0.000809829
PAWR	4.54623e-08	0.271095	0.594	0.431	0.000813547
PPP1R1A	5.61119e-08	0.136154	0.104	0.036	0.00100412
LDB3	5.63593e-08	0.157714	0.139	0.057	0.00100855
MRPL32	5.68599e-08	0.253725	0.543	0.387	0.00101751
UBE2V1	5.73125e-08	0.135002	0.125	0.049	0.00102561
MINDY2	5.84178e-08	0.200497	0.323	0.188	0.00104539
TIMM44	5.91485e-08	0.184898	0.212	0.106	0.00105846
NBEAL1	6.06544e-08	0.218186	0.471	0.303	0.00108541
NPNT	6.37703e-08	0.233201	0.21	0.105	0.00114117
PER2	6.53507e-08	0.116809	0.194	0.094	0.00116945
GADD45GIP1	6.62901e-08	-0.318579	0.57	0.63	0.00118626
KCNK3	6.81895e-08	0.114958	0.111	0.04	0.00122025
ARID5A	6.8249e-08	0.2786	0.363	0.227	0.00122132
PHLDA2	6.84354e-08	0.549733	0.404	0.281	0.00122465
CD52	6.95038e-08	-0.501257	0.023	0.105	0.00124377
MT1E	6.96484e-08	0.444908	0.674	0.528	0.00124636
SPCS1	7.38181e-08	-0.319863	0.792	0.793	0.00132098
PLXDC2	7.40447e-08	-0.350055	0.139	0.267	0.00132503
DCTN1	7.41889e-08	0.137971	0.182	0.085	0.00132761
COL6A3	7.63035e-08	-0.725591	0.185	0.306	0.00136545
MMP2	7.73577e-08	-0.390296	0.122	0.246	0.00138432
RASL11A	7.78203e-08	0.329645	0.469	0.311	0.00139259
ID3	8.66683e-08	0.560191	0.852	0.777	0.00155093
TNFSF10	9.40684e-08	-0.483691	0.148	0.275	0.00168335
PER1	9.73662e-08	0.133955	0.143	0.061	0.00174237
TPI1	9.77563e-08	-0.310102	0.806	0.823	0.00174935
ZFP36L1	1.02526e-07	0.350909	0.688	0.561	0.0018347
ATP2B4	1.03075e-07	0.214827	0.337	0.202	0.00184452
ELL2	1.05592e-07	0.202354	0.176	0.082	0.00188957
ERCC6L2	1.11642e-07	0.159837	0.155	0.069	0.00199783
CRTAC1	1.13174e-07	-0.836289	0.062	0.16	0.00202525
SFRP4	1.15339e-07	-0.436885	0.152	0.28	0.00206398
TNS2	1.19461e-07	0.197201	0.279	0.154	0.00213776
TUBA1A	1.20194e-07	-0.248651	0.753	0.793	0.00215087
PMEPA1	1.22864e-07	-0.372039	0.58	0.673	0.00219866
PTBP2	1.22984e-07	0.14044	0.143	0.061	0.0022008
CREM	1.25863e-07	0.28572	0.266	0.15	0.00225232
KDM6B	1.30943e-07	0.185305	0.118	0.047	0.00234323
SF3A2	1.5293e-07	0.120099	0.113	0.043	0.00273669
TSTD1	1.53059e-07	-0.24127	0.042	0.132	0.00273899
IFT81	1.56898e-07	0.174016	0.171	0.081	0.00280769
LOXL1	1.58317e-07	-0.374484	0.159	0.281	0.00283309
ANKRD28	1.64165e-07	-0.287602	0.083	0.181	0.00293774
MLLT6	1.6925e-07	0.211943	0.187	0.093	0.00302873
TMOD1	1.73646e-07	0.116596	0.152	0.068	0.0031074
PCDH9	1.74178e-07	0.166831	0.145	0.065	0.00311692
RPL4	1.76773e-07	0.207357	0.901	0.811	0.00316335
FDFT1	1.80211e-07	0.183067	0.273	0.153	0.00322488
TMED9	1.82942e-07	-0.384079	0.448	0.514	0.00327375
TPT1	1.85466e-07	-0.213028	0.995	0.998	0.00331891
ENO1	1.87139e-07	-0.342284	0.64	0.662	0.00334885
CCDC85B	1.88601e-07	-0.371852	0.674	0.679	0.00337501
MTHFD2	1.93566e-07	0.226998	0.464	0.311	0.00346387
RPLP2	1.93882e-07	0.148062	0.988	0.984	0.00346952
KLHDC8B	1.97854e-07	0.167156	0.201	0.1	0.0035406
RPL10A	1.97907e-07	0.184266	0.988	0.984	0.00354155
TRIM8	1.98763e-07	0.210154	0.293	0.166	0.00355686
RASSF1	1.9957e-07	0.191271	0.249	0.135	0.0035713
PSAP	2.01003e-07	-0.321932	0.654	0.71	0.00359695
UQCR11	2.03947e-07	0.213915	0.82	0.688	0.00364964
PYCARD	2.04177e-07	-0.343926	0.111	0.221	0.00365375
ROCK1	2.04713e-07	0.256782	0.612	0.45	0.00366333
PRDX5	2.17865e-07	-0.341875	0.7	0.712	0.00389869
MGST1	2.20393e-07	-0.247939	0.028	0.11	0.00394393
HERPUD1	2.21052e-07	-0.324763	0.478	0.56	0.00395573
PHLDB2	2.24877e-07	0.248606	0.395	0.251	0.00402417
SUMO2	2.26297e-07	-0.223308	0.94	0.932	0.00404959
SPARC	2.27945e-07	-0.431378	0.721	0.736	0.00407907
EEF1A1	2.6192e-07	0.151315	0.998	0.998	0.00468706
IGFBP7	2.6406e-07	-0.178764	1	0.999	0.00472536
ITGB1	2.76844e-07	0.225175	0.945	0.88	0.00495413
KLF4	2.82519e-07	0.175647	0.189	0.095	0.00505567
GUCY1A1	2.8734e-07	0.2705	0.79	0.669	0.00514194
OLFML3	3.18947e-07	-0.355497	0.134	0.239	0.00570756
SMG1	3.20727e-07	0.177592	0.173	0.084	0.00573942
STAT3	3.21718e-07	0.25512	0.607	0.441	0.00575714
CABIN1	3.32628e-07	0.18646	0.24	0.131	0.00595237
FXYD6	3.39771e-07	0.140818	0.171	0.083	0.0060802
ZHX3	3.53216e-07	0.136848	0.111	0.044	0.0063208
NT5E	3.5868e-07	-0.21512	0.042	0.128	0.00641859
TGFB3	3.59899e-07	0.127114	0.171	0.081	0.00644039
CDKN2A	3.67152e-07	-0.291264	0.03	0.109	0.00657018
AFG3L2	3.68241e-07	0.137841	0.159	0.074	0.00658967
EMP2	3.75259e-07	-0.368103	0.624	0.672	0.00671526
SF3B6	3.77454e-07	-0.34453	0.651	0.682	0.00675454
ZBTB21	3.80628e-07	0.106597	0.125	0.052	0.00681134
HMGN1	3.81107e-07	-0.433718	0.43	0.507	0.00681991
B3GNT2	4.06828e-07	0.200268	0.247	0.14	0.00728018
CDC26	4.08948e-07	-0.425699	0.236	0.335	0.00731812
ZNHIT1	4.17939e-07	-0.363686	0.538	0.585	0.00747903
CXCR4	4.20327e-07	-0.558618	0.042	0.124	0.00752175
YIPF2	4.29169e-07	-0.250399	0.113	0.219	0.00767997
ZFHX3	4.72354e-07	0.222873	0.402	0.258	0.00845278
UQCRB	4.73247e-07	0.17961	0.945	0.909	0.00846875
ARHGAP18	4.76321e-07	-0.282329	0.058	0.151	0.00852376
COL3A1	4.8313e-07	-0.963667	0.402	0.477	0.00864561
FILIP1	4.99965e-07	0.339798	0.453	0.316	0.00894687
SOD1	5.17697e-07	-0.313621	0.871	0.889	0.00926419
SMARCD3	5.38785e-07	0.147852	0.3	0.174	0.00964156
COPZ2	5.46874e-07	-0.470041	0.36	0.439	0.00978631
ARHGAP17	5.54328e-07	0.134172	0.134	0.059	0.0099197
AMIGO2	5.67923e-07	0.144829	0.127	0.055	0.010163
RBBP4	5.9194e-07	0.169634	0.309	0.185	0.0105928
SUSD6	6.07342e-07	0.165188	0.155	0.073	0.0108684
CCDC71L	6.20014e-07	0.269045	0.286	0.174	0.0110951
EPN2	6.29156e-07	0.152324	0.277	0.156	0.0112588
HERC2	6.53381e-07	0.148549	0.219	0.115	0.0116922
VEGFB	7.67955e-07	-0.402983	0.607	0.641	0.0137426
UHMK1	8.07186e-07	0.170808	0.148	0.07	0.0144446
TWIST1	8.17085e-07	-0.357584	0.254	0.359	0.0146217
CREBBP	8.26915e-07	0.149716	0.157	0.075	0.0147976
ATP6V0B	8.29026e-07	-0.357625	0.48	0.55	0.0148354
TMEM256	8.3791e-07	0.192648	0.506	0.348	0.0149944
NOP53	8.44024e-07	0.239272	0.824	0.69	0.0151038
PODXL2	8.81956e-07	0.166592	0.125	0.055	0.0157826
PSMA7	8.89731e-07	-0.287927	0.88	0.874	0.0159217
MCL1	8.91473e-07	0.283012	0.52	0.367	0.0159529
GPX8	8.94132e-07	-0.338647	0.169	0.273	0.0160005
PLP2	8.97224e-07	-0.355717	0.667	0.709	0.0160558
IFI27	9.0011e-07	-0.90486	0.141	0.244	0.0161075
AXL	9.02026e-07	0.202901	0.448	0.295	0.0161418
GPRC5C	9.04664e-07	0.233349	0.374	0.244	0.016189
SLIRP	9.80382e-07	0.165474	0.596	0.43	0.0175439
AKR1A1	9.81335e-07	-0.317456	0.344	0.438	0.017561
HNRNPH2	9.85696e-07	0.155181	0.286	0.167	0.017639
SLC25A6	1.01139e-06	0.234919	0.91	0.84	0.0180989
COX7C	1.0181e-06	0.158244	0.961	0.915	0.0182189
DDX21	1.03389e-06	0.245641	0.515	0.352	0.0185014
MRPL40	1.04108e-06	-0.392715	0.319	0.412	0.01863
TPPP3	1.08112e-06	0.217347	0.212	0.116	0.0193466
SCRG1	1.14654e-06	-0.331044	0.083	0.179	0.0205173
FAM107B	1.17534e-06	0.160096	0.309	0.186	0.0210326
PPP1R15B	1.25483e-06	0.13757	0.155	0.074	0.0224553
LMO4	1.33882e-06	0.272998	0.589	0.439	0.0239582
PPP1R12B	1.40299e-06	0.299995	0.464	0.313	0.0251066
RANBP2	1.40452e-06	0.162098	0.208	0.112	0.0251339
F3	1.46181e-06	-0.169344	0.06	0.149	0.0261591
TMEM45A	1.48668e-06	-0.244019	0.09	0.186	0.0266041
NFIA	1.5126e-06	0.257758	0.591	0.445	0.0270679
EIF4B	1.53091e-06	0.228524	0.674	0.523	0.0273957
CLU	1.58477e-06	-0.749902	0.721	0.729	0.0283594
DDX5	1.59299e-06	0.21288	0.861	0.778	0.0285066
PET100	1.59326e-06	0.147251	0.473	0.318	0.0285114
CHD4	1.59591e-06	0.190274	0.33	0.206	0.0285587
SNHG8	1.60264e-06	0.261007	0.672	0.553	0.0286793
UTRN	1.60746e-06	0.224721	0.436	0.287	0.0287654
FARP1	1.80114e-06	0.152425	0.254	0.147	0.0322314
SET	1.82905e-06	0.209431	0.818	0.685	0.0327308
IL34	1.88644e-06	-0.266182	0.141	0.248	0.0337579
SMC1A	1.90624e-06	0.203685	0.259	0.152	0.0341121
CHMP1B	1.95078e-06	0.316263	0.245	0.143	0.0349092
RHOA	1.96886e-06	-0.274932	0.912	0.875	0.0352328
SLCO3A1	2.03506e-06	0.167779	0.351	0.217	0.0364173
PDPK1	2.09497e-06	0.151576	0.134	0.063	0.0374894
ZFAND5	2.11749e-06	0.302039	0.46	0.335	0.0378924
MEIS2	2.12589e-06	0.186894	0.21	0.116	0.0380428
TBC1D1	2.14021e-06	0.225078	0.365	0.238	0.038299
EFHD1	2.19154e-06	0.205469	0.499	0.347	0.0392175
MARCKS	2.21878e-06	-0.39978	0.43	0.534	0.0397052
SMIM4	2.2247e-06	0.155264	0.249	0.144	0.0398111
PPIC	2.29431e-06	-0.346076	0.467	0.538	0.0410567
MICU3	2.3316e-06	0.138836	0.24	0.135	0.0417239
MRAP2	2.35071e-06	-0.291981	0.048	0.127	0.042066
MIGA1	2.40319e-06	0.15621	0.208	0.112	0.0430052
NRGN	2.43279e-06	0.186172	0.545	0.418	0.0435348
HERPUD2	2.4347e-06	0.124662	0.206	0.109	0.043569
CSDE1	2.48899e-06	0.224576	0.649	0.49	0.0445404
TTC17	2.49443e-06	0.114884	0.141	0.066	0.0446378
RRP15	2.51479e-06	0.226613	0.289	0.177	0.0450022
MYO1D	2.54863e-06	-0.277296	0.21	0.313	0.0456077
FADS1	2.58833e-06	0.215672	0.178	0.094	0.0463181
EPDR1	2.5999e-06	-0.264829	0.104	0.201	0.0465252
IRF1	2.62476e-06	0.611986	0.432	0.311	0.04697
ATP6AP2	2.63205e-06	-0.309715	0.64	0.667	0.0471006
PFN2	2.72384e-06	-0.392399	0.249	0.343	0.0487431
THY1	2.72888e-06	-0.742249	0.231	0.331	0.0488333
VPS29	2.74363e-06	-0.340816	0.508	0.551	0.0490973
FAM76A	2.78096e-06	0.230755	0.208	0.117	0.0497652
ARHGAP10	2.89265e-06	0.198977	0.476	0.327	0.051764
MALAT1	2.93888e-06	0.189041	0.993	0.99	0.0525912
IER5L	2.95323e-06	0.266522	0.492	0.352	0.0528481
SPOPL	3.03582e-06	0.142946	0.157	0.077	0.054326
CTSC	3.04471e-06	-0.369412	0.307	0.433	0.0544851
GSTP1	3.11326e-06	-0.41432	0.958	0.964	0.0557117
C12orf75	3.17887e-06	0.458885	0.704	0.632	0.056886
PTTG1IP	3.18765e-06	-0.409857	0.483	0.544	0.057043
HEY2	3.19144e-06	0.148834	0.282	0.167	0.0571108
FEZ1	3.19372e-06	-0.340728	0.275	0.365	0.0571515
POLR2L	3.22556e-06	0.183984	0.764	0.609	0.0577214
DDX18	3.30618e-06	0.153068	0.607	0.449	0.059164
CYB5A	3.45935e-06	-0.362347	0.386	0.465	0.0619051
PPFIBP1	3.46171e-06	-0.360213	0.372	0.442	0.0619473
MTPN	3.50355e-06	-0.311992	0.478	0.542	0.0626961
CCL4L2	3.51178e-06	-0.721455	0.062	0.143	0.0628434
FKBP4	3.58697e-06	0.161558	0.249	0.144	0.0641888
CDK11A	3.6016e-06	0.126373	0.145	0.071	0.0644506
HEYL	3.69065e-06	0.136924	0.102	0.043	0.0660442
GLIPR1	3.70667e-06	-0.324287	0.383	0.475	0.0663309
CD69	3.71998e-06	-0.493322	0.032	0.103	0.066569
DKK3	3.9097e-06	-0.320652	0.529	0.606	0.0699641
RBM23	3.94409e-06	0.123635	0.176	0.091	0.0705795
EPHX1	3.94907e-06	0.211326	0.52	0.368	0.0706686
MFGE8	3.9926e-06	-0.256603	0.806	0.827	0.0714476
RPS6	4.01171e-06	0.144461	0.995	0.987	0.0717895
HMGXB4	4.02681e-06	0.165375	0.27	0.166	0.0720597
RHOD	4.17665e-06	-0.302692	0.148	0.24	0.0747412
EMD	4.42064e-06	0.20477	0.423	0.281	0.0791074
SPRY1	4.4464e-06	-0.523115	0.226	0.322	0.0795683
VEZF1	4.46206e-06	0.175991	0.254	0.149	0.0798485
ADD3	4.46249e-06	-0.254445	0.104	0.2	0.0798563
ANAPC7	4.47322e-06	0.112696	0.134	0.063	0.0800483
HLA-C	4.52003e-06	-0.225472	0.952	0.927	0.080886
EIF1AY	4.62491e-06	0.128243	0.27	0.159	0.0827628
C8orf33	4.67647e-06	0.154572	0.293	0.174	0.0836854
PTEN	4.68345e-06	0.241765	0.527	0.385	0.0838104
AQR	4.74151e-06	0.103796	0.111	0.048	0.0848493
APRT	4.87076e-06	-0.336709	0.533	0.59	0.0871623
KCNJ8	4.87187e-06	0.150373	0.162	0.082	0.0871821
HSPA8	4.88959e-06	-0.310382	0.794	0.809	0.0874992
KCNA5	4.95724e-06	0.11276	0.122	0.055	0.0887099
ADH1B	4.97277e-06	-0.604493	0.249	0.36	0.0889877
TARDBP	4.98024e-06	0.110594	0.166	0.084	0.0891215
C1orf21	5.04091e-06	0.121446	0.145	0.071	0.0902072
EBF1	5.13844e-06	0.161364	0.3	0.184	0.0919523
RILPL2	5.18312e-06	-0.325199	0.286	0.378	0.0927519
FXR1	5.19009e-06	0.193658	0.485	0.341	0.0928767
TACC1	5.2297e-06	0.245093	0.533	0.388	0.0935854
EIF5	5.23214e-06	-0.321495	0.573	0.62	0.0936292
PPP1CB	5.44792e-06	0.201684	0.801	0.675	0.0974905
SNHG7	5.63485e-06	-0.348834	0.376	0.462	0.100836
NAB1	5.79151e-06	0.15168	0.201	0.11	0.103639
COLEC12	5.80697e-06	-0.188291	0.046	0.124	0.103916
RPS19BP1	5.92966e-06	-0.319128	0.455	0.517	0.106111
MEF2D	6.02203e-06	0.109828	0.141	0.068	0.107764
RACK1	6.0722e-06	-0.189899	0.986	0.986	0.108662
VASN	6.24229e-06	0.240577	0.434	0.301	0.111706
SNU13	6.5146e-06	-0.333959	0.614	0.632	0.116579
TRIM28	6.83745e-06	0.21777	0.249	0.15	0.122356
PDLIM3	6.84817e-06	-0.45761	0.774	0.755	0.122548
RPS7	7.00705e-06	0.116162	0.993	0.992	0.125391
VEGFA	7.08379e-06	0.119778	0.162	0.083	0.126764
ZNF331	7.12112e-06	0.430377	0.21	0.124	0.127432
PACSIN2	7.20753e-06	0.166914	0.27	0.166	0.128979
DDX3Y	7.29435e-06	0.168664	0.249	0.149	0.130532
C1R	7.29935e-06	-0.253443	0.785	0.824	0.130622
DPP7	7.35496e-06	-0.303678	0.349	0.432	0.131617
ATP6V1G1	7.37217e-06	-0.270268	0.769	0.781	0.131925
HSPB2	7.37651e-06	0.17915	0.337	0.217	0.132003
TSPYL2	7.38916e-06	0.231399	0.282	0.179	0.132229
LHFPL6	7.5281e-06	0.143636	0.885	0.759	0.134715
MRPS12	7.54944e-06	-0.269558	0.15	0.236	0.135097
VGLL3	7.5874e-06	0.107743	0.109	0.048	0.135776
MRPL30	7.63067e-06	0.12396	0.122	0.057	0.136551
SLC27A3	7.6569e-06	0.158856	0.192	0.104	0.13702
PDXK	7.74892e-06	-0.269473	0.099	0.184	0.138667
ETV6	7.80656e-06	0.201628	0.194	0.107	0.139698
PPP2R2D	7.82017e-06	0.140442	0.182	0.099	0.139942
LRRFIP1	8.24336e-06	-0.265065	0.536	0.589	0.147515
TPBG	8.37692e-06	-0.210501	0.09	0.179	0.149905
CD99	8.73384e-06	-0.245923	0.864	0.87	0.156292
RPS25	8.73817e-06	0.12222	0.993	0.987	0.156369
KRT8	8.81061e-06	-0.290999	0.122	0.214	0.157666
AOC3	8.83017e-06	0.16931	0.279	0.174	0.158016
RPL14	8.92423e-06	0.12691	0.995	0.99	0.159699
KDELR1	8.92586e-06	-0.288103	0.691	0.696	0.159728
NDUFV3	9.00929e-06	0.164911	0.376	0.249	0.161221
COX17	9.26515e-06	0.225028	0.6	0.484	0.1658
RAB5B	9.50231e-06	0.118093	0.162	0.084	0.170044
WASHC3	9.71245e-06	-0.361038	0.259	0.339	0.173804
GPNMB	9.71547e-06	-0.414379	0.252	0.335	0.173858
LBR	9.83783e-06	0.152123	0.178	0.096	0.176048
TSPAN12	9.87409e-06	0.112372	0.102	0.044	0.176697
FBLN5	9.90483e-06	-0.123472	0.182	0.301	0.177247
MAPK10	1.00593e-05	0.191128	0.18	0.098	0.180012
CTHRC1	1.05149e-05	-0.406702	0.15	0.248	0.188164
CAT	1.08897e-05	0.159954	0.307	0.196	0.194871
SPTY2D1	1.09661e-05	0.13752	0.176	0.096	0.196238
IRF2BP2	1.1092e-05	0.192004	0.367	0.242	0.198492
PRRT2	1.11234e-05	0.122542	0.106	0.047	0.199053
CFL2	1.11463e-05	0.19728	0.425	0.285	0.199463
IFI27L2	1.12422e-05	-0.347377	0.395	0.471	0.201179
NRP2	1.13681e-05	-0.273852	0.088	0.17	0.203432
YME1L1	1.15014e-05	0.152927	0.353	0.228	0.205818
PDLIM2	1.18219e-05	-0.330907	0.543	0.588	0.211553
PHLDA1	1.2153e-05	0.320119	0.39	0.285	0.217479
TCEAL4	1.22831e-05	-0.366791	0.714	0.734	0.219806
TXNIP	1.23244e-05	0.358498	0.557	0.425	0.220545
SAT1	1.2369e-05	-0.332657	0.365	0.458	0.221343
ANKH	1.24423e-05	-0.373123	0.132	0.223	0.222654
TCEAL2	1.26336e-05	-0.3824	0.203	0.297	0.226078
CBR1	1.35172e-05	-0.324204	0.406	0.474	0.241889
CMTM3	1.38268e-05	-0.218629	0.085	0.17	0.24743
RRAD	1.38344e-05	0.223204	0.45	0.313	0.247567
MRC2	1.39053e-05	-0.215679	0.09	0.177	0.248835
PDGFD	1.42158e-05	-0.337212	0.155	0.253	0.254391
LMOD1	1.4306e-05	0.186232	0.73	0.574	0.256006
SIRT1	1.48366e-05	0.125744	0.111	0.051	0.265501
BANF1	1.53462e-05	-0.331251	0.63	0.655	0.27462
CGGBP1	1.55361e-05	0.1634	0.39	0.262	0.278018
ZYX	1.56191e-05	0.141789	0.446	0.307	0.279503
FBXO21	1.58017e-05	0.134915	0.233	0.137	0.282772
SMAD5	1.58294e-05	0.223242	0.314	0.203	0.283266
OSTC	1.59219e-05	-0.335779	0.554	0.581	0.284922
PRPF8	1.59924e-05	0.170653	0.238	0.14	0.286184
EAF1	1.60819e-05	0.152813	0.106	0.049	0.287785
MAT2A	1.62209e-05	0.116186	0.212	0.124	0.290273
UPP1	1.63219e-05	-0.208713	0.048	0.119	0.292081
ZBTB4	1.64822e-05	0.123796	0.148	0.076	0.294949
SNRNP200	1.67385e-05	0.126129	0.21	0.121	0.299536
HADH	1.67399e-05	0.16384	0.259	0.161	0.299561
INAFM1	1.74299e-05	0.179619	0.423	0.297	0.311908
MBNL2	1.76739e-05	0.168646	0.351	0.239	0.316274
STAT2	1.79934e-05	0.227222	0.215	0.13	0.321991
PPCS	1.82505e-05	-0.321288	0.321	0.398	0.326592
MXRA5	1.86867e-05	-0.228023	0.042	0.109	0.334399
PTGIS	1.89924e-05	-0.150064	0.162	0.267	0.339869
ITGA3	1.90711e-05	0.102205	0.118	0.056	0.341277
SOS2	1.91889e-05	0.169779	0.166	0.09	0.343385
SLFN11	1.92146e-05	0.176076	0.157	0.085	0.343845
HNRNPM	1.92482e-05	0.132719	0.605	0.435	0.344447
MAP3K8	1.97956e-05	0.167141	0.266	0.165	0.354242
CLDND1	1.98636e-05	0.227028	0.436	0.318	0.355459
FGF7	2.00783e-05	0.326433	0.469	0.343	0.359302
PNKD	2.01314e-05	-0.318935	0.404	0.478	0.360251
SCX	2.0154e-05	-0.260553	0.069	0.146	0.360655
MAOB	2.02903e-05	-0.189344	0.044	0.112	0.363095
PLCE1	2.03306e-05	0.130148	0.127	0.062	0.363816
PRR34-AS1	2.03818e-05	0.135134	0.203	0.117	0.364732
IARS2	2.04445e-05	0.177482	0.268	0.168	0.365854
GABARAP	2.06519e-05	0.1119	0.129	0.064	0.369567
DSTN	2.11008e-05	0.2503	0.975	0.973	0.3776
CDS2	2.13507e-05	0.163713	0.245	0.149	0.38207
ATP2A2	2.24547e-05	0.120689	0.215	0.126	0.401826
MYLK	2.31466e-05	0.184378	0.67	0.524	0.414209
CTSB	2.34177e-05	-0.367086	0.293	0.378	0.419061
RASSF3	2.34558e-05	0.121476	0.21	0.123	0.419742
FGFR1	2.38904e-05	-0.259511	0.145	0.238	0.427519
SUPT16H	2.40636e-05	0.136514	0.413	0.269	0.430619
UBAP1	2.43977e-05	0.116659	0.106	0.049	0.436596
EIF3K	2.55021e-05	-0.254822	0.848	0.868	0.45636
RASGEF1B	2.56443e-05	0.171748	0.157	0.085	0.458904
EZH1	2.58952e-05	0.105064	0.21	0.123	0.463394
ARF5	2.63168e-05	0.127297	0.508	0.359	0.470939
SFPQ	2.63855e-05	0.206096	0.61	0.465	0.472169
UBE2E3	2.66892e-05	-0.287902	0.339	0.413	0.477604
RPL3	2.6823e-05	0.106666	0.986	0.983	0.479998
MRPL36	2.72734e-05	-0.278388	0.224	0.311	0.488057
RNF19A	2.74828e-05	0.164088	0.309	0.201	0.491805
GBP2	2.7525e-05	0.358871	0.467	0.335	0.492561
LIMD2	2.75952e-05	-0.226738	0.042	0.105	0.493816
METAP2	2.79928e-05	0.188724	0.54	0.406	0.500932
ZNF146	2.81155e-05	0.123538	0.15	0.08	0.503126
FOXC1	2.82987e-05	0.328516	0.559	0.424	0.506405
SLC4A7	2.8482e-05	0.169809	0.141	0.073	0.509686
CUL1	2.85074e-05	0.124725	0.18	0.1	0.51014
RASAL2	2.8606e-05	0.156033	0.203	0.119	0.511904
KMT2E-AS1	2.86921e-05	0.151994	0.104	0.048	0.513446
TM4SF1	2.87434e-05	0.168929	0.529	0.645	0.514363
PSMA1	2.89221e-05	-0.298175	0.49	0.551	0.517561
PLAUR	2.90085e-05	-0.278188	0.072	0.146	0.519108
R3HDM2	2.91943e-05	0.159958	0.383	0.253	0.522432
NR2F2	2.94246e-05	0.209799	0.866	0.734	0.526552
COBLL1	2.95952e-05	0.244166	0.309	0.204	0.529607
CETN3	2.98688e-05	0.149897	0.143	0.075	0.534503
GCLM	2.99839e-05	-0.186535	0.053	0.121	0.536562
FHL1	2.99916e-05	-0.418877	0.751	0.747	0.5367
LGALSL	3.02366e-05	0.160569	0.254	0.161	0.541083
RGS3	3.03252e-05	-0.316539	0.199	0.285	0.54267
PGRMC1	3.10767e-05	-0.273295	0.49	0.547	0.556117
BNIP3L	3.13453e-05	-0.292304	0.506	0.56	0.560923
MT1X	3.21811e-05	0.590611	0.598	0.492	0.575881
ADRM1	3.22841e-05	-0.283226	0.282	0.364	0.577723
SMCO4	3.30621e-05	-0.177402	0.051	0.119	0.591647
ENAH	3.31876e-05	0.187012	0.473	0.338	0.593893
ICAM3	3.32026e-05	-0.190387	0.055	0.125	0.594161
CHML	3.35036e-05	0.101358	0.127	0.063	0.599547
ODC1	3.36349e-05	0.123399	0.291	0.181	0.601896
MPG	3.36916e-05	-0.297164	0.531	0.576	0.602912
ERG	3.42147e-05	-0.236151	0.085	0.164	0.612273
TBXA2R	3.42992e-05	-0.205979	0.053	0.122	0.613784
CTSF	3.46195e-05	-0.299625	0.358	0.431	0.619516
UBR1	3.46723e-05	0.104727	0.109	0.051	0.620461
GPM6B	3.48408e-05	-0.257837	0.104	0.187	0.623476
TPM3	3.49412e-05	-0.385965	0.289	0.357	0.625273
MBP	3.59888e-05	-0.187737	0.051	0.119	0.64402
PDE3A	3.62904e-05	0.142989	0.323	0.209	0.649417
AKAP12	3.68008e-05	0.350445	0.316	0.214	0.65855
RUNX1T1	3.72757e-05	0.194411	0.164	0.091	0.667048
ATP5PF	3.74396e-05	-0.227417	0.852	0.842	0.669983
VPS28	3.8854e-05	-0.286081	0.753	0.732	0.695292
DLC1	3.90514e-05	0.19006	0.337	0.223	0.698824
RAD23A	3.94995e-05	0.198229	0.637	0.483	0.706843
EPS8	3.95409e-05	0.2078	0.709	0.582	0.707585
SHPRH	3.99378e-05	0.134393	0.245	0.152	0.714688
CHMP4B	4.02585e-05	0.159602	0.4	0.274	0.720425
SIVA1	4.02927e-05	-0.28831	0.688	0.703	0.721038
FAU	4.15606e-05	0.114872	0.995	0.992	0.743726
CST6	4.18508e-05	-0.273026	0.079	0.154	0.74892
OSBPL1A	4.2248e-05	0.188995	0.404	0.283	0.756029
TMEM179B	4.22725e-05	-0.292096	0.37	0.435	0.756466
PPP6C	4.32296e-05	0.132839	0.217	0.128	0.773595
COX6C	4.36562e-05	0.145216	0.903	0.858	0.781228
LAMB2	4.40922e-05	0.180805	0.307	0.205	0.78903
SH3BGRL	4.42632e-05	0.190392	0.859	0.789	0.79209
P4HB	4.45737e-05	-0.335764	0.52	0.539	0.797646
ERF	4.55917e-05	0.131193	0.148	0.079	0.815863
IGF1R	4.56127e-05	0.134417	0.159	0.087	0.816239
PSMD8	4.56307e-05	-0.294579	0.672	0.697	0.816561
MICU1	4.5718e-05	0.151897	0.212	0.129	0.818123
LTC4S	4.58081e-05	-0.142777	0.048	0.114	0.819735
SYAP1	4.6151e-05	0.159478	0.349	0.232	0.825872
HIVEP2	4.64372e-05	0.113319	0.104	0.049	0.830993
RGCC	4.65083e-05	-0.466816	0.081	0.153	0.832265
LDHA	4.65333e-05	-0.226389	0.889	0.879	0.832713
PRELP	4.66958e-05	-0.130901	0.406	0.496	0.835622
DDIT4	4.69217e-05	0.517269	0.326	0.232	0.839665
FOXN3	4.69491e-05	0.169631	0.236	0.144	0.840154
CCL3	4.91966e-05	-0.270319	0.042	0.103	0.880373
GLO1	4.9302e-05	0.112415	0.453	0.309	0.88226
DLX5	4.93664e-05	0.119673	0.139	0.072	0.883412
METTL7A	4.96718e-05	0.11778	0.289	0.187	0.888877
GOLGB1	4.99e-05	0.169892	0.568	0.416	0.89296
ELOVL5	5.06084e-05	0.116222	0.155	0.085	0.905638
KDELR2	5.06519e-05	-0.327537	0.473	0.507	0.906415
ADH5	5.12597e-05	-0.35678	0.647	0.657	0.917291
FBXW11	5.14081e-05	0.141438	0.268	0.168	0.919948
TIMP2	5.39673e-05	-0.226264	0.61	0.65	0.965745
CCNI	5.43559e-05	-0.273744	0.915	0.879	0.972698
TUBA1B	5.50927e-05	-0.317231	0.901	0.862	0.985884
MAP1B	5.619e-05	0.159031	0.894	0.768	1
ZNF451	5.64841e-05	0.136847	0.164	0.093	1
EPHA3	5.69813e-05	0.124779	0.148	0.08	1
SAP18	5.7306e-05	-0.243254	0.834	0.814	1
ANO1	5.84421e-05	0.143544	0.171	0.098	1
KCNK15	6.1439e-05	-0.175563	0.058	0.125	1
MRPL41	6.19226e-05	-0.287837	0.441	0.502	1
PMP22	6.22578e-05	-0.29527	0.506	0.569	1
HLA-E	6.23047e-05	-0.261153	0.744	0.763	1
FXYD1	6.24835e-05	0.140229	0.845	0.712	1
PTGDS	6.27913e-05	-1.13337	0.039	0.1	1
MYL9	6.32868e-05	0.168586	0.965	0.962	1
DYNC1LI2	6.34146e-05	0.119044	0.471	0.337	1
EIF4G2	6.40602e-05	0.17594	0.582	0.44	1
C19orf53	6.50556e-05	-0.261968	0.797	0.773	1
TXNL1	6.55364e-05	-0.303609	0.349	0.419	1
RBBP7	6.58524e-05	0.112134	0.487	0.346	1
GALNT1	6.64235e-05	-0.368188	0.118	0.19	1
YWHAB	6.64907e-05	-0.222605	0.836	0.819	1
BAG3	6.70295e-05	0.147027	0.222	0.137	1
DYNC1I2	6.74915e-05	0.195888	0.621	0.493	1
C4orf48	6.87661e-05	-0.17136	0.048	0.113	1
UNC5B	6.92711e-05	-0.171873	0.042	0.105	1
ARL1	6.98109e-05	-0.285886	0.404	0.467	1
FRMD4B	6.99687e-05	-0.116828	0.051	0.118	1
EHD2	7.01621e-05	0.150866	0.33	0.225	1
AKR1C2	7.12844e-05	-0.242097	0.113	0.193	1
RPL10	7.17251e-05	-0.119683	1	0.999	1
ATP1B1	7.24231e-05	-0.23303	0.109	0.186	1
ISG15	7.27954e-05	-0.602556	0.282	0.349	1
NR2F2-AS1	7.37874e-05	0.144592	0.178	0.104	1
PARK7	7.39343e-05	-0.252161	0.878	0.854	1
AAK1	7.39685e-05	0.168426	0.231	0.141	1
DEPP1	7.43007e-05	0.225832	0.381	0.267	1
PLEKHA4	7.565e-05	0.145035	0.333	0.223	1
AP2B1	7.82234e-05	0.101254	0.201	0.121	1
HIPK1	7.90085e-05	0.159676	0.148	0.08	1
RABGGTB	7.97205e-05	0.117703	0.215	0.13	1
SSBP2	8.32381e-05	0.128257	0.388	0.267	1
ECM1	8.35695e-05	-0.127308	0.065	0.134	1
TOP2B	8.41152e-05	0.131695	0.187	0.11	1
NACA	8.43424e-05	-0.152319	0.991	0.991	1
FUBP1	8.64645e-05	0.137731	0.249	0.155	1
PRPF4B	8.89588e-05	0.181599	0.51	0.386	1
EIF1	8.92697e-05	0.161961	0.988	0.974	1
SERPINE1	9.15181e-05	-0.434157	0.09	0.164	1
HSDL2	9.18169e-05	0.146402	0.342	0.235	1
GABARAPL1	9.33401e-05	0.147491	0.245	0.154	1
THAP5	9.39501e-05	0.117352	0.277	0.18	1
ADNP	9.45882e-05	0.11351	0.268	0.17	1
PSMG2	9.60765e-05	-0.242521	0.462	0.507	1
HUWE1	9.66373e-05	0.178508	0.196	0.119	1
CBX7	9.79154e-05	0.115108	0.171	0.097	1
MRPS34	9.92011e-05	-0.254675	0.37	0.428	1
PRDX6	9.99683e-05	-0.259574	0.716	0.735	1
ITGA10	0.000101483	-0.239619	0.109	0.184	1
OSMR	0.00010204	0.200436	0.236	0.15	1
GSTK1	0.000102656	0.199891	0.603	0.479	1
YWHAZ	0.00010329	0.175987	0.734	0.61	1
BACE2	0.000103697	-0.295721	0.208	0.288	1
NAGK	0.000104143	-0.247186	0.155	0.231	1
COPE	0.000105079	-0.301183	0.517	0.539	1
PGAM2	0.000105699	0.18886	0.111	0.055	1
RPL19	0.000107173	-0.123656	1	0.994	1
SETD2	0.000109273	0.1477	0.201	0.119	1
RAB20	0.000113508	0.118862	0.162	0.092	1
DHX15	0.000113694	0.114884	0.171	0.098	1
SMARCC2	0.000114635	0.120144	0.309	0.202	1
TRNP1	0.000114729	0.100384	0.236	0.144	1
IQGAP1	0.000117117	0.217943	0.547	0.408	1
YWHAG	0.000119454	0.112707	0.284	0.181	1
PJA2	0.000120299	0.171612	0.624	0.509	1
SELENBP1	0.000125267	0.150962	0.339	0.225	1
PLEKHH3	0.000125451	0.169506	0.261	0.169	1
COTL1	0.000126056	-0.27345	0.051	0.112	1
DUSP2	0.000126145	-0.480652	0.046	0.104	1
DDX1	0.000126398	0.131916	0.323	0.214	1
YAP1	0.000127118	0.121654	0.277	0.177	1
RNF181	0.000127346	-0.360515	0.393	0.44	1
EDIL3	0.000127469	-0.240826	0.596	0.637	1
RNH1	0.000128986	-0.24839	0.663	0.674	1
FNBP4	0.000130714	0.160711	0.27	0.177	1
SLC38A2	0.000133684	0.29709	0.654	0.528	1
COX14	0.000133714	0.155375	0.6	0.463	1
TACC2	0.000137796	0.135304	0.109	0.055	1
RNASET2	0.000138191	-0.278599	0.122	0.195	1
RASGRP2	0.000139281	0.143207	0.224	0.142	1
ARHGAP1	0.000139924	0.123697	0.233	0.147	1
ZFP36L2	0.0001408	-0.465959	0.527	0.583	1
HEBP1	0.00014129	-0.304176	0.4	0.452	1
CLASP2	0.00014209	0.115697	0.129	0.07	1
RBP1	0.000143036	-0.226739	0.226	0.318	1
DUSP6	0.000143136	-0.142799	0.139	0.223	1
TPGS1	0.000145016	-0.220327	0.291	0.357	1
CAPZA1	0.000145576	0.143584	0.374	0.258	1
CAPG	0.000147022	-0.23525	0.058	0.119	1
RAB34	0.000147063	-0.25824	0.554	0.581	1
PBX1	0.000147715	0.158721	0.233	0.149	1
IFRD1	0.000148549	0.136915	0.346	0.237	1
TXNDC9	0.00015051	-0.228098	0.111	0.182	1
GPATCH8	0.000150874	0.150763	0.261	0.166	1
IL33	0.000151548	0.208543	0.273	0.184	1
NAP1L4	0.000153016	0.154182	0.365	0.252	1
PDGFA	0.000154591	0.256249	0.619	0.517	1
ABTB1	0.000154958	0.120596	0.323	0.216	1
TMEM208	0.000156174	-0.254337	0.284	0.357	1
DAPK3	0.000158386	0.207725	0.215	0.132	1
TPM4	0.000159395	-0.220476	0.88	0.856	1
PPM1A	0.000160805	0.113832	0.164	0.094	1
CIRBP	0.000164105	0.183548	0.887	0.84	1
IPO5	0.000165205	0.101498	0.143	0.08	1
SF3B5	0.000166253	-0.306329	0.554	0.572	1
KLF7	0.000167049	0.113665	0.111	0.057	1
KPNA6	0.000167467	0.110923	0.141	0.079	1
SYNE1	0.000168325	0.250915	0.476	0.358	1
ZFYVE16	0.000171449	0.159495	0.254	0.164	1
ATP5MC1	0.000171776	-0.290626	0.587	0.6	1
TSC22D1	0.00017927	0.273022	0.767	0.669	1
KAT6A	0.000179519	0.108192	0.132	0.072	1
BRK1	0.000180494	-0.232689	0.797	0.763	1
NOP10	0.000181004	-0.281031	0.522	0.55	1
OSBPL9	0.000184281	0.121068	0.314	0.214	1
SMU1	0.000184639	0.13204	0.305	0.204	1
FKBP2	0.000187451	-0.227806	0.674	0.68	1
ENG	0.00018866	-0.268264	0.291	0.366	1
TMEM167A	0.000189317	-0.277106	0.263	0.336	1
PCF11	0.000189573	0.14838	0.21	0.132	1
UBE2S	0.000191918	0.102596	0.37	0.26	1
PID1	0.000193283	-0.255842	0.141	0.218	1
PLD3	0.00019388	-0.303602	0.321	0.382	1
MXRA8	0.000194112	-0.345723	0.367	0.43	1
INPP4B	0.00019462	0.193045	0.268	0.178	1
TUBA4A	0.000195186	-0.302556	0.106	0.173	1
EIF4A1	0.000196194	0.132519	0.497	0.366	1
ENPP1	0.000200111	-0.224559	0.106	0.179	1
DAZAP2	0.000200962	0.158513	0.457	0.329	1
MCTS1	0.000201556	-0.253465	0.162	0.235	1
SERTAD3	0.000201868	0.129831	0.321	0.222	1
ANXA11	0.000203784	0.173849	0.603	0.478	1
STAG2	0.000209052	0.118187	0.351	0.241	1
BTG1	0.000212427	0.107481	0.838	0.74	1
ZSCAN16-AS1	0.000213956	0.107519	0.256	0.165	1
SNHG15	0.0002181	0.106012	0.233	0.149	1
AP2A2	0.00021948	0.107957	0.102	0.052	1
STK38L	0.000220801	0.173	0.305	0.208	1
CEBPZ	0.000223144	0.103653	0.33	0.227	1
LRRC32	0.000224266	0.111752	0.192	0.118	1
RABGAP1	0.000231202	0.256852	0.42	0.319	1
TOMM7	0.000233702	0.137992	0.952	0.918	1
PPP2R5E	0.000234615	0.16761	0.284	0.187	1
SCRN1	0.000234821	0.104438	0.111	0.058	1
APOL6	0.000235036	0.189989	0.215	0.142	1
SMCHD1	0.00023866	0.124348	0.286	0.192	1
RTRAF	0.000240214	-0.250565	0.635	0.642	1
NCL	0.000245976	0.12068	0.873	0.785	1
PGLS	0.000246253	-0.290476	0.485	0.516	1
MMADHC	0.000248632	-0.290593	0.284	0.349	1
ITGB5	0.000250628	-0.251276	0.178	0.253	1
FAM13C	0.000252529	0.228874	0.247	0.169	1
SSR2	0.00025329	-0.220234	0.778	0.754	1
ECH1	0.000263167	0.163981	0.577	0.448	1
SLC25A5	0.000266312	0.128083	0.723	0.617	1
COX6A1	0.000273333	0.114553	0.912	0.865	1
HSPB1	0.000273658	-0.197994	0.935	0.941	1
DST	0.000274235	0.179215	0.575	0.437	1
ARFGAP2	0.000278397	0.108289	0.18	0.108	1
P4HA2	0.000279087	-0.282012	0.159	0.225	1
COMMD3	0.000279823	-0.22422	0.222	0.295	1
CAST	0.000280215	-0.192103	0.799	0.803	1
HIF1A	0.000281162	0.138602	0.36	0.253	1
RPL13A	0.00028325	0.100581	0.988	0.98	1
KANK1	0.000283444	0.125855	0.152	0.09	1
DDX17	0.000286562	0.156273	0.587	0.458	1
PHIP	0.000286863	0.127092	0.303	0.206	1
REM1	0.000288641	0.112918	0.196	0.122	1
ACTA2	0.000290336	0.220296	0.891	0.83	1
PSMA3	0.000290848	-0.306052	0.467	0.496	1
MDM4	0.000293881	0.102652	0.219	0.136	1
PDCD6	0.000296757	-0.264352	0.55	0.569	1
ATP5MC3	0.000301033	-0.213733	0.79	0.758	1
ZNF638	0.00030717	0.175382	0.321	0.222	1
PLS3	0.000314122	-0.24953	0.755	0.772	1
HSP90AB1	0.000314266	-0.187254	0.979	0.962	1
CTBP1	0.000315603	0.132312	0.173	0.106	1
TMEM219	0.000316839	-0.263572	0.545	0.572	1
GOLPH3	0.000316864	0.121204	0.215	0.136	1
TMA7	0.000318215	0.129774	0.917	0.835	1
MRGPRF	0.000330447	0.108186	0.344	0.238	1
S100A6	0.000333276	-0.162825	0.998	0.997	1
KLHL5	0.00033462	0.133577	0.111	0.059	1
ARPC2	0.000336506	-0.201291	0.838	0.825	1
WFDC1	0.0003371	0.127901	0.15	0.088	1
HECTD1	0.000337222	0.135991	0.219	0.139	1
SCIN	0.000337337	0.123321	0.118	0.064	1
NBAS	0.000343612	0.120855	0.132	0.074	1
LEPROT	0.000343682	-0.22261	0.723	0.719	1
PLEKHH2	0.000345335	0.131669	0.148	0.086	1
CD320	0.000352349	-0.252398	0.173	0.244	1
ZNF524	0.000352587	-0.221647	0.162	0.232	1
RPL23	0.000354806	0.11827	0.961	0.925	1
WAPL	0.000355249	0.105982	0.171	0.102	1
ZNF706	0.000356112	-0.226343	0.476	0.508	1
MACF1	0.000356156	0.178018	0.478	0.352	1
PRKG1	0.000356495	0.18242	0.476	0.352	1
EIF3L	0.00035789	0.14567	0.681	0.542	1
RICTOR	0.0003584	0.140966	0.122	0.068	1
KLF10	0.000359402	0.19561	0.282	0.199	1
SRSF1	0.000359581	0.11027	0.201	0.126	1
DPM3	0.000359859	0.113871	0.393	0.283	1
RWDD1	0.00036067	-0.234489	0.741	0.752	1
SP100	0.000362075	-0.288028	0.418	0.472	1
FAM20B	0.000363442	0.10551	0.102	0.053	1
PTGER3	0.000368627	-0.212973	0.088	0.154	1
FIS1	0.000370309	-0.253923	0.771	0.777	1
PHF13	0.000371248	0.109932	0.106	0.057	1
SCPEP1	0.000375512	-0.271973	0.397	0.449	1
MRPS18C	0.000387188	-0.284041	0.372	0.435	1
MAPKAPK2	0.000391289	0.110921	0.173	0.103	1
TMEM98	0.000391629	-0.268302	0.245	0.311	1
COX5A	0.000396641	-0.274582	0.487	0.517	1
RBBP6	0.000407178	0.135105	0.296	0.202	1
SLC40A1	0.000411455	-0.312677	0.314	0.374	1
CDC42SE1	0.00041805	0.109204	0.249	0.165	1
PIR	0.000425471	-0.162327	0.058	0.114	1
HMGB1	0.000426361	-0.174662	0.968	0.964	1
TMEM50A	0.000428806	-0.199403	0.693	0.701	1
ATN1	0.000441653	0.143274	0.134	0.077	1
GATA6	0.000444387	0.117314	0.206	0.132	1
NBR1	0.000446584	0.167163	0.176	0.11	1
PLIN3	0.000452017	-0.26543	0.254	0.315	1
HIPK3	0.000456691	0.125801	0.282	0.194	1
IFIT1	0.000461223	-0.310083	0.095	0.159	1
CISD1	0.000466389	-0.267582	0.268	0.34	1
SSBP1	0.00046709	-0.266615	0.612	0.633	1
METTL26	0.000467369	-0.269998	0.446	0.489	1
NDUFAF3	0.000471518	-0.269957	0.575	0.602	1
DICER1	0.000473321	0.135119	0.18	0.112	1
AKR1C1	0.000477299	-0.17985	0.085	0.147	1
DECR1	0.000493189	-0.264563	0.201	0.266	1
HLA-B	0.000493682	-0.203597	0.917	0.897	1
NME1	0.000500938	-0.268592	0.206	0.27	1
RNF10	0.000513898	0.106861	0.166	0.102	1
PIGT	0.00051923	-0.267946	0.24	0.306	1
TUBB	0.000522721	-0.264933	0.684	0.696	1
SHISA4	0.000524768	-0.189221	0.159	0.229	1
SORT1	0.000526109	0.102735	0.289	0.191	1
CBR3	0.000528283	-0.198803	0.065	0.121	1
LINC01088	0.000533058	-0.221698	0.06	0.114	1
LASP1	0.000535164	0.100492	0.15	0.09	1
HNRNPA0	0.000544872	0.136096	0.568	0.45	1
KHSRP	0.00055123	0.109713	0.109	0.058	1
ID2	0.000551734	0.223641	0.298	0.215	1
RFTN1	0.000565462	-0.175447	0.088	0.151	1
TUT4	0.000565856	0.14313	0.379	0.276	1
GRN	0.000567425	-0.271938	0.252	0.32	1
LATS2	0.000567648	0.10465	0.118	0.066	1
KPNB1	0.000587106	0.101607	0.289	0.197	1
ILF3	0.000593385	0.103524	0.305	0.211	1
DYNC1I1	0.000597222	0.191192	0.115	0.065	1
ACYP2	0.000603191	0.120194	0.199	0.128	1
MFAP4	0.000606639	-0.676276	0.554	0.549	1
PDLIM1	0.000623383	-0.261198	0.594	0.604	1
INTS6	0.000623751	0.139745	0.266	0.181	1
GPX7	0.000626841	-0.182881	0.095	0.156	1
TENT5A	0.000628422	-0.241131	0.185	0.253	1
LAMP2	0.000629271	-0.234031	0.194	0.262	1
XPC	0.000636297	0.117992	0.245	0.163	1
DRAP1	0.00063774	0.13879	0.61	0.482	1
ERP29	0.00064353	-0.247144	0.561	0.583	1
WDR43	0.000656282	0.101378	0.238	0.157	1
IL32	0.000663458	-0.250048	0.199	0.278	1
PRRX1	0.000664365	-0.274408	0.529	0.567	1
SCAND1	0.000665465	-0.287358	0.566	0.578	1
ATRAID	0.000679799	-0.242577	0.649	0.65	1
BTBD7	0.000682572	0.108007	0.182	0.114	1
ANXA4	0.00068355	-0.285638	0.462	0.489	1
MRPS26	0.00068357	-0.221955	0.316	0.373	1
BTF3	0.000688765	-0.180197	0.958	0.975	1
TMEM14C	0.000692749	-0.228834	0.758	0.745	1
CLTB	0.00069406	-0.222673	0.55	0.595	1
PDE5A	0.000701439	0.17451	0.557	0.424	1
OTUD6B-AS1	0.000701707	0.183436	0.455	0.345	1
TM2D3	0.000720284	-0.216147	0.182	0.244	1
ESYT2	0.000721019	0.221256	0.215	0.144	1
TBCB	0.000738565	-0.218044	0.573	0.589	1
CAVIN1	0.000752883	0.201403	0.778	0.678	1
HSPD1	0.000757736	0.131002	0.695	0.563	1
APOBEC3C	0.0007762	0.110586	0.192	0.124	1
DAZAP1	0.000779432	0.12158	0.206	0.133	1
STMP1	0.000787574	-0.305503	0.326	0.374	1
NFE2L1	0.000808999	0.150377	0.199	0.131	1
VCL	0.000810223	0.101754	0.522	0.397	1
LINC00667	0.0008257	0.126502	0.275	0.186	1
ZCRB1	0.000825751	-0.282594	0.393	0.447	1
ZBTB10	0.000837978	0.116153	0.185	0.117	1
MRPL15	0.000842836	-0.163282	0.113	0.173	1
NPTN	0.000845118	0.117898	0.52	0.394	1
UBXN2A	0.000846242	0.10299	0.206	0.134	1
ARPC5L	0.000856725	-0.177911	0.169	0.234	1
SMTN	0.000891402	0.104971	0.157	0.095	1
SAMD9	0.000923357	-0.152955	0.081	0.141	1
TSPAN2	0.000926656	-0.274256	0.136	0.198	1
SLC2A3	0.000927584	0.146544	0.261	0.183	1
MRPS6	0.000931515	-0.33297	0.372	0.41	1
KIAA0100	0.000948534	0.102845	0.109	0.061	1
PAM	0.000949001	-0.182487	0.159	0.234	1
C1GALT1	0.000959484	-0.196485	0.115	0.18	1
PRPSAP1	0.000988461	0.102994	0.236	0.157	1
USP12	0.000996585	0.102181	0.182	0.116	1
ATL3	0.00100029	0.110652	0.346	0.241	1
COL1A1	0.00100073	-0.852049	0.326	0.383	1
F2R	0.00101612	-0.165804	0.097	0.163	1
APOE	0.00101933	-0.609369	0.273	0.371	1
PPP1R14A	0.00102152	0.105479	0.758	0.627	1
FAT1	0.00102394	0.10351	0.236	0.158	1
MRPS5	0.00103142	0.127156	0.307	0.216	1
ACTB	0.0010316	0.139329	0.991	0.993	1
SASH1	0.00104034	0.146445	0.155	0.098	1
GLT8D2	0.00104236	-0.226044	0.282	0.345	1
USP33	0.00107876	0.136461	0.217	0.148	1
RPL11	0.00109044	-0.10773	0.993	0.998	1
CDC123	0.00109284	-0.234757	0.215	0.27	1
GALK1	0.00112653	-0.172173	0.09	0.148	1
APOL2	0.00112975	0.193284	0.155	0.098	1
EIF4G1	0.00113131	0.123526	0.187	0.121	1
SF3B2	0.00115455	0.123166	0.566	0.442	1
RNMT	0.00115842	0.110087	0.372	0.266	1
C4orf3	0.00118043	-0.230333	0.801	0.773	1
LXN	0.00118221	-0.148948	0.055	0.107	1
CRTC3	0.0011831	0.121957	0.15	0.092	1
CALU	0.00119452	-0.221078	0.404	0.44	1
BRD4	0.00122223	0.102448	0.365	0.264	1
RPS18	0.00122427	-0.139075	0.991	0.99	1
PPP1R10	0.00123614	0.112472	0.416	0.306	1
MALSU1	0.0012481	-0.243857	0.169	0.229	1
CCL21	0.00125246	2.02326	0.236	0.175	1
TGFB1	0.00125336	-0.194824	0.259	0.328	1
SULF1	0.00125942	-0.178055	0.279	0.356	1
SVIL	0.00125954	-0.250107	0.522	0.557	1
DMD	0.00127165	0.100341	0.275	0.188	1
PKN2	0.00128803	0.119173	0.365	0.264	1
DLGAP4	0.00129082	0.111032	0.224	0.149	1
SLC25A4	0.00131427	-0.419154	0.48	0.487	1
PSME2	0.00133175	-0.217645	0.522	0.552	1
ETHE1	0.00133611	-0.295573	0.291	0.33	1
TES	0.0013566	-0.158599	0.15	0.222	1
ARF4	0.0013592	-0.285276	0.568	0.579	1
FCHSD2	0.00136559	0.111177	0.203	0.133	1
FBLIM1	0.00137438	-0.232882	0.508	0.534	1
CTSL	0.00138018	-0.288886	0.46	0.491	1
LTBP1	0.00139502	-0.104208	0.564	0.626	1
WAC	0.00140956	0.134092	0.337	0.247	1
B4GALT2	0.00141271	-0.151257	0.055	0.105	1
RAMP1	0.00141411	-0.481467	0.411	0.428	1
PPIA	0.0014405	-0.17701	0.938	0.912	1
JPT1	0.00144454	-0.204678	0.111	0.169	1
LRRFIP2	0.00145557	-0.166017	0.3	0.356	1
NDUFA12	0.00148818	-0.249445	0.603	0.622	1
IMP3	0.00150376	-0.222147	0.305	0.362	1
GLRX	0.00151172	-0.25036	0.199	0.263	1
HMGN2	0.00152252	0.13283	0.794	0.699	1
GLUL	0.00152948	0.121367	0.337	0.248	1
PUM3	0.00153442	0.10207	0.314	0.221	1
GTF2F1	0.00154939	0.112001	0.342	0.246	1
PA2G4	0.00155183	0.133536	0.656	0.544	1
ACOT13	0.0015659	-0.171387	0.136	0.2	1
SPART	0.00156958	0.122471	0.36	0.26	1
SEMA5A	0.00157735	0.180493	0.18	0.121	1
DPY30	0.00158308	-0.219319	0.291	0.35	1
MAGI2	0.00158327	0.13906	0.178	0.116	1
DAB2	0.00158725	-0.227401	0.203	0.267	1
AP3S1	0.00160317	-0.220685	0.425	0.464	1
POP4	0.00160381	-0.203133	0.134	0.193	1
PPM1K	0.00160769	-0.237276	0.15	0.207	1
STAU1	0.00162869	-0.197298	0.402	0.444	1
CIB1	0.00163069	-0.257823	0.473	0.515	1
BAD	0.00163131	-0.284416	0.413	0.44	1
SRP72	0.00163859	-0.253674	0.383	0.426	1
KPNA1	0.00164364	0.119048	0.115	0.068	1
AGTRAP	0.00164508	-0.223364	0.132	0.19	1
RAB31	0.00164785	-0.239188	0.323	0.381	1
STOM	0.00165297	0.158643	0.494	0.377	1
CXCL2	0.00167483	0.623271	0.104	0.061	1
DESI2	0.00168334	-0.212762	0.275	0.333	1
BTG3	0.00170671	0.125174	0.367	0.27	1
TCF25	0.00172313	0.14125	0.598	0.468	1
NSRP1	0.00172385	0.149456	0.538	0.43	1
CTDSPL	0.00172786	-0.241988	0.247	0.297	1
CALCOCO1	0.00173749	0.135897	0.164	0.105	1
PSMC2	0.00173824	-0.246279	0.222	0.276	1
CDH13	0.00174024	-0.206841	0.187	0.251	1
PGK1	0.00179379	-0.263761	0.552	0.569	1
SYPL1	0.00179432	0.10898	0.568	0.438	1
KCTD12	0.00180107	-0.114002	0.053	0.103	1
RBX1	0.0018057	-0.242732	0.624	0.605	1
FCGRT	0.00182554	-0.225711	0.42	0.455	1
BCLAF1	0.00184102	0.112338	0.462	0.355	1
PELO	0.00185698	-0.209635	0.18	0.241	1
SDF4	0.00186738	-0.219535	0.39	0.428	1
FAM162A	0.00187651	-0.25633	0.402	0.434	1
TSPAN5	0.00189357	-0.173642	0.058	0.106	1
ATP6V1F	0.00189987	-0.244742	0.527	0.531	1
CWC22	0.00190574	0.107953	0.254	0.179	1
MRPL17	0.00192144	-0.162188	0.155	0.214	1
CDKN1B	0.00193481	0.166692	0.346	0.252	1
ALYREF	0.00194346	0.153101	0.268	0.188	1
ENY2	0.00194599	-0.249149	0.513	0.544	1
PURB	0.00200257	0.1182	0.139	0.084	1
COL6A2	0.00202658	-0.36915	0.76	0.711	1
CPQ	0.00204623	-0.21851	0.397	0.442	1
DNM3OS	0.00206194	-0.163116	0.065	0.114	1
DYRK4	0.0020645	-0.187749	0.152	0.211	1
TKT	0.00208005	-0.308246	0.448	0.463	1
MPDZ	0.00208743	0.114659	0.203	0.136	1
CWF19L2	0.00211553	0.153271	0.312	0.228	1
MFAP2	0.00212949	-0.135148	0.104	0.165	1
MRPL14	0.00213017	-0.236083	0.256	0.309	1
DDX24	0.00216427	0.131021	0.806	0.673	1
RBMX	0.0021672	0.125205	0.497	0.377	1
FRZB	0.00218585	-0.356595	0.831	0.789	1
PLEKHO1	0.00220351	0.197826	0.337	0.256	1
HSPA1B	0.00220678	0.22782	0.58	0.468	1
PROCR	0.00221806	0.228261	0.236	0.17	1
AFDN	0.00223333	-0.12071	0.053	0.1	1
IPO7	0.00224539	0.122	0.222	0.152	1
SPECC1	0.00227756	0.119013	0.284	0.204	1
CPT1A	0.00228325	0.1028	0.125	0.077	1
LPP	0.00233361	0.155783	0.748	0.634	1
RPAP3	0.00234439	0.12158	0.141	0.089	1
SMIM14	0.0023472	-0.145513	0.388	0.427	1
CDKN2D	0.00236753	-0.202399	0.15	0.208	1
TMEM230	0.00244923	-0.220169	0.58	0.595	1
TAGLN	0.0024494	0.123342	0.986	0.975	1
RNASEH2B	0.00249672	-0.21025	0.141	0.193	1
TUBA1C	0.00250929	0.181546	0.522	0.408	1
TNS1	0.00252394	0.137566	0.42	0.324	1
CHD1	0.00253893	0.123761	0.27	0.193	1
SP110	0.00254696	-0.232702	0.199	0.259	1
SDF2L1	0.00255197	-0.263139	0.226	0.285	1
HLA-DRB5	0.00255295	-0.139311	0.15	0.219	1
HSPA2	0.00256588	-0.191049	0.109	0.163	1
PIK3C2A	0.00257379	0.101196	0.171	0.11	1
PLIN2	0.00259792	-0.19564	0.095	0.147	1
EIF3A	0.0026076	0.125872	0.393	0.297	1
VPS4B	0.00269724	0.110266	0.36	0.262	1
QKI	0.00270435	0.118277	0.427	0.327	1
MDFIC	0.00270813	-0.149071	0.113	0.172	1
TIMMDC1	0.00271102	-0.195137	0.219	0.274	1
HGF	0.00278457	0.205046	0.321	0.237	1
PDGFRB	0.00279236	0.112195	0.483	0.382	1
CASK	0.00280603	-0.133546	0.079	0.13	1
UQCRFS1	0.00288892	-0.185805	0.335	0.382	1
RPS19	0.00291914	0.133175	0.991	0.987	1
DTD1	0.00292214	-0.172726	0.127	0.179	1
FMOD	0.00297972	-0.147687	0.136	0.196	1
RHOC	0.00298168	-0.237703	0.767	0.758	1
CD109	0.00305015	-0.163383	0.076	0.126	1
TMEM126B	0.00305696	-0.206298	0.215	0.274	1
ATG3	0.00309775	-0.225907	0.231	0.284	1
KCNE4	0.00310395	0.27106	0.305	0.23	1
USP47	0.00310442	0.103373	0.208	0.14	1
CKS1B	0.0031524	-0.244791	0.206	0.259	1
CDC73	0.0031568	0.112512	0.37	0.281	1
PXDN	0.00318428	0.106262	0.118	0.072	1
KCNK17	0.00318983	0.201951	0.192	0.135	1
THUMPD1	0.00319275	0.122235	0.388	0.294	1
QDPR	0.00319366	-0.175438	0.122	0.174	1
PGM1	0.00323844	-0.11609	0.076	0.126	1
NDUFS6	0.00324645	-0.222918	0.538	0.56	1
SELENOM	0.00325418	-0.172402	0.972	0.964	1
CHMP3	0.00327078	0.108858	0.402	0.299	1
MOB2	0.00327672	0.12235	0.335	0.247	1
TLE4	0.0032976	0.107955	0.266	0.191	1
EPM2AIP1	0.00333238	0.119715	0.164	0.107	1
PABPC4	0.00336194	0.117129	0.206	0.144	1
PUM2	0.00341859	0.139699	0.113	0.069	1
POMP	0.00342475	-0.257214	0.67	0.657	1
RPLP0	0.00344713	0.127608	0.972	0.969	1
SRSF7	0.003494	0.117092	0.61	0.495	1
SUMO1	0.00349527	-0.238095	0.587	0.568	1
NBDY	0.00350666	-0.24055	0.439	0.47	1
RAB9A	0.00352109	-0.179061	0.129	0.182	1
POLE4	0.00357234	-0.263089	0.397	0.424	1
GAS6	0.00361969	-0.283748	0.732	0.719	1
DDX3X	0.00364904	0.150664	0.471	0.371	1
SERP1	0.00370109	-0.155157	0.531	0.551	1
CX3CL1	0.00371754	0.268279	0.196	0.134	1
TSPAN4	0.00379521	-0.196816	0.282	0.341	1
UFC1	0.00379578	-0.283916	0.527	0.547	1
TMEM160	0.0038116	-0.278309	0.358	0.391	1
IFIT3	0.00387255	-0.148382	0.109	0.165	1
BCL7C	0.00389122	-0.193001	0.531	0.556	1
ALDH9A1	0.00389534	0.122833	0.203	0.139	1
UBB	0.0039047	-0.181588	0.945	0.924	1
NAA35	0.00398196	0.107502	0.109	0.066	1
KATNA1	0.00398915	-0.172975	0.088	0.137	1
SARAF	0.00403489	-0.21241	0.674	0.665	1
PPIE	0.00406321	-0.224931	0.196	0.244	1
NMRK1	0.00406615	-0.216085	0.169	0.227	1
SERPINF1	0.00408058	-0.567691	0.275	0.321	1
FKBP11	0.00409746	-0.171855	0.097	0.149	1
PMF1	0.00412616	-0.209617	0.125	0.175	1
DTX3	0.00415582	0.111322	0.132	0.084	1
TFDP2	0.00417709	-0.166555	0.169	0.226	1
ZNF207	0.00419886	0.114518	0.275	0.195	1
TMEM147	0.0042514	-0.202641	0.386	0.424	1
POP7	0.00427491	-0.206613	0.185	0.232	1
RGS2	0.00432036	-0.309439	0.145	0.201	1
CARHSP1	0.00434414	-0.247696	0.303	0.343	1
ZBTB16	0.00439507	0.105244	0.206	0.141	1
B3GAT3	0.00446289	-0.261739	0.238	0.28	1
CCDC25	0.0044716	-0.256879	0.279	0.322	1
TMED10	0.00447298	-0.139602	0.531	0.565	1
FUCA1	0.00448227	-0.160805	0.102	0.151	1
DNAJC15	0.00449636	-0.228529	0.462	0.492	1
CEP85L	0.00450797	0.100138	0.164	0.11	1
PSMB1	0.00451204	-0.165656	0.829	0.812	1
GTF3A	0.00451217	-0.253598	0.326	0.367	1
UTP23	0.00456989	-0.227495	0.226	0.281	1
CAV2	0.00457507	0.12026	0.707	0.613	1
NOL7	0.00457617	-0.211452	0.617	0.635	1
YWHAH	0.00458496	0.215844	0.617	0.524	1
FADS3	0.00459812	0.106931	0.448	0.345	1
ABRACL	0.00461362	-0.113902	0.12	0.176	1
NRP1	0.00463519	0.147774	0.36	0.275	1
PGM3	0.00466532	-0.130655	0.06	0.103	1
CALR	0.00467451	-0.210863	0.741	0.723	1
NPDC1	0.00475962	-0.247457	0.309	0.352	1
SRRM1	0.00480278	0.100889	0.732	0.611	1
BZW1	0.00481375	-0.244057	0.566	0.575	1
FKBP10	0.0048258	-0.200709	0.192	0.247	1
TSC22D2	0.00483182	0.112245	0.129	0.083	1
RCC1L	0.00483885	-0.153922	0.09	0.138	1
SPSB1	0.00484272	-0.102861	0.065	0.112	1
COX20	0.00486199	0.122996	0.531	0.433	1
NIT2	0.00486651	-0.197314	0.169	0.219	1
NMI	0.00496911	-0.160045	0.079	0.125	1
METTL5	0.00498712	-0.233881	0.381	0.421	1
IFI16	0.00503331	-0.220101	0.51	0.546	1
IFT22	0.00507175	-0.161484	0.141	0.194	1
SELENOK	0.00507629	0.162078	0.741	0.645	1
DBNL	0.00510583	-0.167213	0.187	0.24	1
STN1	0.00511622	-0.160511	0.065	0.108	1
TMEM204	0.00517022	-0.175102	0.164	0.218	1
PSMB8	0.00527595	-0.206205	0.397	0.442	1
MZT2A	0.00539517	-0.232666	0.386	0.423	1
COL14A1	0.00539581	-0.140909	0.919	0.864	1
SF3B1	0.00539999	0.110085	0.529	0.417	1
FUOM	0.00546925	-0.173526	0.083	0.129	1
CD59	0.00547803	0.154151	0.799	0.694	1
OCIAD1	0.00566218	-0.211676	0.554	0.572	1
EIF4E2	0.00571819	-0.237002	0.155	0.199	1
SAMHD1	0.00582771	0.129049	0.226	0.162	1
SPTAN1	0.00584295	0.103333	0.321	0.239	1
TMEM91	0.00589259	-0.178532	0.083	0.13	1
FRS2	0.0059413	0.125235	0.109	0.068	1
LSP1	0.00596127	-0.181192	0.076	0.12	1
SDHD	0.00596346	0.102058	0.57	0.457	1
ANKRD12	0.00598239	-0.181403	0.527	0.556	1
CNN3	0.00605186	0.126815	0.769	0.636	1
NINJ1	0.00608062	-0.268861	0.263	0.301	1
NT5C	0.00609968	-0.175094	0.349	0.376	1
MRPS11	0.00612691	-0.201762	0.134	0.181	1
DUSP23	0.00613749	-0.183959	0.173	0.221	1
SESN3	0.00636863	-0.121901	0.166	0.225	1
RFNG	0.00655735	-0.138033	0.136	0.184	1
ODF2L	0.00662592	-0.186844	0.15	0.202	1
BIRC3	0.00665187	-0.213921	0.069	0.113	1
MANF	0.00668426	-0.232012	0.247	0.29	1
SLC29A1	0.00668621	-0.159935	0.102	0.148	1
ATP5F1C	0.00671207	-0.188433	0.67	0.671	1
KTN1	0.00671852	0.110707	0.788	0.675	1
SCARB2	0.00680459	-0.187301	0.275	0.322	1
SEC22C	0.00695606	-0.132703	0.111	0.159	1
SETD5	0.00698005	0.104371	0.169	0.117	1
TXNDC15	0.0069938	-0.218941	0.284	0.324	1
ANAPC11	0.00702657	-0.212206	0.647	0.65	1
TMEM11	0.00709697	-0.155793	0.088	0.134	1
FOXC2	0.00710222	0.116717	0.335	0.259	1
DCN	0.00710241	-0.946777	0.397	0.411	1
TNC	0.00721183	-0.346513	0.238	0.286	1
CES1	0.00729439	-0.172547	0.069	0.113	1
BAX	0.00730595	-0.290853	0.367	0.395	1
AASDHPPT	0.00735857	-0.133885	0.157	0.21	1
RAB13	0.00752427	-0.231105	0.679	0.662	1
MAN1B1	0.00754124	-0.13658	0.074	0.116	1
PSMB2	0.00757695	-0.236657	0.446	0.461	1
SQOR	0.00758201	-0.182218	0.127	0.172	1
TNRC6A	0.00761862	0.10906	0.208	0.151	1
BDH2	0.00775726	-0.215012	0.27	0.317	1
FHL2	0.00783451	-0.134794	0.245	0.31	1
CNPY3	0.00789695	-0.142132	0.139	0.187	1
PRRX2	0.007933	-0.217958	0.319	0.352	1
MPC2	0.00805668	-0.234392	0.425	0.442	1
CLTA	0.00805932	-0.208749	0.723	0.719	1
CACYBP	0.00811785	-0.228609	0.344	0.376	1
LAMB1	0.00823684	-0.129491	0.079	0.125	1
NUDT16	0.00826381	-0.2131	0.189	0.234	1
B3GALT4	0.00832904	-0.140505	0.088	0.134	1
VGLL4	0.00833661	-0.221087	0.393	0.421	1
BACH1	0.00836779	0.117172	0.208	0.15	1
BTN2A1	0.00845406	0.11815	0.152	0.102	1
PAXX	0.00853126	-0.211363	0.231	0.276	1
MTX1	0.00855032	-0.179661	0.141	0.188	1
TMEM106C	0.008654	-0.213154	0.3	0.337	1
CLEC2B	0.00868187	-0.200908	0.065	0.104	1
RGS17	0.00873728	-0.100853	0.067	0.111	1
RCAN1	0.00876141	0.150549	0.134	0.089	1
MED19	0.00882942	-0.173607	0.143	0.191	1
CNBP	0.00889612	-0.172592	0.857	0.845	1
MRPL47	0.00894364	-0.18455	0.208	0.253	1
PSMB5	0.00896623	-0.19059	0.577	0.57	1
CCNQ	0.0091098	-0.178529	0.132	0.174	1
IFI44L	0.00915066	-0.223216	0.118	0.163	1
ANG	0.00917183	-0.171023	0.187	0.236	1
BEX3	0.00919795	-0.2383	0.702	0.678	1
STK17A	0.00922588	-0.241183	0.21	0.262	1
USE1	0.00930734	-0.188116	0.242	0.29	1
PALLD	0.00931067	0.10785	0.716	0.604	1
CCNDBP1	0.009324	-0.168785	0.284	0.324	1
ISOC2	0.00947182	-0.172611	0.141	0.186	1
AURKAIP1	0.00956641	-0.205202	0.545	0.546	1
HNRNPDL	0.00957035	0.114012	0.859	0.775	1
AP2S1	0.00959666	-0.234032	0.432	0.444	1
MSRB2	0.00961346	-0.181983	0.39	0.415	1
USF2	0.00965921	0.10189	0.254	0.185	1
IGFBP3	0.00972289	-0.158632	0.083	0.13	1
TNFRSF11B	0.00986935	-0.410224	0.194	0.247	1
MRPL27	0.00997027	-0.178063	0.3	0.336	1
NAA10	0.0099797	-0.198758	0.356	0.379	1
TALDO1	0.0101958	-0.248629	0.566	0.551	1
DAP	0.0102119	-0.175818	0.208	0.255	1
ANKRD37	0.0104434	-0.244509	0.166	0.208	1
BUB3	0.0104948	-0.224016	0.247	0.285	1
PRELID1	0.0106227	-0.21933	0.584	0.572	1
SNAPIN	0.0107775	-0.192142	0.217	0.267	1
ECHS1	0.0109291	-0.212442	0.395	0.426	1
DPM2	0.0111001	-0.18204	0.178	0.221	1
UBE2B	0.011171	-0.226121	0.665	0.626	1
ARGLU1	0.0113261	0.103504	0.667	0.55	1
GBP4	0.0113922	0.35037	0.169	0.124	1
CD200	0.0113988	-0.161391	0.231	0.292	1
AUP1	0.0114064	-0.183958	0.24	0.284	1
FOXO3	0.0114341	0.130106	0.173	0.126	1
FDX1	0.0114546	-0.147416	0.152	0.2	1
PTGES3	0.0116151	-0.139237	0.774	0.77	1
SUMF2	0.0116517	0.102489	0.321	0.251	1
LACTB	0.0116915	-0.143481	0.102	0.144	1
PHF5A	0.0117111	0.150886	0.305	0.237	1
CTBS	0.0117351	-0.176916	0.217	0.262	1
SDHAF1	0.0117783	-0.114689	0.072	0.112	1
LNP1	0.0118689	-0.126509	0.069	0.109	1
PIH1D1	0.0119279	-0.222034	0.242	0.277	1
CCDC90B	0.0120052	-0.146089	0.286	0.33	1
SNRPA	0.0123064	0.128689	0.254	0.185	1
TMEM134	0.0124605	-0.160431	0.159	0.205	1
ITGA8	0.0125951	-0.325799	0.499	0.514	1
LAMTOR1	0.0126379	-0.22899	0.564	0.565	1
LMAN1	0.0127151	-0.187703	0.473	0.488	1
BNIP3	0.0127327	-0.197215	0.141	0.184	1
NIPBL	0.0127655	0.162203	0.259	0.197	1
SPCS2	0.0128728	-0.172866	0.776	0.754	1
SNTA1	0.0129006	0.111347	0.289	0.221	1
TGFBR2	0.012943	-0.190841	0.309	0.35	1
KXD1	0.0130127	-0.184817	0.305	0.331	1
RGS10	0.013038	-0.199729	0.118	0.162	1
AVEN	0.0131783	-0.126474	0.076	0.117	1
OXLD1	0.0132297	-0.123495	0.099	0.142	1
TCEAL9	0.0132856	-0.183031	0.418	0.458	1
ITGB1BP1	0.0135369	-0.225157	0.413	0.431	1
FIBIN	0.0136543	-0.140838	0.15	0.2	1
WDR61	0.0136725	-0.15064	0.178	0.225	1
RPN2	0.0136921	-0.221911	0.376	0.409	1
ZNF264	0.0139165	0.117668	0.106	0.069	1
RAB7A	0.0139579	-0.204646	0.443	0.451	1
POP5	0.0140818	-0.175204	0.187	0.23	1
CD302	0.0140892	0.165159	0.404	0.324	1
CCL2	0.0142257	1.06652	0.473	0.45	1
NME3	0.0142335	-0.21287	0.688	0.671	1
GPC1	0.0143669	-0.116813	0.097	0.14	1
SNCG	0.0144525	0.136879	0.554	0.463	1
IFT20	0.0145494	-0.149134	0.201	0.243	1
UCHL3	0.0145653	-0.136725	0.097	0.139	1
SH3BGR	0.0146255	-0.218102	0.139	0.179	1
ITGAE	0.0147204	-0.158107	0.157	0.2	1
PXDC1	0.0147702	-0.185708	0.21	0.256	1
CMBL	0.0151333	-0.105968	0.141	0.184	1
CFAP36	0.0151633	-0.205655	0.404	0.437	1
CCT4	0.0155216	0.112926	0.508	0.421	1
LEPROTL1	0.0155591	-0.191242	0.169	0.213	1
ITPA	0.0155896	-0.172719	0.196	0.238	1
TM2D2	0.0157107	-0.170082	0.139	0.182	1
VMP1	0.0158886	0.169023	0.436	0.352	1
RBM7	0.0159169	0.110477	0.229	0.172	1
TM2D1	0.0159881	-0.190075	0.314	0.345	1
MLEC	0.0160606	-0.197942	0.404	0.422	1
CERCAM	0.0161028	-0.176924	0.132	0.172	1
NOP56	0.0163403	0.108113	0.247	0.187	1
CDKN1C	0.0163701	0.123747	0.448	0.366	1
CD47	0.0164724	-0.165931	0.39	0.426	1
COL5A2	0.0167813	-0.340156	0.18	0.22	1
NDUFB10	0.0168131	-0.15232	0.764	0.77	1
TXNRD1	0.0168829	-0.226975	0.226	0.267	1
LCMT1	0.0168836	-0.165666	0.109	0.148	1
UBXN4	0.0169697	-0.161855	0.621	0.615	1
NUDCD2	0.0170322	-0.171635	0.236	0.273	1
DEXI	0.0172229	-0.212468	0.196	0.232	1
SH3D19	0.0172806	-0.184981	0.115	0.158	1
FAM136A	0.0173831	-0.158873	0.134	0.176	1
BLOC1S4	0.0174339	-0.154695	0.166	0.206	1
TRNAU1AP	0.0174991	-0.158217	0.099	0.139	1
CCDC186	0.0175217	-0.168493	0.203	0.25	1
PDZD11	0.0176584	-0.19369	0.201	0.239	1
MPHOSPH8	0.0178212	-0.198556	0.637	0.652	1
MAGED2	0.0178401	-0.200848	0.619	0.599	1
ANTXR2	0.0178958	-0.14754	0.109	0.151	1
COL6A1	0.0179518	-0.348162	0.513	0.502	1
HLA-DPB1	0.0186876	-0.13638	0.252	0.297	1
MX1	0.0187368	-0.236744	0.224	0.271	1
MRPL34	0.0190023	-0.199963	0.54	0.553	1
TGFB1I1	0.019053	-0.168158	0.637	0.652	1
C6orf226	0.0192186	-0.137154	0.079	0.114	1
AIG1	0.0192489	-0.1748	0.469	0.501	1
TXNL4A	0.0193903	-0.157012	0.388	0.412	1
AR	0.019491	-0.191337	0.169	0.211	1
MSC-AS1	0.0195894	-0.148491	0.136	0.18	1
SGCB	0.0196494	-0.167551	0.39	0.407	1
JTB	0.0197614	-0.195869	0.522	0.526	1
DEK	0.0197828	0.148367	0.744	0.678	1
TCTN1	0.0201459	-0.145043	0.095	0.134	1
TFPI	0.0201939	-0.151012	0.54	0.559	1
RCN2	0.0206977	-0.170728	0.4	0.419	1
MTUS1	0.0208417	-0.21071	0.224	0.267	1
SMIM7	0.0210554	-0.187795	0.409	0.434	1
FBXL15	0.0213988	-0.143121	0.18	0.223	1
NTHL1	0.0215668	-0.181597	0.125	0.163	1
EZR	0.0215744	-0.204707	0.139	0.18	1
RTL8C	0.0215751	0.103909	0.501	0.411	1
SSR3	0.0217034	-0.200026	0.506	0.511	1
MESD	0.0220758	-0.151776	0.356	0.387	1
PLOD2	0.0223079	-0.186227	0.111	0.15	1
CASP4	0.0223385	-0.159268	0.208	0.253	1
ACAA2	0.0224536	-0.135104	0.122	0.163	1
CAVIN3	0.0227026	-0.150106	0.855	0.876	1
THUMPD3	0.0227165	-0.126136	0.115	0.154	1
CCND2	0.0228304	-0.147673	0.263	0.313	1
TIMM10B	0.0233603	-0.129356	0.104	0.142	1
ESF1	0.0234693	0.151137	0.349	0.279	1
PDIA3	0.0237742	-0.145449	0.764	0.729	1
FAS	0.023859	0.118384	0.222	0.169	1
TMEM243	0.0241527	-0.141158	0.178	0.22	1
ACIN1	0.0244083	0.10204	0.217	0.162	1
ANXA5	0.0244216	-0.207432	0.896	0.839	1
CACNA2D1	0.0244454	0.102465	0.173	0.126	1
PDE1A	0.0246591	0.105746	0.395	0.322	1
ZNHIT3	0.02479	-0.167865	0.254	0.294	1
B4GALT7	0.025025	-0.162905	0.111	0.148	1
SKI	0.0252516	0.104926	0.143	0.103	1
MRPS23	0.0255339	-0.184274	0.224	0.256	1
PTPRD	0.025762	0.110206	0.113	0.078	1
GNB2	0.0259666	-0.137337	0.515	0.542	1
DNASE2	0.0265186	-0.18054	0.159	0.193	1
SSNA1	0.0265364	-0.181775	0.374	0.386	1
CCDC91	0.0265546	-0.168583	0.185	0.225	1
COA1	0.0271084	-0.171504	0.125	0.161	1
IFNAR1	0.0274233	0.120017	0.342	0.276	1
ANTXR1	0.0274276	-0.145631	0.307	0.348	1
SNX2	0.027747	-0.195422	0.349	0.369	1
COMMD1	0.028417	-0.193201	0.303	0.327	1
RPA3	0.0286177	-0.152684	0.173	0.213	1
TMED1	0.0290272	-0.196951	0.162	0.196	1
LRPAP1	0.0291673	-0.196393	0.667	0.631	1
LAMTOR5	0.0291697	-0.158204	0.54	0.53	1
DCBLD2	0.0292201	-0.152027	0.122	0.158	1
ADAMTSL3	0.0294475	-0.112901	0.074	0.108	1
WSB1	0.0295048	0.179347	0.427	0.359	1
SELENOW	0.0295485	-0.184082	0.928	0.929	1
LUZP1	0.0296611	-0.180684	0.196	0.234	1
TMEM216	0.0298423	-0.122205	0.085	0.12	1
THOC7	0.0300626	-0.213813	0.432	0.454	1
CHMP2A	0.0301152	-0.130528	0.681	0.664	1
REEP3	0.0301439	-0.213672	0.432	0.45	1
HMG20B	0.030187	-0.194456	0.284	0.307	1
ANXA7	0.0302418	-0.15495	0.515	0.506	1
ZBED5	0.0302912	-0.156594	0.129	0.167	1
NDUFV2	0.0311588	-0.162502	0.63	0.615	1
GLMP	0.0311942	-0.14945	0.113	0.15	1
SLC39A13	0.0314706	-0.102546	0.111	0.147	1
EDNRB	0.0316511	0.128516	0.104	0.072	1
C12orf76	0.0316731	-0.195565	0.164	0.198	1
CCNY	0.0317186	-0.16349	0.106	0.138	1
TRIM47	0.0323473	-0.162589	0.203	0.24	1
MIR4435-2HG	0.0324328	-0.176204	0.189	0.227	1
HCFC1R1	0.0324805	-0.160544	0.769	0.766	1
COMMD8	0.0325148	-0.148948	0.113	0.148	1
AP1S1	0.0328545	-0.161893	0.155	0.188	1
DCTD	0.0332988	-0.162689	0.148	0.186	1
HOMER3	0.0333839	-0.134094	0.076	0.109	1
ESCO1	0.0334958	0.122167	0.15	0.112	1
CFL1	0.0336832	-0.125852	0.945	0.897	1
PSMG3	0.0337895	-0.13849	0.139	0.174	1
JOSD2	0.0338945	-0.190233	0.298	0.327	1
FABP5	0.0339789	0.155839	0.238	0.186	1
SCNM1	0.0341731	-0.159735	0.143	0.178	1
DHRS7	0.0342458	-0.166757	0.61	0.602	1
SETBP1	0.0342981	0.122101	0.194	0.15	1
NIFK	0.0346907	-0.184514	0.273	0.308	1
OSBPL8	0.0347127	-0.172284	0.397	0.419	1
RAN	0.0348613	-0.16732	0.737	0.711	1
ORMDL1	0.0350797	-0.205896	0.333	0.349	1
ARL6IP4	0.0356679	-0.1524	0.785	0.77	1
TNFRSF1A	0.0361466	-0.177559	0.376	0.392	1
MID1IP1	0.0362257	-0.155706	0.141	0.176	1
NDUFB11	0.036288	-0.165269	0.783	0.731	1
TRADD	0.0363036	-0.164588	0.18	0.214	1
PSME1	0.036307	0.142336	0.845	0.779	1
TGOLN2	0.0363108	-0.190486	0.434	0.445	1
AGPAT2	0.0368335	-0.146926	0.152	0.188	1
SNX9	0.0368611	-0.114705	0.291	0.327	1
RAB4A	0.0369019	-0.197062	0.24	0.273	1
HTRA2	0.0369054	-0.145881	0.162	0.198	1
SIL1	0.0370133	-0.176109	0.215	0.248	1
CSRP1	0.0374007	0.100939	0.746	0.694	1
LPAR6	0.0377068	-0.112814	0.092	0.129	1
GLOD4	0.0377616	-0.176234	0.201	0.231	1
CTNNAL1	0.0379541	-0.154977	0.132	0.169	1
TEX264	0.0382638	-0.164373	0.252	0.283	1
TFG	0.0383746	-0.129883	0.289	0.319	1
PARVA	0.0385636	-0.165209	0.226	0.261	1
PLPP5	0.0385947	-0.129078	0.139	0.175	1
IFNGR2	0.0386173	-0.181175	0.159	0.194	1
HAPLN1	0.0387013	-0.153249	0.083	0.117	1
LIMS1	0.0387458	-0.204016	0.455	0.456	1
YPEL5	0.0388932	-0.213501	0.393	0.405	1
RALA	0.0389539	-0.183167	0.201	0.231	1
CENPX	0.0399771	-0.199322	0.326	0.342	1
PPP2R5A	0.0399907	-0.127725	0.099	0.134	1
CNPY2	0.0400915	-0.159201	0.397	0.416	1
CCM2	0.0401915	-0.139463	0.12	0.154	1
CD151	0.0403983	-0.189545	0.82	0.816	1
THUMPD2	0.0404109	-0.16	0.159	0.193	1
POLR2G	0.0405353	-0.17944	0.263	0.288	1
WWTR1	0.0407171	-0.158927	0.293	0.328	1
ALKBH7	0.0407188	-0.175776	0.545	0.558	1
YIF1A	0.0418664	-0.190628	0.404	0.419	1
SMARCA5	0.0424063	0.102855	0.45	0.37	1
ROM1	0.0432149	-0.145528	0.081	0.113	1
BABAM1	0.0433666	-0.214212	0.289	0.304	1
TAGLN2	0.0439166	-0.131972	0.887	0.853	1
ARV1	0.0439245	-0.128629	0.09	0.121	1
LSM2	0.0443229	-0.196191	0.411	0.417	1
LY96	0.0447584	-0.143133	0.097	0.13	1
PLPP1	0.0448151	0.194723	0.393	0.33	1
CWC15	0.0448902	-0.179969	0.344	0.366	1
ACP1	0.0449529	-0.159043	0.328	0.344	1
RHOG	0.0449568	-0.109783	0.203	0.24	1
IMP4	0.0450331	-0.154435	0.157	0.191	1
TYMP	0.0458312	-0.134461	0.279	0.318	1
TMEM14B	0.0463301	-0.201886	0.506	0.516	1
RNF13	0.0467652	-0.133076	0.293	0.316	1
RWDD4	0.0474101	-0.164009	0.166	0.2	1
RASSF8	0.0479635	-0.115416	0.24	0.278	1
DGUOK	0.0480307	-0.151859	0.409	0.426	1
SOCS5	0.0480664	0.110147	0.129	0.094	1
PGAM1	0.0482773	-0.127759	0.575	0.587	1
PRNP	0.0482902	-0.126961	0.321	0.352	1
CCDC167	0.0483354	-0.12976	0.088	0.12	1
ANGPTL2	0.0483828	-0.135938	0.072	0.101	1
LAMTOR2	0.0484866	-0.168076	0.312	0.341	1
FAAP20	0.0485877	-0.176316	0.37	0.379	1
ALDH3A2	0.0486312	-0.116723	0.081	0.111	1
PIGC	0.0486881	-0.14547	0.148	0.179	1
ARHGAP24	0.0487266	-0.108188	0.079	0.11	1
COL4A1	0.048729	-0.286075	0.349	0.371	1
MCFD2	0.0489457	-0.183954	0.303	0.322	1
MRPS16	0.0494097	-0.182594	0.21	0.24	1
MPLKIP	0.0498123	-0.142764	0.217	0.253	1
ELF1	0.0507195	-0.189199	0.217	0.249	1
SLC35B2	0.0509482	-0.108357	0.074	0.105	1
MCUR1	0.0520339	-0.157869	0.201	0.23	1
MRPL13	0.0522612	-0.20742	0.284	0.313	1
SRP19	0.052335	-0.190975	0.259	0.283	1
SERPINH1	0.0524252	-0.254982	0.395	0.399	1
STEAP4	0.0528817	0.110969	0.273	0.334	1
NUDC	0.0529297	-0.184458	0.594	0.574	1
CASP1	0.0529897	-0.100741	0.072	0.1	1
STMN1	0.0532498	-0.167248	0.12	0.154	1
SHISA5	0.0539153	-0.164921	0.286	0.309	1
COMTD1	0.0543202	-0.14228	0.139	0.171	1
MAP2K2	0.0552891	-0.177688	0.427	0.433	1
EMG1	0.0553439	-0.148717	0.118	0.148	1
ADI1	0.0554002	-0.244374	0.64	0.602	1
IL1R1	0.0555206	-0.167549	0.206	0.244	1
SERGEF	0.0557029	-0.143791	0.145	0.177	1
GBP1	0.056028	0.437625	0.303	0.255	1
BSG	0.0561998	-0.148118	0.767	0.738	1
MRPL46	0.0562093	-0.167213	0.115	0.144	1
RECQL	0.0564655	-0.148666	0.222	0.258	1
EAPP	0.0569812	-0.233249	0.386	0.407	1
PKIG	0.0570759	-0.191135	0.455	0.459	1
ACTR2	0.0571514	-0.17824	0.43	0.425	1
GLT8D1	0.0574403	-0.113679	0.136	0.169	1
COPS8	0.0580056	-0.203756	0.273	0.294	1
PIM3	0.058006	-0.141144	0.182	0.219	1
SMAP1	0.0580774	-0.128297	0.238	0.267	1
MED31	0.0581773	-0.133043	0.102	0.132	1
FAIM	0.059263	-0.111746	0.155	0.189	1
UBE2L3	0.0596466	-0.188197	0.434	0.428	1
CYB5R1	0.0599012	-0.188735	0.266	0.283	1
PDGFC	0.0600323	-0.145703	0.113	0.142	1
HSPA5	0.0602906	-0.18948	0.619	0.603	1
TANK	0.0624363	-0.206039	0.201	0.229	1
RAB11A	0.0625024	-0.132727	0.249	0.278	1
EBPL	0.0628495	-0.124183	0.328	0.341	1
TOP1	0.0631281	-0.188946	0.365	0.387	1
KRR1	0.0633956	-0.156922	0.33	0.343	1
SSU72	0.0634979	-0.17159	0.374	0.381	1
FAM89B	0.0638069	-0.203574	0.503	0.487	1
TXN2	0.0641605	-0.201397	0.339	0.352	1
BLVRB	0.0647264	-0.185378	0.494	0.489	1
NOC3L	0.0652852	-0.132605	0.127	0.158	1
WDR54	0.065347	-0.12352	0.095	0.123	1
SSB	0.0655631	-0.178107	0.718	0.697	1
ALDH1B1	0.0656839	-0.111039	0.099	0.13	1
DPYSL3	0.0661437	-0.154828	0.201	0.23	1
MTIF3	0.0667164	-0.186887	0.323	0.35	1
PLEKHF1	0.067211	-0.109244	0.074	0.1	1
CUTC	0.0674907	-0.120731	0.099	0.128	1
ESD	0.0677874	-0.174948	0.746	0.735	1
UVRAG	0.0679488	-0.114472	0.143	0.172	1
CARD19	0.0680746	-0.125083	0.229	0.259	1
ZNF106	0.0689518	-0.143762	0.303	0.327	1
PBDC1	0.0690249	-0.158758	0.21	0.242	1
DNAJC30	0.0693248	-0.114802	0.076	0.103	1
COA4	0.0694819	-0.173393	0.321	0.335	1
YPEL3	0.0697531	-0.127161	0.543	0.543	1
UFD1	0.0698822	-0.197275	0.358	0.365	1
USF3	0.0702959	-0.107081	0.085	0.114	1
RRAS	0.0703259	-0.149368	0.806	0.775	1
LYPLA2	0.0704134	-0.117419	0.09	0.117	1
RPP38	0.0707553	-0.114622	0.097	0.126	1
SCARA3	0.0707808	-0.18128	0.129	0.155	1
NDUFA8	0.0708155	-0.181657	0.27	0.289	1
ATP5IF1	0.0713244	-0.147481	0.711	0.679	1
NKAPD1	0.0716339	-0.135388	0.132	0.16	1
LAMP1	0.0718782	-0.131617	0.455	0.463	1
FAM229B	0.0724197	-0.147215	0.176	0.199	1
CYP27A1	0.0725941	-0.13533	0.104	0.131	1
ZNF32	0.0729016	-0.174997	0.247	0.269	1
PSMA5	0.0729198	-0.141839	0.298	0.325	1
TTC14	0.0731196	-0.125013	0.134	0.165	1
HEXA	0.0734506	-0.15361	0.194	0.221	1
CCT2	0.0736417	-0.185936	0.397	0.398	1
NEAT1	0.0738852	-0.187283	0.693	0.679	1
ZFYVE21	0.0740727	-0.202477	0.358	0.364	1
NDUFS3	0.0741779	-0.145932	0.319	0.325	1
PGM2L1	0.0749398	-0.110108	0.081	0.107	1
ZNF688	0.076579	-0.139746	0.134	0.162	1
ARF1	0.0770752	-0.109126	0.732	0.715	1
BTN3A2	0.077609	-0.118901	0.106	0.133	1
IER3	0.0776422	0.310903	0.335	0.289	1
RAB2A	0.0779146	-0.153481	0.697	0.657	1
CNIH1	0.0781518	-0.193579	0.363	0.368	1
TNFSF13B	0.0785619	-0.17963	0.134	0.169	1
SDCBP	0.0792345	-0.15589	0.455	0.461	1
SDC2	0.0794945	-0.173106	0.307	0.326	1
ZFPM1	0.080716	-0.149648	0.148	0.174	1
ZNF385D	0.0810689	-0.164428	0.169	0.202	1
AAMDC	0.0812633	-0.169758	0.39	0.392	1
FKBP1A	0.0814149	-0.130633	0.573	0.553	1
PDCL	0.0815266	-0.154587	0.132	0.157	1
NAA20	0.0817037	-0.154011	0.351	0.357	1
WASL	0.0819106	-0.153635	0.471	0.46	1
INTS11	0.0823852	0.103266	0.208	0.158	1
PDHB	0.0823895	-0.136814	0.342	0.357	1
MSC	0.0830487	-0.130332	0.182	0.216	1
HM13	0.0832952	-0.159362	0.337	0.345	1
MRPL58	0.0832994	-0.100468	0.09	0.118	1
RNF8	0.0833719	-0.142292	0.118	0.144	1
UBE2D3	0.0841718	-0.119314	0.559	0.545	1
POLR2E	0.0843576	-0.17633	0.448	0.449	1
PPP1R2	0.0844993	-0.165229	0.305	0.321	1
AKR7A2	0.084558	-0.160237	0.367	0.369	1
HEBP2	0.0847438	-0.167194	0.559	0.55	1
TCEAL3	0.0849916	-0.234929	0.531	0.499	1
PLEKHJ1	0.0850685	-0.149215	0.166	0.194	1
RRP7A	0.0862595	-0.154836	0.143	0.168	1
MICAL2	0.0869822	-0.153562	0.152	0.179	1
RBCK1	0.0871216	-0.156615	0.268	0.292	1
LSM10	0.0871733	-0.141855	0.229	0.251	1
INSIG2	0.0872431	-0.160396	0.143	0.167	1
DUT	0.0878429	-0.15727	0.663	0.646	1
TTC3	0.0886808	-0.155978	0.404	0.409	1
SGCA	0.0887996	-0.145082	0.457	0.466	1
RNF130	0.0889025	-0.18296	0.339	0.344	1
CINP	0.08923	-0.127872	0.129	0.156	1
FAM200B	0.0894467	-0.154341	0.289	0.313	1
SNRPG	0.0901138	-0.16154	0.499	0.487	1
SLC16A4	0.0906954	-0.102078	0.111	0.141	1
ATP5F1D	0.0907079	-0.144145	0.799	0.786	1
RRAGA	0.09091	-0.174132	0.453	0.456	1
FNDC3A	0.0913822	-0.141716	0.233	0.262	1
VMA21	0.0915079	-0.113794	0.127	0.156	1
STARD10	0.0915754	-0.123638	0.176	0.201	1
LAPTM4B	0.0915792	0.114654	0.252	0.208	1
TBRG1	0.0918762	-0.131887	0.155	0.182	1
MEAF6	0.0923851	-0.148124	0.432	0.438	1
PDAP1	0.0933626	-0.17672	0.566	0.53	1
BCAP31	0.0939473	-0.143804	0.441	0.455	1
HLA-F	0.0948861	0.118333	0.4	0.341	1
SLC25A26	0.095917	-0.110657	0.099	0.125	1
CDKN2C	0.0964033	-0.141214	0.176	0.2	1
RCN1	0.0965115	-0.174754	0.305	0.329	1
SMIM29	0.0967776	-0.140162	0.113	0.139	1
KRT10	0.0968068	-0.179379	0.686	0.645	1
CTSA	0.0968717	-0.168487	0.259	0.281	1
GTF2H5	0.0975345	-0.225984	0.393	0.39	1
BLOC1S2	0.0985238	-0.119082	0.132	0.159	1
DNAJC4	0.0985477	-0.114889	0.192	0.219	1
MRPL20	0.0990105	-0.147694	0.624	0.588	1
PSMC1	0.0991738	-0.172879	0.404	0.401	1
NELFE	0.100058	-0.166939	0.254	0.271	1
FEZ2	0.100077	-0.174362	0.268	0.285	1
ZNF581	0.102567	-0.119195	0.097	0.12	1
CIR1	0.102608	-0.14931	0.436	0.45	1
FIP1L1	0.103662	-0.135745	0.148	0.173	1
PDCD2	0.10388	-0.157873	0.219	0.244	1
PSMB7	0.104174	-0.162594	0.381	0.376	1
SMIM20	0.104491	-0.127388	0.201	0.227	1
C2orf76	0.105046	-0.129969	0.079	0.101	1
PHAX	0.105389	-0.13777	0.293	0.313	1
GOLGA7	0.105888	-0.147874	0.314	0.324	1
PWP1	0.105929	-0.134527	0.247	0.269	1
CPE	0.106023	-0.160847	0.912	0.873	1
YIPF3	0.106769	-0.128222	0.374	0.39	1
THAP3	0.106806	-0.107073	0.081	0.103	1
ZCCHC17	0.107189	-0.138606	0.242	0.269	1
SNX3	0.107434	-0.121318	0.818	0.785	1
HACD3	0.107459	-0.130135	0.208	0.232	1
DEF8	0.108383	-0.116619	0.139	0.166	1
SRD5A3	0.108988	-0.109596	0.088	0.111	1
HSPE1	0.109617	-0.179933	0.6	0.564	1
CCNB1IP1	0.111164	0.111771	0.249	0.202	1
LSM7	0.111891	-0.138869	0.582	0.559	1
PLSCR4	0.112034	-0.135168	0.261	0.281	1
LRRC17	0.112383	-0.138588	0.254	0.285	1
CAPN2	0.112434	-0.154127	0.305	0.321	1
TBL1XR1	0.112485	-0.140756	0.349	0.363	1
IFI35	0.112953	-0.155699	0.219	0.244	1
CCS	0.11302	-0.112434	0.233	0.251	1
GDI2	0.113549	-0.172085	0.469	0.463	1
TRAPPC2B	0.115107	-0.15235	0.134	0.157	1
SRA1	0.115305	-0.13065	0.261	0.277	1
OXA1L	0.115613	-0.143683	0.178	0.199	1
DPCD	0.115758	-0.103241	0.083	0.107	1
GFER	0.116552	-0.10151	0.127	0.153	1
BRIX1	0.116562	-0.134803	0.203	0.224	1
NDUFA5	0.117336	-0.166691	0.533	0.507	1
MRNIP	0.117376	-0.119593	0.111	0.135	1
TXNDC12	0.118451	-0.162013	0.256	0.274	1
SNW1	0.118499	-0.156319	0.36	0.372	1
UBE2D4	0.118882	-0.114417	0.092	0.114	1
TMEM70	0.121079	-0.120251	0.12	0.143	1
NDUFS5	0.121674	-0.137156	0.859	0.82	1
SELENOH	0.122064	-0.175469	0.538	0.509	1
MRPL49	0.122161	-0.130922	0.113	0.135	1
ARMC10	0.1227	-0.128159	0.18	0.2	1
SLC25A37	0.123108	-0.147323	0.192	0.216	1
SLC39A3	0.123386	-0.120544	0.145	0.169	1
[truncated: 362 more rows]

## Sheet: Smooth_muscle_cells
gene	p_val	avg_log2FC	pct.1	pct.2	p_val_adj
CFD	2.93082e-290	7.02785	0.756	0.016	5.2447e-286
C3	8.56521e-265	3.66054	0.677	0.003	1.53274e-260
SERPINF1	7.5686e-263	3.69443	0.739	0.033	1.3544e-258
PI16	8.15985e-231	3.25078	0.611	0.006	1.46021e-226
MFAP5	1.59599e-230	3.52687	0.618	0.009	2.85602e-226
CHRDL1	2.16023e-225	2.01673	0.586	0.002	3.86572e-221
MGST1	8.6041e-225	2.46214	0.628	0.018	1.5397e-220
APOD	1.62053e-218	5.83553	0.658	0.039	2.89994e-214
SLPI	3.55454e-214	3.613	0.588	0.011	6.36086e-210
SCARA5	8.86985e-214	2.14924	0.567	0.005	1.58726e-209
SFRP2	3.21246e-213	4.3904	0.696	0.06	5.74871e-209
ITM2A	4.6883e-210	2.6215	0.652	0.043	8.38971e-206
DCN	9.22844e-202	4.35766	0.811	0.193	1.65143e-197
PLA2G2A	6.81078e-192	3.61456	0.539	0.011	1.21879e-187
ACKR3	1.53245e-187	3.11715	0.645	0.068	2.74232e-183
LRRN4CL	2.87404e-185	1.56422	0.495	0.002	5.14309e-181
FGF7	9.46189e-185	2.20476	0.614	0.047	1.69321e-180
TSHZ2	1.13038e-183	1.84967	0.507	0.007	2.02282e-179
TIMP3	5.0143e-173	3.07287	0.849	0.306	8.97308e-169
GAS1	5.47333e-168	2.24721	0.565	0.045	9.79452e-164
SFRP1	5.73354e-167	2.46229	0.588	0.054	1.02602e-162
FBLN1	8.21895e-167	3.97978	0.796	0.283	1.47078e-162
CXCL14	1.06087e-161	3.69179	0.431	0	1.89842e-157
PODN	2.72482e-155	1.60761	0.505	0.028	4.87607e-151
TNXB	3.71388e-151	2.49366	0.664	0.122	6.64599e-147
CD34	1.16828e-149	1.77159	0.569	0.063	2.09063e-145
FBLN2	1.32993e-149	2.40261	0.671	0.128	2.37991e-145
LEPR	1.42915e-146	2.01934	0.491	0.034	2.55746e-142
CCDC80	3.78759e-146	2.71455	0.856	0.396	6.77789e-142
F3	4.4042e-138	1.9245	0.448	0.024	7.88131e-134
EMP1	4.4976e-138	1.82721	0.614	0.101	8.04846e-134
PLAT	3.52081e-135	2.12438	0.533	0.064	6.30049e-131
RPL3	1.17987e-132	-1.56159	0.79	0.925	2.11137e-128
IFITM1	3.27821e-131	1.45115	0.48	0.041	5.86636e-127
KLF4	4.38704e-131	2.12538	0.59	0.101	7.8506e-127
IGF1	1.59271e-130	2.07343	0.435	0.026	2.85015e-126
ADIRF	2.09587e-129	-1.68489	0.603	0.942	3.75055e-125
PTMA	1.01986e-127	-1.37947	0.877	0.959	1.82503e-123
CD248	3.49943e-127	1.39338	0.403	0.016	6.26224e-123
RPL9	1.90203e-126	-1.42605	0.803	0.934	3.40369e-122
IGFBP6	8.31611e-124	2.88519	0.894	0.627	1.48817e-119
ZFP36	3.72114e-123	2.81342	0.826	0.468	6.65899e-119
RPL15	1.09332e-122	-1.39491	0.817	0.922	1.95649e-118
VIT	5.02648e-121	1.12514	0.333	0.001	8.99488e-117
RPL7	1.43735e-120	-1.46405	0.756	0.92	2.57214e-116
MYH11	1.10674e-119	-2.2607	0.204	0.813	1.98052e-115
RAMP2	7.49623e-119	1.38778	0.416	0.026	1.34145e-114
TMEM176B	2.09924e-118	1.35772	0.369	0.012	3.7566e-114
RPL13A	5.60196e-118	-1.33269	0.824	0.947	1.00247e-113
ABCA6	1.76982e-116	1.68314	0.558	0.094	3.1671e-112
TPM2	2.39141e-116	-2.01161	0.418	0.898	4.27943e-112
ABCA8	5.90955e-116	1.88156	0.639	0.156	1.05751e-111
RPS6	2.0268e-115	-1.30161	0.811	0.93	3.62696e-111
TMEM176A	4.64738e-115	1.28455	0.34	0.007	8.31649e-111
RPS16	1.19369e-114	-1.34391	0.777	0.92	2.13612e-110
C1S	1.34012e-114	2.19443	0.803	0.446	2.39815e-110
TAGLN	2.25264e-113	-2.00758	0.681	0.939	4.03111e-109
ACTA2	6.56088e-113	-2.00325	0.268	0.851	1.17407e-108
GSN	3.6698e-112	2.41785	0.947	0.882	6.5671e-108
F10	1.79353e-110	1.63845	0.499	0.076	3.20953e-106
VIM	8.2151e-110	-1.17767	0.96	0.987	1.47009e-105
SVEP1	1.73256e-109	1.11734	0.335	0.009	3.10041e-105
ABCA10	3.18539e-109	1.48112	0.31	0.003	5.70026e-105
PLN	5.88128e-109	-2.54992	0.108	0.685	1.05246e-104
TMSB4X	7.1815e-109	-1.20396	0.871	0.965	1.28513e-104
PPP1R14A	1.86539e-108	-1.78171	0.163	0.797	3.33811e-104
SPARCL1	1.89691e-108	-1.60391	0.735	0.941	3.39452e-104
RPS18	2.24841e-108	-1.16601	0.854	0.948	4.02354e-104
SEMA3C	4.17959e-108	1.67283	0.406	0.037	7.47938e-104
ABCA9	4.23015e-108	1.48829	0.414	0.037	7.56986e-104
RPS23	8.92161e-108	-1.12278	0.9	0.959	1.59652e-103
RPS19	1.09517e-107	-1.31566	0.817	0.942	1.9598e-103
EGR1	1.31247e-107	2.09752	0.779	0.359	2.34866e-103
HTRA3	2.6156e-107	1.06719	0.301	0.001	4.68061e-103
EEF1A1	4.71267e-107	-1.10329	0.941	0.98	8.43333e-103
DHRS3	1.57154e-105	1.60928	0.514	0.095	2.81228e-101
GAPDH	1.20612e-103	-1.18113	0.868	0.939	2.15834e-99
C16orf89	1.61754e-103	1.02533	0.293	0.002	2.89459e-99
RPS11	2.60166e-103	-1.22633	0.784	0.909	4.65567e-99
PDGFRL	5.18286e-103	1.7196	0.595	0.163	9.27473e-99
JUND	6.61426e-103	1.70658	0.913	0.737	1.18362e-98
RPS3A	2.78631e-102	-1.22382	0.845	0.937	4.9861e-98
RPL13	3.37797e-102	-0.994804	0.924	0.972	6.04487e-98
RGS5	3.39116e-102	-1.89601	0.146	0.754	6.06848e-98
CYP4B1	7.46564e-101	1.05075	0.278	0	1.33598e-96
PLBD1	1.09197e-100	1.03422	0.371	0.028	1.95408e-96
RPL10A	3.89577e-98	-1.15911	0.809	0.913	6.97148e-94
TPT1	2.60263e-97	-0.997463	0.94	0.974	4.6574e-93
RPS27A	2.74535e-97	-1.1489	0.892	0.951	4.91281e-93
SLIT2	9.7981e-96	1.52134	0.51	0.101	1.75337e-91
RPL27A	1.01605e-95	-1.29326	0.69	0.886	1.81822e-91
RPS3	1.33096e-95	-1.19081	0.811	0.92	2.38176e-91
CALD1	1.97337e-95	-1.32755	0.926	0.971	3.53135e-91
RPL19	2.79009e-94	-0.973534	0.904	0.951	4.99286e-90
C1R	4.11594e-93	1.9015	0.86	0.647	7.36548e-89
OSR2	4.74428e-93	1.10823	0.312	0.016	8.4899e-89
ABI3BP	2.83184e-92	1.74096	0.669	0.252	5.06758e-88
EDIL3	6.89925e-92	-1.41814	0.164	0.714	1.23462e-87
LRP1	1.09873e-91	1.66555	0.771	0.398	1.96618e-87
PLCG2	1.96676e-91	2.17143	0.609	0.178	3.51951e-87
OLFML3	2.29e-91	1.33	0.52	0.122	4.09796e-87
RPL21	9.38972e-91	-1.04403	0.871	0.947	1.68029e-86
DSTN	1.03454e-90	-1.38683	0.847	0.936	1.85131e-86
SFRP4	1.32667e-90	2.90653	0.59	0.19	2.37407e-86
SRPX	1.64506e-90	1.43146	0.393	0.05	2.94384e-86
MYL9	2.6529e-90	-1.80143	0.735	0.91	4.74737e-86
PLAC9	3.45794e-90	1.52975	0.813	0.409	6.18799e-86
FOSB	1.36076e-89	2.10506	0.701	0.29	2.43508e-85
RPL23A	2.13999e-89	-1.08299	0.836	0.919	3.82951e-85
FOS	3.01236e-89	2.07303	0.868	0.705	5.39061e-85
RPS14	4.14889e-89	-0.981417	0.894	0.947	7.42444e-85
RPL5	2.0695e-88	-1.10212	0.853	0.927	3.70337e-84
JUNB	5.81544e-88	2.09313	0.826	0.566	1.04067e-83
CPVL	3.71604e-87	1.02916	0.295	0.014	6.64985e-83
NR4A1	4.13349e-87	2.00882	0.667	0.268	7.39689e-83
CLEC3B	8.19025e-87	0.951308	0.285	0.012	1.46564e-82
IER2	1.03865e-86	2.10235	0.745	0.386	1.85867e-82
FBN1	1.57836e-86	2.11517	0.639	0.229	2.82447e-82
ITGA8	1.5981e-86	-1.33517	0.163	0.737	2.8598e-82
C12orf75	5.4751e-86	-2.11333	0.248	0.694	9.7977e-82
FAM180B	7.75211e-86	0.844988	0.238	0	1.38724e-81
GSTM5	6.04003e-85	0.856562	0.276	0.011	1.08086e-80
BOC	6.8324e-85	0.958983	0.291	0.015	1.22266e-80
KLF2	2.0684e-83	1.83169	0.735	0.359	3.7014e-79
RPS4X	2.58898e-83	-1.00049	0.837	0.923	4.63298e-79
TSC22D1	2.82244e-83	-1.72591	0.285	0.737	5.05075e-79
GPNMB	7.42066e-83	1.69524	0.686	0.325	1.32793e-78
CRISPLD2	9.30413e-82	1.01046	0.289	0.017	1.66497e-77
GUCY1A1	6.28863e-81	-1.54003	0.153	0.647	1.12535e-76
RPS5	1.82923e-80	-1.06102	0.796	0.893	3.2734e-76
TSKU	1.97624e-80	1.02087	0.259	0.009	3.53648e-76
FBLIM1	2.67802e-80	-1.31183	0.144	0.658	4.79231e-76
RPS9	3.73612e-80	-0.981595	0.826	0.913	6.68579e-76
CYB5A	5.82588e-80	1.36089	0.626	0.246	1.04254e-75
TNFAIP2	1.15794e-79	1.08945	0.374	0.052	2.07213e-75
MMP2	1.54423e-79	1.6591	0.618	0.233	2.7634e-75
AOX1	1.5555e-79	0.829619	0.274	0.014	2.78356e-75
PALM	7.34672e-79	0.728426	0.231	0.003	1.3147e-74
RPLP1	7.443e-79	-0.835861	0.934	0.974	1.33192e-74
RPS25	1.16097e-78	-0.870701	0.866	0.939	2.07756e-74
UAP1	1.35669e-78	1.32206	0.439	0.091	2.42779e-74
MAP1B	1.45254e-78	-1.35925	0.416	0.827	2.59932e-74
RPL18	5.16013e-78	-0.889856	0.875	0.93	9.23405e-74
RARRES1	8.62567e-78	2.15078	0.372	0.058	1.54356e-73
RPL37A	1.02205e-77	-0.922797	0.841	0.936	1.82895e-73
SLIT3	1.19921e-77	1.40915	0.514	0.141	2.14599e-73
BGN	1.24893e-77	-1.27187	0.594	0.913	2.23495e-73
LMOD1	1.95058e-77	-1.75313	0.301	0.721	3.49056e-73
RPL18A	1.97176e-77	-0.880173	0.875	0.936	3.52847e-73
FAU	1.99068e-77	-0.888682	0.864	0.929	3.56232e-73
IGFBP2	3.12151e-77	-1.426	0.181	0.707	5.58594e-73
MYLK	6.62541e-77	-1.52279	0.125	0.622	1.18562e-72
FLRT2	9.52091e-76	1.05502	0.353	0.048	1.70377e-71
PTMS	1.96929e-75	-1.21297	0.473	0.807	3.52405e-71
S100A10	6.41956e-75	1.40307	0.877	0.726	1.14878e-70
CCNI	7.66663e-75	-1.18237	0.671	0.853	1.37194e-70
MYL6	1.45141e-74	-1.09386	0.824	0.924	2.5973e-70
GFRA1	1.61225e-74	0.672066	0.227	0.005	2.88513e-70
SERPING1	2.40614e-74	1.31542	0.851	0.767	4.30578e-70
RPLP2	4.93762e-73	-0.828858	0.862	0.947	8.83588e-69
GALNT15	1.91315e-72	1.06151	0.331	0.041	3.42357e-68
ABCC9	1.93066e-72	1.05671	0.427	0.091	3.45492e-68
JUN	2.26678e-72	1.95692	0.864	0.764	4.0564e-68
RPL7A	2.56238e-72	-0.870845	0.854	0.924	4.58537e-68
CTSK	5.17328e-71	1.35149	0.599	0.225	9.25758e-67
EEF1B2	7.66523e-71	-1.19447	0.612	0.828	1.37169e-66
HSD11B1	2.84514e-70	0.910236	0.255	0.016	5.09137e-66
RPL24	3.35163e-70	-0.853691	0.858	0.922	5.99774e-66
PMP22	4.79447e-70	1.45173	0.743	0.463	8.5797e-66
CYGB	7.18261e-70	0.735741	0.225	0.008	1.28533e-65
SELENOP	1.17374e-69	1.38736	0.679	0.311	2.10042e-65
FN1	1.18972e-69	-0.826022	0.539	0.903	2.12901e-65
PLTP	1.41058e-69	1.28898	0.493	0.141	2.52423e-65
BTG2	1.50404e-69	2.05547	0.667	0.336	2.69147e-65
RPS7	5.12614e-69	-0.862999	0.841	0.911	9.17323e-65
RPL8	9.33434e-69	-0.807111	0.845	0.942	1.67038e-64
ADD3	1.61768e-68	1.23198	0.561	0.193	2.89484e-64
RSPO3	2.99726e-68	0.937598	0.197	0.001	5.36359e-64
CST3	4.52586e-68	1.18921	0.932	0.931	8.09903e-64
RPS2	1.07767e-67	-0.936703	0.834	0.924	1.92849e-63
FHL1	1.21162e-67	-1.19799	0.539	0.836	2.1682e-63
PTGIS	1.71102e-67	1.22347	0.696	0.32	3.06187e-63
CAV1	1.83028e-67	-1.19623	0.488	0.828	3.27529e-63
PFDN5	3.58377e-67	-0.998834	0.686	0.867	6.41315e-63
SVIL	1.06094e-66	-1.3221	0.42	0.76	1.89855e-62
OAF	1.25605e-66	0.705703	0.231	0.012	2.2477e-62
DCLK1	3.56384e-66	0.744276	0.25	0.018	6.37748e-62
CALM1	4.89683e-66	-0.877481	0.786	0.911	8.76288e-62
MEG3	7.17597e-66	1.27763	0.378	0.069	1.28414e-61
PTGDS	1.0917e-65	3.1307	0.233	0.013	1.95359e-61
NACA	2.53113e-65	-0.853281	0.82	0.905	4.52945e-61
CTSH	2.80919e-65	0.895962	0.329	0.05	5.02705e-61
NRP1	7.26649e-65	1.25271	0.486	0.145	1.30034e-60
SPON2	1.23304e-64	0.735232	0.223	0.011	2.20653e-60
ABLIM1	2.81908e-64	1.04218	0.38	0.076	5.04474e-60
RPS20	2.84771e-64	-0.988699	0.716	0.875	5.09597e-60
RPL36AL	6.65406e-64	-0.95352	0.713	0.865	1.19074e-59
GPC3	8.79554e-64	0.800973	0.202	0.006	1.57396e-59
CSRP1	3.05381e-63	-1.35798	0.372	0.737	5.46479e-59
RPL4	3.89193e-63	-1.08862	0.537	0.802	6.96461e-59
RPL27	6.64833e-63	-0.911023	0.72	0.863	1.18972e-58
RAMP1	1.88537e-62	-1.29826	0.132	0.59	3.37388e-58
COL6A3	2.88989e-62	1.07464	0.478	0.139	5.17147e-58
MFGE8	5.20297e-62	-0.967161	0.548	0.842	9.31072e-58
MEF2C	5.79042e-62	-1.13242	0.206	0.626	1.0362e-57
RPL10	1.5444e-61	-0.696299	0.94	0.973	2.76371e-57
A2M	2.41936e-61	-1.08864	0.289	0.744	4.32945e-57
LTBP4	9.61754e-61	1.32057	0.777	0.522	1.72106e-56
UQCRB	1.75449e-60	-1.01218	0.588	0.823	3.13966e-56
CD151	1.76199e-60	-1.06094	0.629	0.847	3.15308e-56
TXNIP	3.54036e-60	1.80926	0.732	0.489	6.33548e-56
RPL23	4.79453e-60	-0.901305	0.703	0.873	8.57981e-56
PALLD	1.30378e-59	-1.16126	0.386	0.738	2.33311e-55
DNASE1L3	2.04836e-59	0.734143	0.166	0	3.66554e-55
DNM1	2.08899e-59	0.738198	0.21	0.011	3.73824e-55
NFKBIZ	2.56996e-59	1.30283	0.446	0.127	4.59894e-55
IGFBP4	6.90705e-59	1.27542	0.599	0.263	1.23602e-54
TPM1	7.23141e-59	-0.980988	0.756	0.909	1.29406e-54
HSPB1	7.44016e-59	-0.923135	0.775	0.909	1.33142e-54
EPHX1	9.01413e-59	1.13488	0.552	0.225	1.61308e-54
COLEC12	1.34661e-58	1.0108	0.363	0.078	2.40976e-54
RPL41	1.61919e-58	-0.641413	0.936	0.968	2.89754e-54
PLPP3	1.14544e-57	1.23767	0.522	0.205	2.04977e-53
CADM3	1.29379e-57	0.699466	0.164	0.001	2.31524e-53
GUK1	1.42335e-57	-1.01025	0.495	0.786	2.54708e-53
TOMM7	1.77139e-56	-0.860858	0.716	0.87	3.1699e-52
SYNPO2	1.86485e-56	-1.29369	0.176	0.576	3.33715e-52
ACTN1	1.89911e-56	-0.860519	0.251	0.698	3.39845e-52
LINC01133	2.78511e-56	0.856932	0.21	0.014	4.98395e-52
CYBRD1	3.43879e-56	1.17334	0.648	0.325	6.15371e-52
NOVA1	2.27678e-55	0.825488	0.319	0.06	4.0743e-51
CSF1	2.41583e-55	0.846309	0.333	0.066	4.32313e-51
PCDH7	2.67791e-55	-1.27664	0.217	0.609	4.79212e-51
RPL6	4.9439e-55	-0.680309	0.877	0.93	8.8471e-51
EPB41L3	5.63657e-55	0.557879	0.168	0.003	1.00866e-50
WNT11	6.17771e-55	0.458304	0.157	0.001	1.1055e-50
MYH10	6.8728e-55	-0.959337	0.327	0.731	1.22989e-50
EMILIN2	1.52007e-54	0.547585	0.178	0.006	2.72017e-50
RPSA	1.71965e-54	-0.883761	0.73	0.867	3.07731e-50
PDLIM3	1.75998e-54	-0.834097	0.304	0.74	3.14949e-50
RPS8	4.80677e-54	-0.651225	0.922	0.957	8.60172e-50
PDGFRA	1.92477e-53	0.998683	0.52	0.194	3.44438e-49
MYADM	2.88877e-53	1.1968	0.698	0.402	5.16946e-49
C1orf21	3.9792e-53	0.813072	0.297	0.053	7.12079e-49
PLS3	5.06225e-53	-1.03604	0.493	0.77	9.0589e-49
ANK2	8.2259e-53	0.822453	0.257	0.034	1.47202e-48
C1QTNF3	1.92675e-52	0.572473	0.166	0.005	3.44792e-48
YBX1	1.96407e-52	-0.833064	0.732	0.852	3.51471e-48
RPS24	3.94901e-52	-0.621825	0.915	0.953	7.06675e-48
FBXO32	5.94138e-52	-1.17713	0.089	0.455	1.06321e-47
GADD45A	6.47818e-52	-1.23509	0.18	0.55	1.15927e-47
FCGRT	6.68023e-52	1.09541	0.611	0.309	1.19543e-47
FLNA	9.20954e-52	-0.906125	0.459	0.791	1.64805e-47
FGF18	1.48711e-51	0.561714	0.168	0.006	2.66118e-47
ECM1	2.42829e-51	0.900065	0.342	0.08	4.34543e-47
EPAS1	2.50515e-51	-1.10347	0.147	0.516	4.48296e-47
NEXN	2.52867e-51	-0.992533	0.223	0.632	4.52505e-47
RPL29	1.27861e-50	-0.681528	0.858	0.919	2.28808e-46
KCNMA1	1.53039e-50	-1.12193	0.089	0.466	2.73863e-46
TINAGL1	5.28567e-50	-0.899388	0.121	0.521	9.45871e-46
HSP90AB1	1.11191e-49	-0.780392	0.819	0.88	1.98977e-45
RPL30	1.73788e-49	-0.619066	0.898	0.95	3.10994e-45
RPL32	2.14939e-49	-0.603599	0.902	0.963	3.84633e-45
CEBPD	3.69564e-49	1.44057	0.815	0.656	6.61334e-45
DKK3	5.38499e-49	-1.05377	0.314	0.687	9.63644e-45
ITM2B	6.21793e-49	0.734052	0.904	0.903	1.1127e-44
LGALS3	1.20805e-48	1.00953	0.837	0.717	2.1618e-44
ADM	2.48678e-48	1.06524	0.244	0.036	4.45009e-44
ALDH1A1	2.68943e-48	0.821194	0.361	0.094	4.81274e-44
LGALS1	3.61374e-48	-0.68322	0.875	0.919	6.46679e-44
RACK1	4.42697e-48	-0.678956	0.851	0.916	7.92206e-44
USP53	5.04283e-48	1.31951	0.548	0.239	9.02415e-44
ISLR	5.64592e-48	0.877458	0.571	0.253	1.01034e-43
PRCP	6.28479e-48	0.782743	0.378	0.108	1.12466e-43
UBA52	6.31383e-48	-0.652205	0.819	0.908	1.12986e-43
FSTL1	9.04814e-48	1.2499	0.679	0.405	1.61916e-43
RPL35A	1.01253e-47	-0.648297	0.877	0.928	1.81192e-43
GNAS	1.10252e-47	-0.696673	0.794	0.886	1.97296e-43
RRBP1	2.29846e-47	0.951307	0.662	0.345	4.11309e-43
GAS7	3.93347e-47	0.612998	0.198	0.019	7.03895e-43
COL18A1	3.97254e-47	-0.892797	0.176	0.555	7.10887e-43
BTF3	6.08337e-47	-0.738349	0.76	0.867	1.08862e-42
RPL11	6.36557e-47	-0.595557	0.896	0.958	1.13912e-42
MTRNR2L12	8.67191e-47	1.06134	0.798	0.653	1.55184e-42
FRZB	1.68216e-46	-1.01455	0.204	0.583	3.01022e-42
GPX3	1.71237e-46	1.32402	0.601	0.325	3.06429e-42
IL1R1	1.86146e-46	0.705501	0.361	0.097	3.33109e-42
SAMHD1	2.34182e-46	0.888871	0.41	0.129	4.19068e-42
TTLL7	3.18207e-46	-1.07029	0.149	0.508	5.69432e-42
BICC1	4.2314e-46	0.840435	0.429	0.145	7.57209e-42
CARMN	8.86156e-46	-0.87974	0.138	0.503	1.58578e-41
ACTG1	8.94683e-46	-0.650847	0.913	0.94	1.60104e-41
LPP	1.28452e-45	-1.12683	0.397	0.691	2.29864e-41
AQP1	1.39998e-45	-0.814249	0.178	0.573	2.50527e-41
PPP1R12A	1.86259e-45	-1.08141	0.365	0.662	3.3331e-41
RPL35	1.87918e-45	-0.669536	0.817	0.906	3.3628e-41
GFPT2	2.6721e-45	0.530107	0.153	0.007	4.78173e-41
LY6E	5.20204e-45	0.91171	0.573	0.271	9.30904e-41
HIC1	6.751e-45	0.555573	0.212	0.026	1.20809e-40
SMOC2	9.12275e-45	-1.04758	0.157	0.511	1.63252e-40
PCOLCE	1.07612e-44	1.0833	0.664	0.394	1.92571e-40
SLC2A3	2.29183e-44	0.884401	0.314	0.074	4.10123e-40
NAP1L1	2.35521e-44	-0.883225	0.442	0.724	4.21464e-40
LTBP1	2.37416e-44	-0.798043	0.471	0.775	4.24857e-40
MYH9	2.47395e-44	-0.784847	0.348	0.7	4.42713e-40
NHSL1	3.49023e-44	0.523955	0.138	0.003	6.24577e-40
RPL14	3.57891e-44	-0.600508	0.866	0.925	6.40446e-40
RPS15	5.05756e-44	-0.581948	0.877	0.945	9.05051e-40
CCNL1	8.69524e-44	1.34494	0.529	0.255	1.55601e-39
ADAMTS5	1.62521e-43	0.613189	0.125	0.001	2.90831e-39
CSRP2	2.30047e-43	-1.19559	0.193	0.522	4.1167e-39
EDF1	2.41119e-43	-0.751926	0.56	0.79	4.31482e-39
GDF10	2.94208e-43	0.549201	0.132	0.003	5.26486e-39
NPM1	5.64563e-43	-0.906174	0.611	0.786	1.01029e-38
TPM4	6.79177e-43	-0.904114	0.522	0.777	1.21539e-38
LOX	8.60208e-43	0.636172	0.267	0.053	1.53934e-38
ROBO3	8.67324e-43	0.480093	0.155	0.009	1.55208e-38
VSIR	8.69934e-43	0.772355	0.388	0.125	1.55675e-38
RPL22	9.2428e-43	-0.598903	0.853	0.918	1.654e-38
CNTFR	1.55061e-42	0.401442	0.119	0	2.77481e-38
NTM	1.55061e-42	0.481347	0.119	0	2.77481e-38
LSP1	1.80611e-42	0.637045	0.278	0.058	3.23204e-38
SLC25A37	2.61442e-42	0.893191	0.486	0.192	4.6785e-38
RPS12	3.1786e-42	-0.565117	0.888	0.958	5.68811e-38
PPP1CB	3.95811e-42	-0.930175	0.422	0.709	7.08304e-38
GPRC5B	4.25524e-42	0.442563	0.149	0.008	7.61476e-38
ZNF385B	4.36318e-42	0.336659	0.132	0.003	7.80791e-38
S100A13	4.87144e-42	0.907402	0.703	0.451	8.71744e-38
LVRN	7.2068e-42	0.417707	0.117	0	1.28966e-37
SLC25A3	7.54662e-42	-0.795648	0.584	0.778	1.35047e-37
TIMP2	1.20695e-41	0.828399	0.803	0.664	2.15983e-37
CREB5	1.21955e-41	0.731508	0.229	0.038	2.18238e-37
RPS27	1.85637e-41	-0.55532	0.898	0.957	3.32197e-37
ANP32B	3.89153e-41	-0.857257	0.27	0.58	6.96389e-37
CFL1	4.08855e-41	-0.736751	0.667	0.844	7.31647e-37
ADAMTSL4	5.29453e-41	0.513492	0.176	0.018	9.47456e-37
TNFSF13B	5.39069e-41	0.706098	0.25	0.047	9.64664e-37
NR2F1	5.51208e-41	0.514293	0.136	0.005	9.86387e-37
CNN1	5.80051e-41	-0.951106	0.125	0.472	1.038e-36
TFPI	6.62701e-41	0.881251	0.682	0.4	1.1859e-36
C11orf96	9.22831e-41	-1.02214	0.599	0.827	1.65141e-36
TM4SF1	1.00063e-40	-1.15016	0.189	0.532	1.79063e-36
CFI	1.03004e-40	0.474397	0.176	0.018	1.84325e-36
RPL34	1.17937e-40	-0.550241	0.905	0.956	2.11049e-36
HLA-DPA1	1.35794e-40	0.903187	0.437	0.165	2.43003e-36
SHISA3	1.74156e-40	0.6175	0.178	0.019	3.11653e-36
RPL26	2.66646e-40	-0.580467	0.834	0.926	4.77164e-36
CAV2	3.16682e-40	-0.851286	0.284	0.601	5.66702e-36
CDON	3.47514e-40	0.479779	0.146	0.009	6.21877e-36
NDUFA4	4.62272e-40	-0.74726	0.682	0.843	8.27237e-36
SELENOW	4.78526e-40	-0.780042	0.718	0.849	8.56321e-36
LUM	6.01771e-40	0.505972	0.658	0.3	1.07687e-35
MSRB3	6.09608e-40	-0.818588	0.246	0.576	1.09089e-35
KRTCAP2	6.60424e-40	0.868321	0.633	0.387	1.18183e-35
STXBP6	6.96257e-40	0.360638	0.123	0.003	1.24595e-35
PRKG1	9.1829e-40	-0.998818	0.178	0.511	1.64328e-35
DBN1	1.67117e-39	0.891633	0.348	0.109	2.99055e-35
CYBA	1.77171e-39	0.836474	0.548	0.267	3.17047e-35
C17orf58	1.96438e-39	0.921139	0.236	0.046	3.51525e-35
ADGRD1	2.02673e-39	0.427188	0.119	0.002	3.62683e-35
PLXNC1	2.28552e-39	0.372861	0.147	0.01	4.08993e-35
FYN	2.89074e-39	0.686717	0.268	0.061	5.17298e-35
CTHRC1	2.89959e-39	1.12045	0.357	0.117	5.18882e-35
ZNF423	2.91505e-39	0.379829	0.147	0.01	5.21649e-35
OMD	2.92851e-39	0.919793	0.713	0.445	5.24057e-35
LIMCH1	3.97711e-39	-0.911283	0.202	0.521	7.11703e-35
TGFBR3	4.05587e-39	0.917429	0.304	0.083	7.25797e-35
ZFHX4	5.79156e-39	0.440691	0.123	0.003	1.0364e-34
SORBS2	1.04243e-38	-0.920351	0.091	0.403	1.86543e-34
EIF4B	1.17557e-38	-0.845993	0.297	0.601	2.10368e-34
EIF3E	1.24728e-38	-0.862895	0.473	0.7	2.232e-34
ZFP36L2	1.30742e-38	0.925282	0.807	0.626	2.33962e-34
RDH10	1.84802e-38	0.5379	0.157	0.014	3.30703e-34
FILIP1L	2.102e-38	-1.30097	0.482	0.697	3.76153e-34
RARRES2	3.2397e-38	1.01511	0.664	0.378	5.79745e-34
TMEM47	3.37615e-38	-0.75792	0.198	0.531	6.04162e-34
PTGES	3.8299e-38	0.339871	0.115	0.002	6.85361e-34
APBB1IP	3.85379e-38	0.523367	0.159	0.014	6.89635e-34
EIF3L	5.55657e-38	-0.88407	0.306	0.602	9.94347e-34
LRRFIP1	5.97043e-38	-0.746707	0.219	0.554	1.06841e-33
TSPAN4	6.52477e-38	0.783272	0.486	0.217	1.16761e-33
CKB	8.61415e-38	0.703809	0.363	0.116	1.5415e-33
RPS13	1.01515e-37	-0.545873	0.868	0.93	1.81662e-33
EEF1D	1.87397e-37	-0.691697	0.679	0.84	3.35348e-33
TGFB1I1	2.14047e-37	-0.821847	0.306	0.596	3.83037e-33
EIF3H	6.04457e-37	-0.763421	0.359	0.647	1.08168e-32
MCL1	6.24386e-37	0.853642	0.561	0.273	1.11734e-32
TNFSF10	1.24186e-36	0.721645	0.378	0.129	2.2223e-32
MCAM	1.26167e-36	-0.706249	0.132	0.463	2.25776e-32
CALM3	1.41654e-36	-0.852623	0.314	0.601	2.5349e-32
COL1A2	1.55486e-36	0.880387	0.837	0.698	2.78243e-32
NDNF	1.69461e-36	0.394179	0.108	0.001	3.03251e-32
BST1	3.01713e-36	0.511095	0.242	0.053	5.39915e-32
MSX1	3.98567e-36	0.939486	0.342	0.114	7.13235e-32
LIMA1	4.16274e-36	0.699955	0.682	0.415	7.44923e-32
ANGPT2	4.55881e-36	-1.00909	0.04	0.311	8.15799e-32
COL8A1	4.95787e-36	-0.335961	0.142	0.484	8.8721e-32
RAB13	5.05796e-36	-0.866799	0.193	0.485	9.05121e-32
HLA-DRB1	6.58571e-36	1.47462	0.448	0.203	1.17851e-31
TLR5	9.29329e-36	0.363897	0.149	0.014	1.66303e-31
HLA-DRB5	1.09446e-35	1.09514	0.244	0.056	1.95853e-31
AKR1C1	1.32672e-35	0.715029	0.348	0.115	2.37417e-31
COL14A1	1.49205e-35	-0.817466	0.586	0.823	2.67002e-31
ID3	1.52229e-35	1.0858	0.773	0.536	2.72414e-31
SEMA3B	2.83666e-35	0.779221	0.25	0.059	5.0762e-31
DPYSL2	3.37022e-35	0.714327	0.541	0.271	6.03101e-31
DAB2	3.42055e-35	0.774962	0.437	0.181	6.12107e-31
PDE5A	3.60925e-35	-0.882427	0.284	0.596	6.45875e-31
PRUNE2	3.88405e-35	-0.913193	0.098	0.394	6.95051e-31
PROS1	4.03358e-35	0.782527	0.467	0.212	7.2181e-31
SULT1A1	4.89448e-35	0.389509	0.134	0.01	8.75867e-31
PARK7	8.20257e-35	-0.692079	0.543	0.758	1.46785e-30
CDKN1C	1.09757e-34	1.02268	0.544	0.298	1.9641e-30
EIF3F	2.00793e-34	-0.728729	0.44	0.699	3.5932e-30
SLC43A3	2.5158e-34	0.448152	0.229	0.049	4.50203e-30
NEAT1	3.89652e-34	1.08496	0.909	0.808	6.97282e-30
SPINT2	3.94574e-34	-0.730087	0.164	0.498	7.06091e-30
ADCY3	4.00056e-34	0.513579	0.198	0.035	7.159e-30
TWIST2	5.26935e-34	0.529239	0.227	0.049	9.4295e-30
SREBF1	7.89554e-34	0.51092	0.191	0.032	1.41291e-29
MYCBP2	8.6949e-34	1.05046	0.565	0.32	1.55595e-29
CDH13	1.10916e-33	-0.765451	0.121	0.43	1.98484e-29
ANGPT1	1.38412e-33	-1.0197	0.164	0.455	2.47688e-29
MEDAG	1.56269e-33	0.680844	0.338	0.112	2.79644e-29
RPL38	2.45358e-33	-0.620369	0.766	0.875	4.39068e-29
ACVRL1	2.92678e-33	0.315478	0.149	0.016	5.23748e-29
PPP1R15A	3.24185e-33	0.95885	0.618	0.381	5.8013e-29
FAM118A	3.58467e-33	0.707986	0.312	0.099	6.41476e-29
RERG	4.50682e-33	-0.737143	0.042	0.301	8.06496e-29
UQCRH	5.24226e-33	-0.703186	0.45	0.693	9.38103e-29
ANXA1	6.69238e-33	0.73157	0.879	0.84	1.1976e-28
LDOC1	7.11875e-33	-0.793973	0.14	0.426	1.2739e-28
SLMAP	8.98197e-33	-0.917171	0.136	0.415	1.60732e-28
MXI1	1.10587e-32	-0.683834	0.18	0.469	1.97896e-28
ARHGAP21	1.12722e-32	0.80982	0.457	0.204	2.01716e-28
SH3BGRL	1.2364e-32	-0.784095	0.548	0.743	2.21253e-28
NOX4	1.55984e-32	0.5684	0.2	0.038	2.79133e-28
TGM2	1.74913e-32	-0.749864	0.078	0.348	3.13007e-28
EEF2	2.67632e-32	-0.706129	0.618	0.785	4.78927e-28
ARL4D	3.50243e-32	0.528796	0.238	0.058	6.2676e-28
SLC16A7	3.7593e-32	0.756217	0.304	0.098	6.72727e-28
MIR99AHG	5.94551e-32	0.701799	0.233	0.057	1.06395e-27
EID1	6.49602e-32	-0.582222	0.779	0.857	1.16246e-27
ACTN4	6.69216e-32	-0.587468	0.335	0.641	1.19756e-27
ELN	7.76759e-32	0.900568	0.463	0.206	1.39001e-27
SLC9A9	9.17668e-32	0.570292	0.206	0.043	1.64217e-27
SLC25A6	1.0255e-31	-0.665524	0.588	0.771	1.83514e-27
RETREG1	1.06266e-31	0.441194	0.146	0.017	1.90162e-27
RPL31	1.11777e-31	-0.619004	0.677	0.838	2.00026e-27
PDE1A	1.30232e-31	-0.742076	0.047	0.298	2.3305e-27
SUGCT	1.38349e-31	-0.887881	0.06	0.313	2.47576e-27
ADAM33	1.61545e-31	0.837766	0.227	0.053	2.89084e-27
ACTG2	2.0685e-31	-1.01602	0.049	0.3	3.70159e-27
CAVIN1	2.09171e-31	-0.681751	0.618	0.784	3.74312e-27
PPP1R12B	2.1822e-31	-0.732909	0.276	0.571	3.90505e-27
PMEPA1	2.58241e-31	-0.756637	0.198	0.487	4.62123e-27
TLN1	2.73705e-31	-0.775333	0.58	0.752	4.89796e-27
ISM1	3.4661e-31	0.403064	0.159	0.022	6.20258e-27
CDC42EP2	4.6089e-31	0.439615	0.168	0.027	8.24762e-27
RPS21	5.03579e-31	-0.555796	0.733	0.86	9.01155e-27
PAWR	5.38155e-31	-0.774078	0.123	0.398	9.63028e-27
ADH1B	1.01056e-30	0.801726	0.786	0.584	1.8084e-26
PIK3R1	1.06637e-30	1.05243	0.628	0.417	1.90827e-26
PLXDC1	1.44944e-30	0.315796	0.104	0.005	2.59376e-26
MTSS1	1.7332e-30	0.383313	0.136	0.014	3.10156e-26
PCOLCE2	1.76007e-30	1.21025	0.493	0.25	3.14964e-26
AMOTL2	2.29823e-30	0.684085	0.234	0.06	4.11268e-26
CTSZ	2.44606e-30	-0.762389	0.295	0.572	4.37723e-26
RTN4	2.72092e-30	0.692658	0.781	0.652	4.86909e-26
RARG	2.97955e-30	0.536511	0.233	0.059	5.33191e-26
TCEAL3	3.35861e-30	-0.839582	0.274	0.551	6.01023e-26
RBP4	3.45805e-30	0.572275	0.132	0.014	6.18817e-26
COX7C	3.48344e-30	-0.590636	0.739	0.851	6.23361e-26
HNRNPA1	3.5725e-30	-0.745059	0.554	0.735	6.39298e-26
SH3BP5	4.30574e-30	0.669066	0.372	0.148	7.70511e-26
NUPR1	4.94666e-30	0.839435	0.779	0.654	8.85205e-26
PRELP	6.8587e-30	0.873507	0.786	0.65	1.22736e-25
CSDE1	8.24555e-30	-0.710326	0.395	0.638	1.47554e-25
SDCBP	1.21087e-29	0.804425	0.592	0.358	2.16686e-25
PYHIN1	1.43838e-29	0.30703	0.106	0.006	2.57398e-25
PRRX1	1.71729e-29	0.888093	0.722	0.586	3.07308e-25
TFPI2	2.22399e-29	-1.227	0.066	0.31	3.97983e-25
MRC2	2.60706e-29	0.708021	0.422	0.189	4.66534e-25
KCNQ1OT1	2.80728e-29	0.813565	0.229	0.058	5.02363e-25
RCAN2	3.00264e-29	-0.702403	0.132	0.414	5.37322e-25
GALNT12	3.35578e-29	0.440733	0.132	0.015	6.00517e-25
CPXM2	5.13263e-29	0.648527	0.429	0.2	9.18484e-25
ANGPTL4	6.56148e-29	0.432223	0.178	0.034	1.17418e-24
JDP2	8.01107e-29	0.569248	0.318	0.115	1.43358e-24
RPS15A	9.10281e-29	-0.475638	0.864	0.926	1.62895e-24
FSTL3	9.86478e-29	0.584638	0.312	0.108	1.7653e-24
SORBS1	1.10754e-28	-0.755191	0.119	0.376	1.98194e-24
CHCHD10	1.22654e-28	-0.732682	0.168	0.438	2.19489e-24
SAMD11	1.55606e-28	0.41868	0.136	0.017	2.78457e-24
DSE	1.64113e-28	0.745522	0.284	0.094	2.9368e-24
NPY1R	2.18606e-28	0.832237	0.304	0.108	3.91195e-24
PEBP1	3.84049e-28	-0.574558	0.716	0.823	6.87255e-24
FAM13C	4.12219e-28	-0.69116	0.055	0.286	7.37665e-24
SH2D4A	4.67709e-28	0.399094	0.151	0.024	8.36965e-24
C12orf57	5.21328e-28	-0.587729	0.688	0.814	9.32917e-24
TPST1	6.56783e-28	0.593502	0.242	0.07	1.17531e-23
BNC2	6.9774e-28	0.533293	0.129	0.015	1.24861e-23
MMP23B	7.07697e-28	0.597305	0.388	0.161	1.26642e-23
NAV3	7.44619e-28	0.431226	0.112	0.009	1.3325e-23
GXYLT2	7.68906e-28	0.586457	0.312	0.114	1.37596e-23
HMGB1	8.54558e-28	-0.527763	0.826	0.894	1.52923e-23
TNS1	1.07562e-27	-0.676071	0.198	0.474	1.92482e-23
GABARAPL1	1.17618e-27	0.649311	0.382	0.163	2.10478e-23
ID2	1.56761e-27	0.746683	0.493	0.261	2.80523e-23
ENPP1	2.05982e-27	-0.807552	0.038	0.258	3.68605e-23
MPZL1	2.20135e-27	0.569972	0.369	0.155	3.93932e-23
UBXN1	2.49972e-27	-0.624645	0.318	0.58	4.47325e-23
TGFBR2	3.37437e-27	0.734368	0.507	0.279	6.03844e-23
IGFBP5	4.37349e-27	1.18965	0.849	0.758	7.82637e-23
SH3BGR	4.37818e-27	-0.628331	0.06	0.29	7.83475e-23
KIF5B	5.16331e-27	-0.658379	0.327	0.578	9.23974e-23
DNAJB1	5.38922e-27	0.938599	0.457	0.233	9.64401e-23
OLFML1	5.95494e-27	0.553413	0.302	0.11	1.06564e-22
CSRNP1	6.70736e-27	0.530341	0.253	0.078	1.20028e-22
COL1A1	7.27294e-27	0.611885	0.569	0.32	1.30149e-22
CD81	8.35432e-27	0.556808	0.879	0.884	1.495e-22
EPB41L2	8.63403e-27	0.77751	0.605	0.388	1.54506e-22
AOC3	9.73918e-27	-0.639257	0.074	0.308	1.74283e-22
VCL	1.07429e-26	-0.641479	0.253	0.527	1.92244e-22
KLF3	1.1601e-26	0.807473	0.49	0.264	2.076e-22
TMOD2	1.21093e-26	0.486879	0.185	0.041	2.16696e-22
MAP1A	1.23646e-26	0.652785	0.306	0.115	2.21264e-22
CMYA5	1.40563e-26	0.397271	0.11	0.01	2.51538e-22
VCAN	1.57106e-26	-0.760184	0.633	0.791	2.81141e-22
CIRBP	1.81451e-26	-0.593209	0.69	0.807	3.24706e-22
MRFAP1	2.36752e-26	-0.614977	0.491	0.686	4.23668e-22
S100A11	2.85431e-26	0.580448	0.879	0.862	5.1078e-22
APP	3.4454e-26	0.808501	0.645	0.449	6.16555e-22
FHL5	3.91349e-26	-0.726765	0.042	0.256	7.0032e-22
ANGPTL5	4.92398e-26	0.34648	0.108	0.01	8.81147e-22
STXBP1	4.98395e-26	0.406565	0.157	0.029	8.91877e-22
RGL1	6.84446e-26	0.374729	0.174	0.037	1.22482e-21
GMDS	1.13116e-25	-0.755599	0.214	0.465	2.02422e-21
EIF3G	1.34497e-25	-0.646892	0.41	0.631	2.40682e-21
TCEAL4	1.38941e-25	-0.857239	0.582	0.727	2.48636e-21
RPL28	1.53963e-25	-0.423111	0.881	0.937	2.75516e-21
RBPJ	1.57321e-25	0.714784	0.529	0.297	2.81526e-21
SLC38A2	1.72208e-25	0.785812	0.629	0.398	3.08167e-21
RASSF4	2.16898e-25	0.440917	0.185	0.044	3.88139e-21
MAN1C1	2.36333e-25	0.453901	0.197	0.05	4.22919e-21
FILIP1	3.34849e-25	-0.709015	0.193	0.446	5.99212e-21
GNAI2	3.68911e-25	-0.660549	0.386	0.606	6.60167e-21
CLU	4.15312e-25	0.661366	0.868	0.831	7.43201e-21
LAMB2	4.56825e-25	0.757488	0.45	0.234	8.17488e-21
CAP1	5.17551e-25	-0.649052	0.378	0.608	9.26158e-21
ACKR4	6.49846e-25	0.466014	0.284	0.099	1.1629e-20
CRIP2	8.90221e-25	-0.590404	0.363	0.627	1.59305e-20
NT5E	1.32729e-24	0.60209	0.31	0.125	2.37518e-20
IGSF10	1.36252e-24	0.497705	0.125	0.018	2.43823e-20
EIF3K	1.70004e-24	-0.555365	0.556	0.734	3.04222e-20
TRIR	1.71673e-24	-0.624825	0.412	0.632	3.07209e-20
ASPN	1.77064e-24	-0.534258	0.244	0.511	3.16855e-20
SSC5D	1.92869e-24	0.264975	0.127	0.018	3.45139e-20
PTPRS	2.15289e-24	0.396643	0.117	0.015	3.8526e-20
UCHL1	2.32661e-24	0.437581	0.208	0.057	4.16347e-20
NFKBIA	2.34829e-24	0.974796	0.69	0.523	4.20226e-20
AGTR1	2.35887e-24	0.301839	0.117	0.015	4.22119e-20
GRIA2	2.81121e-24	-0.652364	0.015	0.201	5.03066e-20
SCRG1	5.53657e-24	-0.786652	0.108	0.334	9.9077e-20
TSPAN2	6.11617e-24	-0.5818	0.059	0.269	1.09449e-19
ST3GAL5	6.27626e-24	0.389425	0.121	0.017	1.12314e-19
SUSD5	6.6748e-24	-0.575645	0.055	0.265	1.19446e-19
HSPB8	6.77421e-24	0.62322	0.299	0.117	1.21225e-19
DMD	6.91137e-24	-0.578049	0.191	0.446	1.23679e-19
SPEG	6.9506e-24	-0.432155	0.066	0.281	1.24381e-19
HLX	7.54606e-24	0.318558	0.127	0.019	1.35037e-19
MZT2B	7.5738e-24	-0.62829	0.541	0.722	1.35533e-19
ITGA10	8.17862e-24	-0.694943	0.055	0.266	1.46356e-19
TRIP10	9.23385e-24	0.52209	0.242	0.078	1.6524e-19
GPRC5A	1.02072e-23	0.613388	0.231	0.073	1.82659e-19
RPL37	1.02905e-23	-0.402111	0.879	0.941	1.84149e-19
KCNMB1	1.16181e-23	-0.573236	0.095	0.325	2.07906e-19
XG	1.40912e-23	0.435795	0.195	0.053	2.52162e-19
ITM2C	1.44176e-23	-0.730654	0.11	0.329	2.58002e-19
GPSM2	1.49471e-23	0.360433	0.166	0.037	2.67478e-19
CP	1.54034e-23	0.651873	0.342	0.147	2.75644e-19
NTRK2	1.75976e-23	0.539585	0.304	0.118	3.14909e-19
RECK	1.8281e-23	0.467141	0.28	0.101	3.27138e-19
B4GALT1	2.2584e-23	0.524122	0.312	0.127	4.0414e-19
CBLB	2.3136e-23	0.513445	0.216	0.063	4.14019e-19
EHBP1	2.3348e-23	0.584696	0.253	0.089	4.17813e-19
RASD1	2.55896e-23	0.784573	0.127	0.02	4.57926e-19
SPECC1	2.92518e-23	-0.559379	0.07	0.283	5.23461e-19
AKAP12	3.31861e-23	0.76448	0.561	0.34	5.93865e-19
AXL	3.40259e-23	0.721083	0.452	0.251	6.08893e-19
LMO7	4.16452e-23	-0.598304	0.102	0.33	7.4524e-19
LHFPL6	4.55895e-23	-0.629105	0.544	0.719	8.15824e-19
MYC	4.7743e-23	0.569275	0.202	0.057	8.54361e-19
SOCS1	5.25828e-23	0.436596	0.187	0.049	9.40969e-19
RASSF2	5.41327e-23	0.329423	0.102	0.011	9.68705e-19
SYNPO	5.92465e-23	-0.55779	0.078	0.287	1.06022e-18
RPL36	6.35528e-23	-0.403489	0.828	0.894	1.13728e-18
CRNDE	6.66764e-23	-0.527336	0.059	0.263	1.19318e-18
FOXC1	8.54935e-23	-0.604328	0.308	0.554	1.52991e-18
FAXDC2	9.53982e-23	0.502785	0.295	0.115	1.70715e-18
TRIO	1.03555e-22	0.520076	0.208	0.06	1.85311e-18
CLIC2	1.07031e-22	0.314976	0.115	0.016	1.91532e-18
UBA2	1.17144e-22	-0.656726	0.195	0.421	2.0963e-18
NSA2	1.18823e-22	-0.700677	0.344	0.553	2.12634e-18
ILK	1.48514e-22	-0.547211	0.369	0.6	2.65766e-18
ZNF385A	2.39222e-22	0.406613	0.132	0.024	4.28087e-18
EFEMP1	2.45706e-22	0.617728	0.802	0.714	4.39691e-18
HSPA12A	2.48841e-22	0.355945	0.138	0.026	4.45301e-18
MAFF	3.3663e-22	0.728004	0.284	0.115	6.024e-18
PLD3	3.64841e-22	0.62836	0.526	0.332	6.52883e-18
ATP5MC2	4.44393e-22	-0.535751	0.588	0.743	7.95242e-18
SKIL	4.47402e-22	0.625556	0.418	0.217	8.00626e-18
CCDC146	4.56722e-22	0.416758	0.149	0.032	8.17304e-18
MXRA8	4.6408e-22	0.671416	0.658	0.484	8.3047e-18
CACHD1	4.6943e-22	0.333576	0.115	0.017	8.40046e-18
NCOA7	6.13701e-22	0.52619	0.48	0.263	1.09822e-17
PTGER3	6.44592e-22	-0.510597	0.011	0.177	1.1535e-17
NFE2L2	7.60995e-22	0.734264	0.688	0.554	1.3618e-17
PCDH9	8.56896e-22	0.449778	0.174	0.045	1.53341e-17
CD9	8.81287e-22	-0.648144	0.682	0.846	1.57706e-17
SYNM	9.24016e-22	-0.609121	0.121	0.339	1.65353e-17
PKIG	1.07296e-21	-0.619716	0.227	0.451	1.92005e-17
ESR1	1.1783e-21	0.414132	0.113	0.017	2.10856e-17
UGDH	1.18053e-21	0.622282	0.28	0.112	2.11255e-17
CRABP2	1.46925e-21	0.364847	0.132	0.025	2.62921e-17
LDHB	1.56736e-21	-0.644594	0.408	0.601	2.80479e-17
GAS6	1.69447e-21	-0.590108	0.592	0.758	3.03225e-17
ANXA2	2.46246e-21	0.569565	0.845	0.806	4.40658e-17
MRAP2	2.4714e-21	-0.549378	0.034	0.214	4.42257e-17
ATP5MG	2.84187e-21	-0.521826	0.584	0.755	5.08552e-17
SMIM10	2.96745e-21	-0.591964	0.11	0.317	5.31026e-17
EFHD1	3.34264e-21	-0.513841	0.151	0.383	5.98165e-17
NPNT	3.52938e-21	-0.539535	0.038	0.22	6.31582e-17
LAPTM4A	3.65374e-21	0.582813	0.802	0.803	6.53837e-17
CAMTA1	4.16919e-21	-0.517466	0.297	0.523	7.46076e-17
HLA-C	4.67693e-21	-0.511904	0.756	0.844	8.36937e-17
SKP1	5.81355e-21	-0.444148	0.777	0.843	1.04033e-16
TOMM20	8.14582e-21	-0.585094	0.49	0.671	1.45769e-16
MAP4	8.6259e-21	-0.498944	0.395	0.61	1.5436e-16
FGFR1	1.05831e-20	0.567429	0.524	0.319	1.89384e-16
CAVIN3	1.4933e-20	-0.565288	0.616	0.758	2.67226e-16
HEG1	1.51709e-20	0.575735	0.255	0.097	2.71484e-16
PDE3A	1.57873e-20	-0.607402	0.059	0.248	2.82513e-16
SELENOS	1.58152e-20	0.586191	0.641	0.456	2.83013e-16
AHNAK	1.8995e-20	0.742897	0.792	0.662	3.39915e-16
SET	2.73091e-20	-0.536046	0.446	0.656	4.88697e-16
POSTN	3.26661e-20	-0.809436	0.051	0.237	5.84561e-16
INMT	3.34748e-20	0.542249	0.459	0.262	5.99032e-16
SGCA	3.41354e-20	-0.584486	0.079	0.273	6.10854e-16
PCNP	3.46511e-20	-0.561412	0.285	0.517	6.20081e-16
LXN	3.53579e-20	0.466248	0.163	0.043	6.32729e-16
ASAP3	3.6685e-20	0.431359	0.1	0.014	6.56478e-16
RBPMS	4.07326e-20	-0.674703	0.287	0.503	7.2891e-16
NOP53	4.32014e-20	-0.571891	0.444	0.626	7.7309e-16
BRK1	4.53017e-20	-0.479561	0.473	0.661	8.10675e-16
COL21A1	4.79212e-20	-0.592334	0.134	0.352	8.5755e-16
MEOX2	5.02484e-20	0.377032	0.136	0.03	8.99196e-16
BMP4	5.11138e-20	0.466336	0.181	0.054	9.14682e-16
ZNF385D	5.76702e-20	-0.54707	0.026	0.192	1.03201e-15
CBR3	5.90211e-20	0.402235	0.24	0.088	1.05618e-15
PART1	6.61169e-20	-0.512928	0.021	0.181	1.18316e-15
NET1	6.67563e-20	-0.652236	0.147	0.355	1.1946e-15
LAMP2	6.91445e-20	0.571874	0.448	0.258	1.23734e-15
COL4A2	7.34233e-20	-0.404787	0.214	0.461	1.31391e-15
FTH1	8.19912e-20	-0.308859	0.947	0.976	1.46723e-15
MIR22HG	8.57864e-20	0.590656	0.284	0.12	1.53515e-15
ATF3	9.48514e-20	0.985791	0.452	0.272	1.69737e-15
APOL6	1.02417e-19	0.408053	0.221	0.076	1.83276e-15
MAPK10	1.02785e-19	0.39871	0.181	0.053	1.83934e-15
THBS1	1.03927e-19	0.63946	0.166	0.044	1.85977e-15
ZMIZ1	1.23177e-19	0.461887	0.178	0.052	2.20425e-15
MTHFD2	1.38305e-19	-0.573249	0.091	0.282	2.47497e-15
CCDC3	1.45783e-19	-0.600419	0.146	0.359	2.60879e-15
SERTAD1	1.4914e-19	0.585778	0.353	0.177	2.66886e-15
KANK2	1.78031e-19	-0.566815	0.246	0.475	3.18587e-15
DUSP14	2.09591e-19	0.359256	0.17	0.048	3.75062e-15
WDR1	2.17656e-19	-0.548027	0.187	0.399	3.89495e-15
ALDH1B1	2.32235e-19	-0.555069	0.045	0.216	4.15585e-15
SELENOM	2.48887e-19	-0.489426	0.805	0.852	4.45383e-15
ZFP36L1	2.55183e-19	0.840436	0.665	0.508	4.5665e-15
MALAT1	2.70702e-19	0.317819	0.989	0.997	4.84421e-15
PFN2	2.85471e-19	-0.536146	0.212	0.434	5.10851e-15
NRGN	3.06324e-19	-0.512259	0.019	0.173	5.48167e-15
EMP3	3.11023e-19	0.644545	0.692	0.544	5.56576e-15
ARL6IP4	3.21543e-19	-0.538685	0.488	0.663	5.75401e-15
NABP1	3.26153e-19	0.405261	0.144	0.034	5.83651e-15
FXYD1	3.5538e-19	-0.582654	0.631	0.75	6.35953e-15
FXYD5	3.98359e-19	-0.723254	0.159	0.369	7.12864e-15
APOE	4.63619e-19	-2.87093	0.1	0.293	8.29646e-15
DYNC1LI2	5.17998e-19	-0.55094	0.208	0.418	9.26957e-15
RPS27L	6.13577e-19	-0.492559	0.703	0.823	1.098e-14
MAF1	6.40561e-19	-0.54766	0.233	0.436	1.14628e-14
EPB41L4A-AS1	6.85839e-19	-0.570875	0.142	0.336	1.22731e-14
G0S2	7.05902e-19	0.503433	0.248	0.097	1.26321e-14
PLSCR1	7.11694e-19	0.48571	0.418	0.223	1.27358e-14
ADAM9	7.29707e-19	0.469991	0.267	0.11	1.30581e-14
CHCHD2	7.89667e-19	-0.461225	0.716	0.823	1.41311e-14
MT1A	8.01717e-19	0.638583	0.159	0.044	1.43467e-14
IRF1	9.46691e-19	0.515497	0.346	0.164	1.6941e-14
ARHGDIB	1.08749e-18	-0.668326	0.163	0.367	1.94607e-14
C1orf167	1.21838e-18	0.265632	0.108	0.019	2.18029e-14
STAT3	1.29213e-18	0.654906	0.531	0.35	2.31227e-14
PDLIM5	1.30238e-18	-0.516094	0.314	0.527	2.33061e-14
RAB32	1.43332e-18	0.465422	0.331	0.158	2.56492e-14
C5orf38	1.57255e-18	-0.419844	0.008	0.147	2.81407e-14
WWTR1	1.84759e-18	-0.608797	0.146	0.346	3.30626e-14
POLR2L	2.03198e-18	0.587073	0.69	0.557	3.63623e-14
BCL7C	2.27008e-18	-0.485182	0.259	0.468	4.06231e-14
GPX8	2.3203e-18	0.56942	0.405	0.226	4.15218e-14
TCIM	2.35973e-18	0.408905	0.115	0.022	4.22273e-14
HMG20B	2.40425e-18	-0.450581	0.102	0.292	4.30241e-14
PTGFRN	2.82263e-18	0.363265	0.113	0.022	5.0511e-14
SOAT1	2.86092e-18	0.357993	0.172	0.051	5.11961e-14
EPS8	2.87347e-18	-0.652761	0.278	0.49	5.14207e-14
DACT3	2.88709e-18	-0.501978	0.047	0.21	5.16645e-14
NRN1	3.15787e-18	-0.433733	0.006	0.142	5.651e-14
HEY2	3.26944e-18	-0.418672	0.083	0.27	5.85067e-14
AKAP1	3.52708e-18	-0.535693	0.059	0.229	6.3117e-14
MAGED2	3.66273e-18	-0.540246	0.422	0.599	6.55446e-14
NDUFB7	3.68294e-18	-0.481641	0.48	0.658	6.59061e-14
COX7A2L	3.76916e-18	-0.490241	0.355	0.554	6.74492e-14
SYNGR1	4.08911e-18	0.33989	0.2	0.068	7.31746e-14
PXN	4.16089e-18	0.351781	0.146	0.037	7.44591e-14
ROCK1	4.26501e-18	-0.573726	0.289	0.503	7.63224e-14
DAD1	4.38426e-18	0.491413	0.745	0.632	7.84564e-14
SGIP1	4.4441e-18	-0.586327	0.032	0.189	7.95272e-14
FGL2	4.52929e-18	0.947756	0.569	0.408	8.10517e-14
RRAS	5.35507e-18	-0.473837	0.544	0.719	9.5829e-14
TNFSF12	5.45513e-18	-0.545084	0.314	0.507	9.76196e-14
ABCA1	5.67863e-18	0.420052	0.225	0.085	1.01619e-13
PPP1R3C	5.77465e-18	-0.523354	0.072	0.246	1.03337e-13
SLC25A4	5.78966e-18	-0.435185	0.308	0.52	1.03606e-13
PPIA	5.85917e-18	-0.439875	0.749	0.825	1.0485e-13
SPOCK1	5.97267e-18	0.304199	0.147	0.039	1.06881e-13
RASSF3	6.01932e-18	-0.489889	0.053	0.219	1.07716e-13
FTL	6.21127e-18	-0.410305	0.953	0.968	1.11151e-13
SPCS3	7.56169e-18	0.544812	0.439	0.254	1.35316e-13
PKM	8.55008e-18	-0.545554	0.48	0.656	1.53004e-13
STMN1	9.03779e-18	-0.468653	0.07	0.244	1.61731e-13
XBP1	9.19616e-18	0.618954	0.412	0.238	1.64565e-13
CNBP	9.22024e-18	-0.476507	0.629	0.761	1.64996e-13
NME4	9.26678e-18	-0.537756	0.261	0.457	1.65829e-13
SNTA1	9.92456e-18	-0.50062	0.112	0.295	1.776e-13
HEXB	1.21001e-17	0.538583	0.382	0.212	2.16531e-13
PCSK5	1.22482e-17	0.344362	0.136	0.034	2.19181e-13
SPON1	1.356e-17	0.330908	0.147	0.039	2.42657e-13
CD99	1.42852e-17	0.505659	0.836	0.803	2.55633e-13
PSMC5	1.43963e-17	-0.465329	0.287	0.495	2.57621e-13
TRAM1	1.47606e-17	0.570622	0.56	0.394	2.6414e-13
SON	1.80094e-17	0.472688	0.856	0.769	3.22278e-13
RPL12	1.80662e-17	-0.307555	0.9	0.946	3.23294e-13
MAF	1.90837e-17	0.382381	0.157	0.045	3.41503e-13
VEGFA	2.32157e-17	0.370315	0.132	0.032	4.15445e-13
ARPC1A	2.52722e-17	-0.429493	0.197	0.398	4.52245e-13
PSAP	2.82271e-17	0.53716	0.807	0.755	5.05124e-13
TSPAN8	2.83752e-17	0.430035	0.127	0.03	5.07773e-13
FKBP9	2.92775e-17	0.425914	0.359	0.186	5.2392e-13
IL6ST	3.03218e-17	0.587511	0.597	0.433	5.42608e-13
LIMS1	3.03537e-17	-0.562578	0.272	0.477	5.43179e-13
CES1	3.3763e-17	0.562839	0.251	0.108	6.0419e-13
SLFN11	3.49034e-17	0.333741	0.132	0.034	6.24595e-13
SPTBN1	3.7332e-17	0.604062	0.671	0.511	6.68056e-13
SIVA1	4.30751e-17	-0.499861	0.416	0.597	7.70829e-13
ATP5F1E	5.15562e-17	-0.365022	0.762	0.875	9.22599e-13
METRNL	5.3105e-17	0.493644	0.327	0.163	9.50314e-13
EGR3	6.09933e-17	0.426623	0.13	0.033	1.09147e-12
FZD4	6.22819e-17	0.542091	0.204	0.076	1.11454e-12
DDR2	6.34485e-17	0.769089	0.431	0.26	1.13541e-12
ARL6IP5	6.41798e-17	0.505039	0.837	0.802	1.1485e-12
LAMA2	7.12523e-17	0.432812	0.27	0.118	1.27506e-12
VAT1	7.67841e-17	0.605341	0.321	0.162	1.37405e-12
FIS1	7.98946e-17	-0.463331	0.465	0.642	1.42971e-12
SNCG	8.17666e-17	-0.728282	0.062	0.224	1.46321e-12
NGF	8.52282e-17	0.315987	0.119	0.027	1.52516e-12
RPS4Y1	9.75247e-17	-0.453902	0.531	0.69	1.7452e-12
SUMO2	1.02824e-16	-0.420098	0.737	0.814	1.84004e-12
CD55	1.0385e-16	0.857716	0.335	0.177	1.8584e-12
COL4A1	1.24761e-16	-0.483658	0.147	0.348	2.23259e-12
SRGN	1.29013e-16	-0.547413	0.11	0.299	2.30869e-12
CHPT1	1.35085e-16	0.596918	0.401	0.229	2.41734e-12
HCFC1R1	1.39194e-16	-0.494977	0.507	0.681	2.49088e-12
CRYBG3	1.50259e-16	0.504874	0.223	0.091	2.68889e-12
CDO1	1.53403e-16	0.53886	0.308	0.149	2.74514e-12
ARHGAP12	1.53445e-16	0.355457	0.225	0.089	2.74589e-12
SGMS2	1.57561e-16	0.342922	0.151	0.044	2.81956e-12
ITGB1	1.59533e-16	-0.322296	0.718	0.827	2.85485e-12
ECHDC2	1.64672e-16	0.620517	0.348	0.184	2.94681e-12
SYNGR2	1.80787e-16	-0.385176	0.053	0.213	3.23518e-12
ESAM	1.83208e-16	-0.324777	0.064	0.231	3.27851e-12
RABGAP1	1.84405e-16	-0.600653	0.108	0.284	3.29992e-12
RPS29	1.94339e-16	-0.350655	0.803	0.88	3.4777e-12
SLC2A10	1.96939e-16	0.285309	0.108	0.022	3.52422e-12
GSTM3	2.05572e-16	0.432537	0.31	0.151	3.67872e-12
CCDC69	2.13341e-16	0.309228	0.136	0.036	3.81773e-12
GUCY1B1	2.41274e-16	-0.472389	0.06	0.221	4.3176e-12
SCPEP1	2.41377e-16	0.529507	0.503	0.347	4.31945e-12
CDC42EP3	2.45349e-16	-0.515605	0.096	0.269	4.39053e-12
TPD52L1	3.09055e-16	-0.363272	0.059	0.22	5.53053e-12
RILPL2	3.14052e-16	-0.497688	0.191	0.37	5.61995e-12
CAP2	3.16845e-16	-0.353084	0.036	0.183	5.66994e-12
GRN	3.3103e-16	0.55661	0.423	0.257	5.92378e-12
HABP4	3.43955e-16	-0.44816	0.074	0.234	6.15508e-12
MAP3K20	4.78654e-16	-0.495741	0.187	0.368	8.56552e-12
MIDN	4.90122e-16	0.502189	0.259	0.116	8.77073e-12
BHLHE41	4.91858e-16	0.509759	0.297	0.141	8.80179e-12
MYO1D	5.24237e-16	-0.564972	0.125	0.3	9.38122e-12
BMP1	6.10878e-16	0.369191	0.14	0.039	1.09317e-11
SLC40A1	6.13103e-16	-0.513917	0.246	0.431	1.09715e-11
VPS28	6.21668e-16	-0.443122	0.509	0.665	1.11247e-11
CTSF	6.50686e-16	0.545169	0.541	0.381	1.1644e-11
TES	7.0122e-16	-0.498913	0.13	0.309	1.25483e-11
DRAM1	7.77023e-16	0.304365	0.163	0.053	1.39048e-11
COX6A1	7.91858e-16	-0.424602	0.609	0.755	1.41703e-11
PHPT1	7.92221e-16	-0.513191	0.474	0.639	1.41768e-11
ADRA2C	7.97146e-16	-0.416458	0.017	0.145	1.42649e-11
LAMA4	8.2108e-16	0.45502	0.319	0.159	1.46932e-11
IL32	8.41847e-16	0.404472	0.308	0.149	1.50649e-11
HINT1	8.5528e-16	-0.456578	0.669	0.753	1.53052e-11
HAND2	9.12547e-16	0.345514	0.123	0.031	1.633e-11
SPATA6	9.16226e-16	0.500815	0.284	0.135	1.63959e-11
ZCRB1	1.03372e-15	-0.472966	0.197	0.389	1.84983e-11
ALKBH7	1.19824e-15	-0.417915	0.223	0.416	2.14425e-11
PID1	1.21817e-15	0.509733	0.45	0.283	2.17991e-11
PLIN2	1.28009e-15	0.396252	0.231	0.097	2.29073e-11
ACTB	1.29952e-15	-0.367982	0.957	0.959	2.32549e-11
EBF1	1.45571e-15	0.598338	0.414	0.25	2.60498e-11
NUCKS1	1.55651e-15	-0.374447	0.73	0.831	2.78537e-11
FLNB	1.60563e-15	0.217087	0.168	0.055	2.87328e-11
TSPO	1.67919e-15	-0.408444	0.541	0.695	3.00491e-11
FOXC2	1.96686e-15	-0.44477	0.166	0.352	3.5197e-11
TIPARP	1.98637e-15	0.499108	0.198	0.077	3.55461e-11
TNFRSF11B	2.01916e-15	-0.782872	0.147	0.332	3.61328e-11
UBE2M	2.24861e-15	-0.419875	0.268	0.458	4.02389e-11
CAMLG	2.40957e-15	-0.433597	0.304	0.491	4.31193e-11
NAV1	2.4779e-15	0.425632	0.238	0.101	4.43419e-11
GULP1	2.56756e-15	-0.493584	0.208	0.396	4.59465e-11
H6PD	2.6016e-15	0.247439	0.159	0.051	4.65556e-11
HDAC7	2.73769e-15	0.330268	0.2	0.077	4.8991e-11
MGST3	2.84636e-15	-0.410228	0.749	0.817	5.09357e-11
CNTN4	3.00196e-15	0.578305	0.265	0.125	5.37201e-11
PDGFD	3.14379e-15	0.549887	0.372	0.212	5.62581e-11
WSB1	3.21258e-15	0.639327	0.656	0.504	5.74892e-11
PPP3CA	3.32604e-15	0.393366	0.336	0.175	5.95196e-11
ARPC4	3.36967e-15	-0.469153	0.231	0.415	6.03003e-11
SGCE	3.38542e-15	0.446623	0.42	0.252	6.05821e-11
ABHD14A	3.57524e-15	0.542152	0.287	0.145	6.39789e-11
GPRC5C	3.62906e-15	-0.40439	0.034	0.17	6.49421e-11
SPTAN1	3.96538e-15	0.463404	0.429	0.258	7.09604e-11
SNED1	3.98235e-15	0.244591	0.13	0.036	7.12642e-11
MGAT1	4.0331e-15	0.417447	0.319	0.166	7.21724e-11
COX8A	4.31984e-15	-0.403168	0.501	0.665	7.73035e-11
GLT8D1	4.43256e-15	0.464126	0.301	0.152	7.93207e-11
ARL4A	4.5193e-15	0.425016	0.161	0.053	8.08729e-11
SNRPN	4.52051e-15	-0.518209	0.318	0.487	8.08945e-11
GLDN	4.53166e-15	-0.374205	0.023	0.152	8.1094e-11
IFIT1	4.54501e-15	0.166519	0.234	0.1	8.1333e-11
CRTAC1	4.60805e-15	-1.36933	0.019	0.143	8.24611e-11
RUNX1T1	5.10569e-15	0.445317	0.257	0.118	9.13664e-11
NDUFS5	5.49605e-15	-0.402689	0.592	0.728	9.83518e-11
CTSA	6.15767e-15	0.469568	0.397	0.233	1.10191e-10
ING2	6.43101e-15	0.415854	0.225	0.094	1.15083e-10
ROCK2	6.92363e-15	-0.438231	0.31	0.494	1.23898e-10
DPP7	7.15549e-15	0.446206	0.442	0.268	1.28047e-10
UBXN2A	7.76742e-15	0.46798	0.267	0.124	1.38998e-10
ATP1A2	8.62013e-15	-0.362692	0.021	0.145	1.54257e-10
SESN3	8.98161e-15	-0.471645	0.125	0.295	1.60726e-10
SMDT1	9.2974e-15	-0.416806	0.329	0.512	1.66377e-10
SBSPON	9.58679e-15	-0.394612	0.043	0.184	1.71556e-10
SHISA4	9.73281e-15	-0.363125	0.104	0.263	1.74169e-10
RGS3	1.00777e-14	-0.422872	0.072	0.224	1.80341e-10
ARPC1B	1.03852e-14	0.495493	0.397	0.234	1.85844e-10
DNPH1	1.05245e-14	0.351371	0.267	0.125	1.88336e-10
NID1	1.12178e-14	0.433962	0.146	0.047	2.00742e-10
TMBIM4	1.14138e-14	0.459101	0.701	0.562	2.04249e-10
BCAT1	1.17429e-14	0.177759	0.1	0.022	2.10139e-10
LINC00702	1.24733e-14	-0.448342	0.036	0.168	2.2321e-10
LBH	1.27538e-14	-0.431562	0.151	0.32	2.28229e-10
GPM6B	1.29725e-14	-0.421456	0.019	0.139	2.32142e-10
EGFR	1.47538e-14	0.372423	0.219	0.092	2.6402e-10
SLC22A3	1.78673e-14	-0.3958	0.023	0.147	3.19736e-10
MBNL1-AS1	1.79075e-14	-0.547973	0.096	0.252	3.20454e-10
ADAMTSL3	1.99099e-14	0.448558	0.212	0.091	3.56287e-10
REXO2	2.01162e-14	0.569672	0.563	0.429	3.5998e-10
LRP3	2.15688e-14	0.228571	0.161	0.055	3.85974e-10
RNASEH2C	2.43868e-14	-0.386865	0.306	0.491	4.36402e-10
CAMK2G	2.44693e-14	-0.395486	0.081	0.232	4.37878e-10
WIPI1	2.5955e-14	0.290914	0.18	0.067	4.64465e-10
SARAF	2.63997e-14	-0.521407	0.526	0.651	4.72423e-10
CAB39L	2.72918e-14	0.454688	0.255	0.12	4.88387e-10
LINC00844	2.82122e-14	-0.341193	0.011	0.124	5.04858e-10
SLC9A3R2	2.9989e-14	-0.416672	0.079	0.231	5.36652e-10
MBP	3.11835e-14	0.462092	0.272	0.137	5.58029e-10
NR4A2	3.12615e-14	0.592791	0.229	0.101	5.59424e-10
ERG	3.13454e-14	-0.490838	0.049	0.185	5.60926e-10
PSMC3	3.19719e-14	-0.450518	0.221	0.394	5.72137e-10
IK	3.2058e-14	-0.453498	0.319	0.503	5.73677e-10
IQCK	3.34507e-14	0.322006	0.136	0.042	5.98601e-10
TMBIM6	3.37664e-14	0.428209	0.767	0.696	6.04249e-10
AIG1	3.67047e-14	-0.458327	0.219	0.395	6.5683e-10
HSPA2	3.70935e-14	-0.47019	0.076	0.223	6.63788e-10
ABHD5	3.939e-14	0.434595	0.2	0.082	7.04883e-10
C1RL	4.16144e-14	0.383681	0.238	0.108	7.4469e-10
CHMP3	4.68598e-14	-0.399414	0.202	0.381	8.38557e-10
PTGES3	4.72965e-14	-0.406229	0.599	0.725	8.46372e-10
KIAA0930	4.90547e-14	0.359409	0.204	0.085	8.77835e-10
SULF1	5.01549e-14	-0.692316	0.416	0.573	8.97522e-10
EEF2K	5.07126e-14	0.31556	0.168	0.061	9.07503e-10
C7orf50	5.11519e-14	-0.381781	0.185	0.359	9.15363e-10
HNRNPH1	5.27008e-14	0.542178	0.614	0.472	9.4308e-10
ATP5F1A	5.40063e-14	-0.419748	0.319	0.497	9.66442e-10
TBXA2R	5.95591e-14	-0.29799	0.026	0.15	1.06581e-09
PLSCR4	6.034e-14	0.502926	0.393	0.241	1.07978e-09
PDLIM7	6.16918e-14	-0.473932	0.295	0.471	1.10397e-09
STUB1	6.3991e-14	-0.425657	0.304	0.473	1.14512e-09
SRP14	6.46204e-14	-0.294712	0.819	0.87	1.15638e-09
KALRN	6.96325e-14	-0.451948	0.038	0.167	1.24607e-09
LRRFIP2	6.97754e-14	-0.492174	0.206	0.38	1.24863e-09
TNRC6B	7.20103e-14	0.47291	0.544	0.372	1.28862e-09
PPP1R10	7.28108e-14	0.62345	0.408	0.256	1.30295e-09
OSMR	7.59182e-14	0.278588	0.221	0.093	1.35856e-09
SOCS3	7.87596e-14	0.575483	0.34	0.189	1.4094e-09
RGS7BP	8.32305e-14	-0.365048	0.03	0.155	1.48941e-09
RAB31	9.22128e-14	-0.433409	0.129	0.291	1.65015e-09
PDE4D	9.34859e-14	-0.451469	0.028	0.149	1.67293e-09
BTG1	9.97097e-14	-0.601845	0.482	0.642	1.7843e-09
SYNE3	1.09916e-13	0.365896	0.157	0.055	1.96694e-09
SOD2	1.20493e-13	0.889698	0.459	0.336	2.15622e-09
VDAC2	1.22347e-13	-0.468186	0.431	0.585	2.1894e-09
DYNLT3	1.2553e-13	-0.399166	0.217	0.394	2.24635e-09
PRDX4	1.25725e-13	0.537578	0.546	0.405	2.24984e-09
AHI1	1.33318e-13	0.591194	0.448	0.286	2.38573e-09
ACACB	1.36538e-13	0.370625	0.11	0.029	2.44334e-09
CTSS	1.38754e-13	0.249507	0.178	0.067	2.483e-09
CARHSP1	1.40421e-13	0.424763	0.348	0.196	2.51283e-09
CLIC4	1.59724e-13	-0.429117	0.338	0.523	2.85826e-09
RUFY3	1.86231e-13	0.635353	0.195	0.081	3.33261e-09
NDRG1	2.06039e-13	0.482176	0.299	0.157	3.68707e-09
CPT1A	2.07377e-13	0.390693	0.181	0.072	3.71102e-09
GNPTG	2.11464e-13	0.439974	0.308	0.166	3.78415e-09
CMPK1	2.28481e-13	-0.449612	0.25	0.417	4.08867e-09
SOS1	2.46469e-13	-0.463558	0.113	0.265	4.41056e-09
TAX1BP1	2.6479e-13	-0.446051	0.422	0.601	4.73842e-09
METTL7A	3.07275e-13	0.478703	0.501	0.343	5.49868e-09
TP53I3	3.10108e-13	0.35083	0.168	0.064	5.54939e-09
SRGAP1	3.28398e-13	0.313594	0.138	0.045	5.87667e-09
EIF4A2	3.32508e-13	-0.420978	0.578	0.709	5.95023e-09
NNMT	3.73564e-13	0.542678	0.735	0.64	6.68493e-09
TGFB1	3.80013e-13	-0.4528	0.083	0.227	6.80032e-09
COX4I1	3.92191e-13	-0.403274	0.692	0.771	7.01826e-09
KLF9	4.00004e-13	0.504075	0.526	0.382	7.15807e-09
ADAMTS2	4.07349e-13	0.326059	0.123	0.037	7.28951e-09
PHB2	4.10318e-13	-0.426411	0.306	0.472	7.34264e-09
ZFAS1	4.25432e-13	-0.420505	0.386	0.538	7.61311e-09
GYPC	4.85903e-13	-0.446782	0.371	0.526	8.69523e-09
DNAJA1	5.27404e-13	0.535174	0.614	0.479	9.4379e-09
BANF1	5.3654e-13	-0.446758	0.391	0.552	9.60139e-09
MMP14	5.46921e-13	0.408248	0.225	0.104	9.78716e-09
OLFM1	5.48828e-13	0.269448	0.13	0.041	9.82128e-09
IGBP1	6.66096e-13	-0.429458	0.161	0.315	1.19198e-08
RPN1	6.7398e-13	0.373108	0.325	0.179	1.20609e-08
MATN2	6.87278e-13	0.464035	0.181	0.074	1.22988e-08
DPYD	6.9022e-13	0.310353	0.185	0.074	1.23515e-08
RNF19A	6.93504e-13	0.486218	0.371	0.222	1.24102e-08
ENAH	7.20438e-13	-0.370669	0.216	0.394	1.28922e-08
CD74	7.82128e-13	1.20873	0.442	0.321	1.39962e-08
ISYNA1	7.87572e-13	-0.418128	0.091	0.239	1.40936e-08
EIF5A	8.22747e-13	-0.386997	0.422	0.595	1.47231e-08
PSMB10	8.44373e-13	0.224334	0.14	0.047	1.51101e-08
SRPRB	8.46133e-13	0.326689	0.212	0.093	1.51415e-08
CD68	9.27638e-13	0.286067	0.197	0.084	1.66001e-08
ADGRA2	9.64904e-13	0.311431	0.125	0.039	1.7267e-08
HSP90AA1	9.71168e-13	-0.27094	0.807	0.875	1.7379e-08
PPP1R14B	1.01105e-12	-0.442804	0.38	0.545	1.80928e-08
FADS3	1.16064e-12	-0.415594	0.134	0.286	2.07697e-08
EVC2	1.27187e-12	0.289899	0.115	0.034	2.27601e-08
NPR1	1.34408e-12	0.310051	0.251	0.123	2.40524e-08
OLA1	1.3736e-12	-0.37425	0.11	0.257	2.45806e-08
MICAL2	1.40476e-12	-0.251591	0.125	0.29	2.51381e-08
UQCR11	1.40869e-12	-0.381938	0.457	0.624	2.52086e-08
CDH2	1.49955e-12	-0.365321	0.026	0.138	2.68345e-08
SLC17A5	1.6778e-12	0.31214	0.153	0.057	3.00242e-08
ATP1B1	1.77292e-12	0.327047	0.161	0.061	3.17265e-08
AGTRAP	1.77587e-12	0.374232	0.223	0.104	3.17791e-08
INAFM1	1.8485e-12	-0.378142	0.144	0.299	3.3079e-08
THBS3	1.98073e-12	0.31637	0.159	0.06	3.54452e-08
CD82	2.16215e-12	-0.344197	0.051	0.174	3.86917e-08
DUSP26	2.20027e-12	-0.317448	0.028	0.14	3.93737e-08
OGT	2.20806e-12	0.335637	0.293	0.156	3.95132e-08
SORT1	2.35347e-12	-0.376839	0.074	0.215	4.21154e-08
OLFML2B	2.46283e-12	0.462275	0.416	0.266	4.40723e-08
PDGFA	2.51408e-12	-0.40939	0.134	0.294	4.49894e-08
CTSL	2.76286e-12	0.423234	0.514	0.382	4.94414e-08
THY1	2.81736e-12	0.234365	0.127	0.04	5.04166e-08
COMMD6	3.04093e-12	-0.31382	0.633	0.759	5.44175e-08
PSMB4	3.07787e-12	-0.467696	0.333	0.484	5.50785e-08
C1orf122	3.14245e-12	-0.443157	0.238	0.396	5.62341e-08
FMNL2	3.42054e-12	0.369665	0.172	0.07	6.12105e-08
ARPC2	3.49356e-12	-0.382356	0.571	0.688	6.25173e-08
KLF10	3.64438e-12	0.341308	0.223	0.105	6.52163e-08
SNU13	3.8638e-12	-0.377862	0.369	0.528	6.91427e-08
LINC01088	3.87319e-12	-0.306964	0.013	0.112	6.93108e-08
RHOBTB3	3.91021e-12	0.385067	0.289	0.152	6.99732e-08
MNS1	3.94122e-12	0.299508	0.108	0.031	7.05281e-08
INHBA	4.19673e-12	-0.453753	0.151	0.312	7.51004e-08
RAPGEF5	4.27429e-12	-0.404735	0.06	0.186	7.64885e-08
RNF11	4.65591e-12	-0.418216	0.14	0.292	8.33176e-08
ICAM1	4.71548e-12	0.33692	0.108	0.032	8.43836e-08
PTP4A3	4.75883e-12	-0.361921	0.026	0.133	8.51593e-08
CCDC115	4.77862e-12	-0.387491	0.17	0.318	8.55135e-08
COPRS	4.93988e-12	-0.386381	0.287	0.454	8.83991e-08
AGT	5.07823e-12	-0.638942	0.083	0.215	9.08749e-08
MAN1A1	5.46826e-12	0.327524	0.265	0.136	9.78545e-08
LDB3	5.67558e-12	-0.301532	0.025	0.13	1.01565e-07
PDLIM1	5.85502e-12	-0.367361	0.316	0.481	1.04775e-07
MN1	5.95752e-12	0.304005	0.14	0.051	1.0661e-07
CRISPLD1	6.18162e-12	-0.49451	0.193	0.348	1.1062e-07
IDH3G	6.50973e-12	-0.378004	0.193	0.352	1.16492e-07
CSDC2	6.98372e-12	-0.302475	0.023	0.126	1.24974e-07
ARF4	6.98968e-12	0.426279	0.586	0.451	1.2508e-07
BZW1	7.18952e-12	0.382067	0.56	0.424	1.28656e-07
NUMBL	7.21187e-12	0.382582	0.176	0.073	1.29056e-07
RERGL	7.24129e-12	-0.458218	0.017	0.117	1.29583e-07
RAC1	7.93107e-12	-0.30346	0.72	0.804	1.41927e-07
PSMD9	8.03384e-12	0.304693	0.159	0.063	1.43766e-07
PLAGL1	8.2025e-12	0.306322	0.323	0.177	1.46784e-07
P4HA1	8.62447e-12	0.396949	0.272	0.148	1.54335e-07
SPRY2	9.36653e-12	0.356424	0.157	0.062	1.67614e-07
ATP5F1D	9.7731e-12	-0.382074	0.495	0.642	1.7489e-07
MARCKSL1	1.04107e-11	0.31448	0.108	0.032	1.86299e-07
KTN1	1.05432e-11	-0.401643	0.56	0.699	1.88671e-07
SH3D19	1.05811e-11	0.4455	0.308	0.173	1.89349e-07
HSPA5	1.18973e-11	0.563215	0.667	0.532	2.12903e-07
COX14	1.19118e-11	-0.413579	0.261	0.417	2.13161e-07
TBCB	1.21227e-11	-0.469189	0.329	0.485	2.16937e-07
KLF13	1.26283e-11	0.43308	0.329	0.193	2.25983e-07
COX7A2	1.30028e-11	-0.336138	0.614	0.736	2.32685e-07
DYNC2LI1	1.3722e-11	0.330083	0.198	0.09	2.45555e-07
CMTM3	1.41573e-11	0.303714	0.206	0.096	2.53345e-07
PFN1	1.48352e-11	-0.279309	0.705	0.798	2.65476e-07
MESD	1.52562e-11	0.371398	0.459	0.317	2.7301e-07
S100A4	1.58383e-11	-0.268253	0.898	0.938	2.83426e-07
GABPB1-AS1	1.605e-11	0.46737	0.195	0.087	2.87215e-07
TMEM9B	1.62908e-11	0.299712	0.233	0.114	2.91523e-07
PACSIN2	1.66293e-11	-0.36351	0.1	0.237	2.97582e-07
ATF4	1.76529e-11	-0.391387	0.355	0.503	3.15898e-07
PKDCC	1.84768e-11	0.286377	0.206	0.095	3.30642e-07
C4orf3	1.85627e-11	-0.410911	0.552	0.666	3.3218e-07
TSPAN7	1.85761e-11	0.334548	0.125	0.043	3.3242e-07
CAMK2N1	1.90281e-11	0.378277	0.236	0.117	3.40507e-07
SRGAP2	1.99391e-11	0.21304	0.138	0.05	3.56809e-07
THBS2	1.99432e-11	0.353395	0.444	0.285	3.56884e-07
PTPRA	2.08182e-11	0.432933	0.457	0.321	3.72542e-07
RAB8B	2.12081e-11	0.363494	0.287	0.156	3.79518e-07
NAMPT	2.15085e-11	0.64359	0.355	0.226	3.84894e-07
METAP1D	2.3259e-11	0.287915	0.121	0.04	4.1622e-07
RASL12	2.34772e-11	-0.316607	0.057	0.179	4.20124e-07
F2R	2.62635e-11	-0.544415	0.095	0.222	4.69986e-07
SMTN	2.73475e-11	-0.311529	0.079	0.21	4.89384e-07
RSRP1	2.84698e-11	0.512583	0.552	0.414	5.09467e-07
TLR3	2.86353e-11	0.226337	0.108	0.033	5.12428e-07
MT1M	3.01418e-11	0.678752	0.459	0.325	5.39388e-07
DYNLL1	3.21428e-11	-0.279614	0.741	0.843	5.75196e-07
TPBG	3.23877e-11	0.290317	0.253	0.131	5.79579e-07
COX7B	3.38738e-11	-0.366245	0.418	0.557	6.06171e-07
MRPS6	3.38953e-11	-0.347945	0.225	0.383	6.06557e-07
CLIP4	3.61307e-11	0.258084	0.134	0.049	6.4656e-07
AP2B1	3.75374e-11	0.302852	0.251	0.129	6.71731e-07
MCEE	3.87177e-11	0.305505	0.155	0.062	6.92854e-07
SFT2D1	3.91233e-11	0.346552	0.27	0.146	7.00111e-07
SLC37A3	4.18329e-11	0.159759	0.136	0.049	7.486e-07
VASN	4.28062e-11	0.401903	0.372	0.239	7.66016e-07
CDKN2C	4.30269e-11	-0.371852	0.112	0.246	7.69966e-07
VMP1	4.30791e-11	0.474839	0.384	0.244	7.709e-07
ATP6V0E1	4.78484e-11	0.41045	0.716	0.642	8.56247e-07
RASGRP2	4.85047e-11	-0.307219	0.04	0.148	8.67992e-07
PPP2R2B	4.86986e-11	-0.275204	0.017	0.111	8.71462e-07
MUC20-OT1	4.9333e-11	0.592543	0.253	0.133	8.82815e-07
RAB30	5.05387e-11	0.365671	0.172	0.075	9.0439e-07
SIX1	5.11943e-11	0.250614	0.127	0.045	9.16122e-07
HAGH	5.12938e-11	-0.359231	0.134	0.276	9.17903e-07
ARAP1	5.15231e-11	0.222305	0.104	0.032	9.22006e-07
BIN1	5.22233e-11	0.294456	0.149	0.059	9.34535e-07
SERBP1	5.75823e-11	-0.399946	0.49	0.626	1.03044e-06
AKAP6	5.92084e-11	-0.414426	0.034	0.141	1.05953e-06
SERF2	6.71238e-11	-0.211952	0.888	0.91	1.20118e-06
IFNGR1	6.72202e-11	0.385685	0.357	0.225	1.20291e-06
GEM	7.10766e-11	-0.45563	0.282	0.447	1.27192e-06
RSL24D1	7.14115e-11	-0.392121	0.463	0.601	1.27791e-06
CLCN3	7.42805e-11	0.321326	0.202	0.097	1.32925e-06
MCUB	7.50717e-11	0.234354	0.132	0.049	1.34341e-06
SCN1B	7.86972e-11	0.233673	0.127	0.045	1.40829e-06
ACYP1	7.88941e-11	0.349318	0.17	0.075	1.41181e-06
CPQ	8.15177e-11	0.416935	0.554	0.42	1.45876e-06
RPL39L	8.27824e-11	-0.249281	0.042	0.147	1.48139e-06
UBE2E2	8.84009e-11	0.407469	0.265	0.145	1.58193e-06
KCNAB1	9.00206e-11	-0.269929	0.049	0.162	1.61092e-06
ZFAND1	9.01526e-11	-0.312405	0.151	0.293	1.61328e-06
FBXL22	9.66186e-11	-0.293589	0.026	0.124	1.72899e-06
NDUFA12	9.81201e-11	-0.393396	0.382	0.524	1.75586e-06
UXT	1.06981e-10	-0.381564	0.335	0.475	1.91442e-06
ADPGK	1.09953e-10	0.155741	0.125	0.044	1.96761e-06
DYNLRB1	1.13603e-10	-0.387194	0.463	0.608	2.03292e-06
ZC3H13	1.18909e-10	-0.395333	0.306	0.452	2.12788e-06
NMT1	1.24032e-10	0.352418	0.276	0.154	2.21955e-06
PABPC1	1.24224e-10	-0.348807	0.457	0.594	2.22299e-06
HSP90B1	1.27181e-10	0.365177	0.828	0.761	2.27591e-06
BAG1	1.38528e-10	-0.324698	0.21	0.36	2.47896e-06
NCK1	1.3876e-10	0.303573	0.231	0.119	2.48312e-06
SLC30A1	1.3985e-10	0.186416	0.1	0.031	2.50261e-06
ARPC5	1.41917e-10	-0.370719	0.552	0.684	2.53961e-06
FNIP1	1.44935e-10	0.36354	0.267	0.145	2.5936e-06
TSR2	1.46972e-10	-0.40635	0.164	0.297	2.63007e-06
TNS2	1.58449e-10	0.351635	0.335	0.2	2.83544e-06
EML1	1.6556e-10	0.305894	0.181	0.083	2.96269e-06
PCK2	1.69111e-10	0.226794	0.104	0.034	3.02623e-06
CXCL2	1.78302e-10	0.64168	0.129	0.049	3.19072e-06
TRA2A	1.79603e-10	0.290277	0.367	0.227	3.21399e-06
TRIM8	1.85905e-10	0.343171	0.27	0.15	3.32677e-06
SUN2	2.03864e-10	-0.383262	0.259	0.409	3.64815e-06
ATP5PO	2.05145e-10	-0.411992	0.474	0.609	3.67108e-06
TBCA	2.15295e-10	-0.356097	0.491	0.625	3.85271e-06
SURF1	2.15659e-10	-0.373753	0.172	0.311	3.85921e-06
GOLIM4	2.18728e-10	0.350806	0.518	0.372	3.91413e-06
TMA16	2.36563e-10	0.467563	0.301	0.181	4.2333e-06
PIN1	2.40297e-10	-0.352389	0.257	0.401	4.30012e-06
[truncated: 2,442 more rows]

## Sheet: B_cell
gene	p_val	avg_log2FC	pct.1	pct.2	p_val_adj
[truncated: 1,580 more rows]

[truncated: 4 more sheets: NK_cell, Chondrocytes, CMP, Neutrophils]
